# Supplementary material for: Application of the oxycodone templated molecular imprinted polymer in adsorption of the drug from human blood plasma as the real biological environment; a joint experimental and density functional theory study
Source: Front Chem. 2023 Jan 5;10:1045552. doi: 10.3389/fchem.2022.1045552 (PMC9849686; doi:10.3389/fchem.2022.1045552)
Supplement: Supplementary file 1 [file DataSheet1.ZIP]

Archive with 8 entries (6 files):
- NBO/
- NBO/NBO   OXYCODONE+MIP.LOG
- NBO/NBO  OXOCODONE +NIP.LOG
- FREQ/
- FREQ/FREQ     NIP.LOG
- FREQ/FREQ    OXYCODONE.LOG
- FREQ/FREQ   OXYCODONE+MIP.LOG
- FREQ/FREQ  OXOCODONE +NIP.LOG
