# Supplementary material for: Application of the oxycodone templated molecular imprinted polymer in adsorption of the drug from human blood plasma as the real biological environment; a joint experimental and density functional theory study
Source: Front Chem. 2023 Jan 5;10:1045552. doi: 10.3389/fchem.2022.1045552 (PMC9849686; doi:10.3389/fchem.2022.1045552)
Supplement: Supplementary file 1 [file DataSheet1.ZIP › NBO/NBO OXYCODONE+MIP.LOG]

 Entering Link 1 = d:\l1.exe PID=      3404.
  
 Copyright (c) 1988,1990,1992,1993,1995,1998,2003,2009, Gaussian, Inc.
                  All Rights Reserved.
  
 This is part of the Gaussian(R) 09 program.  It is based on
 the Gaussian(R) 03 system (copyright 2003, Gaussian, Inc.),
 the Gaussian(R) 98 system (copyright 1998, Gaussian, Inc.),
 the Gaussian(R) 94 system (copyright 1995, Gaussian, Inc.),
 the Gaussian 92(TM) system (copyright 1992, Gaussian, Inc.),
 the Gaussian 90(TM) system (copyright 1990, Gaussian, Inc.),
 the Gaussian 88(TM) system (copyright 1988, Gaussian, Inc.),
 the Gaussian 86(TM) system (copyright 1986, Carnegie Mellon
 University), and the Gaussian 82(TM) system (copyright 1983,
 Carnegie Mellon University). Gaussian is a federally registered
 trademark of Gaussian, Inc.
  
 This software contains proprietary and confidential information,
 including trade secrets, belonging to Gaussian, Inc.
  
 This software is provided under written license and may be
 used, copied, transmitted, or stored only in accord with that
 written license.
  
 The following legend is applicable only to US Government
 contracts under FAR:
  
                    RESTRICTED RIGHTS LEGEND
  
 Use, reproduction and disclosure by the US Government is
 subject to restrictions as set forth in subparagraphs (a)
 and (c) of the Commercial Computer Software - Restricted
 Rights clause in FAR 52.227-19.
  
 Gaussian, Inc.
 340 Quinnipiac St., Bldg. 40, Wallingford CT 06492
  
  
 ---------------------------------------------------------------
 Warning -- This program may not be used in any manner that
 competes with the business of Gaussian, Inc. or will provide
 assistance to any competitor of Gaussian, Inc.  The licensee
 of this program is prohibited from giving any competitor of
 Gaussian, Inc. access to this program.  By using this program,
 the user acknowledges that Gaussian, Inc. is engaged in the
 business of creating and licensing software in the field of
 computational chemistry and represents and warrants to the
 licensee that it is not a competitor of Gaussian, Inc. and that
 it will not use this program in any manner prohibited above.
 ---------------------------------------------------------------
  

 Cite this work as:
 Gaussian 09, Revision A.02,
 M. J. Frisch, G. W. Trucks, H. B. Schlegel, G. E. Scuseria, 
 M. A. Robb, J. R. Cheeseman, G. Scalmani, V. Barone, B. Mennucci, 
 G. A. Petersson, H. Nakatsuji, M. Caricato, X. Li, H. P. Hratchian, 
 A. F. Izmaylov, J. Bloino, G. Zheng, J. L. Sonnenberg, M. Hada, 
 M. Ehara, K. Toyota, R. Fukuda, J. Hasegawa, M. Ishida, T. Nakajima, 
 Y. Honda, O. Kitao, H. Nakai, T. Vreven, J. A. Montgomery, Jr., 
 J. E. Peralta, F. Ogliaro, M. Bearpark, J. J. Heyd, E. Brothers, 
 K. N. Kudin, V. N. Staroverov, R. Kobayashi, J. Normand, 
 K. Raghavachari, A. Rendell, J. C. Burant, S. S. Iyengar, J. Tomasi, 
 M. Cossi, N. Rega, J. M. Millam, M. Klene, J. E. Knox, J. B. Cross, 
 V. Bakken, C. Adamo, J. Jaramillo, R. Gomperts, R. E. Stratmann, 
 O. Yazyev, A. J. Austin, R. Cammi, C. Pomelli, J. W. Ochterski, 
 R. L. Martin, K. Morokuma, V. G. Zakrzewski, G. A. Voth, 
 P. Salvador, J. J. Dannenberg, S. Dapprich, A. D. Daniels, 
 O. Farkas, J. B. Foresman, J. V. Ortiz, J. Cioslowski, 
 and D. J. Fox, Gaussian, Inc., Wallingford CT, 2009.
 
 ******************************************
 Gaussian 09:  IA32W-G09RevA.02 11-Jun-2009
                31-Jul-2008 
 ******************************************
 %nprocshared=4
 Will use up to    4 processors via shared memory.
 -------------------------------------------------
 # b3lyp/6-31g(d) nosymm pop=nbo geom=connectivity
 -------------------------------------------------
 1/38=1,57=2/1;
 2/12=2,15=1,17=6,18=5,40=1/2;
 3/5=1,6=6,7=1,11=2,16=1,25=1,30=1,74=-5/1,2,3;
 4//1;
 5/5=2,38=5/2;
 6/7=2,8=2,9=2,10=2,28=1/1,7;
 99/5=1,9=1/99;
 -------------------
 Title Card Required
 -------------------
 Symbolic Z-matrix:
 Charge =  0 Multiplicity = 1
 C                    -4.03024  -2.57364  -1.1188 
 O                    -3.24638  -2.27815  -0.24861 
 O                    -5.20006  -3.23456  -0.84586 
 H                    -5.18814  -3.49274   0.1069 
 C                    -3.85375  -2.3243   -2.60042 
 H                    -4.72364  -1.77275  -2.98035 
 H                    -2.9679   -1.69397  -2.71842 
 C                    -3.70414  -3.64997  -3.37359 
 H                    -2.91854  -4.26159  -2.91599 
 H                    -4.63203  -4.22004  -3.2585 
 C                    -3.40699  -3.45457  -4.86693 
 H                    -4.07824  -2.70335  -5.29647 
 H                    -2.38045  -3.09051  -4.99805 
 C                    -3.57834  -4.76695  -5.65721 
 H                    -3.00582  -5.56399  -5.18182 
 H                    -3.19542  -4.64228  -6.6796 
 C                    -5.05934  -5.1114   -5.78263 
 O                    -5.49575  -6.40359  -5.70697 
 O                    -5.90268  -4.26355  -5.96406 
 C                    -4.66704  -7.55618  -5.53101 
 H                    -5.16175  -8.34635  -6.10479 
 H                    -3.66589  -7.40754  -5.9462 
 C                    -4.58162  -7.99878  -4.0774 
 H                    -4.19724  -9.02548  -4.05366 
 H                    -5.571    -7.95865  -3.60978 
 O                    -3.67767  -7.1044   -3.40835 
 C                    -3.14261  -7.31672  -2.17199 
 O                    -2.35266  -6.49436  -1.76486 
 C                    -3.55302  -8.53332  -1.34441 
 H                    -3.95167  -9.31575  -1.99833 
 C                    -4.69436  -8.16441  -0.3519 
 H                    -4.83925  -9.04175   0.2937 
 H                    -5.63325  -8.02436  -0.89945 
 C                    -4.44569  -6.9206    0.51541 
 H                    -4.47278  -6.02132  -0.10785 
 H                    -3.44708  -6.94736   0.96592 
 C                    -5.50088  -6.8018    1.63027 
 H                    -6.50994  -6.93611   1.21425 
 H                    -5.36504  -7.57478   2.39219 
 C                    -5.49511  -5.44735   2.29537 
 O                    -5.46404  -4.36767   1.72226 
 O                    -5.55768  -5.51694   3.63597 
 H                    -5.57616  -4.59664   3.96391 
 C                    -2.313    -9.09592  -0.62894 
 H                    -1.5564   -9.42489  -1.34957 
 H                    -1.84926  -8.34218   0.01131 
 H                    -2.59567  -9.95824  -0.01522 
 C                    -12.31322  -6.50153  -0.2696 
 C                    -12.52994  -5.27043  -0.90692 
 C                    -11.48064  -4.36786  -1.11835 
 C                    -10.23847  -4.76131  -0.63773 
 C                    -9.98993  -6.00914  -0.0935 
 C                    -11.03079  -6.91305   0.13691 
 H                    -13.15693  -7.16777  -0.1272 
 H                    -13.53287  -5.03173  -1.25306 
 C                    -11.55379  -3.09229  -1.93641 
 H                    -11.71782  -3.34681  -2.99385 
 H                    -12.41009  -2.47813  -1.63435 
 C                    -10.26719  -2.23854  -1.77936 
 H                    -10.23012  -1.48628  -2.58246 
 C                    -8.96759  -3.088    -1.93048 
 C                    -8.93397  -3.99112  -0.68215 
 C                    -7.97254  -5.20909  -0.68463 
 H                    -7.02149  -4.99716  -0.19176 
 C                    -7.65088  -5.78718  -2.08284 
 O                    -7.31753  -6.95487  -2.19394 
 O                    -7.87233  -2.16338  -1.98724 
 H                    -7.07447  -2.56554  -1.59881 
 O                    -8.64118  -6.22687   0.115 
 O                    -10.71567  -8.11176   0.70847 
 C                    -11.76487  -9.04429   0.90534 
 H                    -12.23252  -9.33426  -0.04534 
 H                    -11.30314  -9.92159   1.36238 
 H                    -12.53715  -8.64913   1.57923 
 C                    -8.74772  -3.1197    0.60448 
 H                    -9.31146  -3.58714   1.41802 
 H                    -7.69492  -3.12337   0.90708 
 C                    -9.19666  -1.66089   0.41869 
 H                    -9.49735  -1.255     1.3934 
 H                    -8.35447  -1.04904   0.06013 
 N                    -10.35692  -1.57275  -0.45984 
 C                    -10.87792  -0.22112  -0.554 
 H                    -11.80996  -0.21465  -1.13088 
 H                    -11.10686   0.15743   0.44928 
 H                    -10.17551   0.48717  -1.03523 
 C                    -8.94599  -3.92548  -3.22427 
 H                    -8.91171  -3.24549  -4.08162 
 H                    -9.84583  -4.53967  -3.32043 
 C                    -7.70495  -4.83295  -3.25349 
 H                    -7.62716  -5.40416  -4.18079 
 H                    -6.81354  -4.19361  -3.20276 
 
 Symmetry turned off by external request.
 Stoichiometry    C33H45NO12
 Framework group  C1[X(C33H45NO12)]
 Deg. of freedom   267
 Full point group                 C1      NOp   1
                         Z-Matrix orientation:                         
 ---------------------------------------------------------------------
 Center     Atomic      Atomic             Coordinates (Angstroms)
 Number     Number       Type             X           Y           Z
 ---------------------------------------------------------------------
      1          6           0       -4.030238   -2.573636   -1.118796
      2          8           0       -3.246378   -2.278150   -0.248614
      3          8           0       -5.200064   -3.234555   -0.845855
      4          1           0       -5.188140   -3.492743    0.106901
      5          6           0       -3.853754   -2.324302   -2.600417
      6          1           0       -4.723640   -1.772752   -2.980345
      7          1           0       -2.967896   -1.693969   -2.718417
      8          6           0       -3.704142   -3.649969   -3.373585
      9          1           0       -2.918535   -4.261585   -2.915994
     10          1           0       -4.632032   -4.220040   -3.258504
     11          6           0       -3.406993   -3.454568   -4.866934
     12          1           0       -4.078235   -2.703350   -5.296468
     13          1           0       -2.380447   -3.090513   -4.998048
     14          6           0       -3.578338   -4.766951   -5.657206
     15          1           0       -3.005820   -5.563990   -5.181817
     16          1           0       -3.195424   -4.642281   -6.679600
     17          6           0       -5.059344   -5.111397   -5.782631
     18          8           0       -5.495755   -6.403586   -5.706974
     19          8           0       -5.902676   -4.263554   -5.964064
     20          6           0       -4.667041   -7.556175   -5.531008
     21          1           0       -5.161749   -8.346353   -6.104788
     22          1           0       -3.665886   -7.407540   -5.946197
     23          6           0       -4.581622   -7.998776   -4.077401
     24          1           0       -4.197237   -9.025476   -4.053658
     25          1           0       -5.571002   -7.958647   -3.609783
     26          8           0       -3.677673   -7.104400   -3.408353
     27          6           0       -3.142613   -7.316725   -2.171986
     28          8           0       -2.352657   -6.494357   -1.764860
     29          6           0       -3.553016   -8.533318   -1.344413
     30          1           0       -3.951670   -9.315751   -1.998332
     31          6           0       -4.694355   -8.164409   -0.351896
     32          1           0       -4.839250   -9.041745    0.293703
     33          1           0       -5.633253   -8.024361   -0.899454
     34          6           0       -4.445693   -6.920600    0.515413
     35          1           0       -4.472779   -6.021322   -0.107851
     36          1           0       -3.447082   -6.947362    0.965923
     37          6           0       -5.500881   -6.801795    1.630266
     38          1           0       -6.509935   -6.936114    1.214251
     39          1           0       -5.365041   -7.574781    2.392191
     40          6           0       -5.495108   -5.447352    2.295366
     41          8           0       -5.464038   -4.367673    1.722260
     42          8           0       -5.557675   -5.516935    3.635974
     43          1           0       -5.576158   -4.596636    3.963907
     44          6           0       -2.312998   -9.095919   -0.628944
     45          1           0       -1.556401   -9.424893   -1.349565
     46          1           0       -1.849255   -8.342180    0.011305
     47          1           0       -2.595665   -9.958241   -0.015223
     48          6           0      -12.313215   -6.501525   -0.269604
     49          6           0      -12.529942   -5.270432   -0.906918
     50          6           0      -11.480638   -4.367862   -1.118351
     51          6           0      -10.238466   -4.761305   -0.637733
     52          6           0       -9.989934   -6.009137   -0.093496
     53          6           0      -11.030795   -6.913053    0.136906
     54          1           0      -13.156930   -7.167770   -0.127199
     55          1           0      -13.532869   -5.031727   -1.253056
     56          6           0      -11.553789   -3.092290   -1.936413
     57          1           0      -11.717816   -3.346807   -2.993853
     58          1           0      -12.410090   -2.478125   -1.634348
     59          6           0      -10.267185   -2.238535   -1.779364
     60          1           0      -10.230123   -1.486278   -2.582463
     61          6           0       -8.967592   -3.088001   -1.930477
     62          6           0       -8.933969   -3.991120   -0.682150
     63          6           0       -7.972538   -5.209089   -0.684626
     64          1           0       -7.021490   -4.997155   -0.191761
     65          6           0       -7.650884   -5.787176   -2.082845
     66          8           0       -7.317527   -6.954865   -2.193942
     67          8           0       -7.872326   -2.163376   -1.987243
     68          1           0       -7.074469   -2.565538   -1.598805
     69          8           0       -8.641183   -6.226867    0.114997
     70          8           0      -10.715668   -8.111755    0.708468
     71          6           0      -11.764865   -9.044285    0.905338
     72          1           0      -12.232519   -9.334255   -0.045338
     73          1           0      -11.303136   -9.921594    1.362375
     74          1           0      -12.537147   -8.649130    1.579225
     75          6           0       -8.747720   -3.119699    0.604478
     76          1           0       -9.311460   -3.587143    1.418020
     77          1           0       -7.694919   -3.123367    0.907083
     78          6           0       -9.196665   -1.660891    0.418693
     79          1           0       -9.497345   -1.254999    1.393396
     80          1           0       -8.354471   -1.049040    0.060129
     81          7           0      -10.356924   -1.572746   -0.459837
     82          6           0      -10.877916   -0.221119   -0.554004
     83          1           0      -11.809960   -0.214650   -1.130876
     84          1           0      -11.106864    0.157430    0.449276
     85          1           0      -10.175507    0.487169   -1.035229
     86          6           0       -8.945990   -3.925479   -3.224272
     87          1           0       -8.911712   -3.245489   -4.081623
     88          1           0       -9.845834   -4.539674   -3.320430
     89          6           0       -7.704948   -4.832947   -3.253488
     90          1           0       -7.627156   -5.404156   -4.180790
     91          1           0       -6.813543   -4.193606   -3.202759
 ---------------------------------------------------------------------
 Rotational constants (GHZ):      0.0864034      0.0551286      0.0503229
 Standard basis: 6-31G(d) (6D, 7F)
 Integral buffers will be    262144 words long.
 Raffenetti 2 integral format.
 Two-electron integral symmetry is turned off.
   780 basis functions,  1468 primitive gaussians,   780 cartesian basis functions
   173 alpha electrons      173 beta electrons
       nuclear repulsion energy      6628.2503521399 Hartrees.
 NAtoms=   91 NActive=   91 NUniq=   91 SFac= 7.50D-01 NAtFMM=   80 NAOKFM=T Big=T
 One-electron integrals computed using PRISM.
 NBasis=   780 RedAO= T  NBF=   780
 NBsUse=   780 1.00D-06 NBFU=   780
 Harris functional with IExCor=  402 diagonalized for initial guess.
 ExpMin= 1.61D-01 ExpMax= 5.48D+03 ExpMxC= 8.25D+02 IAcc=1 IRadAn=         1 AccDes= 0.00D+00
 HarFok:  IExCor=  402 AccDes= 0.00D+00 IRadAn=         1 IDoV= 1
 ScaDFX=  1.000000  1.000000  1.000000  1.000000
 FoFCou: FMM=F IPFlag=           0 FMFlag=      100000 FMFlg1=        2001
         NFxFlg=           0 DoJE=T BraDBF=F KetDBF=T FulRan=T
         Omega=  0.000000  0.000000  1.000000  0.000000  0.000000 ICntrl=     500 IOpCl=  0
         NMat0=    1 NMatS0=    1 NMatT0=    0 NMatD0=    1 NMtDS0=    0 NMtDT0=    0
         I1Cent=           4 NGrid=           0.
 Symmetry not used in FoFCou.
 Requested convergence on RMS density matrix=1.00D-08 within 128 cycles.
 Requested convergence on MAX density matrix=1.00D-06.
 Requested convergence on             energy=1.00D-06.
 No special actions if energy rises.
 Integral accuracy reduced to 1.0D-05 until final iterations.
 Initial convergence to 1.0D-05 achieved.  Increase integral accuracy.
 SCF Done:  E(RB3LYP) =  -2242.06040438     A.U. after   15 cycles
             Convg  =    0.3824D-08             -V/T =  2.0092

 **********************************************************************

            Population analysis using the SCF density.

 **********************************************************************

 Alpha  occ. eigenvalues --  -19.21699 -19.19921 -19.19319 -19.18459 -19.17525
 Alpha  occ. eigenvalues --  -19.17470 -19.16528 -19.14727 -19.13784 -19.13400
 Alpha  occ. eigenvalues --  -19.13023 -19.12818 -14.31042 -10.34414 -10.32127
 Alpha  occ. eigenvalues --  -10.31691 -10.30999 -10.27776 -10.26607 -10.26222
 Alpha  occ. eigenvalues --  -10.24792 -10.24402 -10.24248 -10.23928 -10.23232
 Alpha  occ. eigenvalues --  -10.21599 -10.20982 -10.20720 -10.20504 -10.19973
 Alpha  occ. eigenvalues --  -10.19509 -10.19445 -10.19356 -10.19340 -10.19025
 Alpha  occ. eigenvalues --  -10.18644 -10.18638 -10.18625 -10.18544 -10.18304
 Alpha  occ. eigenvalues --  -10.18212 -10.18124 -10.18090 -10.18023 -10.17956
 Alpha  occ. eigenvalues --  -10.17891  -1.12804  -1.10457  -1.09515  -1.08835
 Alpha  occ. eigenvalues --   -1.07109  -1.05726  -1.03837  -1.03440  -1.02312
 Alpha  occ. eigenvalues --   -1.01371  -1.01258  -1.00150  -0.91180  -0.85585
 Alpha  occ. eigenvalues --   -0.82683  -0.82540  -0.80794  -0.79386  -0.78811
 Alpha  occ. eigenvalues --   -0.78376  -0.77714  -0.76116  -0.75174  -0.72999
 Alpha  occ. eigenvalues --   -0.72321  -0.71732  -0.70944  -0.68987  -0.67798
 Alpha  occ. eigenvalues --   -0.67534  -0.66309  -0.65744  -0.63832  -0.62840
 Alpha  occ. eigenvalues --   -0.61100  -0.60817  -0.60202  -0.59641  -0.59113
 Alpha  occ. eigenvalues --   -0.58764  -0.58235  -0.57504  -0.56405  -0.54308
 Alpha  occ. eigenvalues --   -0.52830  -0.52566  -0.51902  -0.51630  -0.51013
 Alpha  occ. eigenvalues --   -0.50411  -0.49732  -0.49395  -0.49104  -0.48360
 Alpha  occ. eigenvalues --   -0.48243  -0.48129  -0.47801  -0.47587  -0.47487
 Alpha  occ. eigenvalues --   -0.47008  -0.46682  -0.46551  -0.46088  -0.45918
 Alpha  occ. eigenvalues --   -0.45675  -0.45033  -0.44872  -0.44622  -0.44023
 Alpha  occ. eigenvalues --   -0.43912  -0.43623  -0.43333  -0.43140  -0.42714
 Alpha  occ. eigenvalues --   -0.42408  -0.41810  -0.41515  -0.41357  -0.41148
 Alpha  occ. eigenvalues --   -0.40697  -0.40476  -0.40077  -0.39562  -0.39153
 Alpha  occ. eigenvalues --   -0.38769  -0.38716  -0.38530  -0.38427  -0.38410
 Alpha  occ. eigenvalues --   -0.37679  -0.37506  -0.37158  -0.36992  -0.36617
 Alpha  occ. eigenvalues --   -0.36191  -0.35690  -0.35247  -0.35131  -0.34794
 Alpha  occ. eigenvalues --   -0.34707  -0.34562  -0.34306  -0.34103  -0.33897
 Alpha  occ. eigenvalues --   -0.33726  -0.33640  -0.33259  -0.33009  -0.32878
 Alpha  occ. eigenvalues --   -0.32608  -0.32463  -0.31935  -0.31280  -0.30876
 Alpha  occ. eigenvalues --   -0.30297  -0.30051  -0.29957  -0.29699  -0.28921
 Alpha  occ. eigenvalues --   -0.27072  -0.26856  -0.26250  -0.25995  -0.24678
 Alpha  occ. eigenvalues --   -0.22241  -0.19919  -0.19258
 Alpha virt. eigenvalues --   -0.03020  -0.01272  -0.00085   0.00667   0.00890
 Alpha virt. eigenvalues --    0.01759   0.01864   0.06124   0.06555   0.07256
 Alpha virt. eigenvalues --    0.08797   0.09113   0.09517   0.10021   0.10269
 Alpha virt. eigenvalues --    0.10483   0.10595   0.11020   0.11536   0.11819
 Alpha virt. eigenvalues --    0.12039   0.12702   0.12737   0.13157   0.13441
 Alpha virt. eigenvalues --    0.13739   0.13844   0.14400   0.14733   0.15042
 Alpha virt. eigenvalues --    0.15156   0.15354   0.15536   0.15678   0.15941
 Alpha virt. eigenvalues --    0.16273   0.16406   0.16825   0.16914   0.17167
 Alpha virt. eigenvalues --    0.17250   0.17550   0.17676   0.17993   0.18173
 Alpha virt. eigenvalues --    0.18408   0.18731   0.18947   0.19118   0.19686
 Alpha virt. eigenvalues --    0.19729   0.20049   0.20363   0.20529   0.20716
 Alpha virt. eigenvalues --    0.21003   0.21341   0.21495   0.21859   0.22282
 Alpha virt. eigenvalues --    0.22744   0.23111   0.23300   0.23577   0.23815
 Alpha virt. eigenvalues --    0.23972   0.24419   0.24562   0.24844   0.25397
 Alpha virt. eigenvalues --    0.25668   0.25834   0.26128   0.26751   0.26966
 Alpha virt. eigenvalues --    0.27150   0.27547   0.27771   0.28025   0.28868
 Alpha virt. eigenvalues --    0.29588   0.30345   0.30830   0.31871   0.32977
 Alpha virt. eigenvalues --    0.33372   0.34043   0.34978   0.35220   0.35718
 Alpha virt. eigenvalues --    0.35872   0.36222   0.36705   0.36998   0.37299
 Alpha virt. eigenvalues --    0.37838   0.38852   0.39483   0.40026   0.41764
 Alpha virt. eigenvalues --    0.45324   0.47954   0.48371   0.48933   0.49533
 Alpha virt. eigenvalues --    0.50015   0.50742   0.50812   0.51381   0.51699
 Alpha virt. eigenvalues --    0.51971   0.52609   0.52720   0.53176   0.53367
 Alpha virt. eigenvalues --    0.54009   0.54664   0.54890   0.55180   0.55408
 Alpha virt. eigenvalues --    0.55783   0.56310   0.56641   0.56969   0.57413
 Alpha virt. eigenvalues --    0.57780   0.58015   0.58563   0.58705   0.58743
 Alpha virt. eigenvalues --    0.59211   0.59538   0.59644   0.60157   0.60555
 Alpha virt. eigenvalues --    0.60666   0.61284   0.61571   0.61970   0.62164
 Alpha virt. eigenvalues --    0.62700   0.62800   0.63009   0.63278   0.63885
 Alpha virt. eigenvalues --    0.64312   0.64544   0.65531   0.65619   0.65977
 Alpha virt. eigenvalues --    0.66092   0.66190   0.66765   0.67441   0.67827
 Alpha virt. eigenvalues --    0.68012   0.68635   0.68860   0.69313   0.69829
 Alpha virt. eigenvalues --    0.70123   0.70577   0.71036   0.71260   0.71687
 Alpha virt. eigenvalues --    0.72112   0.72177   0.72829   0.73455   0.74653
 Alpha virt. eigenvalues --    0.75315   0.75540   0.75722   0.75944   0.76388
 Alpha virt. eigenvalues --    0.77512   0.77773   0.78114   0.79091   0.79458
 Alpha virt. eigenvalues --    0.79651   0.80449   0.80870   0.81170   0.81613
 Alpha virt. eigenvalues --    0.81678   0.82001   0.82445   0.82645   0.83046
 Alpha virt. eigenvalues --    0.83543   0.83568   0.84058   0.84239   0.84427
 Alpha virt. eigenvalues --    0.84715   0.85643   0.86214   0.86408   0.86763
 Alpha virt. eigenvalues --    0.86953   0.87206   0.87596   0.87795   0.88039
 Alpha virt. eigenvalues --    0.88151   0.88579   0.88752   0.89478   0.89822
 Alpha virt. eigenvalues --    0.89992   0.90264   0.90402   0.90504   0.91084
 Alpha virt. eigenvalues --    0.91259   0.91580   0.91767   0.92522   0.92641
 Alpha virt. eigenvalues --    0.93004   0.93427   0.93788   0.93818   0.94368
 Alpha virt. eigenvalues --    0.94894   0.95249   0.95514   0.95774   0.96516
 Alpha virt. eigenvalues --    0.96678   0.96978   0.97388   0.97466   0.97578
 Alpha virt. eigenvalues --    0.98394   0.98577   0.99047   0.99785   1.00169
 Alpha virt. eigenvalues --    1.00673   1.00825   1.01533   1.01739   1.02087
 Alpha virt. eigenvalues --    1.02880   1.03155   1.03483   1.04083   1.04425
 Alpha virt. eigenvalues --    1.04747   1.05429   1.06200   1.06543   1.06823
 Alpha virt. eigenvalues --    1.07455   1.08323   1.09198   1.09710   1.10401
 Alpha virt. eigenvalues --    1.10704   1.11509   1.12319   1.12870   1.13790
 Alpha virt. eigenvalues --    1.14592   1.14731   1.14921   1.15483   1.16452
 Alpha virt. eigenvalues --    1.17115   1.17239   1.17869   1.18528   1.19071
 Alpha virt. eigenvalues --    1.19470   1.20279   1.20813   1.22014   1.22300
 Alpha virt. eigenvalues --    1.23660   1.23774   1.25053   1.25428   1.26273
 Alpha virt. eigenvalues --    1.26636   1.27968   1.28294   1.28521   1.29079
 Alpha virt. eigenvalues --    1.30131   1.31313   1.31570   1.32771   1.33308
 Alpha virt. eigenvalues --    1.34538   1.35397   1.35727   1.36292   1.36841
 Alpha virt. eigenvalues --    1.37507   1.38222   1.38942   1.39417   1.40519
 Alpha virt. eigenvalues --    1.40879   1.42725   1.43039   1.43790   1.43940
 Alpha virt. eigenvalues --    1.44279   1.44919   1.45572   1.46403   1.46715
 Alpha virt. eigenvalues --    1.47285   1.47879   1.48514   1.49039   1.49485
 Alpha virt. eigenvalues --    1.50410   1.51198   1.51408   1.52097   1.52704
 Alpha virt. eigenvalues --    1.54097   1.54920   1.55930   1.56328   1.57393
 Alpha virt. eigenvalues --    1.57991   1.59079   1.61042   1.61720   1.62304
 Alpha virt. eigenvalues --    1.62826   1.63938   1.64713   1.65385   1.66838
 Alpha virt. eigenvalues --    1.67472   1.68312   1.69013   1.69146   1.69831
 Alpha virt. eigenvalues --    1.69982   1.70766   1.71441   1.72347   1.72957
 Alpha virt. eigenvalues --    1.73284   1.73510   1.73867   1.74005   1.74919
 Alpha virt. eigenvalues --    1.75713   1.75749   1.76468   1.76952   1.77762
 Alpha virt. eigenvalues --    1.78216   1.78445   1.78937   1.79381   1.79678
 Alpha virt. eigenvalues --    1.80716   1.81059   1.81400   1.81763   1.82302
 Alpha virt. eigenvalues --    1.82517   1.82912   1.83597   1.83787   1.84066
 Alpha virt. eigenvalues --    1.84355   1.84820   1.84974   1.85661   1.86297
 Alpha virt. eigenvalues --    1.86941   1.87639   1.88425   1.88610   1.89280
 Alpha virt. eigenvalues --    1.89521   1.89770   1.90593   1.90792   1.91217
 Alpha virt. eigenvalues --    1.91500   1.91677   1.91959   1.92384   1.92985
 Alpha virt. eigenvalues --    1.93200   1.93917   1.94349   1.94764   1.95100
 Alpha virt. eigenvalues --    1.95536   1.95881   1.96394   1.96601   1.96946
 Alpha virt. eigenvalues --    1.97470   1.97921   1.98129   1.98365   1.99013
 Alpha virt. eigenvalues --    1.99654   2.00327   2.00576   2.00924   2.01379
 Alpha virt. eigenvalues --    2.01665   2.02204   2.02689   2.03596   2.03816
 Alpha virt. eigenvalues --    2.03973   2.04826   2.05080   2.05719   2.06179
 Alpha virt. eigenvalues --    2.06320   2.06957   2.07515   2.07974   2.08220
 Alpha virt. eigenvalues --    2.08458   2.09539   2.10161   2.10482   2.10904
 Alpha virt. eigenvalues --    2.11270   2.11909   2.13104   2.13623   2.14092
 Alpha virt. eigenvalues --    2.15405   2.16836   2.17341   2.17843   2.18720
 Alpha virt. eigenvalues --    2.19535   2.20670   2.20963   2.21091   2.21522
 Alpha virt. eigenvalues --    2.22048   2.23166   2.24330   2.24707   2.25361
 Alpha virt. eigenvalues --    2.25562   2.26210   2.27393   2.28084   2.29435
 Alpha virt. eigenvalues --    2.30556   2.30833   2.31909   2.32030   2.33177
 Alpha virt. eigenvalues --    2.33271   2.33447   2.34201   2.35480   2.35584
 Alpha virt. eigenvalues --    2.36272   2.36786   2.37311   2.37938   2.38590
 Alpha virt. eigenvalues --    2.39197   2.39777   2.41075   2.41644   2.41820
 Alpha virt. eigenvalues --    2.42644   2.43033   2.43448   2.44637   2.45856
 Alpha virt. eigenvalues --    2.46733   2.47963   2.48292   2.49264   2.49927
 Alpha virt. eigenvalues --    2.50738   2.51912   2.52473   2.52704   2.53190
 Alpha virt. eigenvalues --    2.55706   2.55942   2.56657   2.56871   2.57381
 Alpha virt. eigenvalues --    2.58567   2.58621   2.59497   2.60165   2.61085
 Alpha virt. eigenvalues --    2.61853   2.62855   2.63226   2.63663   2.64510
 Alpha virt. eigenvalues --    2.64933   2.66014   2.66658   2.67155   2.67379
 Alpha virt. eigenvalues --    2.68065   2.68586   2.69218   2.69795   2.70914
 Alpha virt. eigenvalues --    2.71341   2.71640   2.71967   2.72592   2.72935
 Alpha virt. eigenvalues --    2.74005   2.75453   2.77213   2.77693   2.77974
 Alpha virt. eigenvalues --    2.79334   2.80353   2.82674   2.84302   2.84873
 Alpha virt. eigenvalues --    2.86210   2.87610   2.88766   2.91924   2.93574
 Alpha virt. eigenvalues --    2.94431   2.95102   2.96445   2.97938   2.98582
 Alpha virt. eigenvalues --    2.99971   3.01572   3.02404   3.02816   3.04415
 Alpha virt. eigenvalues --    3.05706   3.06111   3.07160   3.09439   3.09973
 Alpha virt. eigenvalues --    3.11671   3.16842   3.17854   3.20504   3.30657
 Alpha virt. eigenvalues --    3.47795   3.81820   3.97854   3.98003   3.99681
 Alpha virt. eigenvalues --    4.01348   4.06939   4.08334   4.08687   4.11652
 Alpha virt. eigenvalues --    4.12005   4.13973   4.16302   4.17390   4.20281
 Alpha virt. eigenvalues --    4.22177   4.22582   4.25205   4.25969   4.27457
 Alpha virt. eigenvalues --    4.30000   4.30432   4.31027   4.31491   4.32864
 Alpha virt. eigenvalues --    4.34326   4.36532   4.36859   4.38748   4.44697
 Alpha virt. eigenvalues --    4.45291   4.45975   4.48145   4.49744   4.51615
 Alpha virt. eigenvalues --    4.52457   4.57041   4.59243   4.60081   4.61924
 Alpha virt. eigenvalues --    4.63471   4.67989   4.72791   4.77173   4.78787
 Alpha virt. eigenvalues --    4.94110   5.06436
          Condensed to atoms (all electrons):
 Mulliken atomic charges:
              1
     1  C    0.573427
     2  O   -0.449057
     3  O   -0.641556
     4  H    0.466685
     5  C   -0.343050
     6  H    0.172199
     7  H    0.167389
     8  C   -0.296820
     9  H    0.186993
    10  H    0.156776
    11  C   -0.261715
    12  H    0.166131
    13  H    0.137851
    14  C   -0.381518
    15  H    0.180461
    16  H    0.170590
    17  C    0.622268
    18  O   -0.455889
    19  O   -0.459680
    20  C   -0.068187
    21  H    0.170341
    22  H    0.164826
    23  C   -0.077819
    24  H    0.147808
    25  H    0.213304
    26  O   -0.469747
    27  C    0.636127
    28  O   -0.461321
    29  C   -0.186387
    30  H    0.139923
    31  C   -0.304040
    32  H    0.140720
    33  H    0.196020
    34  C   -0.274511
    35  H    0.167089
    36  H    0.159582
    37  C   -0.382026
    38  H    0.227376
    39  H    0.172255
    40  C    0.606327
    41  O   -0.494850
    42  O   -0.547709
    43  H    0.416276
    44  C   -0.448353
    45  H    0.150004
    46  H    0.180129
    47  H    0.144516
    48  C   -0.204910
    49  C   -0.213437
    50  C    0.158309
    51  C   -0.001386
    52  C    0.316910
    53  C    0.327899
    54  H    0.129634
    55  H    0.119971
    56  C   -0.344913
    57  H    0.146130
    58  H    0.150973
    59  C    0.023253
    60  H    0.127611
    61  C    0.276711
    62  C   -0.035638
    63  C   -0.021978
    64  H    0.173797
    65  C    0.470401
    66  O   -0.453812
    67  O   -0.693367
    68  H    0.427161
    69  O   -0.545513
    70  O   -0.508902
    71  C   -0.213153
    72  H    0.151128
    73  H    0.168260
    74  H    0.150412
    75  C   -0.304175
    76  H    0.153195
    77  H    0.144729
    78  C   -0.094544
    79  H    0.126852
    80  H    0.132525
    81  N   -0.402227
    82  C   -0.296565
    83  H    0.143389
    84  H    0.144176
    85  H    0.128620
    86  C   -0.288189
    87  H    0.164592
    88  H    0.151711
    89  C   -0.395783
    90  H    0.194336
    91  H    0.186649
 Sum of Mulliken atomic charges =   0.00000
 Mulliken charges with hydrogens summed into heavy atoms:
              1
     1  C    0.573427
     2  O   -0.449057
     3  O   -0.174871
     5  C   -0.003462
     8  C    0.046948
    11  C    0.042266
    14  C   -0.030467
    17  C    0.622268
    18  O   -0.455889
    19  O   -0.459680
    20  C    0.266979
    23  C    0.283293
    26  O   -0.469747
    27  C    0.636127
    28  O   -0.461321
    29  C   -0.046464
    31  C    0.032700
    34  C    0.052160
    37  C    0.017605
    40  C    0.606327
    41  O   -0.494850
    42  O   -0.131433
    44  C    0.026297
    48  C   -0.075276
    49  C   -0.093465
    50  C    0.158309
    51  C   -0.001386
    52  C    0.316910
    53  C    0.327899
    56  C   -0.047809
    59  C    0.150865
    61  C    0.276711
    62  C   -0.035638
    63  C    0.151820
    65  C    0.470401
    66  O   -0.453812
    67  O   -0.266206
    69  O   -0.545513
    70  O   -0.508902
    71  C    0.256647
    75  C   -0.006251
    78  C    0.164834
    81  N   -0.402227
    82  C    0.119620
    86  C    0.028113
    89  C   -0.014799
 Sum of Mulliken charges with hydrogens summed into heavy atoms =   0.00000
 Electronic spatial extent (au):  <R**2>=         119617.5944
 Charge=              0.0000 electrons
 Dipole moment (field-independent basis, Debye):
    X=             -1.0700    Y=             -5.5158    Z=              0.2266  Tot=              5.6232
 Quadrupole moment (field-independent basis, Debye-Ang):
   XX=           -248.7264   YY=           -197.3443   ZZ=           -255.3162
   XY=             31.7003   XZ=            -15.5312   YZ=             13.0407
 Traceless Quadrupole moment (field-independent basis, Debye-Ang):
   XX=            -14.9307   YY=             36.4513   ZZ=            -21.5206
   XY=             31.7003   XZ=            -15.5312   YZ=             13.0407
 Octapole moment (field-independent basis, Debye-Ang**2):
  XXX=           5216.2020  YYY=           3333.5632  ZZZ=           1186.0189  XYY=           1471.6462
  XXY=           1070.6252  XXZ=            525.2954  XZZ=           1914.9927  YZZ=           1230.8166
  YYZ=            216.9999  XYZ=             25.8851
 Hexadecapole moment (field-independent basis, Debye-Ang**3):
 XXXX=         -87032.2945 YYYY=         -42616.5505 ZZZZ=         -11587.3887 XXXY=         -23050.0075
 XXXZ=          -7214.6224 YYYX=         -22908.9480 YYYZ=          -4017.5495 ZZZX=          -7259.8792
 ZZZY=          -5234.8968 XXYY=         -20431.6596 XXZZ=         -18392.5258 YYZZ=          -9068.8143
 XXYZ=          -2654.1615 YYXZ=          -2041.5981 ZZXY=          -9015.6940
 N-N= 6.628250352140D+03 E-N=-1.848690550212D+04  KE= 2.221684579409D+03
 ******************************Gaussian NBO Version 3.1******************************
             N A T U R A L   A T O M I C   O R B I T A L   A N D
          N A T U R A L   B O N D   O R B I T A L   A N A L Y S I S
 ******************************Gaussian NBO Version 3.1******************************
       /RESON  / : Allow strongly delocalized NBO set

 Analyzing the SCF density

 Job title: Title Card Required                                             

 Storage needed:   1850914 in NPA,   2444236 in NBO (  33530997 available)


 NATURAL POPULATIONS:  Natural atomic orbital occupancies 
                                                          
   NAO  Atom  No  lang   Type(AO)    Occupancy      Energy
 ----------------------------------------------------------
     1    C    1  S      Cor( 1S)     1.99944     -10.19463
     2    C    1  S      Val( 2S)     0.78794      -0.15931
     3    C    1  S      Ryd( 3S)     0.00496       1.36702
     4    C    1  S      Ryd( 4S)     0.00043       3.44754
     5    C    1  px     Val( 2p)     0.69464      -0.01281
     6    C    1  px     Ryd( 3p)     0.01415       0.70940
     7    C    1  py     Val( 2p)     0.74414      -0.08893
     8    C    1  py     Ryd( 3p)     0.00480       0.66280
     9    C    1  pz     Val( 2p)     0.88767      -0.01233
    10    C    1  pz     Ryd( 3p)     0.01186       0.77100
    11    C    1  dxy    Ryd( 3d)     0.00205       2.33608
    12    C    1  dxz    Ryd( 3d)     0.00170       2.41117
    13    C    1  dyz    Ryd( 3d)     0.00132       2.18895
    14    C    1  dx2y2  Ryd( 3d)     0.00202       2.22523
    15    C    1  dz2    Ryd( 3d)     0.00271       2.58760

    16    O    2  S      Cor( 1S)     1.99978     -18.85866
    17    O    2  S      Val( 2S)     1.70052      -0.88277
    18    O    2  S      Ryd( 3S)     0.00052       1.89141
    19    O    2  S      Ryd( 4S)     0.00010       3.56119
    20    O    2  px     Val( 2p)     1.64851      -0.26496
    21    O    2  px     Ryd( 3p)     0.00120       1.19725
    22    O    2  py     Val( 2p)     1.50271      -0.23796
    23    O    2  py     Ryd( 3p)     0.00069       1.09073
    24    O    2  pz     Val( 2p)     1.71151      -0.27247
    25    O    2  pz     Ryd( 3p)     0.00090       1.24733
    26    O    2  dxy    Ryd( 3d)     0.00243       1.93382
    27    O    2  dxz    Ryd( 3d)     0.00466       2.30551
    28    O    2  dyz    Ryd( 3d)     0.00293       1.92403
    29    O    2  dx2y2  Ryd( 3d)     0.00238       1.93665
    30    O    2  dz2    Ryd( 3d)     0.00412       2.03106

    31    O    3  S      Cor( 1S)     1.99977     -18.98599
    32    O    3  S      Val( 2S)     1.68601      -0.92198
    33    O    3  S      Ryd( 3S)     0.00104       1.74166
    34    O    3  S      Ryd( 4S)     0.00013       3.82196
    35    O    3  px     Val( 2p)     1.66824      -0.33573
    36    O    3  px     Ryd( 3p)     0.00124       1.25804
    37    O    3  py     Val( 2p)     1.75188      -0.32398
    38    O    3  py     Ryd( 3p)     0.00091       1.09181
    39    O    3  pz     Val( 2p)     1.66530      -0.33249
    40    O    3  pz     Ryd( 3p)     0.00093       1.31225
    41    O    3  dxy    Ryd( 3d)     0.00102       2.31473
    42    O    3  dxz    Ryd( 3d)     0.00103       2.07358
    43    O    3  dyz    Ryd( 3d)     0.00070       1.96602
    44    O    3  dx2y2  Ryd( 3d)     0.00104       2.09599
    45    O    3  dz2    Ryd( 3d)     0.00145       2.39588

    46    H    4  S      Val( 1S)     0.46922       0.14587
    47    H    4  S      Ryd( 2S)     0.00338       0.97554

    48    C    5  S      Cor( 1S)     1.99921     -10.05597
    49    C    5  S      Val( 2S)     1.06584      -0.24899
    50    C    5  S      Ryd( 3S)     0.00065       1.44918
    51    C    5  S      Ryd( 4S)     0.00002       4.32180
    52    C    5  px     Val( 2p)     1.26051      -0.09007
    53    C    5  px     Ryd( 3p)     0.00377       0.90589
    54    C    5  py     Val( 2p)     1.14459      -0.08194
    55    C    5  py     Ryd( 3p)     0.00117       0.62796
    56    C    5  pz     Val( 2p)     1.07811      -0.09293
    57    C    5  pz     Ryd( 3p)     0.00192       0.73269
    58    C    5  dxy    Ryd( 3d)     0.00122       2.18680
    59    C    5  dxz    Ryd( 3d)     0.00034       2.06919
    60    C    5  dyz    Ryd( 3d)     0.00042       2.12475
    61    C    5  dx2y2  Ryd( 3d)     0.00044       2.02900
    62    C    5  dz2    Ryd( 3d)     0.00112       2.32061

    63    H    6  S      Val( 1S)     0.74159       0.08944
    64    H    6  S      Ryd( 2S)     0.00193       0.68807

    65    H    7  S      Val( 1S)     0.74189       0.10062
    66    H    7  S      Ryd( 2S)     0.00157       0.65836

    67    C    8  S      Cor( 1S)     1.99932     -10.04444
    68    C    8  S      Val( 2S)     1.03397      -0.22595
    69    C    8  S      Ryd( 3S)     0.00115       1.45117
    70    C    8  S      Ryd( 4S)     0.00002       4.33504
    71    C    8  px     Val( 2p)     1.24766      -0.07344
    72    C    8  px     Ryd( 3p)     0.00343       0.85559
    73    C    8  py     Val( 2p)     1.10849      -0.06664
    74    C    8  py     Ryd( 3p)     0.00240       0.73583
    75    C    8  pz     Val( 2p)     1.05643      -0.06541
    76    C    8  pz     Ryd( 3p)     0.00233       0.74566
    77    C    8  dxy    Ryd( 3d)     0.00113       2.16999
    78    C    8  dxz    Ryd( 3d)     0.00053       2.00840
    79    C    8  dyz    Ryd( 3d)     0.00067       2.12585
    80    C    8  dx2y2  Ryd( 3d)     0.00039       2.06134
    81    C    8  dz2    Ryd( 3d)     0.00079       2.26280

    82    H    9  S      Val( 1S)     0.73991       0.12339
    83    H    9  S      Ryd( 2S)     0.00270       0.78862

    84    H   10  S      Val( 1S)     0.77015       0.10167
    85    H   10  S      Ryd( 2S)     0.00188       0.91544

    86    C   11  S      Cor( 1S)     1.99933     -10.05026
    87    C   11  S      Val( 2S)     1.03457      -0.23164
    88    C   11  S      Ryd( 3S)     0.00078       1.42856
    89    C   11  S      Ryd( 4S)     0.00002       4.30251
    90    C   11  px     Val( 2p)     1.24286      -0.07916
    91    C   11  px     Ryd( 3p)     0.00430       0.89525
    92    C   11  py     Val( 2p)     1.10943      -0.07259
    93    C   11  py     Ryd( 3p)     0.00186       0.69565
    94    C   11  pz     Val( 2p)     1.04998      -0.06557
    95    C   11  pz     Ryd( 3p)     0.00205       0.66456
    96    C   11  dxy    Ryd( 3d)     0.00085       2.10249
    97    C   11  dxz    Ryd( 3d)     0.00048       1.99000
    98    C   11  dyz    Ryd( 3d)     0.00072       2.15153
    99    C   11  dx2y2  Ryd( 3d)     0.00066       2.12616
   100    C   11  dz2    Ryd( 3d)     0.00081       2.23527

   101    H   12  S      Val( 1S)     0.74915       0.10831
   102    H   12  S      Ryd( 2S)     0.00224       0.70528

   103    H   13  S      Val( 1S)     0.76110       0.09403
   104    H   13  S      Ryd( 2S)     0.00141       0.65746

   105    C   14  S      Cor( 1S)     1.99920     -10.06509
   106    C   14  S      Val( 2S)     1.06432      -0.25836
   107    C   14  S      Ryd( 3S)     0.00050       1.45355
   108    C   14  S      Ryd( 4S)     0.00002       4.31377
   109    C   14  px     Val( 2p)     1.12061      -0.10321
   110    C   14  px     Ryd( 3p)     0.00182       0.65273
   111    C   14  py     Val( 2p)     1.15863      -0.09439
   112    C   14  py     Ryd( 3p)     0.00179       0.75653
   113    C   14  pz     Val( 2p)     1.22027      -0.09994
   114    C   14  pz     Ryd( 3p)     0.00235       0.84386
   115    C   14  dxy    Ryd( 3d)     0.00080       2.18086
   116    C   14  dxz    Ryd( 3d)     0.00040       1.99062
   117    C   14  dyz    Ryd( 3d)     0.00057       2.15301
   118    C   14  dx2y2  Ryd( 3d)     0.00072       2.26478
   119    C   14  dz2    Ryd( 3d)     0.00104       2.12821

   120    H   15  S      Val( 1S)     0.74404       0.09383
   121    H   15  S      Ryd( 2S)     0.00210       0.77996

   122    H   16  S      Val( 1S)     0.73451       0.07787
   123    H   16  S      Ryd( 2S)     0.00099       0.64399

   124    C   17  S      Cor( 1S)     1.99940     -10.20158
   125    C   17  S      Val( 2S)     0.79431      -0.16604
   126    C   17  S      Ryd( 3S)     0.00713       1.22787
   127    C   17  S      Ryd( 4S)     0.00044       3.64940
   128    C   17  px     Val( 2p)     0.88383      -0.01558
   129    C   17  px     Ryd( 3p)     0.01484       0.80579
   130    C   17  py     Val( 2p)     0.68376       0.01123
   131    C   17  py     Ryd( 3p)     0.00985       0.81791
   132    C   17  pz     Val( 2p)     0.75945      -0.11948
   133    C   17  pz     Ryd( 3p)     0.00313       0.63917
   134    C   17  dxy    Ryd( 3d)     0.00204       2.53556
   135    C   17  dxz    Ryd( 3d)     0.00103       2.12278
   136    C   17  dyz    Ryd( 3d)     0.00241       2.15065
   137    C   17  dx2y2  Ryd( 3d)     0.00398       2.59179
   138    C   17  dz2    Ryd( 3d)     0.00053       2.35070

   139    O   18  S      Cor( 1S)     1.99972     -18.99045
   140    O   18  S      Val( 2S)     1.60733      -0.88033
   141    O   18  S      Ryd( 3S)     0.00184       1.73064
   142    O   18  S      Ryd( 4S)     0.00010       3.86752
   143    O   18  px     Val( 2p)     1.74537      -0.33086
   144    O   18  px     Ryd( 3p)     0.00246       1.25954
   145    O   18  py     Val( 2p)     1.39710      -0.32272
   146    O   18  py     Ryd( 3p)     0.00074       1.50406
   147    O   18  pz     Val( 2p)     1.79376      -0.32027
   148    O   18  pz     Ryd( 3p)     0.00230       1.11508
   149    O   18  dxy    Ryd( 3d)     0.00128       2.54561
   150    O   18  dxz    Ryd( 3d)     0.00159       1.89023
   151    O   18  dyz    Ryd( 3d)     0.00044       2.04344
   152    O   18  dx2y2  Ryd( 3d)     0.00127       2.39908
   153    O   18  dz2    Ryd( 3d)     0.00072       2.23844

   154    O   19  S      Cor( 1S)     1.99977     -18.86115
   155    O   19  S      Val( 2S)     1.69911      -0.88540
   156    O   19  S      Ryd( 3S)     0.00080       1.96842
   157    O   19  S      Ryd( 4S)     0.00008       3.47629
   158    O   19  px     Val( 2p)     1.72054      -0.27283
   159    O   19  px     Ryd( 3p)     0.00102       1.29370
   160    O   19  py     Val( 2p)     1.70983      -0.27305
   161    O   19  py     Ryd( 3p)     0.00130       1.27316
   162    O   19  pz     Val( 2p)     1.43796      -0.23762
   163    O   19  pz     Ryd( 3p)     0.00064       1.07458
   164    O   19  dxy    Ryd( 3d)     0.00492       2.34989
   165    O   19  dxz    Ryd( 3d)     0.00265       1.88219
   166    O   19  dyz    Ryd( 3d)     0.00242       1.87959
   167    O   19  dx2y2  Ryd( 3d)     0.00483       2.01854
   168    O   19  dz2    Ryd( 3d)     0.00167       2.01747

   169    C   20  S      Cor( 1S)     1.99922     -10.14870
   170    C   20  S      Val( 2S)     1.03105      -0.27802
   171    C   20  S      Ryd( 3S)     0.00183       1.27096
   172    C   20  S      Ryd( 4S)     0.00005       4.26549
   173    C   20  px     Val( 2p)     1.09331      -0.10706
   174    C   20  px     Ryd( 3p)     0.00475       0.71169
   175    C   20  py     Val( 2p)     0.89584      -0.10163
   176    C   20  py     Ryd( 3p)     0.00336       0.72246
   177    C   20  pz     Val( 2p)     1.08883      -0.11419
   178    C   20  pz     Ryd( 3p)     0.00177       0.57595
   179    C   20  dxy    Ryd( 3d)     0.00165       2.15924
   180    C   20  dxz    Ryd( 3d)     0.00094       2.02235
   181    C   20  dyz    Ryd( 3d)     0.00140       2.04925
   182    C   20  dx2y2  Ryd( 3d)     0.00147       2.05069
   183    C   20  dz2    Ryd( 3d)     0.00101       2.16426

   184    H   21  S      Val( 1S)     0.75650       0.06169
   185    H   21  S      Ryd( 2S)     0.00119       0.59694

   186    H   22  S      Val( 1S)     0.77583       0.04738
   187    H   22  S      Ryd( 2S)     0.00194       0.68084

   188    C   23  S      Cor( 1S)     1.99920     -10.14412
   189    C   23  S      Val( 2S)     1.04478      -0.28202
   190    C   23  S      Ryd( 3S)     0.00240       1.25734
   191    C   23  S      Ryd( 4S)     0.00004       4.27628
   192    C   23  px     Val( 2p)     1.06322      -0.10482
   193    C   23  px     Ryd( 3p)     0.00186       0.68628
   194    C   23  py     Val( 2p)     1.02391      -0.10435
   195    C   23  py     Ryd( 3p)     0.00293       0.65112
   196    C   23  pz     Val( 2p)     0.99872      -0.11051
   197    C   23  pz     Ryd( 3p)     0.00131       0.72359
   198    C   23  dxy    Ryd( 3d)     0.00128       2.11263
   199    C   23  dxz    Ryd( 3d)     0.00133       2.04468
   200    C   23  dyz    Ryd( 3d)     0.00097       2.02946
   201    C   23  dx2y2  Ryd( 3d)     0.00161       2.10479
   202    C   23  dz2    Ryd( 3d)     0.00121       2.20566

   203    H   24  S      Val( 1S)     0.78253       0.03740
   204    H   24  S      Ryd( 2S)     0.00180       0.66735

   205    H   25  S      Val( 1S)     0.74166       0.08802
   206    H   25  S      Ryd( 2S)     0.00302       0.76309

   207    O   26  S      Cor( 1S)     1.99971     -18.99598
   208    O   26  S      Val( 2S)     1.61069      -0.88959
   209    O   26  S      Ryd( 3S)     0.00200       1.84366
   210    O   26  S      Ryd( 4S)     0.00013       3.77883
   211    O   26  px     Val( 2p)     1.65532      -0.32569
   212    O   26  px     Ryd( 3p)     0.00184       1.28322
   213    O   26  py     Val( 2p)     1.73112      -0.33341
   214    O   26  py     Ryd( 3p)     0.00232       1.28963
   215    O   26  pz     Val( 2p)     1.56015      -0.33836
   216    O   26  pz     Ryd( 3p)     0.00165       1.39740
   217    O   26  dxy    Ryd( 3d)     0.00115       2.18319
   218    O   26  dxz    Ryd( 3d)     0.00081       2.36319
   219    O   26  dyz    Ryd( 3d)     0.00108       2.20541
   220    O   26  dx2y2  Ryd( 3d)     0.00093       1.97699
   221    O   26  dz2    Ryd( 3d)     0.00107       2.39044

   222    C   27  S      Cor( 1S)     1.99934     -10.20341
   223    C   27  S      Val( 2S)     0.78757      -0.16833
   224    C   27  S      Ryd( 3S)     0.00824       1.16211
   225    C   27  S      Ryd( 4S)     0.00050       3.78178
   226    C   27  px     Val( 2p)     0.74266      -0.06504
   227    C   27  px     Ryd( 3p)     0.00879       0.72582
   228    C   27  py     Val( 2p)     0.84420      -0.04556
   229    C   27  py     Ryd( 3p)     0.01259       0.76738
   230    C   27  pz     Val( 2p)     0.73426      -0.02790
   231    C   27  pz     Ryd( 3p)     0.00640       0.81026
   232    C   27  dxy    Ryd( 3d)     0.00105       2.42171
   233    C   27  dxz    Ryd( 3d)     0.00230       2.33057
   234    C   27  dyz    Ryd( 3d)     0.00201       2.39551
   235    C   27  dx2y2  Ryd( 3d)     0.00189       2.30492
   236    C   27  dz2    Ryd( 3d)     0.00272       2.30221

   237    O   28  S      Cor( 1S)     1.99977     -18.86897
   238    O   28  S      Val( 2S)     1.69880      -0.89194
   239    O   28  S      Ryd( 3S)     0.00071       1.99053
   240    O   28  S      Ryd( 4S)     0.00010       3.51294
   241    O   28  px     Val( 2p)     1.50723      -0.27118
   242    O   28  px     Ryd( 3p)     0.00050       1.18597
   243    O   28  py     Val( 2p)     1.62368      -0.27533
   244    O   28  py     Ryd( 3p)     0.00074       1.29614
   245    O   28  pz     Val( 2p)     1.73640      -0.25707
   246    O   28  pz     Ryd( 3p)     0.00179       1.18668
   247    O   28  dxy    Ryd( 3d)     0.00418       2.27393
   248    O   28  dxz    Ryd( 3d)     0.00268       2.00548
   249    O   28  dyz    Ryd( 3d)     0.00294       2.00340
   250    O   28  dx2y2  Ryd( 3d)     0.00439       1.90237
   251    O   28  dz2    Ryd( 3d)     0.00209       1.95065

   252    C   29  S      Cor( 1S)     1.99912     -10.07819
   253    C   29  S      Val( 2S)     0.99973      -0.24583
   254    C   29  S      Ryd( 3S)     0.00068       1.55201
   255    C   29  S      Ryd( 4S)     0.00003       4.37344
   256    C   29  px     Val( 2p)     1.08599      -0.09934
   257    C   29  px     Ryd( 3p)     0.00206       0.77823
   258    C   29  py     Val( 2p)     1.13523      -0.10798
   259    C   29  py     Ryd( 3p)     0.00271       0.82226
   260    C   29  pz     Val( 2p)     1.12520      -0.10710
   261    C   29  pz     Ryd( 3p)     0.00249       0.83793
   262    C   29  dxy    Ryd( 3d)     0.00069       2.12207
   263    C   29  dxz    Ryd( 3d)     0.00077       2.28419
   264    C   29  dyz    Ryd( 3d)     0.00128       2.29207
   265    C   29  dx2y2  Ryd( 3d)     0.00070       2.11442
   266    C   29  dz2    Ryd( 3d)     0.00034       2.06002

   267    H   30  S      Val( 1S)     0.75056       0.07631
   268    H   30  S      Ryd( 2S)     0.00182       0.71794

   269    C   31  S      Cor( 1S)     1.99929     -10.05865
   270    C   31  S      Val( 2S)     1.03300      -0.24106
   271    C   31  S      Ryd( 3S)     0.00099       1.49794
   272    C   31  S      Ryd( 4S)     0.00002       4.32289
   273    C   31  px     Val( 2p)     1.15301      -0.08292
   274    C   31  px     Ryd( 3p)     0.00284       0.78157
   275    C   31  py     Val( 2p)     1.13731      -0.08337
   276    C   31  py     Ryd( 3p)     0.00236       0.74048
   277    C   31  pz     Val( 2p)     1.12153      -0.08345
   278    C   31  pz     Ryd( 3p)     0.00288       0.79499
   279    C   31  dxy    Ryd( 3d)     0.00029       1.95189
   280    C   31  dxz    Ryd( 3d)     0.00098       2.23397
   281    C   31  dyz    Ryd( 3d)     0.00104       2.25679
   282    C   31  dx2y2  Ryd( 3d)     0.00099       2.21494
   283    C   31  dz2    Ryd( 3d)     0.00027       1.93772

   284    H   32  S      Val( 1S)     0.76298       0.07794
   285    H   32  S      Ryd( 2S)     0.00161       0.68372

   286    H   33  S      Val( 1S)     0.73392       0.11788
   287    H   33  S      Ryd( 2S)     0.00212       0.84432

   288    C   34  S      Cor( 1S)     1.99933     -10.05881
   289    C   34  S      Val( 2S)     1.03327      -0.23979
   290    C   34  S      Ryd( 3S)     0.00094       1.42501
   291    C   34  S      Ryd( 4S)     0.00002       4.29752
   292    C   34  px     Val( 2p)     1.15759      -0.08260
   293    C   34  px     Ryd( 3p)     0.00322       0.76997
   294    C   34  py     Val( 2p)     1.15333      -0.08244
   295    C   34  py     Ryd( 3p)     0.00243       0.71650
   296    C   34  pz     Val( 2p)     1.10356      -0.08173
   297    C   34  pz     Ryd( 3p)     0.00312       0.79966
   298    C   34  dxy    Ryd( 3d)     0.00020       1.89606
   299    C   34  dxz    Ryd( 3d)     0.00085       2.24668
   300    C   34  dyz    Ryd( 3d)     0.00095       2.25388
   301    C   34  dx2y2  Ryd( 3d)     0.00113       2.25315
   302    C   34  dz2    Ryd( 3d)     0.00031       1.93590

   303    H   35  S      Val( 1S)     0.75120       0.09825
   304    H   35  S      Ryd( 2S)     0.00278       0.80130

   305    H   36  S      Val( 1S)     0.75728       0.09359
   306    H   36  S      Ryd( 2S)     0.00146       0.70219

   307    C   37  S      Cor( 1S)     1.99919     -10.07207
   308    C   37  S      Val( 2S)     1.06302      -0.26559
   309    C   37  S      Ryd( 3S)     0.00070       1.45566
   310    C   37  S      Ryd( 4S)     0.00003       4.32408
   311    C   37  px     Val( 2p)     1.20507      -0.10528
   312    C   37  px     Ryd( 3p)     0.00129       0.68409
   313    C   37  py     Val( 2p)     1.12526      -0.11182
   314    C   37  py     Ryd( 3p)     0.00210       0.75584
   315    C   37  pz     Val( 2p)     1.16556      -0.10296
   316    C   37  pz     Ryd( 3p)     0.00373       0.81921
   317    C   37  dxy    Ryd( 3d)     0.00019       1.86972
   318    C   37  dxz    Ryd( 3d)     0.00057       2.18107
   319    C   37  dyz    Ryd( 3d)     0.00117       2.27221
   320    C   37  dx2y2  Ryd( 3d)     0.00110       2.28355
   321    C   37  dz2    Ryd( 3d)     0.00050       2.06038

   322    H   38  S      Val( 1S)     0.71134       0.09448
   323    H   38  S      Ryd( 2S)     0.00213       0.82934

   324    H   39  S      Val( 1S)     0.74023       0.08251
   325    H   39  S      Ryd( 2S)     0.00138       0.64267

   326    C   40  S      Cor( 1S)     1.99944     -10.22728
   327    C   40  S      Val( 2S)     0.78806      -0.18665
   328    C   40  S      Ryd( 3S)     0.00457       1.30783
   329    C   40  S      Ryd( 4S)     0.00046       3.43522
   330    C   40  px     Val( 2p)     0.72255      -0.14331
   331    C   40  px     Ryd( 3p)     0.00216       0.58539
   332    C   40  py     Val( 2p)     0.85527      -0.02259
   333    C   40  py     Ryd( 3p)     0.01535       0.73903
   334    C   40  pz     Val( 2p)     0.71692      -0.03608
   335    C   40  pz     Ryd( 3p)     0.01101       0.75053
   336    C   40  dxy    Ryd( 3d)     0.00140       2.15121
   337    C   40  dxz    Ryd( 3d)     0.00240       2.00466
   338    C   40  dyz    Ryd( 3d)     0.00236       2.52946
   339    C   40  dx2y2  Ryd( 3d)     0.00090       2.45919
   340    C   40  dz2    Ryd( 3d)     0.00332       2.43879

   341    O   41  S      Cor( 1S)     1.99970     -18.91502
   342    O   41  S      Val( 2S)     1.69462      -0.91280
   343    O   41  S      Ryd( 3S)     0.00095       2.01987
   344    O   41  S      Ryd( 4S)     0.00021       3.42226
   345    O   41  px     Val( 2p)     1.50716      -0.27791
   346    O   41  px     Ryd( 3p)     0.00055       1.08982
   347    O   41  py     Val( 2p)     1.65385      -0.32818
   348    O   41  py     Ryd( 3p)     0.00053       1.41876
   349    O   41  pz     Val( 2p)     1.79133      -0.30069
   350    O   41  pz     Ryd( 3p)     0.00195       1.40072
   351    O   41  dxy    Ryd( 3d)     0.00365       1.83290
   352    O   41  dxz    Ryd( 3d)     0.00082       1.81427
   353    O   41  dyz    Ryd( 3d)     0.00419       2.22212
   354    O   41  dx2y2  Ryd( 3d)     0.00321       2.15643
   355    O   41  dz2    Ryd( 3d)     0.00213       1.92362

   356    O   42  S      Cor( 1S)     1.99977     -19.01663
   357    O   42  S      Val( 2S)     1.68596      -0.94455
   358    O   42  S      Ryd( 3S)     0.00082       1.67316
   359    O   42  S      Ryd( 4S)     0.00006       3.67643
   360    O   42  px     Val( 2p)     1.79398      -0.34663
   361    O   42  px     Ryd( 3p)     0.00073       0.93900
   362    O   42  py     Val( 2p)     1.66646      -0.35255
   363    O   42  py     Ryd( 3p)     0.00084       1.19440
   364    O   42  pz     Val( 2p)     1.52882      -0.35767
   365    O   42  pz     Ryd( 3p)     0.00168       1.03911
   366    O   42  dxy    Ryd( 3d)     0.00119       1.70929
   367    O   42  dxz    Ryd( 3d)     0.00121       1.95246
   368    O   42  dyz    Ryd( 3d)     0.00160       2.15403
   369    O   42  dx2y2  Ryd( 3d)     0.00149       2.18895
   370    O   42  dz2    Ryd( 3d)     0.00109       2.63901

   371    H   43  S      Val( 1S)     0.49515       0.09389
   372    H   43  S      Ryd( 2S)     0.00346       0.59707

   373    C   44  S      Cor( 1S)     1.99944     -10.05533
   374    C   44  S      Val( 2S)     1.09831      -0.26061
   375    C   44  S      Ryd( 3S)     0.00045       1.28778
   376    C   44  S      Ryd( 4S)     0.00002       4.22893
   377    C   44  px     Val( 2p)     1.13030      -0.08051
   378    C   44  px     Ryd( 3p)     0.00167       0.61937
   379    C   44  py     Val( 2p)     1.22275      -0.08815
   380    C   44  py     Ryd( 3p)     0.00208       0.67465
   381    C   44  pz     Val( 2p)     1.20953      -0.08867
   382    C   44  pz     Ryd( 3p)     0.00214       0.66886
   383    C   44  dxy    Ryd( 3d)     0.00062       2.06498
   384    C   44  dxz    Ryd( 3d)     0.00096       2.21709
   385    C   44  dyz    Ryd( 3d)     0.00108       2.20084
   386    C   44  dx2y2  Ryd( 3d)     0.00050       2.01562
   387    C   44  dz2    Ryd( 3d)     0.00013       1.87101

   388    H   45  S      Val( 1S)     0.76229       0.08250
   389    H   45  S      Ryd( 2S)     0.00079       0.64286

   390    H   46  S      Val( 1S)     0.75216       0.09784
   391    H   46  S      Ryd( 2S)     0.00126       0.70791

   392    H   47  S      Val( 1S)     0.76728       0.07831
   393    H   47  S      Ryd( 2S)     0.00096       0.65499

   394    C   48  S      Cor( 1S)     1.99907     -10.04155
   395    C   48  S      Val( 2S)     0.95708      -0.16509
   396    C   48  S      Ryd( 3S)     0.00061       1.16539
   397    C   48  S      Ryd( 4S)     0.00006       4.10104
   398    C   48  px     Val( 2p)     1.13464      -0.04780
   399    C   48  px     Ryd( 3p)     0.00380       1.01858
   400    C   48  py     Val( 2p)     1.12518      -0.05520
   401    C   48  py     Ryd( 3p)     0.00332       0.93350
   402    C   48  pz     Val( 2p)     1.07631      -0.09027
   403    C   48  pz     Ryd( 3p)     0.00137       0.68392
   404    C   48  dxy    Ryd( 3d)     0.00080       2.30987
   405    C   48  dxz    Ryd( 3d)     0.00051       2.01396
   406    C   48  dyz    Ryd( 3d)     0.00039       2.19259
   407    C   48  dx2y2  Ryd( 3d)     0.00051       2.33496
   408    C   48  dz2    Ryd( 3d)     0.00056       2.12445

   409    C   49  S      Cor( 1S)     1.99904     -10.03216
   410    C   49  S      Val( 2S)     0.94218      -0.14496
   411    C   49  S      Ryd( 3S)     0.00068       1.34052
   412    C   49  S      Ryd( 4S)     0.00004       3.94882
   413    C   49  px     Val( 2p)     1.17091      -0.04113
   414    C   49  px     Ryd( 3p)     0.00502       1.08752
   415    C   49  py     Val( 2p)     1.05442      -0.03516
   416    C   49  py     Ryd( 3p)     0.00316       0.74540
   417    C   49  pz     Val( 2p)     1.04719      -0.07909
   418    C   49  pz     Ryd( 3p)     0.00157       0.71345
   419    C   49  dxy    Ryd( 3d)     0.00058       2.30551
   420    C   49  dxz    Ryd( 3d)     0.00052       2.00199
   421    C   49  dyz    Ryd( 3d)     0.00049       2.24211
   422    C   49  dx2y2  Ryd( 3d)     0.00079       2.31692
   423    C   49  dz2    Ryd( 3d)     0.00045       2.10932

   424    C   50  S      Cor( 1S)     1.99891     -10.02843
   425    C   50  S      Val( 2S)     0.85804      -0.10373
   426    C   50  S      Ryd( 3S)     0.00105       1.12262
   427    C   50  S      Ryd( 4S)     0.00006       4.23531
   428    C   50  px     Val( 2p)     1.07838      -0.02845
   429    C   50  px     Ryd( 3p)     0.00466       0.97875
   430    C   50  py     Val( 2p)     1.06104      -0.04361
   431    C   50  py     Ryd( 3p)     0.00485       1.16659
   432    C   50  pz     Val( 2p)     1.02039      -0.06620
   433    C   50  pz     Ryd( 3p)     0.00257       0.87257
   434    C   50  dxy    Ryd( 3d)     0.00071       2.41949
   435    C   50  dxz    Ryd( 3d)     0.00060       2.15770
   436    C   50  dyz    Ryd( 3d)     0.00052       2.27726
   437    C   50  dx2y2  Ryd( 3d)     0.00061       2.36874
   438    C   50  dz2    Ryd( 3d)     0.00052       2.18805

   439    C   51  S      Cor( 1S)     1.99892     -10.01530
   440    C   51  S      Val( 2S)     0.84868      -0.10158
   441    C   51  S      Ryd( 3S)     0.00204       1.21461
   442    C   51  S      Ryd( 4S)     0.00006       4.37252
   443    C   51  px     Val( 2p)     1.08359      -0.04208
   444    C   51  px     Ryd( 3p)     0.00403       1.27354
   445    C   51  py     Val( 2p)     1.06725      -0.05611
   446    C   51  py     Ryd( 3p)     0.00391       1.14606
   447    C   51  pz     Val( 2p)     1.06771      -0.08656
   448    C   51  pz     Ryd( 3p)     0.00284       0.88201
   449    C   51  dxy    Ryd( 3d)     0.00060       2.42202
   450    C   51  dxz    Ryd( 3d)     0.00049       2.21081
   451    C   51  dyz    Ryd( 3d)     0.00063       2.25072
   452    C   51  dx2y2  Ryd( 3d)     0.00082       2.52269
   453    C   51  dz2    Ryd( 3d)     0.00054       2.25600

   454    C   52  S      Cor( 1S)     1.99856     -10.08905
   455    C   52  S      Val( 2S)     0.81728      -0.11268
   456    C   52  S      Ryd( 3S)     0.00192       1.26349
   457    C   52  S      Ryd( 4S)     0.00019       3.99235
   458    C   52  px     Val( 2p)     0.79415      -0.01600
   459    C   52  px     Ryd( 3p)     0.00670       1.15647
   460    C   52  py     Val( 2p)     1.05753      -0.04408
   461    C   52  py     Ryd( 3p)     0.00646       0.97907
   462    C   52  pz     Val( 2p)     1.02049      -0.09645
   463    C   52  pz     Ryd( 3p)     0.00311       0.74608
   464    C   52  dxy    Ryd( 3d)     0.00171       2.44332
   465    C   52  dxz    Ryd( 3d)     0.00188       2.07400
   466    C   52  dyz    Ryd( 3d)     0.00048       2.23712
   467    C   52  dx2y2  Ryd( 3d)     0.00147       2.45913
   468    C   52  dz2    Ryd( 3d)     0.00072       2.28634

   469    C   53  S      Cor( 1S)     1.99868     -10.10698
   470    C   53  S      Val( 2S)     0.82191      -0.12583
   471    C   53  S      Ryd( 3S)     0.00170       1.28136
   472    C   53  S      Ryd( 4S)     0.00015       3.88388
   473    C   53  px     Val( 2p)     1.07143      -0.04219
   474    C   53  px     Ryd( 3p)     0.00679       0.97575
   475    C   53  py     Val( 2p)     0.81967      -0.02691
   476    C   53  py     Ryd( 3p)     0.00487       0.99325
   477    C   53  pz     Val( 2p)     0.98959      -0.09010
   478    C   53  pz     Ryd( 3p)     0.00204       0.73293
   479    C   53  dxy    Ryd( 3d)     0.00147       2.45926
   480    C   53  dxz    Ryd( 3d)     0.00075       2.07548
   481    C   53  dyz    Ryd( 3d)     0.00158       2.20321
   482    C   53  dx2y2  Ryd( 3d)     0.00132       2.36725
   483    C   53  dz2    Ryd( 3d)     0.00120       2.22615

   484    H   54  S      Val( 1S)     0.76057       0.09257
   485    H   54  S      Ryd( 2S)     0.00081       0.63654

   486    H   55  S      Val( 1S)     0.76410       0.09892
   487    H   55  S      Ryd( 2S)     0.00092       0.57729

   488    C   56  S      Cor( 1S)     1.99923     -10.04129
   489    C   56  S      Val( 2S)     1.02518      -0.21801
   490    C   56  S      Ryd( 3S)     0.00076       1.57967
   491    C   56  S      Ryd( 4S)     0.00002       4.32532
   492    C   56  px     Val( 2p)     1.14992      -0.07542
   493    C   56  px     Ryd( 3p)     0.00324       0.74934
   494    C   56  py     Val( 2p)     1.08921      -0.06379
   495    C   56  py     Ryd( 3p)     0.00216       0.72136
   496    C   56  pz     Val( 2p)     1.19153      -0.07231
   497    C   56  pz     Ryd( 3p)     0.00266       0.83579
   498    C   56  dxy    Ryd( 3d)     0.00085       2.29463
   499    C   56  dxz    Ryd( 3d)     0.00031       2.06964
   500    C   56  dyz    Ryd( 3d)     0.00071       2.17492
   501    C   56  dx2y2  Ryd( 3d)     0.00058       2.10644
   502    C   56  dz2    Ryd( 3d)     0.00114       2.21280

   503    H   57  S      Val( 1S)     0.75521       0.09048
   504    H   57  S      Ryd( 2S)     0.00154       0.71074

   505    H   58  S      Val( 1S)     0.74431       0.10203
   506    H   58  S      Ryd( 2S)     0.00128       0.70249

   507    C   59  S      Cor( 1S)     1.99913     -10.07111
   508    C   59  S      Val( 2S)     0.94136      -0.19493
   509    C   59  S      Ryd( 3S)     0.00186       1.71025
   510    C   59  S      Ryd( 4S)     0.00003       4.39952
   511    C   59  px     Val( 2p)     1.02416      -0.07191
   512    C   59  px     Ryd( 3p)     0.00376       0.78756
   513    C   59  py     Val( 2p)     1.08798      -0.07418
   514    C   59  py     Ryd( 3p)     0.00608       0.96002
   515    C   59  pz     Val( 2p)     0.98418      -0.05619
   516    C   59  pz     Ryd( 3p)     0.00473       0.97814
   517    C   59  dxy    Ryd( 3d)     0.00096       2.30971
   518    C   59  dxz    Ryd( 3d)     0.00078       2.05433
   519    C   59  dyz    Ryd( 3d)     0.00155       2.31013
   520    C   59  dx2y2  Ryd( 3d)     0.00064       2.16385
   521    C   59  dz2    Ryd( 3d)     0.00134       2.27267

   522    H   60  S      Val( 1S)     0.75344       0.10375
   523    H   60  S      Ryd( 2S)     0.00295       0.68953

   524    C   61  S      Cor( 1S)     1.99882     -10.10411
   525    C   61  S      Val( 2S)     0.85945      -0.18298
   526    C   61  S      Ryd( 3S)     0.00188       1.70884
   527    C   61  S      Ryd( 4S)     0.00005       4.42582
   528    C   61  px     Val( 2p)     0.86800      -0.07681
   529    C   61  px     Ryd( 3p)     0.00470       0.99153
   530    C   61  py     Val( 2p)     0.91956      -0.07170
   531    C   61  py     Ryd( 3p)     0.00818       1.02109
   532    C   61  pz     Val( 2p)     1.03738      -0.08073
   533    C   61  pz     Ryd( 3p)     0.00465       0.97444
   534    C   61  dxy    Ryd( 3d)     0.00190       2.47791
   535    C   61  dxz    Ryd( 3d)     0.00103       2.04860
   536    C   61  dyz    Ryd( 3d)     0.00138       2.38086
   537    C   61  dx2y2  Ryd( 3d)     0.00121       2.15823
   538    C   61  dz2    Ryd( 3d)     0.00112       2.31191

   539    C   62  S      Cor( 1S)     1.99896     -10.05043
   540    C   62  S      Val( 2S)     0.89582      -0.18655
   541    C   62  S      Ryd( 3S)     0.00106       1.96922
   542    C   62  S      Ryd( 4S)     0.00004       4.39365
   543    C   62  px     Val( 2p)     1.05306      -0.09024
   544    C   62  px     Ryd( 3p)     0.00455       0.97947
   545    C   62  py     Val( 2p)     1.06925      -0.09575
   546    C   62  py     Ryd( 3p)     0.00428       1.09003
   547    C   62  pz     Val( 2p)     1.08896      -0.09554
   548    C   62  pz     Ryd( 3p)     0.00344       1.05272
   549    C   62  dxy    Ryd( 3d)     0.00100       2.42776
   550    C   62  dxz    Ryd( 3d)     0.00050       2.06538
   551    C   62  dyz    Ryd( 3d)     0.00090       2.37180
   552    C   62  dx2y2  Ryd( 3d)     0.00050       2.21188
   553    C   62  dz2    Ryd( 3d)     0.00093       2.33366

   554    C   63  S      Cor( 1S)     1.99893     -10.11906
   555    C   63  S      Val( 2S)     0.97285      -0.23310
   556    C   63  S      Ryd( 3S)     0.00173       1.68171
   557    C   63  S      Ryd( 4S)     0.00005       4.40750
   558    C   63  px     Val( 2p)     1.10023      -0.09568
   559    C   63  px     Ryd( 3p)     0.00401       0.92417
   560    C   63  py     Val( 2p)     0.87078      -0.07956
   561    C   63  py     Ryd( 3p)     0.00684       0.83836
   562    C   63  pz     Val( 2p)     1.00876      -0.09764
   563    C   63  pz     Ryd( 3p)     0.00540       0.83109
   564    C   63  dxy    Ryd( 3d)     0.00117       2.30338
   565    C   63  dxz    Ryd( 3d)     0.00112       2.19237
   566    C   63  dyz    Ryd( 3d)     0.00133       2.29643
   567    C   63  dx2y2  Ryd( 3d)     0.00150       2.13825
   568    C   63  dz2    Ryd( 3d)     0.00141       2.21628

   569    H   64  S      Val( 1S)     0.73811       0.09802
   570    H   64  S      Ryd( 2S)     0.00357       0.88331

   571    C   65  S      Cor( 1S)     1.99929     -10.14985
   572    C   65  S      Val( 2S)     0.86240      -0.18308
   573    C   65  S      Ryd( 3S)     0.00639       1.14673
   574    C   65  S      Ryd( 4S)     0.00026       3.99418
   575    C   65  px     Val( 2p)     0.71062      -0.10549
   576    C   65  px     Ryd( 3p)     0.00457       0.69982
   577    C   65  py     Val( 2p)     0.79523      -0.00086
   578    C   65  py     Ryd( 3p)     0.01716       0.85127
   579    C   65  pz     Val( 2p)     0.99647      -0.04560
   580    C   65  pz     Ryd( 3p)     0.00368       0.89217
   581    C   65  dxy    Ryd( 3d)     0.00131       2.32046
   582    C   65  dxz    Ryd( 3d)     0.00049       2.05339
   583    C   65  dyz    Ryd( 3d)     0.00267       2.52839
   584    C   65  dx2y2  Ryd( 3d)     0.00081       2.46369
   585    C   65  dz2    Ryd( 3d)     0.00096       2.30391

   586    O   66  S      Cor( 1S)     1.99975     -18.88023
   587    O   66  S      Val( 2S)     1.69112      -0.89432
   588    O   66  S      Ryd( 3S)     0.00075       2.03556
   589    O   66  S      Ryd( 4S)     0.00008       3.52517
   590    O   66  px     Val( 2p)     1.38600      -0.25217
   591    O   66  px     Ryd( 3p)     0.00036       1.17685
   592    O   66  py     Val( 2p)     1.59607      -0.30986
   593    O   66  py     Ryd( 3p)     0.00035       1.34140
   594    O   66  pz     Val( 2p)     1.87296      -0.26098
   595    O   66  pz     Ryd( 3p)     0.00382       1.26997
   596    O   66  dxy    Ryd( 3d)     0.00402       2.02583
   597    O   66  dxz    Ryd( 3d)     0.00023       1.85381
   598    O   66  dyz    Ryd( 3d)     0.00352       2.04328
   599    O   66  dx2y2  Ryd( 3d)     0.00398       2.25050
   600    O   66  dz2    Ryd( 3d)     0.00157       2.01364

   601    O   67  S      Cor( 1S)     1.99980     -18.92581
   602    O   67  S      Val( 2S)     1.66529      -0.86720
   603    O   67  S      Ryd( 3S)     0.00103       1.99827
   604    O   67  S      Ryd( 4S)     0.00009       3.71628
   605    O   67  px     Val( 2p)     1.46575      -0.26258
   606    O   67  px     Ryd( 3p)     0.00216       1.32531
   607    O   67  py     Val( 2p)     1.73060      -0.28552
   608    O   67  py     Ryd( 3p)     0.00165       1.18656
   609    O   67  pz     Val( 2p)     1.89997      -0.27780
   610    O   67  pz     Ryd( 3p)     0.00206       1.16685
   611    O   67  dxy    Ryd( 3d)     0.00143       2.53555
   612    O   67  dxz    Ryd( 3d)     0.00046       2.18599
   613    O   67  dyz    Ryd( 3d)     0.00160       2.08549
   614    O   67  dx2y2  Ryd( 3d)     0.00120       2.16428
   615    O   67  dz2    Ryd( 3d)     0.00115       2.16331

   616    H   68  S      Val( 1S)     0.50542       0.16658
   617    H   68  S      Ryd( 2S)     0.00157       0.96775

   618    O   69  S      Cor( 1S)     1.99977     -18.95630
   619    O   69  S      Val( 2S)     1.61476      -0.86926
   620    O   69  S      Ryd( 3S)     0.00046       2.34138
   621    O   69  S      Ryd( 4S)     0.00011       3.65745
   622    O   69  px     Val( 2p)     1.41870      -0.28849
   623    O   69  px     Ryd( 3p)     0.00114       1.45525
   624    O   69  py     Val( 2p)     1.72053      -0.30187
   625    O   69  py     Ryd( 3p)     0.00240       1.28035
   626    O   69  pz     Val( 2p)     1.76118      -0.30254
   627    O   69  pz     Ryd( 3p)     0.00249       1.18885
   628    O   69  dxy    Ryd( 3d)     0.00100       2.32639
   629    O   69  dxz    Ryd( 3d)     0.00103       2.14781
   630    O   69  dyz    Ryd( 3d)     0.00133       2.30207
   631    O   69  dx2y2  Ryd( 3d)     0.00119       2.51307
   632    O   69  dz2    Ryd( 3d)     0.00118       2.21138

   633    O   70  S      Cor( 1S)     1.99974     -18.96725
   634    O   70  S      Val( 2S)     1.58889      -0.85326
   635    O   70  S      Ryd( 3S)     0.00088       2.18894
   636    O   70  S      Ryd( 4S)     0.00006       3.57994
   637    O   70  px     Val( 2p)     1.68731      -0.31130
   638    O   70  px     Ryd( 3p)     0.00215       1.28892
   639    O   70  py     Val( 2p)     1.44286      -0.29129
   640    O   70  py     Ryd( 3p)     0.00125       1.32361
   641    O   70  pz     Val( 2p)     1.78373      -0.29901
   642    O   70  pz     Ryd( 3p)     0.00238       1.10172
   643    O   70  dxy    Ryd( 3d)     0.00129       2.45968
   644    O   70  dxz    Ryd( 3d)     0.00146       1.99039
   645    O   70  dyz    Ryd( 3d)     0.00053       2.30596
   646    O   70  dx2y2  Ryd( 3d)     0.00119       2.36879
   647    O   70  dz2    Ryd( 3d)     0.00091       2.15962

   648    C   71  S      Cor( 1S)     1.99943     -10.12980
   649    C   71  S      Val( 2S)     1.09827      -0.27718
   650    C   71  S      Ryd( 3S)     0.00143       1.15242
   651    C   71  S      Ryd( 4S)     0.00003       4.18744
   652    C   71  px     Val( 2p)     0.97660      -0.07880
   653    C   71  px     Ryd( 3p)     0.00327       0.57117
   654    C   71  py     Val( 2p)     1.01044      -0.08825
   655    C   71  py     Ryd( 3p)     0.00200       0.69245
   656    C   71  pz     Val( 2p)     1.21601      -0.09895
   657    C   71  pz     Ryd( 3p)     0.00062       0.62297
   658    C   71  dxy    Ryd( 3d)     0.00187       2.20058
   659    C   71  dxz    Ryd( 3d)     0.00164       2.12437
   660    C   71  dyz    Ryd( 3d)     0.00111       1.97944
   661    C   71  dx2y2  Ryd( 3d)     0.00115       1.96766
   662    C   71  dz2    Ryd( 3d)     0.00086       1.98749

   663    H   72  S      Val( 1S)     0.79659       0.05508
   664    H   72  S      Ryd( 2S)     0.00191       0.65197

   665    H   73  S      Val( 1S)     0.77209       0.07799
   666    H   73  S      Ryd( 2S)     0.00054       0.59781

   667    H   74  S      Val( 1S)     0.79734       0.05451
   668    H   74  S      Ryd( 2S)     0.00188       0.65313

   669    C   75  S      Cor( 1S)     1.99928     -10.03906
   670    C   75  S      Val( 2S)     1.02621      -0.22070
   671    C   75  S      Ryd( 3S)     0.00102       1.60927
   672    C   75  S      Ryd( 4S)     0.00002       4.32375
   673    C   75  px     Val( 2p)     1.23686      -0.07526
   674    C   75  px     Ryd( 3p)     0.00505       0.94012
   675    C   75  py     Val( 2p)     1.06041      -0.06474
   676    C   75  py     Ryd( 3p)     0.00348       0.73188
   677    C   75  pz     Val( 2p)     1.11526      -0.06630
   678    C   75  pz     Ryd( 3p)     0.00257       0.66224
   679    C   75  dxy    Ryd( 3d)     0.00047       2.04849
   680    C   75  dxz    Ryd( 3d)     0.00066       2.14875
   681    C   75  dyz    Ryd( 3d)     0.00081       2.21174
   682    C   75  dx2y2  Ryd( 3d)     0.00090       2.27834
   683    C   75  dz2    Ryd( 3d)     0.00061       2.19249

   684    H   76  S      Val( 1S)     0.75102       0.10705
   685    H   76  S      Ryd( 2S)     0.00150       0.69004

   686    H   77  S      Val( 1S)     0.75546       0.10121
   687    H   77  S      Ryd( 2S)     0.00191       0.78885

   688    C   78  S      Cor( 1S)     1.99935     -10.06158
   689    C   78  S      Val( 2S)     1.00651      -0.20547
   690    C   78  S      Ryd( 3S)     0.00179       1.50459
   691    C   78  S      Ryd( 4S)     0.00004       4.33635
   692    C   78  px     Val( 2p)     1.02397      -0.04340
   693    C   78  px     Ryd( 3p)     0.00352       0.76003
   694    C   78  py     Val( 2p)     1.09981      -0.05959
   695    C   78  py     Ryd( 3p)     0.00216       0.72314
   696    C   78  pz     Val( 2p)     1.10819      -0.05889
   697    C   78  pz     Ryd( 3p)     0.00348       0.87479
   698    C   78  dxy    Ryd( 3d)     0.00115       2.19395
   699    C   78  dxz    Ryd( 3d)     0.00114       2.23087
   700    C   78  dyz    Ryd( 3d)     0.00075       2.04376
   701    C   78  dx2y2  Ryd( 3d)     0.00107       2.19418
   702    C   78  dz2    Ryd( 3d)     0.00124       2.16045

   703    H   79  S      Val( 1S)     0.76841       0.09905
   704    H   79  S      Ryd( 2S)     0.00156       0.66770

   705    H   80  S      Val( 1S)     0.78160       0.10532
   706    H   80  S      Ryd( 2S)     0.00384       0.72138

   707    N   81  S      Cor( 1S)     1.99943     -14.13873
   708    N   81  S      Val( 2S)     1.25089      -0.48393
   709    N   81  S      Ryd( 3S)     0.00147       1.75395
   710    N   81  S      Ryd( 4S)     0.00003       3.92876
   711    N   81  px     Val( 2p)     1.51787      -0.18251
   712    N   81  px     Ryd( 3p)     0.00460       1.12394
   713    N   81  py     Val( 2p)     1.38558      -0.17859
   714    N   81  py     Ryd( 3p)     0.00360       1.17193
   715    N   81  pz     Val( 2p)     1.35347      -0.17369
   716    N   81  pz     Ryd( 3p)     0.00236       1.09957
   717    N   81  dxy    Ryd( 3d)     0.00077       2.17616
   718    N   81  dxz    Ryd( 3d)     0.00081       2.29664
   719    N   81  dyz    Ryd( 3d)     0.00066       2.25405
   720    N   81  dx2y2  Ryd( 3d)     0.00090       2.32763
   721    N   81  dz2    Ryd( 3d)     0.00085       2.29471

   722    C   82  S      Cor( 1S)     1.99949     -10.06946
   723    C   82  S      Val( 2S)     1.07741      -0.23540
   724    C   82  S      Ryd( 3S)     0.00102       1.28013
   725    C   82  S      Ryd( 4S)     0.00003       4.25193
   726    C   82  px     Val( 2p)     1.18619      -0.07162
   727    C   82  px     Ryd( 3p)     0.00163       0.70444
   728    C   82  py     Val( 2p)     0.94593      -0.04369
   729    C   82  py     Ryd( 3p)     0.00196       0.57001
   730    C   82  pz     Val( 2p)     1.23988      -0.07853
   731    C   82  pz     Ryd( 3p)     0.00248       0.73606
   732    C   82  dxy    Ryd( 3d)     0.00126       2.12951
   733    C   82  dxz    Ryd( 3d)     0.00084       2.08995
   734    C   82  dyz    Ryd( 3d)     0.00098       2.07769
   735    C   82  dx2y2  Ryd( 3d)     0.00128       2.13152
   736    C   82  dz2    Ryd( 3d)     0.00081       2.08459

   737    H   83  S      Val( 1S)     0.77862       0.08730
   738    H   83  S      Ryd( 2S)     0.00082       0.68748

   739    H   84  S      Val( 1S)     0.77445       0.09086
   740    H   84  S      Ryd( 2S)     0.00098       0.66012

   741    H   85  S      Val( 1S)     0.80086       0.07768
   742    H   85  S      Ryd( 2S)     0.00331       0.68099

   743    C   86  S      Cor( 1S)     1.99921     -10.03889
   744    C   86  S      Val( 2S)     1.02854      -0.22674
   745    C   86  S      Ryd( 3S)     0.00087       1.50980
   746    C   86  S      Ryd( 4S)     0.00002       4.32026
   747    C   86  px     Val( 2p)     1.13580      -0.07397
   748    C   86  px     Ryd( 3p)     0.00283       0.79833
   749    C   86  py     Val( 2p)     1.14769      -0.07616
   750    C   86  py     Ryd( 3p)     0.00339       0.87501
   751    C   86  pz     Val( 2p)     1.14844      -0.07733
   752    C   86  pz     Ryd( 3p)     0.00339       0.73917
   753    C   86  dxy    Ryd( 3d)     0.00102       2.29916
   754    C   86  dxz    Ryd( 3d)     0.00019       1.98100
   755    C   86  dyz    Ryd( 3d)     0.00099       2.28852
   756    C   86  dx2y2  Ryd( 3d)     0.00045       2.06248
   757    C   86  dz2    Ryd( 3d)     0.00086       2.19265

   758    H   87  S      Val( 1S)     0.73441       0.11301
   759    H   87  S      Ryd( 2S)     0.00186       0.67331

   760    H   88  S      Val( 1S)     0.75715       0.09693
   761    H   88  S      Ryd( 2S)     0.00143       0.76340

   762    C   89  S      Cor( 1S)     1.99921     -10.04497
   763    C   89  S      Val( 2S)     1.05416      -0.23691
   764    C   89  S      Ryd( 3S)     0.00077       1.57746
   765    C   89  S      Ryd( 4S)     0.00003       4.37418
   766    C   89  px     Val( 2p)     1.14725      -0.08129
   767    C   89  px     Ryd( 3p)     0.00141       0.70498
   768    C   89  py     Val( 2p)     1.15542      -0.08142
   769    C   89  py     Ryd( 3p)     0.00481       0.85851
   770    C   89  pz     Val( 2p)     1.18337      -0.08686
   771    C   89  pz     Ryd( 3p)     0.00427       0.81705
   772    C   89  dxy    Ryd( 3d)     0.00083       2.27509
   773    C   89  dxz    Ryd( 3d)     0.00028       1.91324
   774    C   89  dyz    Ryd( 3d)     0.00106       2.32024
   775    C   89  dx2y2  Ryd( 3d)     0.00046       2.09105
   776    C   89  dz2    Ryd( 3d)     0.00072       2.23701

   777    H   90  S      Val( 1S)     0.71686       0.12526
   778    H   90  S      Ryd( 2S)     0.00294       0.74362

   779    H   91  S      Val( 1S)     0.73636       0.09104
   780    H   91  S      Ryd( 2S)     0.00277       0.89402

 WARNING:  1 low occupancy (<1.9990e) core orbital  found on  C   50
           1 low occupancy (<1.9990e) core orbital  found on  C   51
           1 low occupancy (<1.9990e) core orbital  found on  C   52
           1 low occupancy (<1.9990e) core orbital  found on  C   53
           1 low occupancy (<1.9990e) core orbital  found on  C   61
           1 low occupancy (<1.9990e) core orbital  found on  C   62
           1 low occupancy (<1.9990e) core orbital  found on  C   63


 Summary of Natural Population Analysis:                  
                                                          
                                       Natural Population 
                Natural  -----------------------------------------------
    Atom  No    Charge         Core      Valence    Rydberg      Total
 -----------------------------------------------------------------------
      C    1    0.84017      1.99944     3.11439    0.04600     5.15983
      O    2   -0.58296      1.99978     6.56325    0.01993     8.58296
      O    3   -0.78066      1.99977     6.77142    0.00947     8.78066
      H    4    0.52740      0.00000     0.46922    0.00338     0.47260
      C    5   -0.55934      1.99921     4.54904    0.01108     6.55934
      H    6    0.25648      0.00000     0.74159    0.00193     0.74352
      H    7    0.25654      0.00000     0.74189    0.00157     0.74346
      C    8   -0.45871      1.99932     4.44654    0.01285     6.45871
      H    9    0.25739      0.00000     0.73991    0.00270     0.74261
      H   10    0.22797      0.00000     0.77015    0.00188     0.77203
      C   11   -0.44868      1.99933     4.43683    0.01252     6.44868
      H   12    0.24860      0.00000     0.74915    0.00224     0.75140
      H   13    0.23750      0.00000     0.76110    0.00141     0.76250
      C   14   -0.57305      1.99920     4.56383    0.01002     6.57305
      H   15    0.25386      0.00000     0.74404    0.00210     0.74614
      H   16    0.26450      0.00000     0.73451    0.00099     0.73550
      C   17    0.83389      1.99940     3.12136    0.04536     5.16611
      O   18   -0.55602      1.99972     6.54356    0.01274     8.55602
      O   19   -0.58755      1.99977     6.56744    0.02033     8.58755
      C   20   -0.12646      1.99922     4.10902    0.01822     6.12646
      H   21    0.24231      0.00000     0.75650    0.00119     0.75769
      H   22    0.22222      0.00000     0.77583    0.00194     0.77778
      C   23   -0.14476      1.99920     4.13063    0.01493     6.14476
      H   24    0.21567      0.00000     0.78253    0.00180     0.78433
      H   25    0.25533      0.00000     0.74166    0.00302     0.74467
      O   26   -0.56996      1.99971     6.55727    0.01297     8.56996
      C   27    0.84548      1.99934     3.10869    0.04649     5.15452
      O   28   -0.58598      1.99977     6.56611    0.02010     8.58598
      C   29   -0.35704      1.99912     4.34616    0.01175     6.35704
      H   30    0.24763      0.00000     0.75056    0.00182     0.75237
      C   31   -0.45681      1.99929     4.44486    0.01266     6.45681
      H   32    0.23541      0.00000     0.76298    0.00161     0.76459
      H   33    0.26396      0.00000     0.73392    0.00212     0.73604
      C   34   -0.46026      1.99933     4.44775    0.01318     6.46026
      H   35    0.24602      0.00000     0.75120    0.00278     0.75398
      H   36    0.24126      0.00000     0.75728    0.00146     0.75874
      C   37   -0.56946      1.99919     4.55890    0.01136     6.56946
      H   38    0.28653      0.00000     0.71134    0.00213     0.71347
      H   39    0.25839      0.00000     0.74023    0.00138     0.74161
      C   40    0.87385      1.99944     3.08280    0.04392     5.12615
      O   41   -0.66485      1.99970     6.64696    0.01819     8.66485
      O   42   -0.68570      1.99977     6.67522    0.01070     8.68570
      H   43    0.50140      0.00000     0.49515    0.00346     0.49860
      C   44   -0.66997      1.99944     4.66089    0.00965     6.66997
      H   45    0.23692      0.00000     0.76229    0.00079     0.76308
      H   46    0.24658      0.00000     0.75216    0.00126     0.75342
      H   47    0.23175      0.00000     0.76728    0.00096     0.76825
      C   48   -0.30422      1.99907     4.29321    0.01194     6.30422
      C   49   -0.22703      1.99904     4.21470    0.01329     6.22703
      C   50   -0.03293      1.99891     4.01785    0.01617     6.03293
      C   51   -0.08209      1.99892     4.06722    0.01594     6.08209
      C   52    0.28735      1.99856     3.68944    0.02465     5.71265
      C   53    0.27683      1.99868     3.70259    0.02189     5.72317
      H   54    0.23862      0.00000     0.76057    0.00081     0.76138
      H   55    0.23498      0.00000     0.76410    0.00092     0.76502
      C   56   -0.46751      1.99923     4.45584    0.01244     6.46751
      H   57    0.24326      0.00000     0.75521    0.00154     0.75674
      H   58    0.25441      0.00000     0.74431    0.00128     0.74559
      C   59   -0.05854      1.99913     4.03769    0.02172     6.05854
      H   60    0.24362      0.00000     0.75344    0.00295     0.75638
      C   61    0.29070      1.99882     3.68439    0.02609     5.70930
      C   62   -0.12326      1.99896     4.10710    0.01720     6.12326
      C   63    0.02390      1.99893     3.95262    0.02455     5.97610
      H   64    0.25832      0.00000     0.73811    0.00357     0.74168
      C   65    0.59769      1.99929     3.36472    0.03831     5.40231
      O   66   -0.56459      1.99975     6.54616    0.01868     8.56459
      O   67   -0.77423      1.99980     6.76160    0.01283     8.77423
      H   68    0.49301      0.00000     0.50542    0.00157     0.50699
      O   69   -0.52727      1.99977     6.51517    0.01233     8.52727
      O   70   -0.51464      1.99974     6.50278    0.01211     8.51464
      C   71   -0.31473      1.99943     4.30132    0.01397     6.31473
      H   72    0.20150      0.00000     0.79659    0.00191     0.79850
      H   73    0.22737      0.00000     0.77209    0.00054     0.77263
      H   74    0.20078      0.00000     0.79734    0.00188     0.79922
      C   75   -0.45361      1.99928     4.43874    0.01559     6.45361
      H   76    0.24748      0.00000     0.75102    0.00150     0.75252
      H   77    0.24264      0.00000     0.75546    0.00191     0.75736
      C   78   -0.25418      1.99935     4.23849    0.01634     6.25418
      H   79    0.23003      0.00000     0.76841    0.00156     0.76997
      H   80    0.21456      0.00000     0.78160    0.00384     0.78544
      N   81   -0.52328      1.99943     5.50781    0.01605     7.52328
      C   82   -0.46119      1.99949     4.44941    0.01229     6.46119
      H   83    0.22056      0.00000     0.77862    0.00082     0.77944
      H   84    0.22457      0.00000     0.77445    0.00098     0.77543
      H   85    0.19583      0.00000     0.80086    0.00331     0.80417
      C   86   -0.47369      1.99921     4.46046    0.01401     6.47369
      H   87    0.26373      0.00000     0.73441    0.00186     0.73627
      H   88    0.24142      0.00000     0.75715    0.00143     0.75858
      C   89   -0.55404      1.99921     4.54020    0.01463     6.55404
      H   90    0.28020      0.00000     0.71686    0.00294     0.71980
      H   91    0.26086      0.00000     0.73636    0.00277     0.73914
 =======================================================================
   * Total *    0.00000     91.96946   253.09725    0.93329   346.00000

                                 Natural Population      
 --------------------------------------------------------
   Core                      91.96946 ( 99.9668% of  92)
   Valence                  253.09725 ( 99.6446% of 254)
   Natural Minimal Basis    345.06671 ( 99.7303% of 346)
   Natural Rydberg Basis      0.93329 (  0.2697% of 346)
 --------------------------------------------------------

    Atom  No          Natural Electron Configuration
 ----------------------------------------------------------------------------
      C    1      [core]2S( 0.79)2p( 2.33)3p( 0.03)3d( 0.01)
      O    2      [core]2S( 1.70)2p( 4.86)3d( 0.02)
      O    3      [core]2S( 1.69)2p( 5.09)3d( 0.01)
      H    4            1S( 0.47)
      C    5      [core]2S( 1.07)2p( 3.48)3p( 0.01)
      H    6            1S( 0.74)
      H    7            1S( 0.74)
      C    8      [core]2S( 1.03)2p( 3.41)3p( 0.01)
      H    9            1S( 0.74)
      H   10            1S( 0.77)
      C   11      [core]2S( 1.03)2p( 3.40)3p( 0.01)
      H   12            1S( 0.75)
      H   13            1S( 0.76)
      C   14      [core]2S( 1.06)2p( 3.50)3p( 0.01)
      H   15            1S( 0.74)
      H   16            1S( 0.73)
      C   17      [core]2S( 0.79)2p( 2.33)3S( 0.01)3p( 0.03)3d( 0.01)
      O   18      [core]2S( 1.61)2p( 4.94)3p( 0.01)3d( 0.01)
      O   19      [core]2S( 1.70)2p( 4.87)3d( 0.02)
      C   20      [core]2S( 1.03)2p( 3.08)3p( 0.01)3d( 0.01)
      H   21            1S( 0.76)
      H   22            1S( 0.78)
      C   23      [core]2S( 1.04)2p( 3.09)3p( 0.01)3d( 0.01)
      H   24            1S( 0.78)
      H   25            1S( 0.74)
      O   26      [core]2S( 1.61)2p( 4.95)3p( 0.01)3d( 0.01)
      C   27      [core]2S( 0.79)2p( 2.32)3S( 0.01)3p( 0.03)3d( 0.01)
      O   28      [core]2S( 1.70)2p( 4.87)3d( 0.02)
      C   29      [core]2S( 1.00)2p( 3.35)3p( 0.01)
      H   30            1S( 0.75)
      C   31      [core]2S( 1.03)2p( 3.41)3p( 0.01)
      H   32            1S( 0.76)
      H   33            1S( 0.73)
      C   34      [core]2S( 1.03)2p( 3.41)3p( 0.01)
      H   35            1S( 0.75)
      H   36            1S( 0.76)
      C   37      [core]2S( 1.06)2p( 3.50)3p( 0.01)
      H   38            1S( 0.71)
      H   39            1S( 0.74)
      C   40      [core]2S( 0.79)2p( 2.29)3p( 0.03)3d( 0.01)
      O   41      [core]2S( 1.69)2p( 4.95)3d( 0.01)
      O   42      [core]2S( 1.69)2p( 4.99)3d( 0.01)
      H   43            1S( 0.50)
      C   44      [core]2S( 1.10)2p( 3.56)3p( 0.01)
      H   45            1S( 0.76)
      H   46            1S( 0.75)
      H   47            1S( 0.77)
      C   48      [core]2S( 0.96)2p( 3.34)3p( 0.01)
      C   49      [core]2S( 0.94)2p( 3.27)3p( 0.01)
      C   50      [core]2S( 0.86)2p( 3.16)3p( 0.01)
      C   51      [core]2S( 0.85)2p( 3.22)3p( 0.01)
      C   52      [core]2S( 0.82)2p( 2.87)3p( 0.02)3d( 0.01)
      C   53      [core]2S( 0.82)2p( 2.88)3p( 0.01)3d( 0.01)
      H   54            1S( 0.76)
      H   55            1S( 0.76)
      C   56      [core]2S( 1.03)2p( 3.43)3p( 0.01)
      H   57            1S( 0.76)
      H   58            1S( 0.74)
      C   59      [core]2S( 0.94)2p( 3.10)3p( 0.01)3d( 0.01)
      H   60            1S( 0.75)
      C   61      [core]2S( 0.86)2p( 2.82)3p( 0.02)3d( 0.01)
      C   62      [core]2S( 0.90)2p( 3.21)3p( 0.01)
      C   63      [core]2S( 0.97)2p( 2.98)3p( 0.02)3d( 0.01)
      H   64            1S( 0.74)
      C   65      [core]2S( 0.86)2p( 2.50)3S( 0.01)3p( 0.03)3d( 0.01)
      O   66      [core]2S( 1.69)2p( 4.86)3d( 0.01)
      O   67      [core]2S( 1.67)2p( 5.10)3p( 0.01)3d( 0.01)
      H   68            1S( 0.51)
      O   69      [core]2S( 1.61)2p( 4.90)3p( 0.01)3d( 0.01)
      O   70      [core]2S( 1.59)2p( 4.91)3p( 0.01)3d( 0.01)
      C   71      [core]2S( 1.10)2p( 3.20)3p( 0.01)3d( 0.01)
      H   72            1S( 0.80)
      H   73            1S( 0.77)
      H   74            1S( 0.80)
      C   75      [core]2S( 1.03)2p( 3.41)3p( 0.01)
      H   76            1S( 0.75)
      H   77            1S( 0.76)
      C   78      [core]2S( 1.01)2p( 3.23)3p( 0.01)3d( 0.01)
      H   79            1S( 0.77)
      H   80            1S( 0.78)
      N   81      [core]2S( 1.25)2p( 4.26)3p( 0.01)
      C   82      [core]2S( 1.08)2p( 3.37)3p( 0.01)3d( 0.01)
      H   83            1S( 0.78)
      H   84            1S( 0.77)
      H   85            1S( 0.80)
      C   86      [core]2S( 1.03)2p( 3.43)3p( 0.01)
      H   87            1S( 0.73)
      H   88            1S( 0.76)
      C   89      [core]2S( 1.05)2p( 3.49)3p( 0.01)
      H   90            1S( 0.72)
      H   91            1S( 0.74)


 NATURAL BOND ORBITAL ANALYSIS:

                       Occupancies       Lewis Structure    Low   High
           Occ.    -------------------  -----------------   occ   occ
  Cycle   Thresh.   Lewis   Non-Lewis     CR  BD  3C  LP    (L)   (NL)   Dev
 =============================================================================
   1(1)    1.90   336.67697   9.32303     46 107   0  20    22     15    0.43
   2(2)    1.90   336.67697   9.32303     46 107   0  20    22     15    0.43
   3(1)    1.80   338.33834   7.66166     46 100   0  27     5     12    0.43
   4(2)    1.80   338.33834   7.66166     46 100   0  27     5     12    0.43
   5(1)    1.70   339.56356   6.43644     46 100   0  27     2     10    0.40
   6(2)    1.70   339.56356   6.43644     46 100   0  27     2     10    0.40
   7(1)    1.60   340.76452   5.23548     46 102   0  25     0     10    0.40
   8(2)    1.60   340.78657   5.21343     46 102   0  25     0     10    0.43
   9(3)    1.60   340.76452   5.23548     46 102   0  25     0     10    0.40
  10(4)    1.60   340.78657   5.21343     46 102   0  25     0     10    0.43
  11(5)    1.60   340.76452   5.23548     46 102   0  25     0     10    0.40
  12(6)    1.60   340.78657   5.21343     46 102   0  25     0     10    0.43
  13(7)    1.60   340.76452   5.23548     46 102   0  25     0     10    0.40
  14(8)    1.60   340.78657   5.21343     46 102   0  25     0     10    0.43
  15(9)    1.60   340.76452   5.23548     46 102   0  25     0     10    0.40
  16(1)    1.50   338.91524   7.08476     46  98   0  29     0     13    0.72
  17(2)    1.50   338.91524   7.08476     46  98   0  29     0     13    0.72
  18(1)    1.60   340.78657   5.21343     46 102   0  25     0     10    0.43
 -----------------------------------------------------------------------------

 Structure accepted: RESONANCE keyword permits strongly delocalized structure

 WARNING:  1 low occupancy (<1.9990e) core orbital  found on  C   50
           1 low occupancy (<1.9990e) core orbital  found on  C   51
           1 low occupancy (<1.9990e) core orbital  found on  C   52
           1 low occupancy (<1.9990e) core orbital  found on  C   53
           1 low occupancy (<1.9990e) core orbital  found on  C   61
           1 low occupancy (<1.9990e) core orbital  found on  C   62
           1 low occupancy (<1.9990e) core orbital  found on  C   63

 --------------------------------------------------------
   Core                     91.96946 ( 99.967% of  92)
   Valence Lewis           248.81711 ( 97.959% of 254)
  ==================       ============================
   Total Lewis             340.78657 ( 98.493% of 346)
  -----------------------------------------------------
   Valence non-Lewis         4.57360 (  1.322% of 346)
   Rydberg non-Lewis         0.63983 (  0.185% of 346)
  ==================       ============================
   Total non-Lewis           5.21343 (  1.507% of 346)
 --------------------------------------------------------


       (Occupancy)   Bond orbital/ Coefficients/ Hybrids
 ---------------------------------------------------------------------------------
     1. (1.99789) BD ( 1) C   1 - O   2  
                ( 33.80%)   0.5814* C   1 s( 33.79%)p 1.96( 66.10%)d 0.00(  0.12%)
                                            0.0000  0.5800 -0.0375 -0.0032  0.4886
                                            0.0438  0.2303  0.0137  0.6041  0.0460
                                            0.0041  0.0291  0.0133  0.0057  0.0105
                ( 66.20%)   0.8136* O   2 s( 42.32%)p 1.35( 57.28%)d 0.01(  0.39%)
                                            0.0000  0.6504 -0.0129 -0.0004 -0.5154
                                            0.0083 -0.1454  0.0027 -0.5347  0.0064
                                            0.0151  0.0522  0.0185  0.0205  0.0145
     2. (1.99155) BD ( 2) C   1 - O   2  
                ( 31.23%)   0.5588* C   1 s(  0.05%)p99.99( 99.75%)d 3.71(  0.20%)
                                            0.0000 -0.0232 -0.0002  0.0002 -0.4861
                                            0.0110  0.8676 -0.0326  0.0851 -0.0074
                                            0.0198 -0.0130  0.0301 -0.0221  0.0060
                ( 68.77%)   0.8293* O   2 s(  0.09%)p99.99( 99.55%)d 3.71(  0.35%)
                                            0.0000 -0.0308  0.0004 -0.0003 -0.4349
                                            0.0039  0.8869 -0.0079  0.1406 -0.0012
                                           -0.0284  0.0126 -0.0397  0.0299 -0.0091
     3. (1.99565) BD ( 1) C   1 - O   3  
                ( 30.53%)   0.5525* C   1 s( 26.45%)p 2.77( 73.28%)d 0.01(  0.27%)
                                           -0.0001  0.5140 -0.0111 -0.0097 -0.7114
                                           -0.0383 -0.4087 -0.0180  0.2405  0.0080
                                            0.0348 -0.0179 -0.0093  0.0202 -0.0258
                ( 69.47%)   0.8335* O   3 s( 33.14%)p 2.02( 66.80%)d 0.00(  0.06%)
                                            0.0000  0.5757 -0.0028 -0.0020  0.6921
                                            0.0022  0.3959  0.0050 -0.1793 -0.0060
                                            0.0174  0.0023 -0.0004  0.0133 -0.0113
     4. (1.98100) BD ( 1) C   1 - C   5  
                ( 48.53%)   0.6966* C   1 s( 39.73%)p 1.52( 60.21%)d 0.00(  0.05%)
                                           -0.0001  0.6295  0.0320  0.0056  0.1106
                                            0.0041  0.1530  0.0081 -0.7523  0.0203
                                           -0.0069 -0.0012 -0.0041 -0.0045  0.0214
                ( 51.47%)   0.7174* C   5 s( 24.99%)p 3.00( 74.95%)d 0.00(  0.06%)
                                            0.0002  0.4999 -0.0054  0.0010 -0.1117
                                           -0.0012 -0.1449  0.0099  0.8461  0.0068
                                            0.0001 -0.0061 -0.0075 -0.0005  0.0227
     5. (1.98701) BD ( 1) O   3 - H   4  
                ( 78.18%)   0.8842* O   3 s( 25.38%)p 2.94( 74.53%)d 0.00(  0.09%)
                                           -0.0001  0.5037 -0.0091  0.0051 -0.0562
                                           -0.0210 -0.2615 -0.0129  0.8204  0.0090
                                           -0.0005  0.0113 -0.0074  0.0027  0.0268
                ( 21.82%)   0.4671* H   4 s(100.00%)
                                            0.9998  0.0207
     6. (1.97072) BD ( 1) C   5 - H   6  
                ( 62.80%)   0.7924* C   5 s( 23.36%)p 3.28( 76.58%)d 0.00(  0.06%)
                                            0.0002 -0.4833 -0.0053  0.0008  0.6928
                                           -0.0130 -0.4412 -0.0121  0.3013  0.0004
                                            0.0180 -0.0094  0.0053 -0.0102  0.0093
                ( 37.20%)   0.6099* H   6 s(100.00%)
                                           -1.0000 -0.0029
     7. (1.97866) BD ( 1) C   5 - H   7  
                ( 62.86%)   0.7929* C   5 s( 24.05%)p 3.16( 75.89%)d 0.00(  0.06%)
                                           -0.0002  0.4904  0.0049 -0.0009  0.7066
                                           -0.0130  0.4970  0.0080 -0.1111 -0.0028
                                            0.0202 -0.0016 -0.0014  0.0072 -0.0119
                ( 37.14%)   0.6094* H   7 s(100.00%)
                                            1.0000  0.0020
     8. (1.96983) BD ( 1) C   5 - C   8  
                ( 51.17%)   0.7153* C   5 s( 27.59%)p 2.62( 72.37%)d 0.00(  0.03%)
                                            0.0000  0.5252 -0.0099  0.0011  0.0843
                                            0.0031 -0.7325 -0.0021 -0.4244 -0.0015
                                           -0.0022 -0.0002  0.0109 -0.0137 -0.0044
                ( 48.83%)   0.6988* C   8 s( 25.94%)p 2.85( 74.02%)d 0.00(  0.04%)
                                            0.0004  0.5092 -0.0129  0.0013 -0.0769
                                            0.0003  0.7456  0.0053  0.4222 -0.0001
                                           -0.0032 -0.0022  0.0157 -0.0127 -0.0030
     9. (1.98110) BD ( 1) C   8 - H   9  
                ( 63.21%)   0.7950* C   8 s( 23.86%)p 3.19( 76.08%)d 0.00(  0.07%)
                                           -0.0001  0.4883  0.0104 -0.0011  0.6364
                                           -0.0119 -0.4730 -0.0045  0.3632 -0.0022
                                           -0.0176  0.0137 -0.0101  0.0046 -0.0057
                ( 36.79%)   0.6065* H   9 s(100.00%)
                                            1.0000  0.0048
    10. (1.97915) BD ( 1) C   8 - H  10  
                ( 61.58%)   0.7847* C   8 s( 22.96%)p 3.35( 76.97%)d 0.00(  0.07%)
                                            0.0001 -0.4791 -0.0088  0.0010  0.7484
                                           -0.0107  0.4502  0.0074 -0.0817 -0.0092
                                           -0.0196  0.0042  0.0021 -0.0112  0.0122
                ( 38.42%)   0.6198* H  10 s(100.00%)
                                           -1.0000 -0.0027
    11. (1.98278) BD ( 1) C   8 - C  11  
                ( 49.99%)   0.7071* C   8 s( 27.29%)p 2.66( 72.67%)d 0.00(  0.04%)
                                            0.0001  0.5223 -0.0111  0.0013  0.1666
                                            0.0044  0.1283  0.0025 -0.8261 -0.0020
                                            0.0013 -0.0057 -0.0054  0.0002  0.0180
                ( 50.01%)   0.7071* C  11 s( 27.26%)p 2.67( 72.70%)d 0.00(  0.04%)
                                            0.0002  0.5221 -0.0085  0.0011 -0.1672
                                            0.0054 -0.1092  0.0036  0.8288  0.0081
                                            0.0013 -0.0068 -0.0049  0.0004  0.0181
    12. (1.98278) BD ( 1) C  11 - H  12  
                ( 62.72%)   0.7919* C  11 s( 23.63%)p 3.23( 76.31%)d 0.00(  0.06%)
                                            0.0000  0.4860  0.0098 -0.0010 -0.5363
                                            0.0174  0.6026  0.0038 -0.3346 -0.0038
                                           -0.0183  0.0111 -0.0120 -0.0016 -0.0067
                ( 37.28%)   0.6106* H  12 s(100.00%)
                                            1.0000  0.0042
    13. (1.98076) BD ( 1) C  11 - H  13  
                ( 61.96%)   0.7872* C  11 s( 23.30%)p 3.29( 76.64%)d 0.00(  0.07%)
                                           -0.0001  0.4826  0.0056 -0.0010  0.8210
                                           -0.0126  0.2862  0.0087 -0.1003 -0.0070
                                            0.0130 -0.0054 -0.0019  0.0178 -0.0128
                ( 38.04%)   0.6168* H  13 s(100.00%)
                                            1.0000  0.0021
    14. (1.97328) BD ( 1) C  11 - C  14  
                ( 48.42%)   0.6958* C  11 s( 25.81%)p 2.87( 74.14%)d 0.00(  0.04%)
                                            0.0003  0.5079 -0.0112  0.0013 -0.0948
                                            0.0141 -0.7361  0.0014 -0.4360 -0.0168
                                            0.0040  0.0025  0.0158 -0.0129 -0.0030
                ( 51.58%)   0.7182* C  14 s( 27.81%)p 2.59( 72.16%)d 0.00(  0.03%)
                                            0.0000  0.5272 -0.0094  0.0014  0.0868
                                            0.0138  0.7262  0.0037  0.4318 -0.0079
                                            0.0006 -0.0008  0.0135 -0.0112 -0.0021
    15. (1.97973) BD ( 1) C  14 - H  15  
                ( 62.99%)   0.7936* C  14 s( 25.09%)p 2.98( 74.85%)d 0.00(  0.06%)
                                           -0.0001  0.5009  0.0047 -0.0008  0.4409
                                            0.0117 -0.6412  0.0056  0.3777 -0.0105
                                           -0.0156  0.0077 -0.0145 -0.0077 -0.0062
                ( 37.01%)   0.6084* H  15 s(100.00%)
                                            1.0000  0.0038
    16. (1.96273) BD ( 1) C  14 - H  16  
                ( 62.90%)   0.7931* C  14 s( 22.93%)p 3.36( 77.00%)d 0.00(  0.06%)
                                           -0.0002  0.4789  0.0028 -0.0009  0.3040
                                            0.0096  0.1017 -0.0073 -0.8167  0.0070
                                            0.0008 -0.0103 -0.0035  0.0020  0.0228
                ( 37.10%)   0.6091* H  16 s(100.00%)
                                            1.0000  0.0011
    17. (1.98814) BD ( 1) C  14 - C  17  
                ( 51.29%)   0.7161* C  14 s( 24.14%)p 3.14( 75.80%)d 0.00(  0.06%)
                                            0.0001  0.4913 -0.0016  0.0009 -0.8394
                                           -0.0037 -0.2248 -0.0060 -0.0527 -0.0086
                                            0.0115  0.0031  0.0014  0.0187 -0.0107
                ( 48.71%)   0.6980* C  17 s( 40.47%)p 1.47( 59.48%)d 0.00(  0.05%)
                                            0.0000  0.6351  0.0371  0.0046  0.7511
                                           -0.0121  0.1602  0.0015  0.0689 -0.0087
                                            0.0039  0.0027  0.0018  0.0223 -0.0039
    18. (1.99305) BD ( 1) C  17 - O  18  
                ( 30.34%)   0.5508* C  17 s( 26.94%)p 2.70( 72.79%)d 0.01(  0.27%)
                                           -0.0001  0.5187 -0.0176 -0.0083 -0.2692
                                           -0.0375 -0.8071 -0.0223  0.0455  0.0002
                                            0.0248 -0.0029 -0.0043 -0.0401 -0.0213
                ( 69.66%)   0.8347* O  18 s( 33.81%)p 1.96( 66.14%)d 0.00(  0.06%)
                                           -0.0001  0.5814 -0.0037 -0.0008  0.3089
                                           -0.0055  0.7511  0.0047 -0.0416 -0.0003
                                            0.0193 -0.0002 -0.0003 -0.0051 -0.0128
    19. (1.99492) BD ( 1) C  17 - O  19  
                ( 33.79%)   0.5813* C  17 s( 31.76%)p 2.14( 68.12%)d 0.00(  0.12%)
                                           -0.0002  0.5618 -0.0447 -0.0031 -0.5979
                                           -0.0503  0.5644  0.0276  0.0397 -0.0183
                                           -0.0315  0.0010 -0.0003  0.0038 -0.0121
                ( 66.21%)   0.8137* O  19 s( 41.41%)p 1.41( 58.20%)d 0.01(  0.39%)
                                            0.0000  0.6434 -0.0131 -0.0012  0.4950
                                           -0.0060 -0.5124  0.0080  0.2727 -0.0029
                                           -0.0521  0.0173 -0.0177 -0.0020 -0.0243
    20. (1.99177) BD ( 2) C  17 - O  19  
                ( 31.00%)   0.5568* C  17 s(  0.82%)p99.99( 98.98%)d 0.24(  0.20%)
                                            0.0001 -0.0897  0.0131  0.0014 -0.0168
                                            0.0157  0.0035 -0.0142  0.9939 -0.0339
                                           -0.0007 -0.0304  0.0311  0.0006 -0.0094
                ( 69.00%)   0.8307* O  19 s(  1.16%)p84.64( 98.49%)d 0.30(  0.34%)
                                            0.0000 -0.1078  0.0041  0.0004 -0.2021
                                            0.0012  0.1776 -0.0025  0.9552 -0.0084
                                            0.0177  0.0373 -0.0365 -0.0009  0.0199
    21. (1.99019) BD ( 1) O  18 - C  20  
                ( 68.40%)   0.8270* O  18 s( 30.70%)p 2.26( 69.24%)d 0.00(  0.06%)
                                           -0.0002  0.5540 -0.0078  0.0002  0.5242
                                           -0.0088 -0.6388 -0.0082  0.0970 -0.0021
                                           -0.0168  0.0048 -0.0038  0.0074 -0.0148
                ( 31.60%)   0.5622* C  20 s( 20.10%)p 3.96( 79.64%)d 0.01(  0.25%)
                                            0.0001  0.4472 -0.0317 -0.0030 -0.4752
                                           -0.0384  0.7487  0.0135 -0.0899 -0.0165
                                           -0.0390  0.0060 -0.0078 -0.0180 -0.0244
    22. (1.97690) BD ( 1) C  20 - H  21  
                ( 62.17%)   0.7885* C  20 s( 24.90%)p 3.01( 75.03%)d 0.00(  0.08%)
                                           -0.0002  0.4989  0.0068 -0.0005 -0.4042
                                            0.0088 -0.6094  0.0245 -0.4635 -0.0089
                                            0.0178  0.0100  0.0171 -0.0061 -0.0027
                ( 37.83%)   0.6151* H  21 s(100.00%)
                                            1.0000  0.0023
    23. (1.98654) BD ( 1) C  20 - H  22  
                ( 61.59%)   0.7848* C  20 s( 26.02%)p 2.84( 73.91%)d 0.00(  0.07%)
                                            0.0000  0.5098  0.0173 -0.0001  0.7789
                                           -0.0130  0.1511 -0.0165 -0.3301 -0.0115
                                            0.0079 -0.0153 -0.0014  0.0195 -0.0064
                ( 38.41%)   0.6197* H  22 s(100.00%)
                                            1.0000  0.0043
    24. (1.98663) BD ( 1) C  20 - C  23  
                ( 49.70%)   0.7049* C  20 s( 29.06%)p 2.44( 70.89%)d 0.00(  0.05%)
                                            0.0002  0.5389 -0.0102  0.0022  0.0328
                                           -0.0011 -0.2025 -0.0108  0.8165  0.0084
                                            0.0015  0.0020 -0.0088  0.0001  0.0206
                ( 50.30%)   0.7093* C  23 s( 28.30%)p 2.53( 71.65%)d 0.00(  0.05%)
                                            0.0001  0.5317 -0.0164  0.0016 -0.0323
                                            0.0021  0.2742  0.0003 -0.8002  0.0013
                                           -0.0017 -0.0011 -0.0130 -0.0028  0.0181
    25. (1.98063) BD ( 1) C  23 - H  24  
                ( 61.10%)   0.7816* C  23 s( 25.39%)p 2.94( 74.53%)d 0.00(  0.08%)
                                            0.0001 -0.5037 -0.0150  0.0002 -0.3254
                                            0.0135  0.7981 -0.0018 -0.0475  0.0010
                                            0.0180  0.0013  0.0007  0.0166  0.0128
                ( 38.90%)   0.6237* H  24 s(100.00%)
                                           -1.0000 -0.0038
    26. (1.98418) BD ( 1) C  23 - H  25  
                ( 63.43%)   0.7964* C  23 s( 27.08%)p 2.69( 72.85%)d 0.00(  0.07%)
                                            0.0000 -0.5202 -0.0142 -0.0002  0.7577
                                           -0.0096 -0.0425  0.0053 -0.3904  0.0036
                                            0.0034  0.0180  0.0012 -0.0177  0.0059
                ( 36.57%)   0.6048* H  25 s(100.00%)
                                           -1.0000 -0.0071
    27. (1.98978) BD ( 1) C  23 - O  26  
                ( 31.07%)   0.5574* C  23 s( 19.38%)p 4.15( 80.36%)d 0.01(  0.26%)
                                            0.0001  0.4390 -0.0336 -0.0032  0.5623
                                            0.0186  0.5315  0.0308  0.4512  0.0046
                                            0.0334  0.0284  0.0252  0.0020 -0.0066
                ( 68.93%)   0.8302* O  26 s( 30.15%)p 2.31( 69.79%)d 0.00(  0.06%)
                                           -0.0001  0.5490 -0.0081 -0.0001 -0.5277
                                           -0.0021 -0.5479  0.0046 -0.3453 -0.0070
                                            0.0201  0.0063  0.0030 -0.0075 -0.0084
    28. (1.99285) BD ( 1) O  26 - C  27  
                ( 69.73%)   0.8351* O  26 s( 33.90%)p 1.95( 66.05%)d 0.00(  0.06%)
                                           -0.0001  0.5822 -0.0059 -0.0007  0.2916
                                            0.0053 -0.1643  0.0073  0.7405  0.0003
                                           -0.0028  0.0082 -0.0151 -0.0031  0.0158
                ( 30.27%)   0.5502* C  27 s( 26.91%)p 2.71( 72.82%)d 0.01(  0.26%)
                                           -0.0001  0.5182 -0.0226 -0.0082 -0.3362
                                            0.0011  0.1363  0.0306 -0.7711 -0.0330
                                           -0.0086  0.0321 -0.0079  0.0091  0.0373
    29. (1.99448) BD ( 1) C  27 - O  28  
                ( 33.85%)   0.5818* C  27 s( 32.30%)p 2.09( 67.58%)d 0.00(  0.11%)
                                            0.0003 -0.5662  0.0498  0.0027 -0.4819
                                           -0.0389 -0.6015 -0.0477 -0.2791 -0.0033
                                           -0.0238 -0.0083 -0.0166  0.0037  0.0144
                ( 66.15%)   0.8133* O  28 s( 42.32%)p 1.35( 57.30%)d 0.01(  0.38%)
                                            0.0000 -0.6504  0.0123  0.0015  0.5413
                                           -0.0071  0.4744 -0.0051  0.2340 -0.0052
                                           -0.0471 -0.0231 -0.0247 -0.0029  0.0217
    30. (1.99116) BD ( 2) C  27 - O  28  
                ( 30.89%)   0.5558* C  27 s(  0.17%)p99.99( 99.63%)d 1.16(  0.20%)
                                            0.0000 -0.0411  0.0036 -0.0022 -0.7793
                                            0.0242  0.4796 -0.0247  0.3968 -0.0173
                                           -0.0096  0.0002  0.0193 -0.0370  0.0121
                ( 69.11%)   0.8313* O  28 s(  0.16%)p99.99( 99.49%)d 2.08(  0.34%)
                                            0.0000 -0.0405  0.0026  0.0006 -0.7137
                                            0.0068  0.5444 -0.0047  0.4348 -0.0047
                                            0.0074 -0.0035 -0.0283  0.0490 -0.0122
    31. (1.98219) BD ( 1) C  27 - C  29  
                ( 48.43%)   0.6959* C  27 s( 40.63%)p 1.46( 59.31%)d 0.00(  0.05%)
                                            0.0001  0.6361  0.0407  0.0036 -0.2074
                                            0.0104 -0.6197  0.0122  0.4071 -0.0078
                                            0.0072 -0.0117 -0.0133 -0.0110 -0.0072
                ( 51.57%)   0.7181* C  29 s( 23.62%)p 3.23( 76.31%)d 0.00(  0.06%)
                                            0.0000  0.4860  0.0017  0.0004  0.2233
                                            0.0005  0.6886 -0.0059 -0.4889 -0.0067
                                            0.0078 -0.0066 -0.0198 -0.0121 -0.0003
    32. (1.97023) BD ( 1) C  29 - H  30  
                ( 62.49%)   0.7905* C  29 s( 23.23%)p 3.30( 76.70%)d 0.00(  0.07%)
                                           -0.0002  0.4819  0.0105 -0.0010 -0.3112
                                            0.0071 -0.6190 -0.0003 -0.5355  0.0117
                                            0.0117  0.0102  0.0193 -0.0078  0.0039
                ( 37.51%)   0.6124* H  30 s(100.00%)
                                            1.0000  0.0027
    33. (1.96219) BD ( 1) C  29 - C  31  
                ( 51.66%)   0.7188* C  29 s( 26.45%)p 2.78( 73.51%)d 0.00(  0.04%)
                                            0.0000  0.5143 -0.0050  0.0007 -0.6130
                                           -0.0127  0.2290 -0.0137  0.5536 -0.0049
                                           -0.0086 -0.0143  0.0070  0.0058 -0.0001
                ( 48.34%)   0.6952* C  31 s( 26.28%)p 2.80( 73.68%)d 0.00(  0.04%)
                                            0.0005  0.5125 -0.0099  0.0016  0.6418
                                           -0.0089 -0.1656 -0.0150 -0.5450 -0.0070
                                           -0.0053 -0.0173  0.0037  0.0090  0.0020
    34. (1.97678) BD ( 1) C  29 - C  44  
                ( 51.83%)   0.7199* C  29 s( 26.68%)p 2.75( 73.29%)d 0.00(  0.04%)
                                           -0.0001  0.5164 -0.0106  0.0005  0.6905
                                            0.0051 -0.2986 -0.0165  0.4080 -0.0074
                                           -0.0079  0.0119 -0.0044  0.0109 -0.0045
                ( 48.17%)   0.6940* C  44 s( 27.49%)p 2.64( 72.47%)d 0.00(  0.04%)
                                            0.0004  0.5242 -0.0083  0.0026 -0.6821
                                           -0.0062  0.3169 -0.0069 -0.3986 -0.0068
                                           -0.0109  0.0132 -0.0064  0.0088 -0.0034
    35. (1.97848) BD ( 1) C  31 - H  32  
                ( 61.86%)   0.7865* C  31 s( 22.54%)p 3.43( 77.39%)d 0.00(  0.07%)
                                            0.0002 -0.4747 -0.0085  0.0012  0.1113
                                            0.0152  0.6956 -0.0017 -0.5266  0.0098
                                           -0.0040  0.0033  0.0212  0.0143 -0.0004
                ( 38.14%)   0.6175* H  32 s(100.00%)
                                           -1.0000 -0.0027
    36. (1.98050) BD ( 1) C  31 - H  33  
                ( 63.51%)   0.7969* C  31 s( 24.05%)p 3.15( 75.88%)d 0.00(  0.07%)
                                            0.0001 -0.4904 -0.0074  0.0011  0.7396
                                           -0.0011 -0.1155  0.0142  0.4452 -0.0098
                                            0.0050 -0.0195  0.0034 -0.0158  0.0031
                ( 36.49%)   0.6041* H  33 s(100.00%)
                                           -1.0000 -0.0042
    37. (1.98374) BD ( 1) C  31 - C  34  
                ( 49.88%)   0.7063* C  31 s( 27.14%)p 2.68( 72.82%)d 0.00(  0.04%)
                                            0.0002  0.5208 -0.0106  0.0013  0.1661
                                           -0.0003  0.6886  0.0071  0.4758  0.0052
                                            0.0050  0.0038  0.0157 -0.0109 -0.0001
                ( 50.12%)   0.7080* C  34 s( 27.21%)p 2.67( 72.75%)d 0.00(  0.04%)
                                            0.0001  0.5215 -0.0103  0.0012 -0.1305
                                           -0.0030 -0.6956 -0.0014 -0.4760 -0.0006
                                            0.0052  0.0033  0.0149 -0.0112 -0.0010
    38. (1.98052) BD ( 1) C  34 - H  35  
                ( 62.59%)   0.7911* C  34 s( 23.62%)p 3.23( 76.32%)d 0.00(  0.06%)
                                           -0.0001  0.4859  0.0097 -0.0008 -0.0315
                                            0.0158  0.7137 -0.0008 -0.5026  0.0068
                                           -0.0022  0.0010 -0.0204 -0.0150 -0.0006
                ( 37.41%)   0.6116* H  35 s(100.00%)
                                            1.0000  0.0045
    39. (1.98272) BD ( 1) C  34 - H  36  
                ( 62.24%)   0.7889* C  34 s( 23.36%)p 3.28( 76.57%)d 0.00(  0.07%)
                                           -0.0001  0.4833  0.0084 -0.0009  0.7944
                                           -0.0005 -0.0368  0.0129  0.3648 -0.0088
                                           -0.0012  0.0174 -0.0003  0.0180 -0.0052
                ( 37.76%)   0.6145* H  36 s(100.00%)
                                            1.0000  0.0023
    40. (1.97153) BD ( 1) C  34 - C  37  
                ( 48.65%)   0.6975* C  34 s( 25.85%)p 2.87( 74.11%)d 0.00(  0.04%)
                                            0.0003  0.5083 -0.0123  0.0011 -0.5913
                                           -0.0013  0.0664 -0.0022  0.6221  0.0052
                                           -0.0022 -0.0181  0.0020  0.0089  0.0056
                ( 51.35%)   0.7166* C  37 s( 27.95%)p 2.58( 72.02%)d 0.00(  0.03%)
                                            0.0000  0.5286 -0.0104  0.0013  0.5861
                                            0.0071 -0.0568 -0.0022 -0.6111  0.0028
                                            0.0021 -0.0150 -0.0004  0.0078  0.0047
    41. (1.95630) BD ( 1) C  37 - H  38  
                ( 64.17%)   0.8011* C  37 s( 23.22%)p 3.30( 76.71%)d 0.00(  0.06%)
                                            0.0002 -0.4818 -0.0085  0.0007  0.7996
                                           -0.0024  0.1087  0.0126  0.3401 -0.0152
                                            0.0003 -0.0137 -0.0006 -0.0190  0.0087
                ( 35.83%)   0.5986* H  38 s(100.00%)
                                           -1.0000 -0.0037
    42. (1.97898) BD ( 1) C  37 - H  39  
                ( 62.98%)   0.7936* C  37 s( 24.23%)p 3.12( 75.71%)d 0.00(  0.06%)
                                           -0.0002  0.4922  0.0041 -0.0010  0.1241
                                           -0.0121 -0.6160 -0.0002  0.6017 -0.0046
                                           -0.0026  0.0044 -0.0203 -0.0092  0.0089
                ( 37.02%)   0.6084* H  39 s(100.00%)
                                            1.0000  0.0023
    43. (1.97977) BD ( 1) C  37 - C  40  
                ( 50.80%)   0.7127* C  37 s( 24.60%)p 3.06( 75.33%)d 0.00(  0.06%)
                                            0.0002  0.4960 -0.0067  0.0010  0.0293
                                           -0.0063  0.7774  0.0045  0.3846  0.0087
                                            0.0000  0.0007  0.0179 -0.0166 -0.0060
                ( 49.20%)   0.7014* C  40 s( 40.26%)p 1.48( 59.70%)d 0.00(  0.05%)
                                           -0.0001  0.6336  0.0333  0.0054  0.0089
                                           -0.0061 -0.6790  0.0125 -0.3680  0.0170
                                           -0.0005  0.0010  0.0137 -0.0115 -0.0127
    44. (1.99723) BD ( 1) C  40 - O  41  
                ( 33.25%)   0.5767* C  40 s( 32.51%)p 2.07( 67.36%)d 0.00(  0.13%)
                                            0.0000  0.5691 -0.0352 -0.0023  0.0299
                                            0.0010  0.7300  0.0587 -0.3685 -0.0248
                                            0.0013 -0.0001 -0.0257 -0.0217 -0.0124
                ( 66.75%)   0.8170* O  41 s( 42.19%)p 1.36( 57.46%)d 0.01(  0.35%)
                                            0.0000  0.6493 -0.0180  0.0003 -0.0097
                                            0.0006 -0.6737 -0.0061  0.3472  0.0001
                                            0.0019 -0.0005 -0.0428 -0.0390 -0.0123
    45. (1.99306) BD ( 2) C  40 - O  41  
                ( 27.52%)   0.5245* C  40 s(  0.00%)p 1.00( 99.77%)d 0.00(  0.23%)
                                            0.0000 -0.0015  0.0003  0.0011  0.9968
                                           -0.0364 -0.0149  0.0036  0.0498 -0.0022
                                            0.0432 -0.0211  0.0029  0.0015 -0.0014
                ( 72.48%)   0.8514* O  41 s(  0.00%)p 1.00( 99.71%)d 0.00(  0.29%)
                                            0.0000 -0.0067 -0.0004  0.0003  0.9975
                                            0.0110  0.0024  0.0003  0.0448  0.0007
                                           -0.0485  0.0232 -0.0021 -0.0016  0.0027
    46. (1.99612) BD ( 1) C  40 - O  42  
                ( 31.15%)   0.5581* C  40 s( 27.27%)p 2.66( 72.46%)d 0.01(  0.27%)
                                           -0.0001  0.5217 -0.0186 -0.0106 -0.0412
                                            0.0006  0.0250 -0.0008  0.8490  0.0378
                                            0.0002 -0.0044 -0.0005  0.0050  0.0516
                ( 68.85%)   0.8297* O  42 s( 34.92%)p 1.86( 65.01%)d 0.00(  0.07%)
                                            0.0000  0.5910 -0.0001 -0.0012  0.0347
                                            0.0003  0.0389 -0.0035 -0.8046 -0.0051
                                            0.0005 -0.0017 -0.0137 -0.0040  0.0218
    47. (1.98676) BD ( 1) O  42 - H  43  
                ( 75.68%)   0.8700* O  42 s( 20.81%)p 3.80( 79.09%)d 0.01(  0.11%)
                                           -0.0002  0.4560 -0.0092  0.0043 -0.0203
                                           -0.0012  0.8067  0.0036  0.3725  0.0312
                                           -0.0004 -0.0001  0.0027 -0.0290 -0.0149
                ( 24.32%)   0.4931* H  43 s(100.00%)
                                            0.9999 -0.0126
    48. (1.98986) BD ( 1) C  44 - H  45  
                ( 61.84%)   0.7864* C  44 s( 24.01%)p 3.16( 75.93%)d 0.00(  0.06%)
                                            0.0000  0.4900  0.0011 -0.0007  0.5939
                                            0.0070 -0.2622 -0.0041 -0.5810  0.0150
                                           -0.0086 -0.0200  0.0089  0.0078  0.0046
                ( 38.16%)   0.6177* H  45 s(100.00%)
                                            1.0000  0.0003
    49. (1.99017) BD ( 1) C  44 - H  46  
                ( 62.46%)   0.7903* C  44 s( 24.56%)p 3.07( 75.38%)d 0.00(  0.06%)
                                            0.0000  0.4956  0.0033 -0.0006  0.3591
                                            0.0137  0.6003 -0.0111  0.5140  0.0016
                                            0.0123  0.0100  0.0176 -0.0068  0.0005
                ( 37.54%)   0.6127* H  46 s(100.00%)
                                            1.0000  0.0017
    50. (1.98822) BD ( 1) C  44 - H  47  
                ( 61.61%)   0.7849* C  44 s( 23.91%)p 3.18( 76.03%)d 0.00(  0.06%)
                                            0.0001 -0.4890 -0.0018  0.0007  0.2283
                                           -0.0170  0.6852  0.0017 -0.4882 -0.0025
                                           -0.0098  0.0068  0.0188  0.0120  0.0011
                ( 38.39%)   0.6196* H  47 s(100.00%)
                                           -1.0000 -0.0008
    51. (1.97494) BD ( 1) C  48 - C  49  
                ( 50.48%)   0.7105* C  48 s( 36.56%)p 1.73( 63.40%)d 0.00(  0.04%)
                                           -0.0002  0.6046 -0.0104  0.0005 -0.1238
                                           -0.0304  0.7063  0.0074 -0.3447 -0.0096
                                           -0.0009  0.0013 -0.0135 -0.0116 -0.0057
                ( 49.52%)   0.7037* C  49 s( 35.08%)p 1.85( 64.88%)d 0.00(  0.04%)
                                            0.0000  0.5921 -0.0119 -0.0009  0.1150
                                           -0.0298 -0.6973 -0.0229  0.3845  0.0043
                                           -0.0066  0.0045 -0.0145 -0.0107 -0.0043
    52. (1.97647) BD ( 1) C  48 - C  53  
                ( 49.51%)   0.7037* C  48 s( 33.99%)p 1.94( 65.96%)d 0.00(  0.05%)
                                            0.0000  0.5830 -0.0028  0.0031  0.7284
                                           -0.0007 -0.2422 -0.0235  0.2640  0.0104
                                           -0.0090  0.0102 -0.0046  0.0132 -0.0091
                ( 50.49%)   0.7105* C  53 s( 38.60%)p 1.59( 61.37%)d 0.00(  0.03%)
                                           -0.0003  0.6212  0.0100 -0.0008 -0.7412
                                           -0.0022  0.1790 -0.0094 -0.1792  0.0035
                                           -0.0086  0.0074 -0.0018  0.0118 -0.0066
    53. (1.68212) BD ( 2) C  48 - C  53  
                ( 51.71%)   0.7191* C  48 s(  0.01%)p 1.00( 99.95%)d 0.00(  0.04%)
                                            0.0000 -0.0085  0.0002 -0.0002 -0.1800
                                            0.0015  0.4116 -0.0031  0.8931 -0.0078
                                            0.0075  0.0175  0.0024 -0.0043  0.0037
                ( 48.29%)   0.6949* C  53 s(  0.02%)p99.99( 99.93%)d 2.58(  0.05%)
                                            0.0000 -0.0135 -0.0002 -0.0006 -0.1381
                                            0.0016  0.3871 -0.0038  0.9112 -0.0096
                                           -0.0077 -0.0103  0.0103 -0.0032 -0.0138
    54. (1.97758) BD ( 1) C  48 - H  54  
                ( 61.90%)   0.7867* C  48 s( 29.38%)p 2.40( 70.57%)d 0.00(  0.05%)
                                            0.0003 -0.5419 -0.0099  0.0031  0.6482
                                            0.0003  0.5216 -0.0139 -0.1149  0.0053
                                           -0.0184  0.0036  0.0043 -0.0031  0.0115
                ( 38.10%)   0.6173* H  54 s(100.00%)
                                           -1.0000 -0.0009
    55. (1.97402) BD ( 1) C  49 - C  50  
                ( 48.81%)   0.6986* C  49 s( 35.64%)p 1.80( 64.32%)d 0.00(  0.04%)
                                            0.0000  0.5970 -0.0043  0.0027  0.5860
                                           -0.0110  0.5308  0.0216 -0.1314 -0.0113
                                            0.0161 -0.0031 -0.0045  0.0037 -0.0104
                ( 51.19%)   0.7155* C  50 s( 35.21%)p 1.84( 64.76%)d 0.00(  0.03%)
                                           -0.0001  0.5933 -0.0059  0.0000 -0.6329
                                           -0.0189 -0.4863  0.0136  0.0997 -0.0086
                                            0.0155 -0.0029 -0.0040  0.0004 -0.0087
    56. (1.66851) BD ( 2) C  49 - C  50  
                ( 50.96%)   0.7139* C  49 s(  0.00%)p 1.00( 99.96%)d 0.00(  0.04%)
                                            0.0001 -0.0003 -0.0001 -0.0002 -0.2080
                                            0.0004  0.4455 -0.0017  0.8705 -0.0063
                                            0.0073  0.0160  0.0045 -0.0063  0.0028
                ( 49.04%)   0.7003* C  50 s(  0.02%)p99.99( 99.94%)d 1.75(  0.04%)
                                            0.0004  0.0149 -0.0036 -0.0009 -0.2189
                                            0.0013  0.4774 -0.0007  0.8506 -0.0020
                                            0.0011 -0.0069 -0.0129  0.0086  0.0110
    57. (1.98128) BD ( 1) C  49 - H  55  
                ( 61.82%)   0.7863* C  49 s( 29.23%)p 2.42( 70.72%)d 0.00(  0.05%)
                                            0.0004 -0.5405 -0.0124  0.0014  0.7738
                                           -0.0101 -0.1787  0.0057  0.2761 -0.0058
                                            0.0076 -0.0116  0.0033 -0.0159  0.0086
                ( 38.18%)   0.6179* H  55 s(100.00%)
                                           -1.0000 -0.0015
    58. (1.96618) BD ( 1) C  50 - C  51  
                ( 48.92%)   0.6994* C  50 s( 32.76%)p 2.05( 67.20%)d 0.00(  0.04%)
                                           -0.0001  0.5724 -0.0032  0.0019  0.7381
                                            0.0052 -0.2024  0.0027  0.2935  0.0058
                                           -0.0083  0.0104 -0.0053  0.0120 -0.0073
                ( 51.08%)   0.7147* C  51 s( 37.58%)p 1.66( 62.39%)d 0.00(  0.03%)
                                           -0.0002  0.6129 -0.0110  0.0017 -0.7015
                                           -0.0040  0.2593  0.0058 -0.2541  0.0013
                                           -0.0062  0.0095 -0.0038  0.0107 -0.0064
    59. (1.97641) BD ( 1) C  50 - C  56  
                ( 50.88%)   0.7133* C  50 s( 31.94%)p 2.13( 68.03%)d 0.00(  0.03%)
                                           -0.0002  0.5651  0.0067 -0.0014 -0.0766
                                           -0.0218  0.7027 -0.0169 -0.4241  0.0045
                                            0.0006  0.0003 -0.0146 -0.0093 -0.0018
                ( 49.12%)   0.7009* C  56 s( 26.92%)p 2.71( 73.03%)d 0.00(  0.05%)
                                            0.0002  0.5188 -0.0108  0.0010  0.0311
                                           -0.0168 -0.7117 -0.0082  0.4715  0.0046
                                           -0.0017  0.0009 -0.0177 -0.0139 -0.0009
    60. (1.96871) BD ( 1) C  51 - C  52  
                ( 50.86%)   0.7132* C  51 s( 32.48%)p 2.08( 67.47%)d 0.00(  0.05%)
                                           -0.0002  0.5699 -0.0031  0.0010  0.1011
                                           -0.0038 -0.7410 -0.0071  0.3397  0.0010
                                           -0.0062  0.0033 -0.0135 -0.0132 -0.0073
                ( 49.14%)   0.7010* C  52 s( 37.07%)p 1.70( 62.90%)d 0.00(  0.04%)
                                           -0.0001  0.6088  0.0104  0.0002 -0.1470
                                           -0.0122  0.7187 -0.0069 -0.3009  0.0076
                                           -0.0050  0.0016 -0.0115 -0.0130 -0.0049
    61. (1.67434) BD ( 2) C  51 - C  52  
                ( 51.20%)   0.7156* C  51 s(  0.01%)p 1.00( 99.95%)d 0.00(  0.04%)
                                            0.0003  0.0001 -0.0077 -0.0004 -0.1830
                                            0.0012  0.3890  0.0030  0.9026  0.0067
                                            0.0006 -0.0024 -0.0163  0.0076  0.0095
                ( 48.80%)   0.6986* C  52 s(  0.00%)p 1.00( 99.95%)d 0.00(  0.05%)
                                            0.0000 -0.0028 -0.0032 -0.0005 -0.1128
                                            0.0053  0.3660  0.0041  0.9235 -0.0009
                                           -0.0074 -0.0096  0.0114 -0.0039 -0.0136
    62. (1.94701) BD ( 1) C  51 - C  62  
                ( 49.37%)   0.7026* C  51 s( 29.89%)p 2.34( 70.08%)d 0.00(  0.04%)
                                            0.0001  0.5465  0.0126 -0.0025  0.6807
                                           -0.0277  0.4814 -0.0028 -0.0694  0.0041
                                            0.0117  0.0003 -0.0027  0.0095 -0.0114
                ( 50.63%)   0.7116* C  62 s( 23.38%)p 3.27( 76.56%)d 0.00(  0.05%)
                                            0.0000  0.4835 -0.0002  0.0002 -0.7838
                                           -0.0109 -0.3873  0.0029  0.0340  0.0072
                                            0.0176  0.0020 -0.0004  0.0087 -0.0125
    63. (1.97059) BD ( 1) C  52 - C  53  
                ( 50.61%)   0.7114* C  52 s( 38.24%)p 1.61( 61.73%)d 0.00(  0.03%)
                                           -0.0001  0.6183 -0.0042  0.0022 -0.5229
                                            0.0336 -0.5628 -0.0089  0.1610  0.0059
                                            0.0163 -0.0046 -0.0039 -0.0011 -0.0061
                ( 49.39%)   0.7028* C  53 s( 35.65%)p 1.80( 64.31%)d 0.00(  0.04%)
                                           -0.0002  0.5970  0.0013  0.0035  0.6385
                                            0.0085  0.4744 -0.0289 -0.0959  0.0152
                                            0.0169 -0.0033 -0.0011  0.0070 -0.0090
    64. (1.98885) BD ( 1) C  52 - O  69  
                ( 33.03%)   0.5748* C  52 s( 24.47%)p 3.08( 75.32%)d 0.01(  0.21%)
                                            0.0003 -0.4944  0.0159  0.0058 -0.8301
                                           -0.0244  0.1764  0.0443 -0.1727 -0.0279
                                            0.0131 -0.0117  0.0027 -0.0364  0.0209
                ( 66.97%)   0.8183* O  69 s( 30.58%)p 2.27( 69.35%)d 0.00(  0.08%)
                                            0.0001 -0.5529  0.0042 -0.0007  0.8255
                                            0.0044 -0.0748  0.0101  0.0782 -0.0106
                                            0.0136 -0.0119  0.0064 -0.0176  0.0108
    65. (1.99115) BD ( 1) C  53 - O  70  
                ( 33.07%)   0.5751* C  53 s( 25.54%)p 2.91( 74.26%)d 0.01(  0.20%)
                                           -0.0001  0.5048 -0.0229 -0.0054  0.1512
                                            0.0299 -0.7684 -0.0267  0.3569  0.0171
                                           -0.0158  0.0073 -0.0281 -0.0289 -0.0097
                ( 66.93%)   0.8181* O  70 s( 32.65%)p 2.06( 67.28%)d 0.00(  0.07%)
                                            0.0000  0.5714 -0.0016 -0.0001 -0.2052
                                            0.0030  0.7154  0.0050 -0.3448 -0.0013
                                           -0.0161  0.0099 -0.0152 -0.0067 -0.0078
    66. (1.96997) BD ( 1) C  56 - H  57  
                ( 62.18%)   0.7885* C  56 s( 22.80%)p 3.38( 77.13%)d 0.00(  0.07%)
                                            0.0002 -0.4774 -0.0062  0.0010  0.1220
                                            0.0168  0.2155 -0.0110  0.8424  0.0000
                                           -0.0010 -0.0061 -0.0117  0.0014 -0.0221
                ( 37.82%)   0.6150* H  57 s(100.00%)
                                           -1.0000 -0.0030
    67. (1.97508) BD ( 1) C  56 - H  58  
                ( 62.72%)   0.7919* C  56 s( 23.45%)p 3.26( 76.49%)d 0.00(  0.06%)
                                            0.0001 -0.4842 -0.0024  0.0009  0.6824
                                           -0.0004 -0.4872  0.0052 -0.2483  0.0140
                                            0.0186  0.0093 -0.0065 -0.0075  0.0092
                ( 37.28%)   0.6106* H  58 s(100.00%)
                                           -1.0000 -0.0019
    68. (1.97537) BD ( 1) C  56 - C  59  
                ( 50.17%)   0.7083* C  56 s( 26.77%)p 2.73( 73.19%)d 0.00(  0.04%)
                                            0.0003  0.5174 -0.0020  0.0016  0.7194
                                           -0.0146  0.4565  0.0178  0.0726 -0.0096
                                            0.0143  0.0032  0.0015  0.0085 -0.0104
                ( 49.83%)   0.7059* C  59 s( 26.15%)p 2.82( 73.80%)d 0.00(  0.05%)
                                            0.0000  0.5114 -0.0035  0.0011 -0.7075
                                           -0.0159 -0.4784  0.0180 -0.0867 -0.0210
                                            0.0174  0.0034  0.0010  0.0053 -0.0119
    69. (1.97669) BD ( 1) C  59 - H  60  
                ( 62.70%)   0.7918* C  59 s( 24.18%)p 3.13( 75.75%)d 0.00(  0.07%)
                                            0.0001 -0.4916 -0.0105  0.0017 -0.0109
                                           -0.0022 -0.6188  0.0117  0.6117 -0.0141
                                           -0.0002  0.0018  0.0232  0.0100 -0.0075
                ( 37.30%)   0.6108* H  60 s(100.00%)
                                           -1.0000 -0.0068
    70. (1.96623) BD ( 1) C  59 - C  61  
                ( 49.44%)   0.7032* C  59 s( 26.84%)p 2.72( 73.11%)d 0.00(  0.05%)
                                            0.0003  0.5181  0.0032  0.0012  0.7056
                                            0.0080 -0.4783  0.0300 -0.0560 -0.0189
                                           -0.0178 -0.0026  0.0001  0.0077 -0.0108
                ( 50.56%)   0.7110* C  61 s( 26.29%)p 2.80( 73.65%)d 0.00(  0.05%)
                                            0.0000  0.5127  0.0041  0.0003 -0.7055
                                            0.0255  0.4833  0.0125  0.0631 -0.0228
                                           -0.0189 -0.0056  0.0026  0.0077 -0.0095
    71. (1.97908) BD ( 1) C  59 - N  81  
                ( 39.84%)   0.6312* C  59 s( 22.79%)p 3.38( 77.09%)d 0.01(  0.12%)
                                            0.0001  0.4769 -0.0217  0.0001 -0.0194
                                           -0.0051  0.3961  0.0193  0.7828  0.0181
                                           -0.0008 -0.0016  0.0238 -0.0059  0.0248
                ( 60.16%)   0.7756* N  81 s( 29.29%)p 2.41( 70.66%)d 0.00(  0.05%)
                                           -0.0001  0.5412  0.0023  0.0008  0.0719
                                           -0.0048 -0.3872 -0.0051 -0.7426 -0.0027
                                           -0.0082 -0.0072  0.0087  0.0005  0.0180
    72. (1.96384) BD ( 1) C  61 - C  62  
                ( 48.17%)   0.6941* C  61 s( 26.52%)p 2.77( 73.42%)d 0.00(  0.06%)
                                           -0.0002 -0.5149 -0.0106 -0.0009 -0.0937
                                           -0.0101  0.4999 -0.0012 -0.6895 -0.0001
                                            0.0037 -0.0015  0.0191  0.0067 -0.0117
                ( 51.83%)   0.7199* C  62 s( 26.70%)p 2.74( 73.26%)d 0.00(  0.04%)
                                            0.0000 -0.5167  0.0027 -0.0004 -0.0461
                                           -0.0233 -0.4893  0.0040  0.7003 -0.0083
                                           -0.0006  0.0000  0.0162  0.0051 -0.0105
    73. (1.99082) BD ( 1) C  61 - O  67  
                ( 33.27%)   0.5768* C  61 s( 19.33%)p 4.16( 80.45%)d 0.01(  0.22%)
                                            0.0002 -0.4388  0.0266  0.0024 -0.7008
                                           -0.0194 -0.5584 -0.0289  0.0174  0.0131
                                           -0.0393  0.0012  0.0003 -0.0088  0.0235
                ( 66.73%)   0.8169* O  67 s( 32.03%)p 2.12( 67.89%)d 0.00(  0.08%)
                                           -0.0001 -0.5660 -0.0011  0.0032  0.6177
                                            0.0038  0.5436 -0.0019 -0.0420  0.0031
                                           -0.0199  0.0029  0.0094  0.0085  0.0149
    74. (1.97599) BD ( 1) C  61 - C  86  
                ( 50.69%)   0.7120* C  61 s( 27.68%)p 2.61( 72.27%)d 0.00(  0.05%)
                                            0.0000  0.5261  0.0018  0.0004  0.0105
                                            0.0065 -0.4501  0.0273 -0.7205 -0.0071
                                           -0.0014  0.0008  0.0173 -0.0066  0.0117
                ( 49.31%)   0.7022* C  86 s( 26.79%)p 2.73( 73.16%)d 0.00(  0.05%)
                                            0.0003  0.5176 -0.0038  0.0016 -0.0299
                                            0.0010  0.4574  0.0146  0.7220 -0.0073
                                           -0.0007  0.0003  0.0159 -0.0049  0.0132
    75. (1.96964) BD ( 1) C  62 - C  63  
                ( 50.98%)   0.7140* C  62 s( 24.26%)p 3.12( 75.68%)d 0.00(  0.05%)
                                            0.0000  0.4926  0.0017  0.0002  0.6087
                                            0.0114 -0.6204  0.0197 -0.0297  0.0047
                                           -0.0184 -0.0009  0.0003 -0.0066 -0.0118
                ( 49.02%)   0.7002* C  63 s( 29.14%)p 2.43( 70.81%)d 0.00(  0.05%)
                                            0.0001  0.5398  0.0067  0.0021 -0.4985
                                            0.0253  0.6770  0.0091 -0.0223  0.0108
                                           -0.0181  0.0016  0.0002 -0.0041 -0.0108
    76. (1.96370) BD ( 1) C  62 - C  75  
                ( 52.44%)   0.7241* C  62 s( 25.61%)p 2.90( 74.36%)d 0.00(  0.04%)
                                            0.0000  0.5060  0.0043  0.0004  0.1086
                                            0.0106  0.4740 -0.0055  0.7120  0.0026
                                            0.0021  0.0019  0.0145 -0.0046  0.0107
                ( 47.56%)   0.6897* C  75 s( 26.06%)p 2.84( 73.89%)d 0.00(  0.04%)
                                            0.0005  0.5105 -0.0048  0.0015 -0.0965
                                            0.0054 -0.4674 -0.0068 -0.7149  0.0062
                                            0.0019  0.0031  0.0162 -0.0050  0.0114
    77. (1.96388) BD ( 1) C  63 - H  64  
                ( 63.18%)   0.7949* C  63 s( 25.58%)p 2.91( 74.35%)d 0.00(  0.07%)
                                           -0.0003  0.5058 -0.0010 -0.0011  0.7478
                                           -0.0165  0.1613 -0.0121  0.3972  0.0032
                                            0.0054  0.0171  0.0041  0.0185 -0.0059
                ( 36.82%)   0.6068* H  64 s(100.00%)
                                            1.0000  0.0051
    78. (1.98212) BD ( 1) C  63 - C  65  
                ( 51.87%)   0.7202* C  63 s( 26.40%)p 2.79( 73.54%)d 0.00(  0.06%)
                                           -0.0001 -0.5138 -0.0025 -0.0006 -0.1379
                                           -0.0222  0.3345  0.0094  0.7771 -0.0063
                                            0.0030  0.0054 -0.0159  0.0006 -0.0177
                ( 48.13%)   0.6938* C  65 s( 32.88%)p 2.04( 67.07%)d 0.00(  0.06%)
                                            0.0000 -0.5732 -0.0155  0.0010  0.1805
                                           -0.0123 -0.2707  0.0216 -0.7511  0.0028
                                            0.0026  0.0073 -0.0155 -0.0012 -0.0163
    79. (1.98161) BD ( 1) C  63 - O  69  
                ( 32.36%)   0.5689* C  63 s( 18.74%)p 4.32( 81.02%)d 0.01(  0.24%)
                                           -0.0002  0.4323 -0.0211 -0.0021 -0.4133
                                            0.0178 -0.6330 -0.0345  0.4855  0.0392
                                            0.0270 -0.0217 -0.0320 -0.0127 -0.0026
                ( 67.64%)   0.8224* O  69 s( 26.30%)p 2.80( 73.62%)d 0.00(  0.08%)
                                           -0.0001  0.5128 -0.0006 -0.0011  0.4389
                                            0.0174  0.5791 -0.0069 -0.4559  0.0049
                                            0.0054 -0.0037 -0.0255 -0.0125  0.0005
    80. (1.99593) BD ( 1) C  65 - O  66  
                ( 33.42%)   0.5781* C  65 s( 30.18%)p 2.31( 69.70%)d 0.00(  0.12%)
                                            0.0001 -0.5464  0.0562  0.0021 -0.2940
                                           -0.0152  0.7752  0.0684  0.0677  0.0130
                                            0.0174  0.0002 -0.0046  0.0215  0.0206
                ( 66.58%)   0.8160* O  66 s( 43.62%)p 1.28( 56.05%)d 0.01(  0.33%)
                                            0.0000 -0.6603  0.0142  0.0016  0.1340
                                           -0.0006 -0.7319 -0.0078 -0.0820 -0.0001
                                            0.0209  0.0014 -0.0105  0.0430  0.0307
    81. (1.98467) BD ( 2) C  65 - O  66  
                ( 32.43%)   0.5695* C  65 s(  0.21%)p99.99( 99.62%)d 0.83(  0.17%)
                                           -0.0001 -0.0458  0.0024 -0.0005  0.9367
                                           -0.0339  0.3088  0.0040  0.1493 -0.0016
                                           -0.0344 -0.0006 -0.0062  0.0228  0.0002
                ( 67.57%)   0.8220* O  66 s(  0.23%)p99.99( 99.47%)d 1.36(  0.31%)
                                            0.0000 -0.0472  0.0046 -0.0005  0.9673
                                            0.0103  0.2053  0.0066  0.1293  0.0009
                                            0.0490  0.0033  0.0080 -0.0242  0.0030
    82. (1.98496) BD ( 1) C  65 - C  89  
                ( 49.19%)   0.7014* C  65 s( 36.57%)p 1.73( 63.39%)d 0.00(  0.05%)
                                           -0.0001  0.6045  0.0171  0.0003 -0.0244
                                            0.0107  0.4738 -0.0244 -0.6388 -0.0070
                                            0.0011  0.0025 -0.0201 -0.0055  0.0062
                ( 50.81%)   0.7128* C  89 s( 25.24%)p 2.96( 74.70%)d 0.00(  0.06%)
                                            0.0001  0.5024 -0.0041  0.0009  0.0099
                                            0.0104 -0.5428 -0.0217  0.6721 -0.0026
                                            0.0001  0.0016 -0.0200 -0.0063  0.0109
    83. (1.98851) BD ( 1) O  67 - H  68  
                ( 75.47%)   0.8687* O  67 s( 22.86%)p 3.37( 77.04%)d 0.00(  0.10%)
                                           -0.0002  0.4779 -0.0149  0.0024  0.7455
                                            0.0316 -0.3248  0.0165  0.3285  0.0019
                                           -0.0214  0.0156 -0.0153  0.0014 -0.0086
                ( 24.53%)   0.4953* H  68 s(100.00%)
                                            1.0000  0.0087
    84. (1.99263) BD ( 1) O  70 - C  71  
                ( 67.98%)   0.8245* O  70 s( 28.27%)p 2.54( 71.67%)d 0.00(  0.06%)
                                           -0.0001  0.5317 -0.0057  0.0003 -0.6322
                                            0.0100 -0.5511 -0.0167  0.1131  0.0088
                                            0.0149  0.0015 -0.0021  0.0146 -0.0143
                ( 32.02%)   0.5659* C  71 s( 21.05%)p 3.74( 78.68%)d 0.01(  0.27%)
                                            0.0002  0.4576 -0.0330 -0.0019  0.6267
                                            0.0520  0.6096  0.0106 -0.1399  0.0053
                                            0.0432 -0.0092 -0.0098  0.0027 -0.0247
    85. (1.99592) BD ( 1) C  71 - H  72  
                ( 60.72%)   0.7792* C  71 s( 26.47%)p 2.78( 73.46%)d 0.00(  0.07%)
                                            0.0001  0.5144  0.0111  0.0006 -0.3453
                                            0.0008 -0.2032 -0.0176 -0.7574  0.0077
                                            0.0024  0.0175  0.0103  0.0023  0.0176
                ( 39.28%)   0.6268* H  72 s(100.00%)
                                            1.0000  0.0049
    86. (1.99084) BD ( 1) C  71 - H  73  
                ( 61.46%)   0.7840* C  71 s( 26.09%)p 2.83( 73.84%)d 0.00(  0.07%)
                                            0.0001 -0.5108  0.0059  0.0003 -0.3741
                                            0.0034  0.6848 -0.0134 -0.3594  0.0064
                                            0.0178 -0.0087  0.0144  0.0100  0.0049
                ( 38.54%)   0.6208* H  73 s(100.00%)
                                           -1.0000 -0.0009
    87. (1.99593) BD ( 1) C  71 - H  74  
                ( 60.68%)   0.7790* C  71 s( 26.45%)p 2.78( 73.47%)d 0.00(  0.07%)
                                            0.0001  0.5142  0.0111  0.0005 -0.5858
                                            0.0007  0.3387 -0.0176  0.5258  0.0075
                                           -0.0143 -0.0189  0.0103  0.0079  0.0025
                ( 39.32%)   0.6271* H  74 s(100.00%)
                                            1.0000  0.0048
    88. (1.98372) BD ( 1) C  75 - H  76  
                ( 62.48%)   0.7904* C  75 s( 23.52%)p 3.25( 76.41%)d 0.00(  0.07%)
                                            0.0001 -0.4850 -0.0060  0.0009  0.4574
                                           -0.0153  0.3671 -0.0059 -0.6479 -0.0078
                                           -0.0099  0.0165  0.0146 -0.0020 -0.0081
                ( 37.52%)   0.6125* H  76 s(100.00%)
                                           -1.0000 -0.0019
    89. (1.97953) BD ( 1) C  75 - H  77  
                ( 62.22%)   0.7888* C  75 s( 23.18%)p 3.31( 76.76%)d 0.00(  0.07%)
                                           -0.0002  0.4814  0.0062 -0.0012  0.8443
                                           -0.0098 -0.0053 -0.0018  0.2330  0.0169
                                            0.0003  0.0113  0.0002  0.0207 -0.0101
                ( 37.78%)   0.6146* H  77 s(100.00%)
                                            1.0000  0.0024
    90. (1.98418) BD ( 1) C  75 - C  78  
                ( 50.67%)   0.7118* C  75 s( 27.19%)p 2.68( 72.77%)d 0.00(  0.04%)
                                           -0.0001 -0.5213  0.0117 -0.0012  0.2596
                                           -0.0037 -0.8036 -0.0134  0.1182 -0.0185
                                            0.0100 -0.0017  0.0057  0.0137  0.0096
                ( 49.33%)   0.7024* C  78 s( 27.47%)p 2.64( 72.49%)d 0.00(  0.05%)
                                           -0.0001 -0.5240  0.0088 -0.0012 -0.2411
                                           -0.0041  0.8119 -0.0048 -0.0844 -0.0217
                                            0.0089  0.0003  0.0027  0.0171  0.0094
    91. (1.97980) BD ( 1) C  78 - H  79  
                ( 61.69%)   0.7855* C  78 s( 23.89%)p 3.18( 76.04%)d 0.00(  0.07%)
                                           -0.0001  0.4887  0.0055 -0.0010 -0.2502
                                            0.0135  0.3208 -0.0011  0.7711 -0.0127
                                           -0.0054 -0.0124  0.0148 -0.0017  0.0181
                ( 38.31%)   0.6189* H  79 s(100.00%)
                                            1.0000  0.0031
    92. (1.98901) BD ( 1) C  78 - H  80  
                ( 61.81%)   0.7862* C  78 s( 25.19%)p 2.97( 74.74%)d 0.00(  0.07%)
                                           -0.0001  0.5016  0.0148 -0.0006  0.6464
                                           -0.0049  0.4837  0.0049 -0.3088  0.0164
                                            0.0193 -0.0120 -0.0075  0.0060 -0.0094
                ( 38.19%)   0.6180* H  80 s(100.00%)
                                            1.0000  0.0099
    93. (1.98475) BD ( 1) C  78 - N  81  
                ( 39.05%)   0.6249* C  78 s( 23.52%)p 3.25( 76.36%)d 0.01(  0.13%)
                                            0.0002  0.4844 -0.0236  0.0009 -0.6774
                                           -0.0343  0.0541  0.0034 -0.5482 -0.0053
                                           -0.0031  0.0295 -0.0010  0.0192  0.0025
                ( 60.95%)   0.7807* N  81 s( 30.05%)p 2.33( 69.90%)d 0.00(  0.05%)
                                           -0.0001  0.5482 -0.0024  0.0004  0.6665
                                           -0.0041 -0.0689 -0.0027  0.4997  0.0176
                                            0.0006  0.0143  0.0064  0.0135 -0.0071
    94. (1.98614) BD ( 1) N  81 - C  82  
                ( 60.82%)   0.7799* N  81 s( 28.84%)p 2.47( 71.11%)d 0.00(  0.05%)
                                            0.0000  0.5370 -0.0055  0.0011 -0.3281
                                           -0.0187  0.7751  0.0071 -0.0448  0.0109
                                           -0.0048  0.0057 -0.0054 -0.0192 -0.0073
                ( 39.18%)   0.6259* C  82 s( 25.14%)p 2.97( 74.74%)d 0.00(  0.12%)
                                            0.0003  0.5008 -0.0230  0.0017  0.3240
                                           -0.0053 -0.7993 -0.0336  0.0474  0.0119
                                           -0.0201  0.0020 -0.0030 -0.0226 -0.0171
    95. (1.99052) BD ( 1) C  82 - H  83  
                ( 61.16%)   0.7820* C  82 s( 24.82%)p 3.03( 75.11%)d 0.00(  0.07%)
                                            0.0000 -0.4982 -0.0020  0.0005  0.7325
                                           -0.0027  0.0130 -0.0130  0.4627 -0.0130
                                           -0.0009 -0.0200 -0.0010 -0.0171  0.0010
                ( 38.84%)   0.6232* H  83 s(100.00%)
                                           -1.0000 -0.0012
    96. (1.99009) BD ( 1) C  82 - H  84  
                ( 61.38%)   0.7835* C  82 s( 24.73%)p 3.04( 75.20%)d 0.00(  0.07%)
                                            0.0000  0.4973  0.0010 -0.0006 -0.1722
                                           -0.0088  0.2883  0.0043  0.7993 -0.0140
                                           -0.0028 -0.0080  0.0141  0.0000  0.0206
                ( 38.62%)   0.6214* H  84 s(100.00%)
                                            1.0000  0.0017
    97. (1.99585) BD ( 1) C  82 - H  85  
                ( 60.79%)   0.7797* C  82 s( 25.36%)p 2.94( 74.57%)d 0.00(  0.07%)
                                            0.0000  0.5035  0.0103 -0.0001  0.5723
                                           -0.0129  0.5239  0.0127 -0.3788  0.0040
                                            0.0192 -0.0118 -0.0126  0.0001 -0.0046
                ( 39.21%)   0.6262* H  85 s(100.00%)
                                            1.0000  0.0087
    98. (1.97781) BD ( 1) C  86 - H  87  
                ( 63.23%)   0.7951* C  86 s( 23.64%)p 3.23( 76.30%)d 0.00(  0.06%)
                                            0.0001 -0.4862 -0.0017  0.0011 -0.0271
                                            0.0094 -0.5377  0.0159  0.6876  0.0017
                                           -0.0014  0.0011  0.0209  0.0082 -0.0103
                ( 36.77%)   0.6064* H  87 s(100.00%)
                                           -1.0000 -0.0026
    99. (1.97827) BD ( 1) C  86 - H  88  
                ( 62.18%)   0.7886* C  86 s( 23.70%)p 3.22( 76.23%)d 0.00(  0.07%)
                                            0.0002 -0.4868 -0.0057  0.0011  0.7186
                                            0.0009  0.4905 -0.0053  0.0680  0.0244
                                           -0.0211 -0.0021 -0.0011 -0.0074  0.0129
                ( 37.82%)   0.6150* H  88 s(100.00%)
                                           -1.0000 -0.0023
   100. (1.97133) BD ( 1) C  86 - C  89  
                ( 49.47%)   0.7034* C  86 s( 25.78%)p 2.88( 74.18%)d 0.00(  0.04%)
                                            0.0003  0.5077 -0.0077  0.0015  0.6936
                                            0.0033 -0.5097 -0.0044 -0.0123 -0.0279
                                           -0.0172  0.0015 -0.0012  0.0053 -0.0106
                ( 50.53%)   0.7108* C  89 s( 27.13%)p 2.69( 72.84%)d 0.00(  0.04%)
                                            0.0000  0.5208 -0.0078  0.0017 -0.6966
                                           -0.0071  0.4918 -0.0006  0.0184 -0.0289
                                           -0.0143 -0.0051  0.0024  0.0052 -0.0098
   101. (1.97713) BD ( 1) C  89 - H  90  
                ( 64.14%)   0.8009* C  89 s( 25.18%)p 2.97( 74.77%)d 0.00(  0.05%)
                                            0.0001 -0.5018 -0.0008  0.0011 -0.0380
                                           -0.0063  0.4492 -0.0177  0.7376 -0.0067
                                            0.0009  0.0034 -0.0184  0.0067 -0.0117
                ( 35.86%)   0.5988* H  90 s(100.00%)
                                           -1.0000 -0.0044
   102. (1.95236) BD ( 1) C  89 - H  91  
                ( 62.88%)   0.7930* C  89 s( 22.40%)p 3.46( 77.54%)d 0.00(  0.06%)
                                           -0.0002  0.4732  0.0075 -0.0009  0.7157
                                            0.0037  0.5100 -0.0067  0.0477 -0.0253
                                            0.0194  0.0069  0.0034  0.0082 -0.0115
                ( 37.12%)   0.6093* H  91 s(100.00%)
                                            1.0000  0.0046
   103. (1.99944) CR ( 1) C   1           s(100.00%)
                                            1.0000  0.0001  0.0000  0.0000  0.0000
                                            0.0000  0.0000  0.0000  0.0000  0.0000
                                            0.0000  0.0000  0.0000  0.0000  0.0000
   104. (1.99978) CR ( 1) O   2           s(100.00%)p 0.00(  0.00%)
                                            1.0000  0.0004  0.0000  0.0000  0.0003
                                            0.0000  0.0001  0.0000  0.0002  0.0000
                                            0.0000  0.0000  0.0000  0.0000  0.0000
   105. (1.99977) CR ( 1) O   3           s(100.00%)p 0.00(  0.00%)
                                            1.0000  0.0001  0.0000  0.0000  0.0000
                                            0.0000 -0.0001  0.0000  0.0001  0.0000
                                            0.0000  0.0000  0.0000  0.0000  0.0000
   106. (1.99921) CR ( 1) C   5           s(100.00%)p 0.00(  0.00%)
                                            1.0000  0.0001  0.0000  0.0000  0.0000
                                            0.0000  0.0002  0.0000 -0.0003  0.0000
                                            0.0000  0.0000  0.0000  0.0000  0.0000
   107. (1.99931) CR ( 1) C   8           s(100.00%)p 0.00(  0.00%)
                                            1.0000 -0.0002  0.0000  0.0000  0.0000
                                            0.0000 -0.0004  0.0000  0.0000  0.0000
                                            0.0000  0.0000  0.0000  0.0000  0.0000
   108. (1.99933) CR ( 1) C  11           s(100.00%)p 0.00(  0.00%)
                                            1.0000 -0.0002  0.0000  0.0000  0.0001
                                            0.0000  0.0003  0.0000 -0.0001  0.0000
                                            0.0000  0.0000  0.0000  0.0000  0.0000
   109. (1.99920) CR ( 1) C  14           s(100.00%)p 0.00(  0.00%)
                                            1.0000  0.0001  0.0000  0.0000  0.0002
                                            0.0000 -0.0001  0.0000 -0.0001  0.0000
                                            0.0000  0.0000  0.0000  0.0000  0.0000
   110. (1.99940) CR ( 1) C  17           s(100.00%)p 0.00(  0.00%)
                                            1.0000  0.0002  0.0000  0.0000 -0.0002
                                            0.0000  0.0001  0.0000  0.0000  0.0000
                                            0.0000  0.0000  0.0000  0.0000  0.0000
   111. (1.99972) CR ( 1) O  18           s(100.00%)
                                            1.0000  0.0002  0.0000  0.0000  0.0000
                                            0.0000 -0.0001  0.0000  0.0000  0.0000
                                            0.0000  0.0000  0.0000  0.0000  0.0000
   112. (1.99977) CR ( 1) O  19           s(100.00%)p 0.00(  0.00%)
                                            1.0000  0.0003  0.0000  0.0000 -0.0001
                                            0.0000  0.0003  0.0000 -0.0001  0.0000
                                            0.0000  0.0000  0.0000  0.0000  0.0000
   113. (1.99922) CR ( 1) C  20           s(100.00%)p 0.00(  0.00%)
                                            1.0000 -0.0001  0.0000  0.0000 -0.0001
                                            0.0000 -0.0001  0.0000 -0.0003  0.0000
                                            0.0000  0.0000  0.0000  0.0000  0.0000
   114. (1.99920) CR ( 1) C  23           s(100.00%)p 0.00(  0.00%)
                                            1.0000  0.0000  0.0000  0.0000  0.0000
                                            0.0000 -0.0001  0.0000  0.0001  0.0000
                                            0.0000  0.0000  0.0000  0.0000  0.0000
   115. (1.99971) CR ( 1) O  26           s(100.00%)
                                            1.0000  0.0002  0.0000  0.0000  0.0000
                                            0.0000  0.0000  0.0000 -0.0001  0.0000
                                            0.0000  0.0000  0.0000  0.0000  0.0000
   116. (1.99934) CR ( 1) C  27           s(100.00%)p 0.00(  0.00%)
                                            1.0000  0.0001  0.0000  0.0000  0.0001
                                            0.0000  0.0002  0.0000  0.0000  0.0000
                                            0.0000  0.0000  0.0000  0.0000  0.0000
   117. (1.99977) CR ( 1) O  28           s(100.00%)p 0.00(  0.00%)
                                            1.0000  0.0003  0.0000  0.0000  0.0002
                                            0.0000  0.0001  0.0000  0.0002  0.0000
                                            0.0000  0.0000  0.0000  0.0000  0.0000
   118. (1.99912) CR ( 1) C  29           s(100.00%)p 0.00(  0.00%)
                                            1.0000  0.0001  0.0000  0.0000  0.0000
                                            0.0000 -0.0002  0.0000  0.0000  0.0000
                                            0.0000  0.0000  0.0000  0.0000  0.0000
   119. (1.99929) CR ( 1) C  31           s(100.00%)p 0.00(  0.00%)
                                            1.0000 -0.0002  0.0000  0.0000 -0.0004
                                            0.0000 -0.0002  0.0000  0.0002  0.0000
                                            0.0000  0.0000  0.0000  0.0000  0.0000
   120. (1.99932) CR ( 1) C  34           s(100.00%)p 0.00(  0.00%)
                                            1.0000 -0.0002  0.0000  0.0000  0.0003
                                            0.0000  0.0001  0.0000 -0.0002  0.0000
                                            0.0000  0.0000  0.0000  0.0000  0.0000
   121. (1.99919) CR ( 1) C  37           s(100.00%)p 0.00(  0.00%)
                                            1.0000  0.0001  0.0000  0.0000 -0.0002
                                            0.0000 -0.0003  0.0000  0.0000  0.0000
                                            0.0000  0.0000  0.0000  0.0000  0.0000
   122. (1.99944) CR ( 1) C  40           s(100.00%)
                                            1.0000  0.0001  0.0000  0.0000 -0.0001
                                            0.0000 -0.0001  0.0000  0.0001  0.0000
                                            0.0000  0.0000  0.0000  0.0000  0.0000
   123. (1.99970) CR ( 1) O  41           s(100.00%)p 0.00(  0.00%)
                                            1.0000  0.0001  0.0000  0.0000  0.0000
                                            0.0000  0.0001  0.0000  0.0000  0.0000
                                            0.0000  0.0000  0.0000  0.0000  0.0000
   124. (1.99977) CR ( 1) O  42           s(100.00%)p 0.00(  0.00%)
                                            1.0000  0.0002  0.0000  0.0000  0.0000
                                            0.0000  0.0000  0.0000  0.0002  0.0000
                                            0.0000  0.0000  0.0000  0.0000  0.0000
   125. (1.99944) CR ( 1) C  44           s(100.00%)p 0.00(  0.00%)
                                            1.0000 -0.0002  0.0000  0.0000  0.0003
                                            0.0000 -0.0002  0.0000  0.0002  0.0000
                                            0.0000  0.0000  0.0000  0.0000  0.0000
   126. (1.99907) CR ( 1) C  48           s(100.00%)p 0.00(  0.00%)
                                            1.0000  0.0003  0.0000  0.0000 -0.0002
                                            0.0000  0.0000  0.0000 -0.0001  0.0000
                                            0.0000  0.0000  0.0000  0.0000  0.0000
   127. (1.99905) CR ( 1) C  49           s(100.00%)p 0.00(  0.00%)
                                            1.0000  0.0002  0.0000  0.0000 -0.0003
                                            0.0000  0.0000  0.0000 -0.0002  0.0000
                                            0.0000  0.0000  0.0000  0.0000  0.0000
   128. (1.99891) CR ( 1) C  50           s(100.00%)p 0.00(  0.00%)
                                            1.0000  0.0002  0.0000  0.0000  0.0001
                                            0.0000 -0.0001  0.0000 -0.0004  0.0000
                                            0.0000  0.0000  0.0000  0.0000  0.0000
   129. (1.99892) CR ( 1) C  51           s(100.00%)p 0.00(  0.00%)
                                            1.0000  0.0002  0.0000  0.0000 -0.0001
                                            0.0000 -0.0002  0.0000 -0.0003  0.0000
                                            0.0000  0.0000  0.0000  0.0000  0.0000
   130. (1.99856) CR ( 1) C  52           s(100.00%)p 0.00(  0.00%)
                                            1.0000  0.0003  0.0000  0.0000  0.0002
                                            0.0000  0.0000  0.0000  0.0001  0.0000
                                            0.0000  0.0000  0.0000  0.0000  0.0000
   131. (1.99868) CR ( 1) C  53           s(100.00%)
                                            1.0000  0.0004  0.0000  0.0000  0.0000
                                            0.0000  0.0000  0.0000  0.0000  0.0000
                                            0.0000  0.0000  0.0000  0.0000  0.0000
   132. (1.99923) CR ( 1) C  56           s(100.00%)p 0.00(  0.00%)
                                            1.0000 -0.0001  0.0000  0.0000 -0.0003
                                            0.0000  0.0000  0.0000 -0.0002  0.0000
                                            0.0000  0.0000  0.0000  0.0000  0.0000
   133. (1.99913) CR ( 1) C  59           s(100.00%)p 0.00(  0.00%)
                                            1.0000 -0.0001  0.0000  0.0000 -0.0002
                                            0.0000  0.0002  0.0000 -0.0001  0.0000
                                            0.0000  0.0000  0.0000  0.0000  0.0000
   134. (1.99883) CR ( 1) C  61           s(100.00%)p 0.00(  0.00%)
                                            1.0000  0.0000  0.0000  0.0000  0.0001
                                            0.0000  0.0002  0.0000 -0.0001  0.0000
                                            0.0000  0.0000  0.0000  0.0000  0.0000
   135. (1.99896) CR ( 1) C  62           s(100.00%)
                                            1.0000  0.0000  0.0000  0.0000  0.0000
                                            0.0000  0.0000  0.0000  0.0001  0.0000
                                            0.0000  0.0000  0.0000  0.0000  0.0000
   136. (1.99893) CR ( 1) C  63           s(100.00%)p 0.00(  0.00%)
                                            1.0000  0.0001  0.0000  0.0000  0.0002
                                            0.0000 -0.0002  0.0000  0.0002  0.0000
                                            0.0000  0.0000  0.0000  0.0000  0.0000
   137. (1.99929) CR ( 1) C  65           s(100.00%)p 0.00(  0.00%)
                                            1.0000  0.0001  0.0000  0.0000  0.0001
                                            0.0000  0.0000  0.0000  0.0000  0.0000
                                            0.0000  0.0000  0.0000  0.0000  0.0000
   138. (1.99975) CR ( 1) O  66           s(100.00%)p 0.00(  0.00%)
                                            1.0000  0.0003  0.0000  0.0000  0.0000
                                            0.0000 -0.0002  0.0000  0.0000  0.0000
                                            0.0000  0.0000  0.0000  0.0000  0.0000
   139. (1.99980) CR ( 1) O  67           s(100.00%)p 0.00(  0.00%)
                                            1.0000  0.0001  0.0000  0.0000  0.0002
                                            0.0000  0.0000  0.0000  0.0000  0.0000
                                            0.0000  0.0000  0.0000  0.0000  0.0000
   140. (1.99977) CR ( 1) O  69           s(100.00%)
                                            1.0000  0.0002  0.0000  0.0000  0.0000
                                            0.0000  0.0000  0.0000  0.0000  0.0000
                                            0.0000  0.0000  0.0000  0.0000  0.0000
   141. (1.99974) CR ( 1) O  70           s(100.00%)
                                            1.0000  0.0002  0.0000  0.0000  0.0001
                                            0.0000  0.0000  0.0000  0.0000  0.0000
                                            0.0000  0.0000  0.0000  0.0000  0.0000
   142. (1.99943) CR ( 1) C  71           s(100.00%)p 0.00(  0.00%)
                                            1.0000 -0.0001  0.0000  0.0000  0.0000
                                            0.0000 -0.0002  0.0000  0.0001  0.0000
                                            0.0000  0.0000  0.0000  0.0000  0.0000
   143. (1.99928) CR ( 1) C  75           s(100.00%)p 0.00(  0.00%)
                                            1.0000 -0.0002  0.0000  0.0000  0.0002
                                            0.0000  0.0001  0.0000  0.0004  0.0000
                                            0.0000  0.0000  0.0000  0.0000  0.0000
   144. (1.99935) CR ( 1) C  78           s(100.00%)p 0.00(  0.00%)
                                            1.0000 -0.0001  0.0000  0.0000  0.0001
                                            0.0000  0.0002  0.0000  0.0002  0.0000
                                            0.0000  0.0000  0.0000  0.0000  0.0000
   145. (1.99943) CR ( 1) N  81           s(100.00%)p 0.00(  0.00%)
                                            1.0000  0.0000  0.0000  0.0000  0.0002
                                            0.0000  0.0001  0.0000 -0.0001  0.0000
                                            0.0000  0.0000  0.0000  0.0000  0.0000
   146. (1.99949) CR ( 1) C  82           s(100.00%)p 0.00(  0.00%)
                                            1.0000 -0.0001  0.0000  0.0000 -0.0002
                                            0.0000  0.0002  0.0000  0.0000  0.0000
                                            0.0000  0.0000  0.0000  0.0000  0.0000
   147. (1.99921) CR ( 1) C  86           s(100.00%)p 0.00(  0.00%)
                                            1.0000 -0.0001  0.0000  0.0000 -0.0003
                                            0.0000  0.0000  0.0000 -0.0003  0.0000
                                            0.0000  0.0000  0.0000  0.0000  0.0000
   148. (1.99921) CR ( 1) C  89           s(100.00%)p 0.00(  0.00%)
                                            1.0000  0.0001  0.0000  0.0000  0.0002
                                            0.0000  0.0001  0.0000 -0.0002  0.0000
                                            0.0000  0.0000  0.0000  0.0000  0.0000
   149. (1.97518) LP ( 1) O   2           s( 57.53%)p 0.74( 42.42%)d 0.00(  0.05%)
                                           -0.0005  0.7585  0.0071 -0.0001  0.4172
                                           -0.0005  0.1555  0.0001  0.4753  0.0011
                                           -0.0070 -0.0182 -0.0067 -0.0076 -0.0068
   150. (1.84546) LP ( 2) O   2           s(  0.01%)p99.99( 99.72%)d22.60(  0.26%)
                                           -0.0001  0.0106 -0.0019  0.0003  0.6063
                                            0.0063  0.4058  0.0042 -0.6818 -0.0060
                                           -0.0217  0.0012 -0.0059 -0.0152  0.0437
   151. (1.96325) LP ( 1) O   3           s( 41.09%)p 1.43( 58.86%)d 0.00(  0.05%)
                                           -0.0001  0.6410  0.0047 -0.0023 -0.5312
                                            0.0064 -0.2308  0.0004 -0.5031  0.0042
                                           -0.0039 -0.0185 -0.0097 -0.0054 -0.0014
   152. (1.83107) LP ( 2) O   3           s(  0.37%)p99.99( 99.54%)d 0.23(  0.09%)
                                            0.0001  0.0612 -0.0002 -0.0015 -0.4845
                                            0.0060  0.8489 -0.0057  0.2000  0.0012
                                            0.0165 -0.0025  0.0139 -0.0186  0.0059
   153. (1.95628) LP ( 1) O  18           s( 35.45%)p 1.82( 64.48%)d 0.00(  0.06%)
                                           -0.0001  0.5954  0.0033 -0.0002 -0.7876
                                            0.0016 -0.1406  0.0026 -0.0686 -0.0008
                                           -0.0079 -0.0036 -0.0018 -0.0217  0.0082
   154. (1.79960) LP ( 2) O  18           s(  0.01%)p99.99( 99.89%)d 6.79(  0.10%)
                                            0.0000  0.0114  0.0033  0.0003 -0.0928
                                           -0.0003  0.0843  0.0022  0.9916 -0.0001
                                            0.0013  0.0289  0.0101 -0.0039  0.0025
   155. (1.97685) LP ( 1) O  19           s( 57.33%)p 0.74( 42.61%)d 0.00(  0.05%)
                                           -0.0004  0.7571  0.0074  0.0005 -0.4736
                                            0.0010  0.4387 -0.0001 -0.0966  0.0005
                                            0.0189 -0.0048  0.0043 -0.0008  0.0121
   156. (1.84210) LP ( 2) O  19           s(  0.06%)p99.99( 99.67%)d 4.32(  0.27%)
                                           -0.0001  0.0248  0.0008  0.0002  0.6974
                                            0.0066  0.7141  0.0069  0.0176 -0.0005
                                            0.0013  0.0067  0.0055  0.0508 -0.0005
   157. (1.95395) LP ( 1) O  26           s( 35.92%)p 1.78( 64.02%)d 0.00(  0.06%)
                                           -0.0001  0.5993  0.0053 -0.0003  0.2116
                                            0.0014  0.6542 -0.0015 -0.4091  0.0055
                                           -0.0061  0.0087  0.0168  0.0124  0.0045
   158. (1.80529) LP ( 2) O  26           s(  0.01%)p 1.00( 99.91%)d 0.00(  0.09%)
                                            0.0000  0.0090 -0.0007  0.0005 -0.7687
                                           -0.0020  0.4939  0.0010  0.4053  0.0001
                                            0.0156 -0.0152 -0.0003  0.0140  0.0135
   159. (1.97535) LP ( 1) O  28           s( 57.46%)p 0.74( 42.49%)d 0.00(  0.05%)
                                           -0.0004  0.7580  0.0067  0.0007  0.4253
                                           -0.0011  0.4488 -0.0013  0.2065  0.0001
                                           -0.0184 -0.0093 -0.0082  0.0008  0.0071
   160. (1.84294) LP ( 2) O  28           s(  0.03%)p99.99( 99.71%)d 9.84(  0.26%)
                                           -0.0001  0.0163  0.0007  0.0007  0.1136
                                            0.0008 -0.5231 -0.0064  0.8429  0.0084
                                            0.0140 -0.0305 -0.0209 -0.0217 -0.0244
   161. (1.95398) LP ( 1) O  41           s( 57.02%)p 0.75( 42.94%)d 0.00(  0.04%)
                                           -0.0002  0.7551  0.0094 -0.0005  0.0122
                                            0.0001  0.6258  0.0018 -0.1938  0.0016
                                           -0.0007 -0.0004  0.0080  0.0162  0.0097
   162. (1.85500) LP ( 2) O  41           s(  0.76%)p99.99( 99.04%)d 0.26(  0.20%)
                                            0.0000  0.0870  0.0060 -0.0011  0.0427
                                           -0.0012 -0.3887 -0.0008 -0.9151  0.0111
                                           -0.0006  0.0019  0.0280 -0.0175 -0.0295
   163. (1.97668) LP ( 1) O  42           s( 44.25%)p 1.26( 55.69%)d 0.00(  0.07%)
                                           -0.0002  0.6652  0.0027 -0.0019 -0.0165
                                            0.0000 -0.5880  0.0065  0.4591 -0.0029
                                           -0.0010  0.0001  0.0239  0.0098  0.0026
   164. (1.79705) LP ( 2) O  42           s(  0.00%)p 1.00( 99.87%)d 0.00(  0.13%)
                                            0.0000  0.0003  0.0005  0.0000 -0.9984
                                            0.0096 -0.0054 -0.0003 -0.0430  0.0007
                                           -0.0255  0.0254 -0.0011 -0.0011  0.0020
   165. (1.97131) LP ( 1) O  66           s( 56.10%)p 0.78( 43.85%)d 0.00(  0.05%)
                                           -0.0003  0.7490  0.0084  0.0008  0.1773
                                           -0.0022 -0.6366 -0.0010 -0.0423  0.0003
                                            0.0086  0.0012 -0.0019  0.0174  0.0088
   166. (1.88915) LP ( 2) O  66           s(  0.03%)p99.99( 99.78%)d 6.84(  0.19%)
                                            0.0000  0.0167 -0.0010 -0.0005  0.1082
                                           -0.0011  0.1153  0.0000 -0.9862  0.0117
                                            0.0031  0.0101 -0.0413 -0.0065 -0.0072
   167. (1.97483) LP ( 1) O  67           s( 44.73%)p 1.23( 55.21%)d 0.00(  0.06%)
                                           -0.0001  0.6688  0.0065  0.0001  0.0109
                                            0.0012  0.6566 -0.0028 -0.3477  0.0026
                                            0.0024  0.0021  0.0135  0.0191  0.0011
   168. (1.94773) LP ( 2) O  67           s(  0.35%)p99.99( 99.57%)d 0.25(  0.09%)
                                            0.0000  0.0588  0.0009  0.0001 -0.2459
                                            0.0043  0.4084 -0.0054  0.8765 -0.0110
                                            0.0084  0.0005 -0.0184  0.0101  0.0189
   169. (1.96908) LP ( 1) O  69           s( 42.68%)p 1.34( 57.28%)d 0.00(  0.05%)
                                           -0.0001  0.6533  0.0018  0.0001  0.3527
                                           -0.0031 -0.5746 -0.0017  0.3439 -0.0019
                                            0.0136 -0.0099  0.0108  0.0088  0.0006
   170. (1.86265) LP ( 2) O  69           s(  0.42%)p99.99( 99.49%)d 0.24(  0.10%)
                                            0.0000  0.0644 -0.0002 -0.0014  0.0175
                                           -0.0010  0.5726 -0.0011  0.8165 -0.0019
                                           -0.0090 -0.0146  0.0080 -0.0122 -0.0219
   171. (1.96332) LP ( 1) O  70           s( 39.06%)p 1.56( 60.88%)d 0.00(  0.06%)
                                           -0.0002  0.6249  0.0034 -0.0004  0.7262
                                           -0.0026 -0.1864  0.0027  0.2161 -0.0019
                                            0.0111 -0.0104 -0.0001 -0.0177  0.0061
   172. (1.84623) LP ( 2) O  70           s(  0.00%)p 1.00( 99.91%)d 0.00(  0.09%)
                                            0.0000  0.0021  0.0003  0.0000 -0.1723
                                            0.0005  0.3856 -0.0011  0.9059 -0.0027
                                           -0.0122 -0.0234  0.0052  0.0009 -0.0145
   173. (1.87952) LP ( 1) N  81           s( 11.76%)p 7.50( 88.20%)d 0.00(  0.04%)
                                            0.0002  0.3429  0.0024 -0.0021 -0.6650
                                            0.0106 -0.4934  0.0134  0.4428 -0.0045
                                           -0.0135  0.0113  0.0084 -0.0036  0.0031
   174. (0.02114) RY*( 1) C   1           s(  6.20%)p15.07( 93.37%)d 0.07(  0.43%)
                                            0.0000  0.0327  0.2426 -0.0451  0.0606
                                           -0.7277  0.0252 -0.3005  0.0277 -0.5558
                                            0.0469 -0.0180 -0.0064  0.0269 -0.0320
   175. (0.00894) RY*( 2) C   1           s( 12.14%)p 4.76( 57.81%)d 2.48( 30.06%)
                                            0.0000  0.0260  0.3469  0.0182 -0.0363
                                            0.3805 -0.0189  0.3112  0.0329 -0.5777
                                           -0.2870  0.1156 -0.0063 -0.1442  0.4290
   176. (0.00278) RY*( 3) C   1           s(  6.04%)p 0.85(  5.14%)d14.71( 88.82%)
                                            0.0000 -0.0005  0.2370 -0.0649 -0.0072
                                            0.0886  0.0370  0.1934  0.0030 -0.0688
                                           -0.2345  0.0691 -0.1852  0.7901 -0.4122
   177. (0.00270) RY*( 4) C   1           s( 12.64%)p 1.60( 20.23%)d 5.31( 67.14%)
                                            0.0000 -0.0031  0.3538 -0.0339  0.0070
                                           -0.0022  0.0029  0.4485  0.0007 -0.0322
                                            0.5673  0.2676  0.1339 -0.2705 -0.4323
   178. (0.00225) RY*( 5) C   1           s(  1.18%)p52.33( 61.57%)d31.66( 37.25%)
                                            0.0000 -0.0072 -0.0142  0.1073 -0.0198
                                           -0.4756  0.0345  0.5580  0.0202  0.2760
                                           -0.2114  0.0183 -0.5212 -0.1323  0.1960
   179. (0.00101) RY*( 6) C   1           s(  4.37%)p 0.91(  3.99%)d20.99( 91.64%)
                                            0.0000  0.0073  0.1960 -0.0722  0.0330
                                            0.1739  0.0071  0.0195  0.0182 -0.0884
                                            0.2422 -0.8530 -0.3445 -0.0723 -0.0791
   180. (0.00043) RY*( 7) C   1           s( 59.11%)p 0.57( 33.82%)d 0.12(  7.07%)
                                            0.0000 -0.0145  0.7681 -0.0316 -0.0037
                                           -0.0366 -0.0140 -0.2752  0.0340  0.5096
                                           -0.1209  0.0151  0.1140 -0.0196  0.2061
   181. (0.00031) RY*( 8) C   1           s( 89.69%)p 0.00(  0.15%)d 0.11( 10.16%)
                                            0.0000  0.0094  0.0692  0.9445  0.0013
                                           -0.0135 -0.0051  0.0127  0.0115 -0.0322
                                           -0.1164 -0.1506  0.1809 -0.0200 -0.1795
   182. (0.00004) RY*( 9) C   1           s(  0.33%)p50.29( 16.62%)d99.99( 83.05%)
   183. (0.00001) RY*(10) C   1           s(  8.30%)p 0.96(  7.96%)d10.09( 83.74%)
   184. (0.00209) RY*( 1) O   2           s(  7.22%)p12.60( 90.98%)d 0.25(  1.80%)
                                            0.0000  0.0036  0.2421 -0.1166  0.0025
                                           -0.6676  0.0037 -0.3705 -0.0183  0.5714
                                            0.0167 -0.0548 -0.0127  0.0105 -0.1201
   185. (0.00044) RY*( 2) O   2           s(  0.01%)p99.99( 94.09%)d99.99(  5.89%)
                                            0.0000 -0.0010 -0.0073  0.0084 -0.0023
                                           -0.4159  0.0035  0.8716  0.0030  0.0913
                                            0.0213  0.1396 -0.1564 -0.1189 -0.0203
   186. (0.00019) RY*( 3) O   2           s( 69.97%)p 0.01(  0.72%)d 0.42( 29.31%)
                                            0.0000 -0.0065  0.6337  0.5459 -0.0018
                                           -0.0185 -0.0041 -0.0260  0.0226 -0.0752
                                           -0.1155  0.3488  0.1160 -0.0113  0.3801
   187. (0.00019) RY*( 4) O   2           s(  2.21%)p25.70( 56.68%)d18.64( 41.11%)
                                            0.0000  0.0190  0.1283 -0.0724 -0.0380
                                           -0.4031 -0.0170 -0.1160 -0.0189 -0.6235
                                           -0.2710 -0.4559 -0.2149 -0.2563  0.1342
   188. (0.00006) RY*( 5) O   2           s( 15.14%)p 0.85( 12.88%)d 4.76( 71.98%)
   189. (0.00002) RY*( 6) O   2           s( 78.12%)p 0.13( 10.16%)d 0.15( 11.72%)
   190. (0.00001) RY*( 7) O   2           s( 16.16%)p 1.54( 24.84%)d 3.65( 59.00%)
   191. (0.00001) RY*( 8) O   2           s(  2.80%)p 1.60(  4.48%)d33.13( 92.72%)
   192. (0.00001) RY*( 9) O   2           s(  6.84%)p 0.47(  3.19%)d13.15( 89.96%)
   193. (0.00000) RY*(10) O   2           s(  1.58%)p 1.89(  2.98%)d60.52( 95.44%)
   194. (0.00146) RY*( 1) O   3           s( 52.91%)p 0.80( 42.25%)d 0.09(  4.84%)
                                            0.0000  0.0023  0.7260  0.0460  0.0034
                                            0.0633 -0.0008  0.0804  0.0075  0.6418
                                            0.0526  0.0813  0.0869  0.0314 -0.1745
   195. (0.00067) RY*( 2) O   3           s(  5.31%)p15.97( 84.82%)d 1.86(  9.87%)
                                            0.0000 -0.0021  0.2033  0.1084  0.0037
                                            0.2259  0.0047 -0.8841 -0.0022 -0.1244
                                           -0.1494 -0.1106 -0.0719  0.2428  0.0028
   196. (0.00060) RY*( 3) O   3           s( 16.87%)p 3.51( 59.21%)d 1.42( 23.92%)
                                            0.0000 -0.0063  0.3375  0.2341  0.0055
                                           -0.7361  0.0069 -0.0494 -0.0073 -0.2183
                                            0.1021 -0.3866 -0.2058 -0.1698  0.0900
   197. (0.00019) RY*( 4) O   3           s( 26.40%)p 2.43( 64.26%)d 0.35(  9.34%)
                                            0.0000  0.0046  0.4677 -0.2128 -0.0028
                                            0.4494 -0.0073  0.3095  0.0293 -0.5865
                                            0.0653 -0.2063 -0.1766  0.0074 -0.1237
   198. (0.00005) RY*( 5) O   3           s(  0.02%)p99.99( 16.01%)d99.99( 83.96%)
   199. (0.00004) RY*( 6) O   3           s(  1.02%)p 3.70(  3.78%)d93.07( 95.19%)
   200. (0.00002) RY*( 7) O   3           s( 86.72%)p 0.12( 10.32%)d 0.03(  2.96%)
   201. (0.00002) RY*( 8) O   3           s(  2.06%)p 2.50(  5.16%)d45.04( 92.78%)
   202. (0.00001) RY*( 9) O   3           s(  2.96%)p 3.53( 10.44%)d29.24( 86.60%)
   203. (0.00002) RY*(10) O   3           s(  5.73%)p 0.70(  4.01%)d15.76( 90.26%)
   204. (0.00358) RY*( 1) H   4           s(100.00%)
                                           -0.0207  0.9998
   205. (0.00396) RY*( 1) C   5           s(  0.41%)p99.99( 95.25%)d10.48(  4.34%)
                                            0.0000 -0.0041  0.0642 -0.0024  0.0237
                                            0.9222  0.0005  0.2315  0.0024  0.2187
                                           -0.2048  0.0251 -0.0228 -0.0008  0.0173
   206. (0.00205) RY*( 2) C   5           s(  0.82%)p99.99( 87.18%)d14.59( 12.00%)
                                            0.0000  0.0023  0.0871  0.0252 -0.0018
                                           -0.1548 -0.0011 -0.2462  0.0014  0.8872
                                            0.0043  0.1117 -0.1400 -0.0884 -0.2830
   207. (0.00061) RY*( 3) C   5           s(  9.55%)p 7.87( 75.12%)d 1.61( 15.34%)
                                            0.0000 -0.0101  0.3081 -0.0216 -0.0083
                                           -0.1970 -0.0108  0.8249 -0.0047  0.1781
                                            0.3281  0.1114  0.1735 -0.0527  0.0210
   208. (0.00052) RY*( 4) C   5           s( 74.18%)p 0.10(  7.07%)d 0.25( 18.75%)
                                            0.0000  0.0043  0.8605  0.0354 -0.0002
                                            0.0226 -0.0134 -0.1563  0.0040 -0.2135
                                           -0.0285 -0.1758 -0.3594 -0.0308 -0.1601
   209. (0.00019) RY*( 5) C   5           s(  1.23%)p 7.23(  8.86%)d73.33( 89.91%)
                                            0.0000 -0.0003  0.1085  0.0221  0.0086
                                           -0.1936  0.0072  0.1180 -0.0072  0.1924
                                           -0.5945 -0.6211  0.3381  0.0282  0.2117
   210. (0.00015) RY*( 6) C   5           s(  8.10%)p 1.42( 11.54%)d 9.92( 80.36%)
                                            0.0000  0.0059  0.2682  0.0952 -0.0008
                                            0.0491  0.0102 -0.2995 -0.0163  0.1514
                                            0.1993  0.2241  0.2146 -0.0887  0.8123
   211. (0.00011) RY*( 7) C   5           s(  0.25%)p32.83(  8.29%)d99.99( 91.46%)
                                            0.0000 -0.0030  0.0322  0.0384  0.0207
                                           -0.2093 -0.0082  0.1933 -0.0022 -0.0344
                                           -0.6261  0.5877 -0.3283  0.1971  0.1750
   212. (0.00006) RY*( 8) C   5           s( 12.36%)p 0.37(  4.57%)d 6.72( 83.07%)
   213. (0.00002) RY*( 9) C   5           s(  0.73%)p 1.81(  1.33%)d99.99( 97.94%)
   214. (0.00001) RY*(10) C   5           s( 92.37%)p 0.01(  1.01%)d 0.07(  6.62%)
   215. (0.00194) RY*( 1) H   6           s(100.00%)
                                           -0.0029  1.0000
   216. (0.00157) RY*( 1) H   7           s(100.00%)
                                           -0.0020  1.0000
   217. (0.00369) RY*( 1) C   8           s(  0.13%)p99.99( 91.33%)d64.17(  8.54%)
                                            0.0000 -0.0021  0.0363  0.0032  0.0247
                                            0.9069  0.0007 -0.0014  0.0076  0.3001
                                            0.2563 -0.1197  0.0385  0.0523 -0.0342
   218. (0.00287) RY*( 2) C   8           s(  5.55%)p16.25( 90.12%)d 0.78(  4.33%)
                                            0.0000  0.0011  0.2343  0.0231 -0.0019
                                           -0.1560  0.0025  0.8026 -0.0006  0.4824
                                           -0.0002  0.0289 -0.2048  0.0206  0.0120
   219. (0.00197) RY*( 3) C   8           s( 10.90%)p 7.56( 82.44%)d 0.61(  6.67%)
                                            0.0000  0.0028  0.3285  0.0328 -0.0023
                                            0.2373  0.0025  0.3938 -0.0023 -0.7829
                                            0.0474  0.0260 -0.1175 -0.0666 -0.2133
   220. (0.00049) RY*( 4) C   8           s( 51.10%)p 0.43( 22.21%)d 0.52( 26.69%)
                                            0.0000  0.0006  0.7148 -0.0019  0.0009
                                           -0.0696  0.0274 -0.4191 -0.0125  0.2017
                                           -0.1395 -0.0808 -0.3248  0.0421 -0.3656
   221. (0.00025) RY*( 5) C   8           s(  1.82%)p 0.85(  1.54%)d53.24( 96.64%)
                                            0.0000  0.0000  0.1329 -0.0220 -0.0013
                                            0.0024  0.0076 -0.1141 -0.0036  0.0484
                                            0.3925  0.8600 -0.0799 -0.2266  0.1228
   222. (0.00017) RY*( 6) C   8           s( 31.41%)p 0.00(  0.11%)d 2.18( 68.48%)
                                            0.0000  0.0024  0.5328  0.1738 -0.0031
                                            0.0097 -0.0035 -0.0073  0.0030 -0.0296
                                           -0.1142 -0.0402  0.5595  0.0671  0.5938
   223. (0.00008) RY*( 7) C   8           s(  0.31%)p 9.64(  2.95%)d99.99( 96.74%)
   224. (0.00001) RY*( 8) C   8           s(  1.06%)p 8.38(  8.87%)d85.08( 90.07%)
   225. (0.00001) RY*( 9) C   8           s(  0.02%)p26.29(  0.53%)d99.99( 99.45%)
   226. (0.00001) RY*(10) C   8           s( 97.67%)p 0.00(  0.17%)d 0.02(  2.17%)
   227. (0.00272) RY*( 1) H   9           s(100.00%)
                                           -0.0048  1.0000
   228. (0.00189) RY*( 1) H  10           s(100.00%)
                                           -0.0027  1.0000
   229. (0.00406) RY*( 1) C  11           s(  1.01%)p92.21( 92.74%)d 6.21(  6.25%)
                                            0.0000 -0.0092  0.0999  0.0020  0.0284
                                            0.9417 -0.0006 -0.0287  0.0044  0.1974
                                           -0.1975  0.1003 -0.0375 -0.0995  0.0460
   230. (0.00212) RY*( 2) C  11           s(  5.11%)p16.44( 83.96%)d 2.14( 10.93%)
                                            0.0000  0.0051  0.2240  0.0293  0.0026
                                           -0.0001 -0.0053 -0.8776  0.0059 -0.2635
                                            0.0227  0.0179 -0.3111 -0.0049 -0.1079
   231. (0.00161) RY*( 3) C  11           s(  0.07%)p99.99( 89.81%)d99.99( 10.12%)
                                            0.0000  0.0125  0.0217  0.0102 -0.0006
                                           -0.2036 -0.0096 -0.1978 -0.0098  0.9041
                                           -0.0151  0.0137 -0.0910 -0.1094 -0.2837
   232. (0.00039) RY*( 4) C  11           s( 74.49%)p 0.12(  8.85%)d 0.22( 16.67%)
                                            0.0000 -0.0012  0.8615  0.0519 -0.0131
                                            0.0096 -0.0177  0.2959  0.0064 -0.0172
                                            0.2415 -0.1409 -0.1038  0.1406 -0.2406
   233. (0.00024) RY*( 5) C  11           s(  0.01%)p 1.00(  0.81%)d99.99( 99.19%)
                                            0.0000 -0.0011  0.0060  0.0042  0.0012
                                           -0.0277 -0.0042  0.0850  0.0052  0.0037
                                            0.3482  0.9150 -0.1739  0.0413  0.0387
   234. (0.00011) RY*( 6) C  11           s( 19.85%)p 0.34(  6.76%)d 3.70( 73.39%)
                                            0.0000  0.0069  0.3777  0.2362  0.0082
                                           -0.1412  0.0096 -0.2031 -0.0004  0.0792
                                           -0.1800  0.1954  0.6525 -0.2287  0.4304
   235. (0.00006) RY*( 7) C  11           s(  7.87%)p 1.21(  9.50%)d10.50( 82.63%)
   236. (0.00005) RY*( 8) C  11           s(  2.36%)p 2.32(  5.47%)d39.05( 92.17%)
   237. (0.00002) RY*( 9) C  11           s(  0.55%)p 1.16(  0.64%)d99.99( 98.82%)
   238. (0.00000) RY*(10) C  11           s( 88.70%)p 0.02(  1.67%)d 0.11(  9.63%)
   239. (0.00225) RY*( 1) H  12           s(100.00%)
                                           -0.0042  1.0000
   240. (0.00141) RY*( 1) H  13           s(100.00%)
                                           -0.0021  1.0000
   241. (0.00290) RY*( 1) C  14           s(  1.36%)p67.64( 91.91%)d 4.96(  6.74%)
                                            0.0000 -0.0078  0.1162 -0.0035  0.0003
                                            0.0787  0.0071  0.5606 -0.0206 -0.7734
                                            0.0236  0.0567 -0.0981 -0.0521 -0.2264
   242. (0.00160) RY*( 2) C  14           s(  1.04%)p79.99( 83.22%)d15.13( 15.74%)
                                            0.0000 -0.0141  0.1007 -0.0077 -0.0023
                                            0.8870 -0.0053 -0.2102  0.0015 -0.0352
                                            0.3755  0.1101  0.0357  0.0543 -0.0012
   243. (0.00111) RY*( 3) C  14           s(  0.04%)p99.99( 91.04%)d99.99(  8.92%)
                                            0.0000  0.0043  0.0170 -0.0101 -0.0042
                                            0.1513 -0.0052  0.7878  0.0049  0.5165
                                            0.1143 -0.0810  0.1011  0.1909  0.1512
   244. (0.00040) RY*( 4) C  14           s( 74.24%)p 0.01(  0.45%)d 0.34( 25.31%)
                                            0.0000  0.0007  0.8598  0.0563 -0.0123
                                            0.0356  0.0047 -0.0512  0.0102  0.0182
                                           -0.2008 -0.4055 -0.0309 -0.1199  0.1817
   245. (0.00017) RY*( 5) C  14           s(  3.41%)p 5.30( 18.07%)d23.04( 78.52%)
                                            0.0000  0.0063  0.1842  0.0104  0.0196
                                           -0.3959 -0.0088 -0.0581  0.0110 -0.1415
                                            0.7935  0.0079  0.3070  0.1106  0.2213
   246. (0.00016) RY*( 6) C  14           s(  3.93%)p 0.36(  1.43%)d24.08( 94.64%)
                                            0.0000 -0.0019  0.1947  0.0375 -0.0021
                                            0.0069  0.0035 -0.0014  0.0013 -0.1193
                                           -0.3467  0.6759  0.2852  0.2973  0.4469
   247. (0.00009) RY*( 7) C  14           s(  0.22%)p10.87(  2.36%)d99.99( 97.42%)
   248. (0.00006) RY*( 8) C  14           s( 18.73%)p 0.58( 10.87%)d 3.76( 70.40%)
   249. (0.00002) RY*( 9) C  14           s( 96.94%)p 0.00(  0.47%)d 0.03(  2.58%)
   250. (0.00002) RY*(10) C  14           s(  0.12%)p 3.11(  0.37%)d99.99( 99.51%)
   251. (0.00211) RY*( 1) H  15           s(100.00%)
                                           -0.0038  1.0000
   252. (0.00099) RY*( 1) H  16           s(100.00%)
                                           -0.0011  1.0000
   253. (0.01805) RY*( 1) C  17           s( 19.58%)p 4.08( 79.95%)d 0.02(  0.47%)
                                            0.0000  0.0523  0.4329 -0.0757 -0.0545
                                            0.7557  0.0166 -0.4588 -0.0166  0.1199
                                           -0.0252  0.0084  0.0121  0.0580 -0.0219
   254. (0.00893) RY*( 2) C  17           s(  0.53%)p99.99( 70.58%)d55.00( 28.90%)
                                            0.0000  0.0211  0.0662  0.0205 -0.0239
                                            0.3864 -0.0453  0.7392  0.0030 -0.0862
                                            0.0467  0.0415  0.0285  0.5288  0.0682
   255. (0.00295) RY*( 3) C  17           s(  1.25%)p 1.96(  2.45%)d77.07( 96.30%)
                                            0.0000  0.0000  0.1068 -0.0329 -0.0041
                                            0.0395  0.0108  0.0780  0.0265 -0.1264
                                            0.1676  0.0230 -0.9427 -0.1548  0.1478
   256. (0.00259) RY*( 4) C  17           s(  3.12%)p 9.33( 29.11%)d21.72( 67.77%)
                                            0.0000 -0.0116  0.0877  0.1529 -0.0148
                                           -0.3036 -0.0294 -0.3958 -0.0036 -0.2029
                                           -0.2948  0.0311 -0.1690  0.7401  0.1162
   257. (0.00248) RY*( 5) C  17           s( 26.12%)p 1.97( 51.34%)d 0.86( 22.54%)
                                            0.0000 -0.0099  0.5004  0.1033 -0.0211
                                           -0.1237  0.0070  0.0440 -0.0461 -0.7025
                                            0.2193 -0.3382  0.1844 -0.1429 -0.0921
   258. (0.00167) RY*( 6) C  17           s( 23.00%)p 1.43( 32.89%)d 1.92( 44.11%)
                                            0.0000 -0.0058  0.4740  0.0726 -0.0346
                                           -0.3312  0.0222  0.0103  0.0191  0.4659
                                            0.5966  0.2293  0.0578  0.1702 -0.0160
   259. (0.00064) RY*( 7) C  17           s( 32.78%)p 0.22(  7.22%)d 1.83( 60.01%)
                                            0.0000 -0.0001  0.4620  0.3381 -0.0113
                                           -0.1051 -0.0200  0.2264  0.0132  0.0957
                                           -0.5960  0.3578  0.0203 -0.2958  0.1701
   260. (0.00021) RY*( 8) C  17           s( 21.28%)p 0.74( 15.70%)d 2.96( 63.02%)
                                            0.0000  0.0128  0.0198  0.4606 -0.0052
                                            0.0143 -0.0012  0.0521 -0.0059  0.3924
                                           -0.0663 -0.7712 -0.0683  0.0087  0.1623
   261. (0.00013) RY*( 9) C  17           s( 62.12%)p 0.18( 10.93%)d 0.43( 26.95%)
                                            0.0000  0.0128 -0.3098  0.7246 -0.0007
                                            0.2106  0.0080 -0.1459  0.0015 -0.2088
                                            0.3317  0.3224  0.0749 -0.0595  0.2154
   262. (0.00001) RY*(10) C  17           s( 10.23%)p 0.05(  0.47%)d 8.72( 89.29%)
   263. (0.00274) RY*( 1) O  18           s( 23.33%)p 3.01( 70.32%)d 0.27(  6.35%)
                                            0.0000  0.0110  0.4729 -0.0975  0.0062
                                            0.8150 -0.0032  0.1899  0.0005 -0.0538
                                            0.0373 -0.0267  0.0106  0.2474  0.0112
   264. (0.00246) RY*( 2) O  18           s(  7.67%)p11.78( 90.27%)d 0.27(  2.07%)
                                            0.0000 -0.0025  0.2755  0.0271  0.0003
                                           -0.2293 -0.0011  0.0770 -0.0010 -0.9188
                                            0.0260 -0.0461  0.1190 -0.0308 -0.0525
   265. (0.00158) RY*( 3) O  18           s( 62.99%)p 0.52( 32.61%)d 0.07(  4.40%)
                                            0.0000  0.0019  0.7877  0.0970  0.0038
                                           -0.4433 -0.0072  0.0636 -0.0026  0.3542
                                            0.2021  0.0184 -0.0253 -0.0087  0.0457
   266. (0.00062) RY*( 4) O  18           s(  0.78%)p98.47( 76.57%)d29.13( 22.65%)
                                            0.0000  0.0009  0.0854 -0.0221 -0.0007
                                            0.1692 -0.0056 -0.8570  0.0003 -0.0510
                                            0.4252 -0.0290  0.1436 -0.1550 -0.0156
   267. (0.00022) RY*( 5) O  18           s(  0.09%)p37.44(  3.51%)d99.99( 96.40%)
                                            0.0000  0.0005 -0.0016  0.0306  0.0000
                                            0.0083  0.0016 -0.1068  0.0013 -0.1536
                                            0.1232  0.2574 -0.9029  0.0731  0.2490
   268. (0.00007) RY*( 6) O  18           s( 71.43%)p 0.09(  6.37%)d 0.31( 22.19%)
   269. (0.00004) RY*( 7) O  18           s( 23.24%)p 0.65( 15.06%)d 2.65( 61.69%)
   270. (0.00003) RY*( 8) O  18           s(  2.25%)p 2.06(  4.63%)d41.36( 93.12%)
   271. (0.00001) RY*( 9) O  18           s(  7.16%)p 0.05(  0.34%)d12.92( 92.50%)
   272. (0.00001) RY*(10) O  18           s(  1.08%)p 0.52(  0.57%)d90.90( 98.35%)
   273. (0.00183) RY*( 1) O  19           s(  0.29%)p99.99( 98.40%)d 4.47(  1.30%)
                                            0.0000 -0.0040 -0.0009  0.0538 -0.0135
                                            0.6478 -0.0053  0.7502 -0.0005 -0.0376
                                           -0.0842  0.0077 -0.0074  0.0764  0.0010
   274. (0.00068) RY*( 2) O  19           s(  7.93%)p11.19( 88.76%)d 0.42(  3.31%)
                                            0.0000  0.0026  0.2805  0.0246  0.0034
                                            0.2206 -0.0071 -0.2441 -0.0059 -0.8827
                                           -0.0083 -0.1375 -0.0916  0.0730  0.0212
   275. (0.00057) RY*( 3) O  19           s( 69.80%)p 0.39( 26.99%)d 0.05(  3.22%)
                                            0.0000  0.0057  0.8337 -0.0535  0.0105
                                            0.2706 -0.0158 -0.2177  0.0036  0.3859
                                           -0.0329  0.0373  0.0726  0.0470  0.1490
   276. (0.00021) RY*( 4) O  19           s( 23.92%)p 0.23(  5.49%)d 2.95( 70.58%)
                                            0.0000 -0.0200  0.1715  0.4576 -0.0301
                                           -0.2141  0.0409  0.0771 -0.0068 -0.0233
                                           -0.7466  0.1224 -0.1390 -0.1212 -0.3154
   277. (0.00013) RY*( 5) O  19           s( 34.04%)p 1.75( 59.42%)d 0.19(  6.55%)
                                            0.0000  0.0026 -0.3641  0.4559 -0.0093
                                            0.5458 -0.0066 -0.5175  0.0001  0.1683
                                           -0.0012  0.1129  0.0484  0.2018 -0.0983
   278. (0.00005) RY*( 6) O  19           s(  1.58%)p 2.94(  4.64%)d59.37( 93.78%)
   279. (0.00001) RY*( 7) O  19           s(  1.18%)p 2.19(  2.60%)d81.37( 96.22%)
   280. (0.00001) RY*( 8) O  19           s(  0.25%)p 8.59(  2.11%)d99.99( 97.64%)
   281. (0.00001) RY*( 9) O  19           s( 54.36%)p 0.22( 11.83%)d 0.62( 33.82%)
   282. (0.00001) RY*(10) O  19           s(  6.69%)p 0.12(  0.79%)d13.82( 92.52%)
   283. (0.00397) RY*( 1) C  20           s(  0.29%)p99.99( 97.26%)d 8.55(  2.46%)
                                            0.0000 -0.0202  0.0436  0.0238 -0.0079
                                           -0.8853 -0.0393 -0.3208  0.0032 -0.2904
                                           -0.0560 -0.1353 -0.0197  0.0305 -0.0425
   284. (0.00277) RY*( 2) C  20           s(  0.79%)p85.41( 67.61%)d39.92( 31.60%)
                                            0.0000  0.0103  0.0755 -0.0460 -0.0283
                                            0.1759 -0.0012 -0.7530 -0.0232  0.2772
                                           -0.1686  0.2301 -0.3849  0.2895  0.0524
   285. (0.00167) RY*( 3) C  20           s( 32.92%)p 0.42( 13.70%)d 1.62( 53.38%)
                                            0.0000  0.0064  0.5710 -0.0555 -0.0294
                                            0.2323  0.0179 -0.1836  0.0195 -0.2185
                                           -0.1331 -0.3371  0.5127  0.3339 -0.1676
   286. (0.00122) RY*( 4) C  20           s(  0.09%)p99.99( 66.22%)d99.99( 33.69%)
                                            0.0000  0.0044 -0.0062  0.0288 -0.0103
                                           -0.3020  0.0105  0.2249 -0.0074  0.7212
                                            0.0556 -0.1191  0.2278  0.4751  0.2051
   287. (0.00048) RY*( 5) C  20           s( 16.35%)p 0.89( 14.49%)d 4.23( 69.16%)
                                            0.0000  0.0103  0.3959  0.0816 -0.0199
                                           -0.0053  0.0311 -0.2475 -0.0062  0.2867
                                            0.5048 -0.2704 -0.0062 -0.5516  0.2435
   288. (0.00032) RY*( 6) C  20           s(  5.87%)p 3.19( 18.74%)d12.83( 75.38%)
                                            0.0000  0.0005  0.2231 -0.0946 -0.0236
                                            0.0429  0.0224  0.2354 -0.0009 -0.3593
                                            0.3358 -0.1312 -0.4818  0.4323  0.4526
   289. (0.00018) RY*( 7) C  20           s( 41.51%)p 0.38( 15.68%)d 1.03( 42.81%)
                                            0.0000 -0.0001  0.6330  0.1200  0.0110
                                           -0.1401 -0.0116  0.3401  0.0052  0.1456
                                           -0.4901  0.2433 -0.3027 -0.1877 -0.0425
   290. (0.00010) RY*( 8) C  20           s(  4.43%)p 0.72(  3.19%)d20.84( 92.37%)
                                            0.0000 -0.0003  0.1703  0.1238  0.0025
                                           -0.0779  0.0259 -0.0521  0.0050 -0.1499
                                            0.2880  0.7868  0.4021  0.0656  0.2361
   291. (0.00001) RY*( 9) C  20           s( 95.26%)p 0.02(  1.52%)d 0.03(  3.23%)
   292. (0.00002) RY*(10) C  20           s(  2.41%)p 0.88(  2.13%)d39.62( 95.46%)
   293. (0.00119) RY*( 1) H  21           s(100.00%)
                                           -0.0023  1.0000
   294. (0.00196) RY*( 1) H  22           s(100.00%)
                                           -0.0043  1.0000
   295. (0.00262) RY*( 1) C  23           s( 20.16%)p 3.49( 70.43%)d 0.47(  9.41%)
                                            0.0000  0.0140  0.4450 -0.0583  0.0316
                                           -0.1125  0.0320 -0.8295  0.0050  0.0376
                                            0.1140 -0.1932 -0.0235 -0.0264 -0.2063
   296. (0.00192) RY*( 2) C  23           s( 14.21%)p 4.79( 68.14%)d 1.24( 17.64%)
                                            0.0000  0.0025  0.3770 -0.0033 -0.0034
                                           -0.5924  0.0269  0.3727 -0.0049 -0.4369
                                            0.0916 -0.0438 -0.0136 -0.2637 -0.3105
   297. (0.00142) RY*( 3) C  23           s(  7.36%)p 2.93( 21.56%)d 9.65( 71.07%)
                                            0.0000 -0.0024  0.2706  0.0210  0.0194
                                            0.2140  0.0019  0.3092 -0.0081  0.2717
                                            0.1418 -0.2953 -0.4991  0.4607 -0.3769
   298. (0.00114) RY*( 4) C  23           s(  0.62%)p99.99( 95.39%)d 6.39(  3.98%)
                                            0.0000 -0.0026  0.0629  0.0477  0.0121
                                            0.5430 -0.0091 -0.0554 -0.0069 -0.8098
                                            0.0663 -0.1001  0.0112  0.1587  0.0102
   299. (0.00109) RY*( 5) C  23           s(  3.93%)p 5.60( 22.02%)d18.83( 74.05%)
                                            0.0000 -0.0021  0.1983 -0.0025  0.0035
                                            0.3912  0.0133  0.1749  0.0034  0.1908
                                           -0.0814 -0.5098  0.0952 -0.6794  0.0575
   300. (0.00027) RY*( 6) C  23           s( 27.90%)p 0.23(  6.40%)d 2.35( 65.70%)
                                            0.0000 -0.0002  0.5252  0.0566 -0.0026
                                            0.0584 -0.0141  0.1893 -0.0170  0.1558
                                            0.3858  0.0924  0.5307  0.2698  0.3810
   301. (0.00025) RY*( 7) C  23           s( 14.75%)p 0.17(  2.48%)d 5.61( 82.77%)
                                            0.0000  0.0088  0.3772  0.0720  0.0295
                                           -0.1284  0.0310  0.0041  0.0271 -0.0754
                                           -0.5950 -0.0288 -0.3699  0.1060  0.5700
   302. (0.00009) RY*( 8) C  23           s( 13.05%)p 0.96( 12.59%)d 5.70( 74.36%)
   303. (0.00002) RY*( 9) C  23           s( 97.78%)p 0.01(  1.00%)d 0.01(  1.22%)
   304. (0.00002) RY*(10) C  23           s(  0.07%)p 8.62(  0.60%)d99.99( 99.33%)
   305. (0.00181) RY*( 1) H  24           s(100.00%)
                                           -0.0038  1.0000
   306. (0.00306) RY*( 1) H  25           s(100.00%)
                                           -0.0071  1.0000
   307. (0.00321) RY*( 1) O  26           s( 36.01%)p 1.62( 58.36%)d 0.16(  5.64%)
                                            0.0000  0.0097  0.5922 -0.0962 -0.0043
                                           -0.1509 -0.0073 -0.5321  0.0050  0.5269
                                           -0.0004 -0.1301 -0.1109 -0.0864 -0.1403
   308. (0.00239) RY*( 2) O  26           s(  0.08%)p99.99( 97.68%)d27.45(  2.23%)
                                            0.0000 -0.0014  0.0183  0.0218  0.0038
                                           -0.7194 -0.0022  0.5706 -0.0012  0.3657
                                            0.0410 -0.0026 -0.0383  0.1383 -0.0076
   309. (0.00155) RY*( 3) O  26           s( 49.35%)p 0.98( 48.54%)d 0.04(  2.11%)
                                            0.0000 -0.0010  0.6817  0.1697 -0.0062
                                            0.4267 -0.0038  0.5479 -0.0042 -0.0548
                                           -0.0920  0.0044 -0.0792 -0.0034  0.0794
   310. (0.00075) RY*( 4) O  26           s(  9.55%)p 7.06( 67.40%)d 2.41( 23.05%)
                                            0.0000  0.0037  0.2983  0.0804 -0.0019
                                           -0.4805 -0.0019 -0.2078 -0.0070 -0.6323
                                           -0.2343 -0.0368 -0.2291  0.0025  0.3490
   311. (0.00020) RY*( 5) O  26           s(  0.04%)p47.10(  1.97%)d99.99( 97.98%)
                                            0.0000 -0.0010 -0.0098  0.0179  0.0005
                                           -0.0573  0.0012  0.0625 -0.0003  0.1120
                                            0.0125 -0.2210  0.4671 -0.7064  0.4622
   312. (0.00007) RY*( 6) O  26           s(  0.99%)p12.44( 12.35%)d87.27( 86.66%)
   313. (0.00005) RY*( 7) O  26           s( 93.06%)p 0.03(  2.56%)d 0.05(  4.38%)
   314. (0.00005) RY*( 8) O  26           s(  8.42%)p 1.07(  8.98%)d 9.81( 82.59%)
   315. (0.00002) RY*( 9) O  26           s(  2.09%)p 0.77(  1.60%)d46.18( 96.32%)
   316. (0.00001) RY*(10) O  26           s(  0.44%)p 1.81(  0.79%)d99.99( 98.78%)
   317. (0.01782) RY*( 1) C  27           s( 21.66%)p 3.59( 77.72%)d 0.03(  0.62%)
                                            0.0000  0.0554  0.4537 -0.0878  0.0335
                                           -0.5335  0.0504 -0.6929 -0.0089 -0.0935
                                            0.0441 -0.0350 -0.0214 -0.0365 -0.0349
   318. (0.00894) RY*( 2) C  27           s(  0.44%)p99.99( 69.83%)d68.08( 29.74%)
                                            0.0000  0.0232  0.0576  0.0225 -0.0148
                                            0.3191  0.0127 -0.2525 -0.0465  0.7281
                                            0.0657 -0.3486 -0.2277 -0.2293 -0.2590
   319. (0.00300) RY*( 3) C  27           s(  0.39%)p37.02( 14.35%)d99.99( 85.27%)
                                            0.0000  0.0009  0.0277  0.0557 -0.0381
                                           -0.2827  0.0278  0.2111  0.0179  0.1282
                                           -0.0397  0.1947 -0.4809  0.5553 -0.5231
   320. (0.00270) RY*( 4) C  27           s(  2.64%)p16.85( 44.57%)d19.96( 52.79%)
                                            0.0000  0.0015  0.1483 -0.0668  0.0268
                                            0.5512 -0.0051 -0.3729  0.0088 -0.0451
                                           -0.3897  0.5584 -0.1713  0.1570  0.1010
   321. (0.00244) RY*( 5) C  27           s( 28.97%)p 1.39( 40.27%)d 1.06( 30.76%)
                                            0.0000 -0.0177  0.4947  0.2113  0.0187
                                            0.3118  0.0238  0.1829 -0.0303 -0.5199
                                            0.0493 -0.2325 -0.2387 -0.2787 -0.3413
   322. (0.00228) RY*( 6) C  27           s( 32.23%)p 0.78( 25.10%)d 1.32( 42.68%)
                                            0.0000 -0.0025  0.5610  0.0866  0.0130
                                           -0.1252  0.0366  0.3785  0.0147  0.3005
                                           -0.1890 -0.0576 -0.1950  0.0752  0.5865
   323. (0.00073) RY*( 7) C  27           s( 25.61%)p 0.25(  6.38%)d 2.66( 68.01%)
                                            0.0000  0.0035  0.3661  0.3494 -0.0134
                                            0.1268  0.0022  0.0495 -0.0220  0.2111
                                            0.2135  0.1973  0.6865  0.2657 -0.2317
   324. (0.00013) RY*( 8) C  27           s(  1.09%)p14.39( 15.69%)d76.31( 83.22%)
                                            0.0000  0.0040 -0.0029  0.1043  0.0084
                                           -0.3043 -0.0053  0.1907 -0.0038  0.1668
                                           -0.4676  0.3856  0.1152 -0.6099 -0.2821
   325. (0.00013) RY*( 9) C  27           s( 75.45%)p 0.08(  6.20%)d 0.24( 18.35%)
                                            0.0000  0.0183 -0.2564  0.8297  0.0054
                                           -0.0682  0.0026 -0.2281  0.0057 -0.0727
                                           -0.3150 -0.2215 -0.0723  0.1137  0.1304
   326. (0.00001) RY*(10) C  27           s( 11.50%)p 0.05(  0.55%)d 7.65( 87.95%)
   327. (0.00193) RY*( 1) O  28           s(  0.47%)p99.99( 98.15%)d 2.98(  1.39%)
                                            0.0000 -0.0048 -0.0235  0.0640  0.0029
                                            0.0862  0.0128 -0.4174 -0.0090  0.8942
                                            0.0834 -0.0290  0.0194 -0.0125 -0.0745
   328. (0.00061) RY*( 2) O  28           s(  4.35%)p21.15( 91.93%)d 0.86(  3.72%)
                                            0.0000  0.0012  0.2069 -0.0259  0.0033
                                            0.6607 -0.0060 -0.6067 -0.0068 -0.3384
                                           -0.1061  0.0800 -0.0168 -0.0399 -0.1329
   329. (0.00054) RY*( 3) O  28           s( 70.86%)p 0.38( 26.71%)d 0.03(  2.44%)
                                            0.0000  0.0049  0.8403 -0.0487 -0.0117
                                           -0.4718 -0.0089 -0.2075 -0.0090 -0.0335
                                           -0.0260 -0.1213  0.0646  0.0272 -0.0636
   330. (0.00021) RY*( 4) O  28           s( 27.46%)p 0.17(  4.70%)d 2.47( 67.84%)
                                            0.0000 -0.0187  0.1558  0.5000  0.0338
                                            0.1208  0.0285  0.1697  0.0228 -0.0337
                                            0.5612  0.3607  0.4123  0.0568 -0.2452
   331. (0.00012) RY*( 5) O  28           s( 33.38%)p 1.68( 56.11%)d 0.31( 10.51%)
                                            0.0000  0.0025 -0.3815  0.4339 -0.0032
                                           -0.4805  0.0091 -0.5133 -0.0131 -0.2578
                                            0.1135 -0.0894 -0.1815 -0.1823 -0.1342
   332. (0.00004) RY*( 6) O  28           s(  5.92%)p 0.90(  5.35%)d14.98( 88.73%)
   333. (0.00002) RY*( 7) O  28           s( 18.16%)p 0.33(  6.01%)d 4.18( 75.84%)
   334. (0.00001) RY*( 8) O  28           s(  7.51%)p 0.39(  2.93%)d11.92( 89.55%)
   335. (0.00000) RY*( 9) O  28           s(  3.33%)p 0.38(  1.28%)d28.66( 95.40%)
   336. (0.00001) RY*(10) O  28           s( 28.61%)p 0.27(  7.84%)d 2.22( 63.55%)
   337. (0.00374) RY*( 1) C  29           s(  0.18%)p99.99( 95.24%)d25.07(  4.58%)
                                            0.0000  0.0126  0.0404 -0.0059  0.0051
                                            0.5195  0.0157  0.5573  0.0206  0.6093
                                            0.0833  0.0401  0.1317 -0.1070  0.0919
   338. (0.00196) RY*( 2) C  29           s(  0.75%)p99.99( 87.15%)d16.17( 12.11%)
                                            0.0000 -0.0109  0.0854  0.0086 -0.0020
                                            0.1409 -0.0029 -0.7297  0.0022  0.5649
                                            0.0427 -0.1270 -0.2740 -0.1233  0.1133
   339. (0.00116) RY*( 3) C  29           s(  3.04%)p28.49( 86.68%)d 3.38( 10.28%)
                                            0.0000  0.0058  0.1735 -0.0173  0.0098
                                           -0.8036  0.0007  0.2236  0.0071  0.4135
                                            0.1169  0.2214 -0.0775 -0.1043  0.1523
   340. (0.00043) RY*( 4) C  29           s( 70.28%)p 0.06(  4.30%)d 0.36( 25.42%)
                                            0.0000 -0.0018  0.8347  0.0776  0.0068
                                            0.1065  0.0151 -0.1481  0.0088 -0.0968
                                           -0.1659  0.2748  0.3802 -0.0753 -0.0308
   341. (0.00038) RY*( 5) C  29           s(  3.48%)p 0.12(  0.40%)d27.60( 96.12%)
                                            0.0000 -0.0007  0.1843  0.0294  0.0049
                                            0.0220  0.0047 -0.0470  0.0056 -0.0355
                                            0.7729 -0.1531  0.1244  0.5514  0.1442
   342. (0.00030) RY*( 6) C  29           s(  0.28%)p47.68( 13.33%)d99.99( 86.39%)
                                            0.0000 -0.0004  0.0467  0.0248 -0.0040
                                            0.1386 -0.0065  0.0440  0.0149 -0.3344
                                            0.2107  0.1350 -0.2464 -0.4366  0.7416
   343. (0.00017) RY*( 7) C  29           s(  4.58%)p 0.77(  3.54%)d20.07( 91.88%)
                                            0.0000  0.0038  0.2086 -0.0476  0.0159
                                           -0.1345 -0.0109  0.1279 -0.0079  0.0224
                                           -0.3531 -0.7993  0.1186  0.1022  0.3616
   344. (0.00016) RY*( 8) C  29           s(  3.12%)p 0.81(  2.54%)d30.26( 94.35%)
                                            0.0000  0.0040  0.1530 -0.0881 -0.0147
                                            0.1140 -0.0019  0.1084 -0.0100  0.0172
                                           -0.3654  0.2996 -0.5384  0.6216  0.2098
   345. (0.00010) RY*( 9) C  29           s( 16.59%)p 0.40(  6.63%)d 4.63( 76.78%)
   346. (0.00002) RY*(10) C  29           s( 97.71%)p 0.00(  0.39%)d 0.02(  1.89%)
   347. (0.00182) RY*( 1) H  30           s(100.00%)
                                           -0.0027  1.0000
   348. (0.00418) RY*( 1) C  31           s(  0.09%)p99.99( 92.86%)d80.77(  7.05%)
                                            0.0000 -0.0027  0.0294  0.0018 -0.0137
                                           -0.6056  0.0169  0.4321 -0.0180 -0.6119
                                            0.0516 -0.1445 -0.0643 -0.1950  0.0691
   349. (0.00212) RY*( 2) C  31           s(  9.26%)p 8.69( 80.48%)d 1.11( 10.26%)
                                            0.0000  0.0067  0.3037  0.0195  0.0066
                                            0.6236  0.0061 -0.0465 -0.0027 -0.6432
                                            0.1918  0.1552 -0.1535 -0.0350 -0.1301
   350. (0.00156) RY*( 3) C  31           s(  0.05%)p99.99( 88.04%)d99.99( 11.91%)
                                            0.0000  0.0117  0.0183  0.0047  0.0051
                                            0.2837 -0.0040  0.8381 -0.0123  0.3119
                                            0.0877 -0.0752 -0.2769  0.1331 -0.1066
   351. (0.00053) RY*( 4) C  31           s( 86.03%)p 0.14( 12.10%)d 0.02(  1.87%)
                                            0.0000 -0.0008  0.9253  0.0649  0.0152
                                           -0.2498  0.0119 -0.0708  0.0010  0.2307
                                            0.0664 -0.0230 -0.0739  0.0907 -0.0084
   352. (0.00026) RY*( 5) C  31           s(  0.07%)p 8.49(  0.56%)d99.99( 99.37%)
                                            0.0000 -0.0016  0.0215 -0.0141 -0.0009
                                           -0.0378  0.0061 -0.0605 -0.0029  0.0225
                                           -0.4376 -0.1577 -0.1356 -0.3241 -0.8086
   353. (0.00011) RY*( 6) C  31           s(  7.57%)p 1.70( 12.84%)d10.51( 79.59%)
                                            0.0000  0.0068  0.1947  0.1943 -0.0087
                                            0.2552 -0.0152  0.2483 -0.0031 -0.0364
                                           -0.4813 -0.1206  0.6475 -0.2606  0.2500
   354. (0.00007) RY*( 7) C  31           s(  1.00%)p 5.77(  5.79%)d92.86( 93.21%)
   355. (0.00003) RY*( 8) C  31           s(  2.66%)p 2.41(  6.42%)d34.15( 90.92%)
   356. (0.00001) RY*( 9) C  31           s(  0.76%)p 0.69(  0.53%)d99.99( 98.71%)
   357. (0.00001) RY*(10) C  31           s( 92.49%)p 0.01(  0.61%)d 0.07(  6.90%)
   358. (0.00161) RY*( 1) H  32           s(100.00%)
                                           -0.0027  1.0000
   359. (0.00214) RY*( 1) H  33           s(100.00%)
                                           -0.0042  1.0000
   360. (0.00393) RY*( 1) C  34           s(  0.27%)p99.99( 92.07%)d27.93(  7.65%)
                                            0.0000  0.0025  0.0521  0.0044 -0.0157
                                           -0.7296  0.0156  0.4804 -0.0132 -0.3961
                                            0.0306  0.1274  0.1163  0.2071 -0.0544
   361. (0.00303) RY*( 2) C  34           s(  1.65%)p58.17( 96.09%)d 1.37(  2.26%)
                                            0.0000  0.0002  0.1282  0.0095  0.0054
                                           -0.3764 -0.0025  0.1938  0.0035  0.8841
                                            0.0565  0.0307 -0.0287 -0.1318 -0.0158
   362. (0.00198) RY*( 3) C  34           s( 11.88%)p 6.75( 80.16%)d 0.67(  7.96%)
                                            0.0000  0.0061  0.3421  0.0418  0.0009
                                           -0.4413 -0.0023 -0.7753  0.0016 -0.0762
                                            0.1263  0.0141 -0.2030  0.0626 -0.1353
   363. (0.00035) RY*( 4) C  34           s( 42.28%)p 0.43( 18.08%)d 0.94( 39.64%)
                                            0.0000 -0.0017  0.6499 -0.0200 -0.0238
                                            0.3093 -0.0178  0.2847  0.0062 -0.0560
                                            0.3758  0.3326 -0.3648  0.1066  0.0106
   364. (0.00024) RY*( 5) C  34           s(  1.28%)p 1.99(  2.56%)d74.84( 96.15%)
                                            0.0000 -0.0009  0.1084 -0.0332 -0.0049
                                            0.0779 -0.0064  0.1344  0.0057 -0.0374
                                           -0.2444 -0.1586 -0.1040 -0.1827 -0.9124
   365. (0.00017) RY*( 6) C  34           s( 42.60%)p 0.01(  0.40%)d 1.34( 57.00%)
                                            0.0000  0.0025  0.6408  0.1239  0.0004
                                            0.0532 -0.0024  0.0314 -0.0038 -0.0139
                                           -0.4898 -0.3357  0.4109  0.0293  0.2182
   366. (0.00008) RY*( 7) C  34           s(  1.73%)p 1.11(  1.92%)d55.80( 96.35%)
   367. (0.00002) RY*( 8) C  34           s(  0.26%)p32.31(  8.36%)d99.99( 91.38%)
   368. (0.00001) RY*( 9) C  34           s(  0.31%)p 1.00(  0.31%)d99.99( 99.38%)
   369. (0.00001) RY*(10) C  34           s( 97.69%)p 0.00(  0.29%)d 0.02(  2.02%)
   370. (0.00279) RY*( 1) H  35           s(100.00%)
                                           -0.0045  1.0000
   371. (0.00147) RY*( 1) H  36           s(100.00%)
                                           -0.0023  1.0000
   372. (0.00373) RY*( 1) C  37           s(  0.03%)p99.99( 96.74%)d98.19(  3.22%)
                                            0.0000 -0.0104 -0.0050  0.0140  0.0151
                                            0.2283 -0.0069 -0.1990  0.0145  0.9355
                                           -0.0091  0.0263  0.0346  0.1500 -0.0882
   373. (0.00215) RY*( 2) C  37           s(  2.60%)p32.43( 84.22%)d 5.08( 13.18%)
                                            0.0000  0.0020  0.1597  0.0215 -0.0044
                                           -0.0713  0.0036  0.8890 -0.0072  0.2163
                                            0.1714 -0.0059 -0.3189  0.0265 -0.0042
   374. (0.00107) RY*( 3) C  37           s(  1.92%)p42.64( 81.88%)d 8.44( 16.20%)
                                            0.0000  0.0069  0.1358  0.0264  0.0053
                                            0.8636  0.0000  0.0793  0.0155 -0.2578
                                            0.1249  0.1058  0.0090  0.2082 -0.3030
   375. (0.00041) RY*( 4) C  37           s( 92.49%)p 0.06(  5.32%)d 0.02(  2.19%)
                                            0.0000  0.0011  0.9608  0.0410  0.0162
                                           -0.1718  0.0067 -0.1526 -0.0032 -0.0034
                                            0.0119  0.0831  0.1046  0.0614 -0.0132
   376. (0.00019) RY*( 5) C  37           s(  0.28%)p19.97(  5.66%)d99.99( 94.06%)
                                            0.0000  0.0002  0.0182  0.0500 -0.0054
                                            0.1974  0.0086 -0.1315 -0.0011  0.0155
                                            0.5719  0.1777 -0.1021 -0.1069  0.7484
   377. (0.00014) RY*( 6) C  37           s(  0.06%)p99.99( 12.41%)d99.99( 87.53%)
                                            0.0000  0.0027  0.0038  0.0249 -0.0068
                                            0.1169 -0.0264  0.3250 -0.0005  0.0634
                                           -0.0492 -0.1193  0.8811 -0.2254  0.1774
   378. (0.00010) RY*( 7) C  37           s(  0.07%)p12.62(  0.83%)d99.99( 99.11%)
   379. (0.00008) RY*( 8) C  37           s( 11.62%)p 0.82(  9.58%)d 6.78( 78.81%)
   380. (0.00003) RY*( 9) C  37           s( 31.39%)p 0.03(  1.04%)d 2.15( 67.57%)
   381. (0.00001) RY*(10) C  37           s( 59.53%)p 0.04(  2.56%)d 0.64( 37.91%)
   382. (0.00214) RY*( 1) H  38           s(100.00%)
                                           -0.0037  1.0000
   383. (0.00139) RY*( 1) H  39           s(100.00%)
                                           -0.0023  1.0000
   384. (0.01932) RY*( 1) C  40           s(  4.92%)p19.27( 94.79%)d 0.06(  0.29%)
                                            0.0000  0.0241  0.2153 -0.0472  0.0055
                                           -0.0426  0.0552 -0.7814 -0.0406  0.5751
                                           -0.0030  0.0045  0.0365  0.0022  0.0392
   385. (0.00785) RY*( 2) C  40           s( 12.68%)p 4.61( 58.41%)d 2.28( 28.90%)
                                            0.0000  0.0333  0.3546  0.0028 -0.0010
                                            0.0073  0.0164 -0.3969  0.0448 -0.6513
                                           -0.0204  0.0349  0.1875 -0.2029 -0.4594
   386. (0.00338) RY*( 3) C  40           s(  0.04%)p 4.74(  0.21%)d99.99( 99.75%)
                                            0.0000  0.0004 -0.0086  0.0191 -0.0363
                                            0.0238  0.0016 -0.0029 -0.0018  0.0138
                                            0.4115 -0.9014  0.0710  0.0351 -0.0965
   387. (0.00270) RY*( 4) C  40           s( 16.88%)p 0.74( 12.46%)d 4.19( 70.67%)
                                            0.0000  0.0071  0.3929 -0.1198  0.0030
                                            0.0827 -0.0033 -0.1267 -0.0158 -0.3185
                                            0.0164 -0.0969 -0.6303  0.2086  0.5061
   388. (0.00210) RY*( 5) C  40           s(  2.62%)p25.70( 67.41%)d11.42( 29.97%)
                                            0.0000 -0.0041  0.1537  0.0508 -0.0476
                                           -0.8151  0.0075  0.0848  0.0067  0.0094
                                            0.5000  0.2061 -0.0764  0.0245 -0.0284
   389. (0.00124) RY*( 6) C  40           s(  0.69%)p 7.64(  5.28%)d99.99( 94.03%)
                                            0.0000  0.0104  0.0704 -0.0429 -0.0029
                                           -0.0476  0.0223 -0.0654 -0.0317 -0.2115
                                            0.0354  0.0218  0.7195  0.3451  0.5494
   390. (0.00044) RY*( 7) C  40           s( 63.39%)p 0.47( 29.74%)d 0.11(  6.88%)
                                            0.0000 -0.0152  0.7959 -0.0122  0.0063
                                            0.0780  0.0363  0.4441  0.0186  0.3039
                                           -0.1520 -0.0517  0.1707 -0.0726 -0.0926
   391. (0.00032) RY*( 8) C  40           s( 93.03%)p 0.00(  0.31%)d 0.07(  6.65%)
                                            0.0000  0.0097  0.0579  0.9627  0.0031
                                            0.0022  0.0100 -0.0530  0.0064 -0.0130
                                           -0.1114 -0.0265 -0.0562  0.2242 -0.0026
   392. (0.00007) RY*( 9) C  40           s(  1.14%)p28.13( 31.97%)d58.86( 66.89%)
   393. (0.00001) RY*(10) C  40           s(  4.57%)p 0.03(  0.14%)d20.83( 95.29%)
   394. (0.00214) RY*( 1) O  41           s(  5.71%)p16.20( 92.57%)d 0.30(  1.72%)
                                            0.0000  0.0031  0.2205 -0.0923  0.0006
                                            0.0502 -0.0104 -0.3765 -0.0095 -0.8838
                                           -0.0033 -0.0071 -0.0187  0.0935  0.0897
   395. (0.00052) RY*( 2) O  41           s(  1.55%)p59.59( 92.27%)d 3.99(  6.18%)
                                            0.0000  0.0009  0.0409  0.1175 -0.0102
                                            0.9517 -0.0008  0.1292  0.0017 -0.0111
                                            0.1099  0.2149  0.0492 -0.0198 -0.0271
   396. (0.00034) RY*( 3) O  41           s( 79.08%)p 0.03(  2.63%)d 0.23( 18.28%)
                                            0.0000 -0.0034  0.6976  0.5516  0.0004
                                           -0.0928  0.0108 -0.0943  0.0139  0.0923
                                           -0.0121 -0.0049 -0.0726 -0.2344 -0.3499
   397. (0.00024) RY*( 4) O  41           s(  2.98%)p18.14( 54.10%)d14.39( 42.92%)
                                            0.0000  0.0169  0.1691 -0.0306 -0.0044
                                           -0.1202 -0.0250  0.6768  0.0295 -0.2588
                                           -0.1261  0.0229  0.5818  0.2026 -0.1821
   398. (0.00021) RY*( 5) O  41           s( 41.41%)p 0.73( 30.35%)d 0.68( 28.25%)
                                            0.0000 -0.0084 -0.3052  0.5664  0.0016
                                           -0.0665  0.0089  0.4525 -0.0314 -0.3053
                                           -0.0209 -0.1090 -0.4432 -0.0930  0.2551
   399. (0.00007) RY*( 6) O  41           s( 33.79%)p 0.22(  7.55%)d 1.74( 58.66%)
   400. (0.00002) RY*( 7) O  41           s(  2.84%)p 1.57(  4.45%)d32.68( 92.71%)
   401. (0.00001) RY*( 8) O  41           s( 21.03%)p 0.45(  9.46%)d 3.31( 69.52%)
   402. (0.00002) RY*( 9) O  41           s(  0.14%)p25.75(  3.49%)d99.99( 96.38%)
   403. (0.00001) RY*(10) O  41           s( 11.49%)p 0.35(  3.99%)d 7.35( 84.51%)
   404. (0.00123) RY*( 1) O  42           s( 37.67%)p 1.42( 53.46%)d 0.24(  8.86%)
                                            0.0000  0.0026  0.6111  0.0574 -0.0002
                                           -0.0901  0.0093  0.7136  0.0061 -0.1310
                                           -0.0013  0.0208 -0.2767  0.0816  0.0705
   405. (0.00061) RY*( 2) O  42           s(  0.71%)p99.99( 90.52%)d12.35(  8.77%)
                                            0.0000  0.0004  0.0839  0.0084 -0.0006
                                            0.9494  0.0010  0.0508  0.0008  0.0364
                                            0.1115 -0.2718 -0.0235  0.0275 -0.0096
   406. (0.00053) RY*( 3) O  42           s( 43.71%)p 0.80( 34.81%)d 0.49( 21.48%)
                                            0.0000 -0.0063  0.6553  0.0875  0.0014
                                           -0.0449  0.0016 -0.3531 -0.0079  0.4705
                                           -0.0433 -0.0109  0.4113  0.0451  0.2039
   407. (0.00008) RY*( 4) O  42           s( 12.06%)p 6.63( 79.88%)d 0.67(  8.07%)
   408. (0.00001) RY*( 5) O  42           s( 97.77%)p 0.02(  1.70%)d 0.01(  0.53%)
   409. (0.00001) RY*( 6) O  42           s(  0.04%)p38.02(  1.60%)d99.99( 98.36%)
   410. (0.00002) RY*( 7) O  42           s(  0.53%)p51.64( 27.21%)d99.99( 72.27%)
   411. (0.00002) RY*( 8) O  42           s(  4.96%)p 0.14(  0.72%)d19.02( 94.32%)
   412. (0.00001) RY*( 9) O  42           s(  2.29%)p 0.90(  2.07%)d41.69( 95.63%)
   413. (0.00000) RY*(10) O  42           s(  0.28%)p29.95(  8.38%)d99.99( 91.34%)
   414. (0.00353) RY*( 1) H  43           s(100.00%)
                                            0.0126  0.9999
   415. (0.00267) RY*( 1) C  44           s(  0.08%)p99.99( 92.31%)d90.94(  7.61%)
                                            0.0000 -0.0011  0.0278  0.0078  0.0089
                                            0.5231  0.0000  0.1912 -0.0150 -0.7827
                                            0.0628  0.1366 -0.1090 -0.1371  0.1509
   416. (0.00212) RY*( 2) C  44           s(  4.56%)p19.15( 87.39%)d 1.76(  8.05%)
                                            0.0000 -0.0098  0.2134  0.0020 -0.0014
                                            0.0106 -0.0125 -0.9161 -0.0067 -0.1852
                                            0.1803  0.1574  0.1243  0.0675  0.0567
   417. (0.00062) RY*( 3) C  44           s( 28.68%)p 2.09( 59.81%)d 0.40( 11.51%)
                                            0.0000 -0.0122  0.5354 -0.0046 -0.0121
                                            0.6311  0.0152 -0.0529 -0.0091  0.4434
                                           -0.1665 -0.1005 -0.2156 -0.1636 -0.0633
   418. (0.00016) RY*( 4) C  44           s( 61.77%)p 0.51( 31.23%)d 0.11(  7.00%)
                                            0.0000  0.0119  0.7591  0.2033  0.0027
                                           -0.4413 -0.0036  0.1946  0.0085 -0.2820
                                           -0.2170 -0.0417  0.0669  0.1221 -0.0422
   419. (0.00010) RY*( 5) C  44           s(  0.41%)p33.20( 13.77%)d99.99( 85.82%)
   420. (0.00001) RY*( 6) C  44           s(  5.91%)p 1.02(  6.04%)d14.90( 88.06%)
   421. (0.00001) RY*( 7) C  44           s(  1.48%)p 3.26(  4.83%)d63.19( 93.69%)
   422. (0.00001) RY*( 8) C  44           s(  0.31%)p 8.69(  2.67%)d99.99( 97.03%)
   423. (0.00001) RY*( 9) C  44           s(  0.17%)p 1.63(  0.28%)d99.99( 99.55%)
   424. (0.00000) RY*(10) C  44           s( 96.64%)p 0.02(  1.88%)d 0.02(  1.48%)
   425. (0.00079) RY*( 1) H  45           s(100.00%)
                                           -0.0003  1.0000
   426. (0.00126) RY*( 1) H  46           s(100.00%)
                                           -0.0017  1.0000
   427. (0.00096) RY*( 1) H  47           s(100.00%)
                                           -0.0008  1.0000
   428. (0.00362) RY*( 1) C  48           s(  0.30%)p99.99( 92.94%)d22.30(  6.75%)
                                            0.0000 -0.0136  0.0462  0.0266 -0.0200
                                           -0.7499 -0.0147 -0.5953  0.0025  0.1098
                                           -0.2315  0.1026 -0.0085  0.0033  0.0578
   429. (0.00269) RY*( 2) C  48           s(  0.11%)p99.99( 98.51%)d12.84(  1.39%)
                                            0.0000  0.0111  0.0309  0.0017 -0.0237
                                            0.5883  0.0170 -0.6759 -0.0119  0.4256
                                            0.0189 -0.0435 -0.0289 -0.1036 -0.0067
   430. (0.00081) RY*( 3) C  48           s(  0.05%)p99.99( 36.19%)d99.99( 63.76%)
                                            0.0000 -0.0006  0.0222  0.0046 -0.0015
                                           -0.1265  0.0059  0.2526  0.0118  0.5309
                                           -0.2758 -0.3209  0.3756 -0.1646 -0.5389
   431. (0.00061) RY*( 4) C  48           s(  0.00%)p 1.00( 59.47%)d 0.68( 40.52%)
                                            0.0000  0.0000  0.0001  0.0069  0.0006
                                           -0.1269 -0.0012  0.3068 -0.0036  0.6960
                                            0.2428  0.4399 -0.1595  0.0186  0.3562
   432. (0.00040) RY*( 5) C  48           s( 98.08%)p 0.00(  0.15%)d 0.02(  1.77%)
                                            0.0000  0.0018  0.9834  0.1172  0.0087
                                            0.0064  0.0134  0.0276 -0.0047 -0.0209
                                            0.0931 -0.0174  0.0095  0.0893 -0.0256
   433. (0.00009) RY*( 6) C  48           s(  3.89%)p 0.36(  1.40%)d24.37( 94.71%)
   434. (0.00005) RY*( 7) C  48           s( 22.51%)p 0.18(  4.00%)d 3.27( 73.50%)
   435. (0.00003) RY*( 8) C  48           s(  1.94%)p 2.16(  4.18%)d48.41( 93.88%)
   436. (0.00004) RY*( 9) C  48           s( 52.72%)p 0.06(  3.21%)d 0.84( 44.07%)
   437. (0.00001) RY*(10) C  48           s( 20.45%)p 0.00(  0.06%)d 3.89( 79.48%)
   438. (0.00480) RY*( 1) C  49           s(  0.51%)p99.99( 92.28%)d14.15(  7.21%)
                                            0.0000 -0.0151  0.0674  0.0180 -0.0258
                                           -0.8941  0.0079  0.1698 -0.0120 -0.3062
                                            0.1293 -0.1134 -0.0433 -0.2002  0.0232
   439. (0.00273) RY*( 2) C  49           s(  0.42%)p99.99( 97.68%)d 4.48(  1.90%)
                                            0.0000  0.0091  0.0641 -0.0069 -0.0099
                                            0.3143 -0.0293  0.8483  0.0115 -0.3966
                                           -0.0772 -0.0030 -0.0608 -0.0887  0.0380
   440. (0.00075) RY*( 3) C  49           s(  0.04%)p99.99( 37.31%)d99.99( 62.65%)
                                            0.0000 -0.0001 -0.0139  0.0141  0.0002
                                           -0.1117 -0.0051  0.3037 -0.0053  0.5180
                                            0.0848  0.4193  0.4653 -0.3589 -0.3134
   441. (0.00060) RY*( 4) C  49           s(  0.09%)p99.99( 54.42%)d99.99( 45.48%)
                                            0.0000 -0.0012  0.0118  0.0282 -0.0024
                                           -0.1567  0.0013  0.3450  0.0073  0.6330
                                            0.1147 -0.0785 -0.4020  0.2869  0.4377
   442. (0.00032) RY*( 5) C  49           s( 98.65%)p 0.01(  0.65%)d 0.01(  0.70%)
                                            0.0000  0.0028  0.9925  0.0382  0.0167
                                            0.0276 -0.0071 -0.0647  0.0073  0.0337
                                           -0.0294  0.0574  0.0248  0.0471 -0.0073
   443. (0.00009) RY*( 6) C  49           s(  1.65%)p 1.01(  1.67%)d58.47( 96.67%)
   444. (0.00004) RY*( 7) C  49           s( 57.41%)p 0.00(  0.22%)d 0.74( 42.37%)
   445. (0.00002) RY*( 8) C  49           s( 11.43%)p 0.57(  6.52%)d 7.18( 82.05%)
   446. (0.00002) RY*( 9) C  49           s(  9.35%)p 0.78(  7.32%)d 8.91( 83.33%)
   447. (0.00001) RY*(10) C  49           s( 20.49%)p 0.10(  2.05%)d 3.78( 77.47%)
   448. (0.00506) RY*( 1) C  50           s(  4.06%)p22.23( 90.31%)d 1.38(  5.62%)
                                            0.0000 -0.0068  0.2015 -0.0012  0.0120
                                           -0.3807  0.0168  0.7931 -0.0041 -0.3588
                                            0.0250  0.0316  0.1245  0.1892 -0.0578
   449. (0.00441) RY*( 2) C  50           s(  2.93%)p31.61( 92.72%)d 1.48(  4.35%)
                                            0.0000 -0.0145  0.1705  0.0063  0.0094
                                           -0.7670 -0.0167 -0.5192  0.0118 -0.2624
                                           -0.1706  0.0707 -0.0414  0.0186  0.0855
   450. (0.00230) RY*( 3) C  50           s(  3.41%)p25.77( 87.73%)d 2.60(  8.86%)
                                            0.0000  0.0106  0.1840  0.0100  0.0008
                                            0.4489  0.0001 -0.2051 -0.0082 -0.7960
                                            0.0979 -0.1062 -0.0764  0.1690  0.1826
   451. (0.00071) RY*( 4) C  50           s( 27.87%)p 0.08(  2.35%)d 2.50( 69.79%)
                                            0.0000  0.0031  0.5277  0.0113 -0.0054
                                            0.1088  0.0001 -0.0373  0.0095  0.1007
                                            0.2933  0.7086  0.1877 -0.2311  0.1450
   452. (0.00058) RY*( 5) C  50           s( 60.14%)p 0.11(  6.74%)d 0.55( 33.11%)
                                            0.0000  0.0028  0.7755 -0.0052 -0.0052
                                            0.1040 -0.0069 -0.0405  0.0050  0.2343
                                           -0.2314 -0.4485 -0.0473  0.0536 -0.2670
   453. (0.00021) RY*( 6) C  50           s(  1.31%)p 6.36(  8.35%)d68.74( 90.33%)
                                            0.0000 -0.0060  0.1141  0.0091  0.0134
                                           -0.1569 -0.0097  0.0463 -0.0078  0.2376
                                            0.5905 -0.2590 -0.4211  0.2177  0.5127
   454. (0.00019) RY*( 7) C  50           s(  0.13%)p40.30(  5.39%)d99.99( 94.48%)
                                            0.0000  0.0053  0.0319  0.0170 -0.0196
                                            0.1297 -0.0038  0.0586 -0.0125  0.1819
                                           -0.5797  0.3094 -0.1352  0.5681  0.4147
   455. (0.00009) RY*( 8) C  50           s( 28.45%)p 0.15(  4.20%)d 2.37( 67.35%)
   456. (0.00006) RY*( 9) C  50           s( 46.24%)p 0.04(  1.98%)d 1.12( 51.77%)
   457. (0.00003) RY*(10) C  50           s( 25.52%)p 0.01(  0.30%)d 2.91( 74.18%)
   458. (0.00428) RY*( 1) C  51           s(  0.30%)p99.99( 93.84%)d19.65(  5.86%)
                                            0.0000  0.0121  0.0520  0.0113  0.0141
                                            0.4278  0.0052  0.8039 -0.0005 -0.3300
                                           -0.1326  0.0252 -0.0757 -0.1652  0.0859
   459. (0.00351) RY*( 2) C  51           s(  0.26%)p99.99( 95.08%)d17.79(  4.66%)
                                            0.0000  0.0148  0.0473  0.0128  0.0110
                                            0.7856  0.0115 -0.5226 -0.0021 -0.2456
                                           -0.1474 -0.0400 -0.0431  0.1443  0.0237
   460. (0.00275) RY*( 3) C  51           s(  0.91%)p99.99( 92.31%)d 7.43(  6.78%)
                                            0.0000 -0.0054  0.0939 -0.0168 -0.0095
                                           -0.3937 -0.0008 -0.1527  0.0025 -0.8630
                                            0.0362 -0.1778 -0.1845  0.0243  0.0147
   461. (0.00172) RY*( 4) C  51           s( 96.76%)p 0.02(  1.53%)d 0.02(  1.71%)
                                            0.0000  0.0011  0.9833  0.0280 -0.0184
                                           -0.0120 -0.0008 -0.0290  0.0048  0.1180
                                            0.0456  0.0136 -0.0232 -0.1194  0.0047
   462. (0.00077) RY*( 5) C  51           s(  0.11%)p 2.72(  0.31%)d99.99( 99.58%)
                                            0.0000 -0.0012  0.0336  0.0026 -0.0035
                                           -0.0234  0.0047  0.0472  0.0113 -0.0126
                                           -0.4140 -0.4798  0.4082 -0.0614 -0.6510
   463. (0.00025) RY*( 6) C  51           s(  1.30%)p 3.35(  4.37%)d72.41( 94.33%)
                                            0.0000 -0.0079  0.1138  0.0034  0.0069
                                           -0.1311 -0.0153  0.1533 -0.0012  0.0519
                                           -0.4686  0.1280 -0.1334  0.8280  0.0624
   464. (0.00016) RY*( 7) C  51           s(  0.34%)p20.17(  6.94%)d99.99( 92.71%)
                                            0.0000  0.0016  0.0433 -0.0395 -0.0001
                                           -0.0239 -0.0011 -0.0218  0.0175 -0.2609
                                            0.0558  0.6627  0.6879  0.0577 -0.0913
   465. (0.00011) RY*( 8) C  51           s(  0.50%)p11.00(  5.52%)d99.99( 93.98%)
                                            0.0000 -0.0029 -0.0448  0.0548  0.0070
                                           -0.1551  0.0159 -0.1736 -0.0046  0.0252
                                           -0.7439  0.2833 -0.1382 -0.4911  0.2144
   466. (0.00006) RY*( 9) C  51           s( 50.81%)p 0.00(  0.14%)d 0.97( 49.05%)
   467. (0.00003) RY*(10) C  51           s( 48.74%)p 0.00(  0.07%)d 1.05( 51.19%)
   468. (0.00757) RY*( 1) C  52           s(  0.68%)p99.99( 96.90%)d 3.55(  2.42%)
                                            0.0000 -0.0441 -0.0344  0.0607 -0.0243
                                            0.6389  0.0262 -0.6440 -0.0142  0.3804
                                            0.0807 -0.0811 -0.0270 -0.1012  0.0100
   469. (0.00413) RY*( 2) C  52           s( 11.68%)p 6.41( 74.83%)d 1.15( 13.48%)
                                            0.0000 -0.0055  0.3408 -0.0250 -0.0219
                                           -0.6188 -0.0204 -0.5636  0.0136  0.2163
                                           -0.2827  0.2273 -0.0219 -0.0354  0.0394
   470. (0.00228) RY*( 3) C  52           s( 10.80%)p 1.82( 19.60%)d 6.45( 69.60%)
                                            0.0000  0.0020  0.3285  0.0064  0.0072
                                            0.0492 -0.0141  0.2692 -0.0086  0.3476
                                           -0.4935 -0.6137  0.0668 -0.1500 -0.2210
   471. (0.00183) RY*( 4) C  52           s( 29.93%)p 1.01( 30.25%)d 1.33( 39.83%)
                                            0.0000  0.0044  0.5470 -0.0007  0.0197
                                            0.1799 -0.0036  0.3747  0.0115  0.3594
                                            0.2447  0.4928 -0.0165 -0.2742  0.1417
   472. (0.00108) RY*( 5) C  52           s( 26.41%)p 2.27( 59.95%)d 0.52( 13.64%)
                                            0.0000  0.0086  0.5115 -0.0486  0.0176
                                            0.2750 -0.0033 -0.1610  0.0060 -0.7054
                                           -0.1994 -0.0715 -0.1866 -0.1363  0.1952
   473. (0.00070) RY*( 6) C  52           s(  1.56%)p 3.84(  5.99%)d59.33( 92.45%)
                                            0.0000 -0.0001  0.1240  0.0142  0.0021
                                           -0.1241  0.0041  0.0437  0.0142  0.2057
                                            0.2699 -0.3547 -0.5942  0.3815  0.4767
   474. (0.00053) RY*( 7) C  52           s( 12.98%)p 0.55(  7.20%)d 6.15( 79.81%)
                                            0.0000  0.0041  0.3495  0.0877  0.0164
                                           -0.1861 -0.0002 -0.1533 -0.0019 -0.1168
                                            0.6770 -0.3630  0.3573 -0.0025 -0.2835
   475. (0.00030) RY*( 8) C  52           s( 10.51%)p 0.42(  4.45%)d 8.09( 85.04%)
                                            0.0000 -0.0152  0.2713  0.1768 -0.0323
                                            0.2056  0.0147  0.0277 -0.0112  0.0100
                                           -0.1598  0.2203  0.1295  0.8270 -0.2749
   476. (0.00013) RY*( 9) C  52           s( 87.98%)p 0.01(  0.48%)d 0.13( 11.55%)
                                            0.0000  0.0115 -0.0458  0.9368  0.0126
                                           -0.0509 -0.0035  0.0257  0.0045 -0.0364
                                           -0.0809 -0.0202  0.1385 -0.1120  0.2771
   477. (0.00003) RY*(10) C  52           s(  7.70%)p 0.06(  0.44%)d11.93( 91.86%)
   478. (0.00687) RY*( 1) C  53           s(  2.83%)p34.07( 96.41%)d 0.27(  0.76%)
                                            0.0000  0.0335  0.1543 -0.0579  0.0201
                                           -0.8873 -0.0198  0.3227  0.0120 -0.2679
                                           -0.0584  0.0259 -0.0375 -0.0458 -0.0010
   479. (0.00429) RY*( 2) C  53           s(  0.14%)p99.99( 83.30%)d99.99( 16.56%)
                                            0.0000  0.0226  0.0266 -0.0131  0.0157
                                            0.4015  0.0132  0.7792 -0.0027 -0.2536
                                           -0.3534  0.1531 -0.1161 -0.0501  0.0358
   480. (0.00231) RY*( 3) C  53           s(  0.05%)p13.89(  0.63%)d99.99( 99.33%)
                                            0.0000  0.0004  0.0211 -0.0025  0.0046
                                            0.0196 -0.0087 -0.0190 -0.0188 -0.0711
                                           -0.2785 -0.1843  0.6115 -0.2564 -0.6649
   481. (0.00167) RY*( 4) C  53           s( 64.15%)p 0.07(  4.60%)d 0.49( 31.25%)
                                            0.0000 -0.0027  0.8005 -0.0257  0.0140
                                            0.0802 -0.0228 -0.1915  0.0108 -0.0454
                                           -0.2625  0.1598  0.0923  0.4575  0.0124
   482. (0.00089) RY*( 5) C  53           s(  1.85%)p45.92( 84.98%)d 7.11( 13.17%)
                                            0.0000 -0.0017  0.1189  0.0661 -0.0012
                                           -0.1195  0.0005  0.3335  0.0116  0.8510
                                            0.0750  0.3041  0.1701 -0.0560 -0.0386
   483. (0.00067) RY*( 6) C  53           s(  0.28%)p43.82( 12.23%)d99.99( 87.49%)
                                            0.0000 -0.0019  0.0378  0.0369 -0.0001
                                           -0.0521  0.0002  0.1141 -0.0042  0.3265
                                           -0.3178 -0.8026 -0.3063  0.1861 -0.0365
   484. (0.00027) RY*( 7) C  53           s( 21.54%)p 0.11(  2.47%)d 3.53( 75.99%)
                                            0.0000 -0.0147  0.4619  0.0436 -0.0076
                                            0.0738  0.0222 -0.1336 -0.0102  0.0270
                                            0.0326 -0.0149 -0.4175 -0.7599 -0.0830
   485. (0.00024) RY*( 8) C  53           s( 11.67%)p 1.23( 14.38%)d 6.34( 73.95%)
                                            0.0000  0.0217  0.3114  0.1387 -0.0043
                                            0.1344 -0.0295  0.3244  0.0117 -0.1396
                                            0.7483 -0.3582  0.2131  0.0720 -0.0270
   486. (0.00009) RY*( 9) C  53           s( 90.16%)p 0.01(  0.98%)d 0.10(  8.86%)
   487. (0.00003) RY*(10) C  53           s(  7.53%)p 0.02(  0.14%)d12.25( 92.33%)
   488. (0.00081) RY*( 1) H  54           s(100.00%)
                                           -0.0009  1.0000
   489. (0.00092) RY*( 1) H  55           s(100.00%)
                                           -0.0015  1.0000
   490. (0.00305) RY*( 1) C  56           s(  0.03%)p99.99( 94.48%)d99.99(  5.50%)
                                            0.0000  0.0116 -0.0108 -0.0005  0.0164
                                            0.6343 -0.0148 -0.3525 -0.0137 -0.6461
                                           -0.1694 -0.0601 -0.0538  0.0925 -0.1060
   491. (0.00246) RY*( 2) C  56           s(  0.74%)p99.99( 89.47%)d13.33(  9.80%)
                                            0.0000 -0.0197  0.0834  0.0007 -0.0044
                                           -0.7096 -0.0001 -0.2577 -0.0046 -0.5698
                                            0.1852 -0.1954 -0.0847 -0.0603 -0.1212
   492. (0.00145) RY*( 3) C  56           s(  1.28%)p72.84( 92.99%)d 4.50(  5.74%)
                                            0.0000 -0.0082  0.1127  0.0005 -0.0109
                                            0.0828 -0.0103  0.8619  0.0096 -0.4241
                                            0.0301 -0.0325 -0.0833 -0.2192  0.0212
   493. (0.00065) RY*( 4) C  56           s( 86.38%)p 0.01(  0.59%)d 0.15( 13.03%)
                                            0.0000  0.0028  0.9289  0.0296  0.0050
                                            0.0010 -0.0091 -0.0101  0.0074  0.0748
                                           -0.1123  0.0496 -0.1225  0.3160 -0.0200
   494. (0.00041) RY*( 5) C  56           s(  0.59%)p 1.43(  0.84%)d99.99( 98.57%)
                                            0.0000 -0.0005  0.0764  0.0066  0.0028
                                           -0.0301 -0.0115  0.0359 -0.0124  0.0771
                                           -0.2386  0.0854  0.3734 -0.2495 -0.8484
   495. (0.00013) RY*( 6) C  56           s(  2.07%)p 2.64(  5.45%)d44.78( 92.48%)
                                            0.0000 -0.0038  0.1325  0.0554  0.0057
                                           -0.0780 -0.0032 -0.0649  0.0240 -0.2089
                                           -0.0853  0.4062  0.7466 -0.1257  0.4235
   496. (0.00006) RY*( 7) C  56           s(  5.70%)p 1.30(  7.43%)d15.24( 86.87%)
   497. (0.00003) RY*( 8) C  56           s(  5.76%)p 1.14(  6.59%)d15.23( 87.65%)
   498. (0.00001) RY*( 9) C  56           s( 95.78%)p 0.00(  0.37%)d 0.04(  3.85%)
   499. (0.00002) RY*(10) C  56           s(  1.75%)p 1.12(  1.96%)d55.03( 96.29%)
   500. (0.00154) RY*( 1) H  57           s(100.00%)
                                           -0.0030  1.0000
   501. (0.00129) RY*( 1) H  58           s(100.00%)
                                           -0.0019  1.0000
   502. (0.00570) RY*( 1) C  59           s(  1.63%)p56.66( 92.19%)d 3.80(  6.18%)
                                            0.0000  0.0257  0.1249  0.0042  0.0067
                                           -0.0709 -0.0401 -0.8362  0.0188  0.4644
                                            0.0160  0.0050 -0.1968 -0.0464  0.1438
   503. (0.00373) RY*( 2) C  59           s(  0.89%)p99.99( 94.34%)d 5.39(  4.77%)
                                            0.0000 -0.0019  0.0926  0.0169  0.0130
                                           -0.8575  0.0125 -0.1719  0.0004 -0.4222
                                           -0.1127 -0.1167  0.1258 -0.0683  0.0302
   504. (0.00300) RY*( 3) C  59           s(  4.41%)p19.86( 87.54%)d 1.83(  8.05%)
                                            0.0000  0.0098  0.2095 -0.0093 -0.0047
                                            0.4714  0.0100 -0.3809  0.0139 -0.7126
                                            0.0367 -0.0898  0.0699  0.0595  0.2503
   505. (0.00178) RY*( 4) C  59           s( 45.98%)p 0.21(  9.73%)d 0.96( 44.29%)
                                            0.0000 -0.0046  0.6777 -0.0238 -0.0156
                                           -0.0124 -0.0027  0.2738  0.0151  0.1472
                                           -0.2861 -0.4258 -0.3043  0.2006  0.2166
   506. (0.00069) RY*( 5) C  59           s( 44.84%)p 0.01(  0.44%)d 1.22( 54.72%)
                                            0.0000  0.0035  0.6641  0.0860  0.0072
                                           -0.0385  0.0082  0.0504  0.0132  0.0106
                                            0.2953  0.6119  0.1592 -0.1192 -0.2145
   507. (0.00036) RY*( 6) C  59           s(  1.79%)p 1.25(  2.23%)d53.63( 95.98%)
                                            0.0000  0.0011  0.1333  0.0111 -0.0029
                                            0.1332 -0.0091 -0.0020 -0.0009  0.0669
                                            0.0082 -0.4358  0.2384 -0.8194 -0.2038
   508. (0.00024) RY*( 7) C  59           s(  1.31%)p 2.01(  2.63%)d73.55( 96.07%)
                                            0.0000  0.0067  0.0521  0.1015  0.0084
                                            0.0013  0.0217 -0.1375  0.0215 -0.0796
                                            0.3881 -0.3895 -0.1541  0.3480 -0.7166
   509. (0.00015) RY*( 8) C  59           s(  0.90%)p 5.37(  4.81%)d99.99( 94.29%)
                                            0.0000 -0.0050  0.0019  0.0945  0.0177
                                           -0.1035 -0.0122  0.1177 -0.0210  0.1505
                                            0.7275 -0.2644  0.2885  0.1044  0.4996
   510. (0.00009) RY*( 9) C  59           s(  1.98%)p 3.11(  6.17%)d46.32( 91.84%)
   511. (0.00002) RY*(10) C  59           s( 96.31%)p 0.00(  0.18%)d 0.04(  3.51%)
   512. (0.00298) RY*( 1) H  60           s(100.00%)
                                           -0.0068  1.0000
   513. (0.00782) RY*( 1) C  61           s(  5.31%)p17.48( 92.87%)d 0.34(  1.82%)
                                            0.0000  0.0447  0.2231 -0.0365  0.0089
                                           -0.4216  0.0184 -0.8587 -0.0172  0.1138
                                            0.0750 -0.0244 -0.0404 -0.0750 -0.0688
   514. (0.00425) RY*( 2) C  61           s(  0.70%)p99.99( 93.41%)d 8.45(  5.89%)
                                            0.0000  0.0178  0.0815 -0.0025 -0.0076
                                           -0.2489  0.0168  0.2584 -0.0014  0.8972
                                            0.0011 -0.1651 -0.1190  0.1075  0.0772
   515. (0.00293) RY*( 3) C  61           s(  1.10%)p83.52( 91.56%)d 6.70(  7.35%)
                                            0.0000  0.0023  0.1023  0.0220 -0.0131
                                           -0.7961  0.0012  0.3883  0.0096 -0.3616
                                            0.2525 -0.0024 -0.0817  0.0505  0.0216
   516. (0.00160) RY*( 4) C  61           s( 16.73%)p 0.21(  3.52%)d 4.77( 79.75%)
                                            0.0000  0.0014  0.4089 -0.0065  0.0035
                                            0.0006  0.0193  0.1236  0.0120  0.1394
                                            0.0915  0.5620  0.4919 -0.4621  0.1335
   517. (0.00101) RY*( 5) C  61           s( 12.25%)p 0.33(  4.03%)d 6.83( 83.72%)
                                            0.0000 -0.0086  0.3481 -0.0359  0.0057
                                            0.1560  0.0141  0.0882 -0.0115 -0.0884
                                            0.0638 -0.4450 -0.4395 -0.6497  0.1409
   518. (0.00092) RY*( 6) C  61           s( 29.38%)p 0.08(  2.21%)d 2.33( 68.41%)
                                            0.0000  0.0028  0.5417  0.0183  0.0401
                                           -0.0152  0.0237  0.0173 -0.0077 -0.1389
                                           -0.6323  0.0496 -0.1107  0.3665  0.3679
   519. (0.00053) RY*( 7) C  61           s( 29.13%)p 0.19(  5.65%)d 2.24( 65.22%)
                                            0.0000 -0.0118  0.5368  0.0546 -0.0057
                                            0.2295 -0.0170  0.0403  0.0062 -0.0430
                                            0.4310 -0.3799  0.3319  0.3688 -0.2755
   520. (0.00034) RY*( 8) C  61           s(  2.49%)p 2.04(  5.08%)d37.15( 92.43%)
                                            0.0000 -0.0049  0.1427 -0.0670 -0.0185
                                            0.2180 -0.0027 -0.0431 -0.0158  0.0287
                                            0.4935  0.4992 -0.5809  0.2583  0.1656
   521. (0.00033) RY*( 9) C  61           s(  4.44%)p 0.36(  1.61%)d21.15( 93.95%)
                                            0.0000 -0.0025  0.2037  0.0542  0.0055
                                           -0.0211 -0.0131  0.1199 -0.0078  0.0320
                                           -0.2930  0.2483 -0.2813 -0.0780 -0.8407
   522. (0.00002) RY*(10) C  61           s( 98.65%)p 0.00(  0.27%)d 0.01(  1.08%)
   523. (0.00473) RY*( 1) C  62           s(  0.53%)p99.99( 95.62%)d 7.29(  3.85%)
                                            0.0000  0.0103  0.0712 -0.0098 -0.0020
                                           -0.4582  0.0208  0.6710 -0.0078 -0.5437
                                           -0.1384  0.0114  0.1109  0.0307 -0.0774
   524. (0.00371) RY*( 2) C  62           s(  3.25%)p28.87( 93.83%)d 0.90(  2.92%)
                                            0.0000  0.0184  0.1788  0.0135  0.0149
                                           -0.7057 -0.0045 -0.6406 -0.0099 -0.1716
                                           -0.0600 -0.0750  0.0390 -0.0439  0.1287
   525. (0.00291) RY*( 3) C  62           s(  0.14%)p99.99( 91.64%)d58.16(  8.22%)
                                            0.0000 -0.0028  0.0338  0.0161  0.0041
                                           -0.4706  0.0159  0.2878  0.0029  0.7822
                                           -0.1572  0.0538 -0.1733 -0.0314 -0.1533
   526. (0.00098) RY*( 4) C  62           s( 83.55%)p 0.03(  2.63%)d 0.17( 13.82%)
                                            0.0000 -0.0058  0.9140  0.0053 -0.0020
                                            0.1435 -0.0011  0.0469 -0.0069  0.0590
                                            0.1365  0.2682  0.1603 -0.1402 -0.0476
   527. (0.00053) RY*( 5) C  62           s( 12.86%)p 0.16(  2.11%)d 6.61( 85.03%)
                                            0.0000 -0.0003  0.3512 -0.0727 -0.0077
                                            0.1278 -0.0001  0.0294  0.0123 -0.0606
                                           -0.3119 -0.5805 -0.5427  0.3382  0.0841
   528. (0.00043) RY*( 6) C  62           s(  0.59%)p 0.06(  0.04%)d99.99( 99.37%)
                                            0.0000 -0.0022  0.0173  0.0751 -0.0027
                                            0.0170  0.0075  0.0032 -0.0020  0.0009
                                            0.1561 -0.6270  0.1500 -0.5857 -0.4590
   529. (0.00026) RY*( 7) C  62           s(  0.13%)p54.26(  6.89%)d99.99( 92.98%)
                                            0.0000 -0.0022  0.0287 -0.0211 -0.0101
                                            0.0228 -0.0126  0.1644 -0.0090  0.2025
                                           -0.1192 -0.3467  0.4998 -0.1057  0.7311
   530. (0.00020) RY*( 8) C  62           s(  0.54%)p 4.51(  2.46%)d99.99( 97.00%)
                                            0.0000  0.0033  0.0393  0.0624  0.0223
                                           -0.1034  0.0069  0.0105 -0.0098  0.1145
                                            0.5040 -0.2606  0.3617  0.6847 -0.2200
   531. (0.00016) RY*( 9) C  62           s(  1.98%)p 2.35(  4.66%)d47.11( 93.36%)
                                            0.0000  0.0003 -0.0077  0.1406  0.0154
                                           -0.1378 -0.0095  0.1608  0.0077 -0.0368
                                            0.7170 -0.0297 -0.4820 -0.1898  0.3876
   532. (0.00003) RY*(10) C  62           s( 96.47%)p 0.00(  0.26%)d 0.03(  3.27%)
   533. (0.00653) RY*( 1) C  63           s(  0.68%)p99.99( 97.40%)d 2.80(  1.91%)
                                            0.0000  0.0344  0.0697 -0.0283 -0.0102
                                           -0.0912 -0.0351  0.8387  0.0183 -0.5104
                                           -0.0322  0.0477 -0.1007 -0.0526  0.0539
   534. (0.00370) RY*( 2) C  63           s(  0.77%)p99.99( 90.96%)d10.82(  8.28%)
                                            0.0000 -0.0173  0.0857  0.0032  0.0284
                                            0.2765  0.0046  0.4864  0.0018  0.7718
                                            0.0418 -0.0664  0.0416 -0.2734  0.0129
   535. (0.00291) RY*( 3) C  63           s(  6.97%)p10.74( 74.90%)d 2.60( 18.12%)
                                            0.0000 -0.0130  0.2624 -0.0265  0.0242
                                            0.7935  0.0009 -0.1754  0.0199 -0.2962
                                           -0.1471  0.0512 -0.1592 -0.3106  0.1875
   536. (0.00149) RY*( 4) C  63           s( 32.62%)p 0.12(  3.84%)d 1.95( 63.53%)
                                            0.0000  0.0069  0.5711 -0.0046 -0.0094
                                           -0.1790 -0.0188 -0.0737 -0.0071 -0.0218
                                            0.1407  0.4196  0.0566 -0.2963 -0.5903
   537. (0.00114) RY*( 5) C  63           s( 54.67%)p 0.11(  6.23%)d 0.72( 39.10%)
                                            0.0000  0.0045  0.7393 -0.0126 -0.0133
                                           -0.2140 -0.0061 -0.0272  0.0115  0.1239
                                           -0.0949 -0.1141 -0.0741  0.3402  0.4978
   538. (0.00049) RY*( 6) C  63           s(  1.28%)p12.32( 15.76%)d64.86( 82.96%)
                                            0.0000 -0.0023  0.1098  0.0271 -0.0136
                                            0.3686 -0.0208  0.1174  0.0235 -0.0823
                                            0.0793 -0.0377  0.7242  0.5041 -0.2083
   539. (0.00039) RY*( 7) C  63           s(  0.70%)p 4.42(  3.11%)d99.99( 96.18%)
                                            0.0000 -0.0073  0.0796  0.0257  0.0126
                                            0.1647  0.0290  0.0090 -0.0231 -0.0490
                                            0.7986 -0.3227 -0.3931  0.2050 -0.1530
   540. (0.00020) RY*( 8) C  63           s(  2.28%)p 0.15(  0.35%)d42.78( 97.38%)
                                            0.0000  0.0013  0.1503  0.0130  0.0182
                                           -0.0307 -0.0050 -0.0039 -0.0002 -0.0463
                                           -0.4410 -0.7425 -0.1048 -0.0446 -0.4638
   541. (0.00015) RY*( 9) C  63           s(  0.51%)p14.92(  7.66%)d99.99( 91.83%)
                                            0.0000  0.0088  0.0674 -0.0226 -0.0010
                                           -0.2053  0.0141 -0.0864  0.0124 -0.1632
                                            0.3270 -0.3793  0.5127 -0.5679  0.2866
   542. (0.00004) RY*(10) C  63           s( 99.65%)p 0.00(  0.07%)d 0.00(  0.28%)
   543. (0.00359) RY*( 1) H  64           s(100.00%)
                                           -0.0051  1.0000
   544. (0.01598) RY*( 1) C  65           s( 15.86%)p 5.29( 83.99%)d 0.01(  0.15%)
                                            0.0000  0.0681  0.3867 -0.0667  0.0090
                                           -0.2565 -0.0576  0.8754 -0.0070  0.0660
                                           -0.0249 -0.0046  0.0009 -0.0174 -0.0237
   545. (0.00478) RY*( 2) C  65           s(  0.26%)p99.99( 60.79%)d99.99( 38.95%)
                                            0.0000 -0.0081  0.0444  0.0236 -0.0010
                                            0.0983 -0.0017  0.0682  0.0190 -0.7702
                                            0.0384  0.1647 -0.5872 -0.0943 -0.0851
   546. (0.00373) RY*( 3) C  65           s(  6.77%)p11.59( 78.45%)d 2.18( 14.78%)
                                            0.0000 -0.0052  0.2566  0.0422  0.0485
                                            0.8641 -0.0075  0.1422  0.0026  0.1232
                                            0.3582 -0.0096  0.0540 -0.1196  0.0464
   547. (0.00171) RY*( 4) C  65           s( 62.98%)p 0.37( 23.40%)d 0.22( 13.63%)
                                            0.0000 -0.0081  0.7711  0.1873  0.0006
                                           -0.1561 -0.0410 -0.3885  0.0029  0.2387
                                           -0.0535  0.0815 -0.3286  0.1012  0.0925
   548. (0.00157) RY*( 5) C  65           s( 12.06%)p 2.71( 32.74%)d 4.58( 55.19%)
                                            0.0000 -0.0089  0.3412  0.0643  0.0016
                                            0.0211 -0.0153 -0.0931 -0.0205 -0.5636
                                           -0.1465 -0.1935  0.6311  0.1769  0.2518
   549. (0.00045) RY*( 6) C  65           s( 10.82%)p 0.08(  0.84%)d 8.16( 88.34%)
                                            0.0000 -0.0081  0.1334  0.3006 -0.0024
                                           -0.0274  0.0221 -0.0707  0.0048 -0.0460
                                           -0.0667 -0.3358  0.1422 -0.3527 -0.7884
   550. (0.00037) RY*( 7) C  65           s(  3.45%)p 1.23(  4.24%)d26.77( 92.31%)
                                            0.0000 -0.0038  0.0033  0.1856 -0.0126
                                            0.1948  0.0094  0.0507 -0.0003  0.0407
                                           -0.5387  0.7519  0.2009 -0.0653 -0.1513
   551. (0.00010) RY*( 8) C  65           s(  1.44%)p 8.79( 12.62%)d59.84( 85.94%)
                                            0.0000 -0.0008  0.0888 -0.0804  0.0213
                                           -0.3226  0.0066 -0.1223  0.0039 -0.0818
                                            0.6139  0.4467  0.2778 -0.4532  0.0221
   552. (0.00007) RY*( 9) C  65           s( 69.51%)p 0.04(  2.61%)d 0.40( 27.87%)
   553. (0.00003) RY*(10) C  65           s( 17.02%)p 0.03(  0.55%)d 4.84( 82.43%)
   554. (0.00369) RY*( 1) O  66           s(  0.04%)p99.99( 99.92%)d 0.91(  0.04%)
                                            0.0000  0.0004  0.0182 -0.0082  0.0000
                                            0.1335  0.0004  0.1263 -0.0114 -0.9825
                                            0.0041 -0.0140 -0.0118  0.0014  0.0028
   555. (0.00041) RY*( 2) O  66           s( 72.08%)p 0.27( 19.74%)d 0.11(  8.18%)
                                            0.0000  0.0105  0.8361 -0.1469 -0.0076
                                           -0.1442  0.0313 -0.4154  0.0029 -0.0553
                                            0.1218  0.0606 -0.0601  0.1935  0.1491
   556. (0.00019) RY*( 3) O  66           s(  4.13%)p21.40( 88.47%)d 1.79(  7.40%)
                                            0.0000 -0.0084  0.1905 -0.0705  0.0012
                                           -0.7806 -0.0131  0.5233 -0.0025 -0.0370
                                           -0.0086  0.0316  0.0932 -0.2142 -0.1355
   557. (0.00010) RY*( 4) O  66           s( 19.74%)p 3.73( 73.54%)d 0.34(  6.72%)
                                            0.0000 -0.0025  0.4393 -0.0664 -0.0199
                                            0.5692 -0.0092  0.6189  0.0024  0.1670
                                            0.1411 -0.0466 -0.0683 -0.1165 -0.1639
   558. (0.00011) RY*( 5) O  66           s( 52.82%)p 0.09(  4.63%)d 0.81( 42.55%)
                                            0.0000 -0.0126  0.2339  0.6880  0.0142
                                            0.0464 -0.0266 -0.2061 -0.0029 -0.0270
                                           -0.3419  0.0621  0.1203 -0.3501 -0.4095
   559. (0.00005) RY*( 6) O  66           s(  1.26%)p 0.63(  0.79%)d77.46( 97.94%)
   560. (0.00001) RY*( 7) O  66           s(  0.50%)p 2.16(  1.08%)d99.99( 98.42%)
   561. (0.00002) RY*( 8) O  66           s( 19.81%)p 0.06(  1.09%)d 3.99( 79.10%)
   562. (0.00001) RY*( 9) O  66           s( 17.92%)p 0.49(  8.78%)d 4.09( 73.30%)
   563. (0.00002) RY*(10) O  66           s( 11.72%)p 0.24(  2.80%)d 7.29( 85.48%)
   564. (0.00229) RY*( 1) O  67           s(  0.94%)p99.30( 93.32%)d 6.11(  5.74%)
                                            0.0000  0.0003  0.0964  0.0104  0.0052
                                            0.3319 -0.0043 -0.5137 -0.0082 -0.7477
                                            0.0758  0.1229  0.1148 -0.1491  0.0333
   565. (0.00148) RY*( 2) O  67           s( 13.23%)p 5.61( 74.24%)d 0.95( 12.53%)
                                            0.0000  0.0025  0.3636 -0.0101  0.0041
                                            0.3412  0.0002 -0.5370  0.0006  0.5810
                                            0.0715 -0.1391 -0.1670 -0.2653  0.0507
   566. (0.00060) RY*( 3) O  67           s( 67.30%)p 0.46( 31.10%)d 0.02(  1.60%)
                                            0.0000 -0.0062  0.7977  0.1914 -0.0012
                                            0.2287 -0.0010  0.4876  0.0011 -0.1445
                                            0.0320 -0.0247  0.0164  0.0693 -0.0965
   567. (0.00015) RY*( 4) O  67           s( 29.84%)p 2.09( 62.27%)d 0.26(  7.89%)
                                            0.0000  0.0108  0.4087 -0.3623  0.0329
                                           -0.7305 -0.0069 -0.2566  0.0078 -0.1487
                                            0.1117 -0.1048 -0.2122  0.0289 -0.0977
   568. (0.00004) RY*( 5) O  67           s(  5.43%)p 1.91( 10.39%)d15.49( 84.17%)
   569. (0.00005) RY*( 6) O  67           s( 29.22%)p 0.31(  9.17%)d 2.11( 61.61%)
   570. (0.00001) RY*( 7) O  67           s(  1.15%)p 2.90(  3.33%)d83.32( 95.53%)
   571. (0.00002) RY*( 8) O  67           s( 49.23%)p 0.22( 11.01%)d 0.81( 39.76%)
   572. (0.00002) RY*( 9) O  67           s(  2.07%)p 1.54(  3.18%)d45.80( 94.75%)
   573. (0.00001) RY*(10) O  67           s(  1.62%)p 1.42(  2.29%)d59.50( 96.09%)
   574. (0.00161) RY*( 1) H  68           s(100.00%)
                                           -0.0087  1.0000
   575. (0.00315) RY*( 1) O  69           s(  1.53%)p62.17( 95.36%)d 2.03(  3.11%)
                                            0.0000  0.0027  0.1231  0.0129  0.0026
                                           -0.0672 -0.0027  0.6918 -0.0020  0.6859
                                           -0.0622 -0.0227 -0.0022 -0.0821 -0.1412
   576. (0.00183) RY*( 2) O  69           s(  3.71%)p22.91( 85.08%)d 3.02( 11.20%)
                                            0.0000  0.0145  0.1680 -0.0934 -0.0030
                                           -0.3073  0.0035  0.5743 -0.0035 -0.6531
                                           -0.2049  0.1546 -0.0883 -0.1722  0.0933
   577. (0.00075) RY*( 3) O  69           s( 17.54%)p 4.41( 77.35%)d 0.29(  5.11%)
                                            0.0000  0.0004  0.4176  0.0313  0.0043
                                           -0.7817  0.0044 -0.3506 -0.0056  0.1985
                                           -0.0169 -0.1241 -0.0371 -0.1532  0.1029
   578. (0.00030) RY*( 4) O  69           s( 53.72%)p 0.34( 18.07%)d 0.53( 28.21%)
                                            0.0000 -0.0011  0.7278  0.0864 -0.0057
                                            0.4203 -0.0012 -0.0053 -0.0003 -0.0634
                                           -0.2742 -0.3648  0.0044  0.2193  0.1604
   579. (0.00021) RY*( 5) O  69           s( 22.52%)p 0.11(  2.50%)d 3.33( 74.97%)
                                            0.0000 -0.0019  0.4737  0.0291  0.0063
                                            0.1292  0.0022 -0.0895  0.0084  0.0149
                                            0.3044  0.7600  0.0140  0.0209 -0.2807
   580. (0.00011) RY*( 6) O  69           s( 53.48%)p 0.14(  7.33%)d 0.73( 39.19%)
                                            0.0000  0.0014  0.0081  0.7313 -0.0107
                                           -0.1052  0.0149  0.1995 -0.0037 -0.1486
                                            0.5530 -0.1927  0.1276  0.1682  0.0662
   581. (0.00005) RY*( 7) O  69           s( 43.01%)p 0.04(  1.75%)d 1.28( 55.24%)
   582. (0.00006) RY*( 8) O  69           s(  2.41%)p 1.71(  4.12%)d38.79( 93.47%)
   583. (0.00003) RY*( 9) O  69           s(  1.74%)p 2.93(  5.11%)d53.45( 93.15%)
   584. (0.00002) RY*(10) O  69           s(  0.36%)p 9.87(  3.59%)d99.99( 96.05%)
   585. (0.00284) RY*( 1) O  70           s( 21.80%)p 3.24( 70.54%)d 0.35(  7.66%)
                                            0.0000  0.0096  0.4666 -0.0135 -0.0083
                                           -0.8145 -0.0066  0.1984  0.0008 -0.0500
                                           -0.1435  0.0597  0.0962  0.2071  0.0182
   586. (0.00260) RY*( 2) O  70           s(  0.88%)p99.99( 96.35%)d 3.16(  2.77%)
                                            0.0000  0.0016  0.0937 -0.0003 -0.0020
                                            0.0403 -0.0003 -0.3402  0.0018 -0.9199
                                            0.0359  0.1410  0.0016  0.0276  0.0760
   587. (0.00065) RY*( 3) O  70           s(  6.36%)p12.51( 79.57%)d 2.21( 14.07%)
                                            0.0000  0.0046  0.2520  0.0085 -0.0053
                                            0.3866 -0.0007  0.7686 -0.0007 -0.2355
                                            0.2141 -0.0665  0.1709  0.2474  0.0032
   588. (0.00025) RY*( 4) O  70           s(  4.11%)p 0.40(  1.62%)d22.95( 94.27%)
                                            0.0000 -0.0007  0.1951  0.0548 -0.0002
                                            0.0878  0.0006 -0.0748  0.0031  0.0540
                                           -0.0163 -0.3075 -0.6919  0.3490  0.4973
   589. (0.00020) RY*( 5) O  70           s( 65.82%)p 0.36( 23.92%)d 0.16( 10.26%)
                                            0.0000 -0.0035  0.7927  0.1725  0.0017
                                            0.3528 -0.0011 -0.2774 -0.0004  0.1943
                                           -0.1286  0.1218  0.0650 -0.2167 -0.1415
   590. (0.00008) RY*( 6) O  70           s( 29.52%)p 0.46( 13.61%)d 1.93( 56.86%)
   591. (0.00005) RY*( 7) O  70           s( 59.33%)p 0.06(  3.77%)d 0.62( 36.90%)
   592. (0.00001) RY*( 8) O  70           s(  0.35%)p 6.94(  2.42%)d99.99( 97.23%)
   593. (0.00002) RY*( 9) O  70           s( 10.50%)p 0.72(  7.53%)d 7.81( 81.97%)
   594. (0.00001) RY*(10) O  70           s(  1.36%)p 0.68(  0.93%)d71.98( 97.72%)
   595. (0.00231) RY*( 1) C  71           s( 20.02%)p 2.54( 50.93%)d 1.45( 29.05%)
                                            0.0000  0.0068  0.4434 -0.0598  0.0519
                                           -0.3911  0.0105 -0.5712  0.0054  0.1651
                                            0.0076  0.0821  0.2375  0.4766 -0.0103
   596. (0.00161) RY*( 2) C  71           s(  0.65%)p99.99( 94.10%)d 8.08(  5.25%)
                                            0.0000 -0.0246 -0.0116  0.0759 -0.0156
                                            0.8614 -0.0399 -0.3304  0.0145  0.2963
                                            0.0994  0.0074  0.1067  0.1747 -0.0249
   597. (0.00153) RY*( 3) C  71           s(  0.00%)p 1.00(  0.13%)d99.99( 99.87%)
                                            0.0000 -0.0004  0.0001  0.0007  0.0036
                                            0.0169 -0.0087 -0.0178 -0.0185 -0.0149
                                           -0.1941 -0.7294 -0.5036  0.3812  0.1734
   598. (0.00037) RY*( 4) C  71           s(  8.06%)p 3.20( 25.80%)d 8.20( 66.14%)
                                            0.0000  0.0001  0.2746  0.0721  0.0195
                                           -0.0254  0.0147 -0.4946 -0.0022  0.1101
                                           -0.1207 -0.0962 -0.3073 -0.7263  0.1248
   599. (0.00025) RY*( 5) C  71           s(  0.06%)p99.99( 94.40%)d99.99(  5.55%)
                                            0.0000  0.0000  0.0215  0.0096  0.0031
                                           -0.1665 -0.0009  0.3274 -0.0049  0.8995
                                           -0.0966 -0.1326  0.0754 -0.0908 -0.1211
   600. (0.00003) RY*( 6) C  71           s( 15.06%)p 0.20(  3.05%)d 5.44( 81.90%)
   601. (0.00000) RY*( 7) C  71           s( 58.41%)p 0.44( 25.71%)d 0.27( 15.88%)
   602. (0.00000) RY*( 8) C  71           s(  0.83%)p 3.97(  3.30%)d99.99( 95.87%)
   603. (0.00000) RY*( 9) C  71           s( 96.61%)p 0.01(  1.08%)d 0.02(  2.30%)
   604. (0.00000) RY*(10) C  71           s(  0.24%)p 8.67(  2.05%)d99.99( 97.71%)
   605. (0.00193) RY*( 1) H  72           s(100.00%)
                                           -0.0049  1.0000
   606. (0.00054) RY*( 1) H  73           s(100.00%)
                                           -0.0009  1.0000
   607. (0.00190) RY*( 1) H  74           s(100.00%)
                                           -0.0048  1.0000
   608. (0.00516) RY*( 1) C  75           s(  0.61%)p99.99( 96.11%)d 5.41(  3.29%)
                                            0.0000 -0.0027  0.0777  0.0055  0.0228
                                            0.9009  0.0048  0.3141 -0.0073 -0.2241
                                            0.0355 -0.1101 -0.0880 -0.0714  0.0815
   609. (0.00363) RY*( 2) C  75           s(  1.78%)p52.69( 93.79%)d 2.49(  4.43%)
                                            0.0000  0.0067  0.1326  0.0131 -0.0011
                                           -0.3842 -0.0050  0.8225 -0.0062 -0.3371
                                            0.0010  0.0749 -0.0780  0.1145  0.1397
   610. (0.00151) RY*( 3) C  75           s(  9.19%)p 9.43( 86.69%)d 0.45(  4.11%)
                                            0.0000 -0.0225  0.3023  0.0051 -0.0019
                                            0.0660 -0.0071  0.3609 -0.0042  0.8557
                                            0.0566 -0.0452  0.1811 -0.0554  0.0052
   611. (0.00066) RY*( 4) C  75           s( 81.10%)p 0.12(  9.35%)d 0.12(  9.55%)
                                            0.0000  0.0070  0.9000  0.0310 -0.0060
                                           -0.0475  0.0121 -0.2681 -0.0132 -0.1380
                                            0.0516  0.0247 -0.2977  0.0404  0.0443
   612. (0.00035) RY*( 5) C  75           s(  2.47%)p 0.42(  1.03%)d39.13( 96.50%)
                                            0.0000  0.0042  0.1552  0.0234  0.0024
                                           -0.0139  0.0012 -0.0350  0.0091 -0.0939
                                           -0.7849 -0.3655  0.4164  0.0283  0.2028
   613. (0.00012) RY*( 6) C  75           s(  3.44%)p 1.95(  6.73%)d26.09( 89.83%)
                                            0.0000  0.0086  0.1816  0.0370  0.0061
                                           -0.0654  0.0006  0.0219  0.0156 -0.2495
                                            0.2792  0.0245  0.5848 -0.6459 -0.2460
   614. (0.00008) RY*( 7) C  75           s(  4.95%)p 0.51(  2.54%)d18.68( 92.51%)
   615. (0.00006) RY*( 8) C  75           s(  0.42%)p 6.59(  2.74%)d99.99( 96.84%)
   616. (0.00001) RY*( 9) C  75           s(  0.05%)p20.32(  1.02%)d99.99( 98.93%)
   617. (0.00001) RY*(10) C  75           s( 96.04%)p 0.00(  0.16%)d 0.04(  3.80%)
   618. (0.00150) RY*( 1) H  76           s(100.00%)
                                           -0.0019  1.0000
   619. (0.00191) RY*( 1) H  77           s(100.00%)
                                           -0.0024  1.0000
   620. (0.00392) RY*( 1) C  78           s(  1.46%)p61.87( 90.40%)d 5.57(  8.14%)
                                            0.0000 -0.0143  0.1200 -0.0010 -0.0141
                                           -0.6018  0.0058  0.2114  0.0315  0.7041
                                            0.0963 -0.0411 -0.1539  0.0752 -0.2029
   621. (0.00298) RY*( 2) C  78           s( 23.20%)p 2.51( 58.14%)d 0.80( 18.66%)
                                            0.0000  0.0055  0.4809  0.0278 -0.0186
                                            0.1144 -0.0129 -0.7271 -0.0075  0.1978
                                            0.3578 -0.0267  0.1992  0.1217 -0.0577
   622. (0.00169) RY*( 3) C  78           s(  5.73%)p15.12( 86.73%)d 1.31(  7.53%)
                                            0.0000  0.0014  0.2378 -0.0286 -0.0236
                                            0.7289  0.0053  0.3426 -0.0152  0.4667
                                           -0.1498  0.0709 -0.0571  0.2109 -0.0094
   623. (0.00109) RY*( 4) C  78           s(  1.05%)p15.93( 16.79%)d77.95( 82.16%)
                                            0.0000 -0.0005 -0.0321  0.0975  0.0014
                                            0.0056  0.0123 -0.2664 -0.0104  0.3108
                                           -0.2425  0.1135 -0.2824 -0.4832  0.6608
   624. (0.00050) RY*( 5) C  78           s( 44.55%)p 0.49( 21.62%)d 0.76( 33.83%)
                                            0.0000  0.0029  0.6675 -0.0021 -0.0133
                                           -0.1340 -0.0117  0.4022 -0.0227 -0.1887
                                            0.0118 -0.2445  0.3362 -0.3361  0.2290
   625. (0.00021) RY*( 6) C  78           s(  6.45%)p 1.16(  7.47%)d13.34( 86.07%)
                                            0.0000  0.0005  0.1611  0.1965  0.0141
                                           -0.1617  0.0066 -0.2199 -0.0031 -0.0010
                                           -0.8558  0.0004  0.2358  0.2127 -0.1659
   626. (0.00012) RY*( 7) C  78           s( 11.39%)p 0.93( 10.56%)d 6.86( 78.05%)
                                            0.0000 -0.0003  0.3227  0.0987  0.0245
                                           -0.1854 -0.0126  0.1117  0.0219 -0.2398
                                            0.0726  0.6928 -0.2491  0.4070  0.2599
   627. (0.00009) RY*( 8) C  78           s(  8.34%)p 0.42(  3.54%)d10.56( 88.12%)
   628. (0.00004) RY*( 9) C  78           s(  5.28%)p 0.75(  3.98%)d17.17( 90.74%)
   629. (0.00001) RY*(10) C  78           s( 92.47%)p 0.01(  1.14%)d 0.07(  6.38%)
   630. (0.00157) RY*( 1) H  79           s(100.00%)
                                           -0.0031  1.0000
   631. (0.00391) RY*( 1) H  80           s(100.00%)
                                           -0.0099  1.0000
   632. (0.00762) RY*( 1) N  81           s( 10.51%)p 8.40( 88.28%)d 0.12(  1.21%)
                                            0.0000  0.0124  0.3240 -0.0016  0.0138
                                            0.6498  0.0160  0.5629 -0.0045 -0.3784
                                            0.0454 -0.0796 -0.0547  0.0225 -0.0153
   633. (0.00155) RY*( 2) N  81           s(  8.14%)p10.01( 81.49%)d 1.27( 10.37%)
                                            0.0000 -0.0103  0.2852  0.0012  0.0022
                                           -0.6459 -0.0054  0.6284  0.0002  0.0527
                                            0.1154  0.0955  0.0763  0.1631  0.2209
   634. (0.00106) RY*( 3) N  81           s(  2.84%)p27.09( 76.95%)d 7.11( 20.21%)
                                            0.0000 -0.0096  0.1675  0.0163 -0.0001
                                            0.2679  0.0009  0.1525 -0.0010  0.8213
                                           -0.2595 -0.2327  0.0621 -0.1278  0.2458
   635. (0.00061) RY*( 4) N  81           s( 75.76%)p 0.22( 16.31%)d 0.10(  7.93%)
                                            0.0000  0.0035  0.8700  0.0259 -0.0040
                                           -0.0943 -0.0019 -0.3925  0.0020  0.0102
                                            0.0848  0.0224 -0.0304 -0.1306 -0.2316
   636. (0.00044) RY*( 5) N  81           s(  0.26%)p 1.97(  0.52%)d99.99( 99.22%)
                                            0.0000 -0.0012  0.0508  0.0074  0.0002
                                           -0.0617 -0.0034  0.0320 -0.0054  0.0175
                                           -0.5498  0.1542 -0.7325  0.3399 -0.1187
   637. (0.00034) RY*( 6) N  81           s(  0.29%)p 7.70(  2.24%)d99.99( 97.47%)
                                            0.0000  0.0024  0.0084  0.0532  0.0025
                                            0.1063 -0.0031 -0.1002  0.0038  0.0321
                                            0.4030  0.3930 -0.4690 -0.3077  0.5858
   638. (0.00010) RY*( 7) N  81           s(  0.18%)p99.99( 19.18%)d99.99( 80.64%)
                                            0.0000  0.0040  0.0411 -0.0099  0.0136
                                           -0.2105  0.0017 -0.0783  0.0244 -0.3749
                                           -0.3327 -0.6170 -0.1119 -0.3767  0.4007
   639. (0.00008) RY*( 8) N  81           s(  2.23%)p 5.52( 12.30%)d38.34( 85.47%)
   640. (0.00003) RY*( 9) N  81           s( 15.37%)p 0.14(  2.23%)d 5.36( 82.40%)
   641. (0.00001) RY*(10) N  81           s( 84.47%)p 0.01(  0.63%)d 0.18( 14.90%)
   642. (0.00277) RY*( 1) C  82           s(  0.02%)p99.99( 82.68%)d99.99( 17.30%)
                                            0.0000  0.0007  0.0116  0.0049 -0.0104
                                           -0.4131 -0.0071 -0.1740 -0.0254 -0.7906
                                            0.0855 -0.1870  0.3217 -0.1635  0.0237
   643. (0.00231) RY*( 2) C  82           s( 13.28%)p 2.91( 38.72%)d 3.61( 48.00%)
                                            0.0000 -0.0072  0.3642 -0.0119 -0.0164
                                           -0.5489 -0.0170  0.1550  0.0132  0.2472
                                            0.4368 -0.0133 -0.3502 -0.4028 -0.0643
   644. (0.00084) RY*( 3) C  82           s(  4.67%)p20.14( 93.99%)d 0.29(  1.34%)
                                            0.0000  0.0093  0.1905 -0.1015  0.0124
                                            0.3474 -0.0367  0.8326  0.0041 -0.3529
                                            0.0724 -0.0277 -0.0470 -0.0711 -0.0126
   645. (0.00049) RY*( 4) C  82           s( 37.51%)p 0.44( 16.41%)d 1.23( 46.08%)
                                            0.0000 -0.0015  0.5838  0.1852  0.0127
                                           -0.3434 -0.0157  0.1730  0.0008  0.1260
                                           -0.4606 -0.0499  0.2514  0.4252 -0.0462
   646. (0.00006) RY*( 5) C  82           s( 29.45%)p 1.27( 37.48%)d 1.12( 33.07%)
   647. (0.00003) RY*( 6) C  82           s(  1.39%)p 9.79( 13.58%)d61.33( 85.04%)
   648. (0.00001) RY*( 7) C  82           s(  5.74%)p 0.33(  1.89%)d16.09( 92.37%)
   649. (0.00001) RY*( 8) C  82           s(  7.74%)p 0.54(  4.20%)d11.37( 88.06%)
   650. (0.00001) RY*( 9) C  82           s(  5.12%)p 1.89(  9.70%)d16.63( 85.18%)
   651. (0.00000) RY*(10) C  82           s( 95.04%)p 0.02(  1.73%)d 0.03(  3.23%)
   652. (0.00082) RY*( 1) H  83           s(100.00%)
                                           -0.0012  1.0000
   653. (0.00098) RY*( 1) H  84           s(100.00%)
                                           -0.0017  1.0000
   654. (0.00337) RY*( 1) H  85           s(100.00%)
                                           -0.0087  1.0000
   655. (0.00400) RY*( 1) C  86           s(  1.41%)p66.94( 94.26%)d 3.08(  4.33%)
                                            0.0000 -0.0103  0.1179  0.0086  0.0069
                                            0.5407  0.0179  0.7020 -0.0219 -0.3957
                                            0.0650 -0.0211  0.1221  0.1045 -0.1133
   656. (0.00239) RY*( 2) C  86           s(  2.60%)p34.71( 90.21%)d 2.77(  7.19%)
                                            0.0000  0.0082  0.1605  0.0128 -0.0018
                                            0.7915 -0.0044 -0.4846  0.0081  0.2016
                                            0.1019  0.1564 -0.1146  0.0140  0.1540
   657. (0.00172) RY*( 3) C  86           s(  8.25%)p10.22( 84.23%)d 0.91(  7.52%)
                                            0.0000 -0.0236  0.2862 -0.0015 -0.0051
                                           -0.0719  0.0125 -0.4317  0.0054 -0.8066
                                           -0.1175 -0.1508  0.1303 -0.1008  0.1074
   658. (0.00065) RY*( 4) C  86           s( 76.94%)p 0.13( 10.12%)d 0.17( 12.95%)
                                            0.0000  0.0061  0.8769  0.0216  0.0086
                                           -0.2102 -0.0065  0.1637  0.0082  0.1732
                                           -0.0339  0.1433 -0.2711  0.1459  0.1140
   659. (0.00024) RY*( 5) C  86           s(  1.46%)p 1.99(  2.90%)d65.39( 95.63%)
                                            0.0000  0.0040  0.1096  0.0509 -0.0115
                                            0.0913 -0.0085  0.1038 -0.0031  0.0986
                                           -0.4512  0.1750  0.0469 -0.8335 -0.1589
   660. (0.00021) RY*( 6) C  86           s(  0.70%)p 6.93(  4.85%)d99.99( 94.45%)
                                            0.0000 -0.0069  0.0500  0.0668  0.0172
                                           -0.1112  0.0146 -0.1077  0.0077 -0.1549
                                            0.6216  0.4790 -0.0551 -0.1688 -0.5451
   661. (0.00006) RY*( 7) C  86           s(  8.81%)p 0.95(  8.35%)d 9.41( 82.84%)
   662. (0.00006) RY*( 8) C  86           s(  1.11%)p 4.01(  4.46%)d84.96( 94.43%)
   663. (0.00002) RY*( 9) C  86           s(  0.54%)p 1.13(  0.61%)d99.99( 98.84%)
   664. (0.00001) RY*(10) C  86           s( 98.27%)p 0.00(  0.14%)d 0.02(  1.59%)
   665. (0.00187) RY*( 1) H  87           s(100.00%)
                                           -0.0026  1.0000
   666. (0.00144) RY*( 1) H  88           s(100.00%)
                                           -0.0023  1.0000
   667. (0.00494) RY*( 1) C  89           s(  0.77%)p99.99( 95.36%)d 5.04(  3.87%)
                                            0.0000 -0.0179  0.0857  0.0045 -0.0058
                                            0.0854 -0.0172 -0.8149 -0.0310 -0.5300
                                            0.0572  0.0907 -0.1146  0.0642 -0.0999
   668. (0.00207) RY*( 2) C  89           s(  3.08%)p29.41( 90.59%)d 2.05(  6.33%)
                                            0.0000 -0.0165  0.1746 -0.0064  0.0009
                                            0.2226 -0.0154  0.5398  0.0049 -0.7515
                                           -0.0560  0.1275 -0.1408 -0.1251  0.0915
   669. (0.00122) RY*( 3) C  89           s(  5.10%)p16.53( 84.36%)d 2.06( 10.53%)
                                            0.0000  0.0013  0.2231  0.0356  0.0006
                                           -0.8901 -0.0195  0.0962  0.0033 -0.2043
                                            0.1900 -0.0118  0.0050  0.2627 -0.0064
   670. (0.00066) RY*( 4) C  89           s( 72.05%)p 0.13(  9.26%)d 0.26( 18.69%)
                                            0.0000  0.0032  0.8487  0.0129 -0.0143
                                            0.2540  0.0076 -0.0421  0.0074  0.1612
                                            0.1823 -0.2463  0.1558  0.1390  0.2222
   671. (0.00018) RY*( 5) C  89           s(  0.51%)p 5.40(  2.76%)d99.99( 96.73%)
                                            0.0000 -0.0036  0.0027  0.0713  0.0012
                                           -0.0905 -0.0070 -0.0044  0.0083 -0.1387
                                            0.2083 -0.5456  0.2891 -0.6158 -0.4043
   672. (0.00013) RY*( 6) C  89           s( 12.98%)p 0.77( 10.01%)d 5.93( 77.01%)
                                            0.0000  0.0073  0.3398  0.1197  0.0103
                                           -0.2420  0.0142 -0.1138 -0.0098  0.1679
                                           -0.5233  0.1809 -0.3860 -0.5555  0.0769
   673. (0.00010) RY*( 7) C  89           s(  1.59%)p 1.05(  1.67%)d60.84( 96.74%)
                                            0.0000 -0.0031  0.0764  0.1002  0.0145
                                           -0.0257 -0.0124 -0.0106  0.0165 -0.1235
                                           -0.6825  0.0226  0.6470  0.2189 -0.1857
   674. (0.00003) RY*( 8) C  89           s(  5.82%)p 0.88(  5.12%)d15.31( 89.06%)
   675. (0.00002) RY*( 9) C  89           s(  0.77%)p 0.71(  0.55%)d99.99( 98.67%)
   676. (0.00002) RY*(10) C  89           s( 97.38%)p 0.00(  0.47%)d 0.02(  2.16%)
   677. (0.00296) RY*( 1) H  90           s(100.00%)
                                           -0.0044  1.0000
   678. (0.00279) RY*( 1) H  91           s(100.00%)
                                           -0.0046  1.0000
   679. (0.02176) BD*( 1) C   1 - O   2  
                ( 66.20%)   0.8136* C   1 s( 33.79%)p 1.96( 66.10%)d 0.00(  0.12%)
                                            0.0000  0.5800 -0.0375 -0.0032  0.4886
                                            0.0438  0.2303  0.0137  0.6041  0.0460
                                            0.0041  0.0291  0.0133  0.0057  0.0105
                ( 33.80%)  -0.5814* O   2 s( 42.32%)p 1.35( 57.28%)d 0.01(  0.39%)
                                            0.0000  0.6504 -0.0129 -0.0004 -0.5154
                                            0.0083 -0.1454  0.0027 -0.5347  0.0064
                                            0.0151  0.0522  0.0185  0.0205  0.0145
   680. (0.19178) BD*( 2) C   1 - O   2  
                ( 68.77%)   0.8293* C   1 s(  0.05%)p99.99( 99.75%)d 3.71(  0.20%)
                                            0.0000 -0.0232 -0.0002  0.0002 -0.4861
                                            0.0110  0.8676 -0.0326  0.0851 -0.0074
                                            0.0198 -0.0130  0.0301 -0.0221  0.0060
                ( 31.23%)  -0.5588* O   2 s(  0.09%)p99.99( 99.55%)d 3.71(  0.35%)
                                            0.0000 -0.0308  0.0004 -0.0003 -0.4349
                                            0.0039  0.8869 -0.0079  0.1406 -0.0012
                                           -0.0284  0.0126 -0.0397  0.0299 -0.0091
   681. (0.11070) BD*( 1) C   1 - O   3  
                ( 69.47%)   0.8335* C   1 s( 26.45%)p 2.77( 73.28%)d 0.01(  0.27%)
                                           -0.0001  0.5140 -0.0111 -0.0097 -0.7114
                                           -0.0383 -0.4087 -0.0180  0.2405  0.0080
                                            0.0348 -0.0179 -0.0093  0.0202 -0.0258
                ( 30.53%)  -0.5525* O   3 s( 33.14%)p 2.02( 66.80%)d 0.00(  0.06%)
                                            0.0000  0.5757 -0.0028 -0.0020  0.6921
                                            0.0022  0.3959  0.0050 -0.1793 -0.0060
                                            0.0174  0.0023 -0.0004  0.0133 -0.0113
   682. (0.05792) BD*( 1) C   1 - C   5  
                ( 51.47%)   0.7174* C   1 s( 39.73%)p 1.52( 60.21%)d 0.00(  0.05%)
                                           -0.0001  0.6295  0.0320  0.0056  0.1106
                                            0.0041  0.1530  0.0081 -0.7523  0.0203
                                           -0.0069 -0.0012 -0.0041 -0.0045  0.0214
                ( 48.53%)  -0.6966* C   5 s( 24.99%)p 3.00( 74.95%)d 0.00(  0.06%)
                                            0.0002  0.4999 -0.0054  0.0010 -0.1117
                                           -0.0012 -0.1449  0.0099  0.8461  0.0068
                                            0.0001 -0.0061 -0.0075 -0.0005  0.0227
   683. (0.04530) BD*( 1) O   3 - H   4  
                ( 21.82%)   0.4671* O   3 s( 25.38%)p 2.94( 74.53%)d 0.00(  0.09%)
                                            0.0001 -0.5037  0.0091 -0.0051  0.0562
                                            0.0210  0.2615  0.0129 -0.8204 -0.0090
                                            0.0005 -0.0113  0.0074 -0.0027 -0.0268
                ( 78.18%)  -0.8842* H   4 s(100.00%)
                                           -0.9998 -0.0207
   684. (0.01340) BD*( 1) C   5 - H   6  
                ( 37.20%)   0.6099* C   5 s( 23.36%)p 3.28( 76.58%)d 0.00(  0.06%)
                                           -0.0002  0.4833  0.0053 -0.0008 -0.6928
                                            0.0130  0.4412  0.0121 -0.3013 -0.0004
                                           -0.0180  0.0094 -0.0053  0.0102 -0.0093
                ( 62.80%)  -0.7924* H   6 s(100.00%)
                                            1.0000  0.0029
   685. (0.01130) BD*( 1) C   5 - H   7  
                ( 37.14%)   0.6094* C   5 s( 24.05%)p 3.16( 75.89%)d 0.00(  0.06%)
                                            0.0002 -0.4904 -0.0049  0.0009 -0.7066
                                            0.0130 -0.4970 -0.0080  0.1111  0.0028
                                           -0.0202  0.0016  0.0014 -0.0072  0.0119
                ( 62.86%)  -0.7929* H   7 s(100.00%)
                                           -1.0000 -0.0020
   686. (0.01244) BD*( 1) C   5 - C   8  
                ( 48.83%)   0.6988* C   5 s( 27.59%)p 2.62( 72.37%)d 0.00(  0.03%)
                                            0.0000 -0.5252  0.0099 -0.0011 -0.0843
                                           -0.0031  0.7325  0.0021  0.4244  0.0015
                                            0.0022  0.0002 -0.0109  0.0137  0.0044
                ( 51.17%)  -0.7153* C   8 s( 25.94%)p 2.85( 74.02%)d 0.00(  0.04%)
                                           -0.0004 -0.5092  0.0129 -0.0013  0.0769
                                           -0.0003 -0.7456 -0.0053 -0.4222  0.0001
                                            0.0032  0.0022 -0.0157  0.0127  0.0030
   687. (0.01747) BD*( 1) C   8 - H   9  
                ( 36.79%)   0.6065* C   8 s( 23.86%)p 3.19( 76.08%)d 0.00(  0.07%)
                                            0.0001 -0.4883 -0.0104  0.0011 -0.6364
                                            0.0119  0.4730  0.0045 -0.3632  0.0022
                                            0.0176 -0.0137  0.0101 -0.0046  0.0057
                ( 63.21%)  -0.7950* H   9 s(100.00%)
                                           -1.0000 -0.0048
   688. (0.01581) BD*( 1) C   8 - H  10  
                ( 38.42%)   0.6198* C   8 s( 22.96%)p 3.35( 76.97%)d 0.00(  0.07%)
                                           -0.0001  0.4791  0.0088 -0.0010 -0.7484
                                            0.0107 -0.4502 -0.0074  0.0817  0.0092
                                            0.0196 -0.0042 -0.0021  0.0112 -0.0122
                ( 61.58%)  -0.7847* H  10 s(100.00%)
                                            1.0000  0.0027
   689. (0.01378) BD*( 1) C   8 - C  11  
                ( 50.01%)   0.7071* C   8 s( 27.29%)p 2.66( 72.67%)d 0.00(  0.04%)
                                            0.0001  0.5223 -0.0111  0.0013  0.1666
                                            0.0044  0.1283  0.0025 -0.8261 -0.0020
                                            0.0013 -0.0057 -0.0054  0.0002  0.0180
                ( 49.99%)  -0.7071* C  11 s( 27.26%)p 2.67( 72.70%)d 0.00(  0.04%)
                                            0.0002  0.5221 -0.0085  0.0011 -0.1672
                                            0.0054 -0.1092  0.0036  0.8288  0.0081
                                            0.0013 -0.0068 -0.0049  0.0004  0.0181
   690. (0.01577) BD*( 1) C  11 - H  12  
                ( 37.28%)   0.6106* C  11 s( 23.63%)p 3.23( 76.31%)d 0.00(  0.06%)
                                            0.0000 -0.4860 -0.0098  0.0010  0.5363
                                           -0.0174 -0.6026 -0.0038  0.3346  0.0038
                                            0.0183 -0.0111  0.0120  0.0016  0.0067
                ( 62.72%)  -0.7919* H  12 s(100.00%)
                                           -1.0000 -0.0042
   691. (0.01235) BD*( 1) C  11 - H  13  
                ( 38.04%)   0.6168* C  11 s( 23.30%)p 3.29( 76.64%)d 0.00(  0.07%)
                                            0.0001 -0.4826 -0.0056  0.0010 -0.8210
                                            0.0126 -0.2862 -0.0087  0.1003  0.0070
                                           -0.0130  0.0054  0.0019 -0.0178  0.0128
                ( 61.96%)  -0.7872* H  13 s(100.00%)
                                           -1.0000 -0.0021
   692. (0.01066) BD*( 1) C  11 - C  14  
                ( 51.58%)   0.7182* C  11 s( 25.81%)p 2.87( 74.14%)d 0.00(  0.04%)
                                            0.0003  0.5079 -0.0112  0.0013 -0.0948
                                            0.0141 -0.7361  0.0014 -0.4360 -0.0168
                                            0.0040  0.0025  0.0158 -0.0129 -0.0030
                ( 48.42%)  -0.6958* C  14 s( 27.81%)p 2.59( 72.16%)d 0.00(  0.03%)
                                            0.0000  0.5272 -0.0094  0.0014  0.0868
                                            0.0138  0.7262  0.0037  0.4318 -0.0079
                                            0.0006 -0.0008  0.0135 -0.0112 -0.0021
   693. (0.01786) BD*( 1) C  14 - H  15  
                ( 37.01%)   0.6084* C  14 s( 25.09%)p 2.98( 74.85%)d 0.00(  0.06%)
                                            0.0001 -0.5009 -0.0047  0.0008 -0.4409
                                           -0.0117  0.6412 -0.0056 -0.3777  0.0105
                                            0.0156 -0.0077  0.0145  0.0077  0.0062
                ( 62.99%)  -0.7936* H  15 s(100.00%)
                                           -1.0000 -0.0038
   694. (0.01003) BD*( 1) C  14 - H  16  
                ( 37.10%)   0.6091* C  14 s( 22.93%)p 3.36( 77.00%)d 0.00(  0.06%)
                                            0.0002 -0.4789 -0.0028  0.0009 -0.3040
                                           -0.0096 -0.1017  0.0073  0.8167 -0.0070
                                           -0.0008  0.0103  0.0035 -0.0020 -0.0228
                ( 62.90%)  -0.7931* H  16 s(100.00%)
                                           -1.0000 -0.0011
   695. (0.06742) BD*( 1) C  14 - C  17  
                ( 48.71%)   0.6980* C  14 s( 24.14%)p 3.14( 75.80%)d 0.00(  0.06%)
                                           -0.0001 -0.4913  0.0016 -0.0009  0.8394
                                            0.0037  0.2248  0.0060  0.0527  0.0086
                                           -0.0115 -0.0031 -0.0014 -0.0187  0.0107
                ( 51.29%)  -0.7161* C  17 s( 40.47%)p 1.47( 59.48%)d 0.00(  0.05%)
                                            0.0000 -0.6351 -0.0371 -0.0046 -0.7511
                                            0.0121 -0.1602 -0.0015 -0.0689  0.0087
                                           -0.0039 -0.0027 -0.0018 -0.0223  0.0039
   696. (0.10843) BD*( 1) C  17 - O  18  
                ( 69.66%)   0.8347* C  17 s( 26.94%)p 2.70( 72.79%)d 0.01(  0.27%)
                                           -0.0001  0.5187 -0.0176 -0.0083 -0.2692
                                           -0.0375 -0.8071 -0.0223  0.0455  0.0002
                                            0.0248 -0.0029 -0.0043 -0.0401 -0.0213
                ( 30.34%)  -0.5508* O  18 s( 33.81%)p 1.96( 66.14%)d 0.00(  0.06%)
                                           -0.0001  0.5814 -0.0037 -0.0008  0.3089
                                           -0.0055  0.7511  0.0047 -0.0416 -0.0003
                                            0.0193 -0.0002 -0.0003 -0.0051 -0.0128
   697. (0.02158) BD*( 1) C  17 - O  19  
                ( 66.21%)   0.8137* C  17 s( 31.76%)p 2.14( 68.12%)d 0.00(  0.12%)
                                           -0.0002  0.5618 -0.0447 -0.0031 -0.5979
                                           -0.0503  0.5644  0.0276  0.0397 -0.0183
                                           -0.0315  0.0010 -0.0003  0.0038 -0.0121
                ( 33.79%)  -0.5813* O  19 s( 41.41%)p 1.41( 58.20%)d 0.01(  0.39%)
                                            0.0000  0.6434 -0.0131 -0.0012  0.4950
                                           -0.0060 -0.5124  0.0080  0.2727 -0.0029
                                           -0.0521  0.0173 -0.0177 -0.0020 -0.0243
   698. (0.20285) BD*( 2) C  17 - O  19  
                ( 69.00%)   0.8307* C  17 s(  0.82%)p99.99( 98.98%)d 0.24(  0.20%)
                                            0.0001 -0.0897  0.0131  0.0014 -0.0168
                                            0.0157  0.0035 -0.0142  0.9939 -0.0339
                                           -0.0007 -0.0304  0.0311  0.0006 -0.0094
                ( 31.00%)  -0.5568* O  19 s(  1.16%)p84.64( 98.49%)d 0.30(  0.34%)
                                            0.0000 -0.1078  0.0041  0.0004 -0.2021
                                            0.0012  0.1776 -0.0025  0.9552 -0.0084
                                            0.0177  0.0373 -0.0365 -0.0009  0.0199
   699. (0.03176) BD*( 1) O  18 - C  20  
                ( 31.60%)   0.5622* O  18 s( 30.70%)p 2.26( 69.24%)d 0.00(  0.06%)
                                            0.0002 -0.5540  0.0078 -0.0002 -0.5242
                                            0.0088  0.6388  0.0082 -0.0970  0.0021
                                            0.0168 -0.0048  0.0038 -0.0074  0.0148
                ( 68.40%)  -0.8270* C  20 s( 20.10%)p 3.96( 79.64%)d 0.01(  0.25%)
                                           -0.0001 -0.4472  0.0317  0.0030  0.4752
                                            0.0384 -0.7487 -0.0135  0.0899  0.0165
                                            0.0390 -0.0060  0.0078  0.0180  0.0244
   700. (0.01390) BD*( 1) C  20 - H  21  
                ( 37.83%)   0.6151* C  20 s( 24.90%)p 3.01( 75.03%)d 0.00(  0.08%)
                                            0.0002 -0.4989 -0.0068  0.0005  0.4042
                                           -0.0088  0.6094 -0.0245  0.4635  0.0089
                                           -0.0178 -0.0100 -0.0171  0.0061  0.0027
                ( 62.17%)  -0.7885* H  21 s(100.00%)
                                           -1.0000 -0.0023
   701. (0.02083) BD*( 1) C  20 - H  22  
                ( 38.41%)   0.6197* C  20 s( 26.02%)p 2.84( 73.91%)d 0.00(  0.07%)
                                            0.0000 -0.5098 -0.0173  0.0001 -0.7789
                                            0.0130 -0.1511  0.0165  0.3301  0.0115
                                           -0.0079  0.0153  0.0014 -0.0195  0.0064
                ( 61.59%)  -0.7848* H  22 s(100.00%)
                                           -1.0000 -0.0043
   702. (0.02530) BD*( 1) C  20 - C  23  
                ( 50.30%)   0.7093* C  20 s( 29.06%)p 2.44( 70.89%)d 0.00(  0.05%)
                                            0.0002  0.5389 -0.0102  0.0022  0.0328
                                           -0.0011 -0.2025 -0.0108  0.8165  0.0084
                                            0.0015  0.0020 -0.0088  0.0001  0.0206
                ( 49.70%)  -0.7049* C  23 s( 28.30%)p 2.53( 71.65%)d 0.00(  0.05%)
                                            0.0001  0.5317 -0.0164  0.0016 -0.0323
                                            0.0021  0.2742  0.0003 -0.8002  0.0013
                                           -0.0017 -0.0011 -0.0130 -0.0028  0.0181
   703. (0.01962) BD*( 1) C  23 - H  24  
                ( 38.90%)   0.6237* C  23 s( 25.39%)p 2.94( 74.53%)d 0.00(  0.08%)
                                           -0.0001  0.5037  0.0150 -0.0002  0.3254
                                           -0.0135 -0.7981  0.0018  0.0475 -0.0010
                                           -0.0180 -0.0013 -0.0007 -0.0166 -0.0128
                ( 61.10%)  -0.7816* H  24 s(100.00%)
                                            1.0000  0.0038
   704. (0.02514) BD*( 1) C  23 - H  25  
                ( 36.57%)   0.6048* C  23 s( 27.08%)p 2.69( 72.85%)d 0.00(  0.07%)
                                            0.0000  0.5202  0.0142  0.0002 -0.7577
                                            0.0096  0.0425 -0.0053  0.3904 -0.0036
                                           -0.0034 -0.0180 -0.0012  0.0177 -0.0059
                ( 63.43%)  -0.7964* H  25 s(100.00%)
                                            1.0000  0.0071
   705. (0.03061) BD*( 1) C  23 - O  26  
                ( 68.93%)   0.8302* C  23 s( 19.38%)p 4.15( 80.36%)d 0.01(  0.26%)
                                            0.0001  0.4390 -0.0336 -0.0032  0.5623
                                            0.0186  0.5315  0.0308  0.4512  0.0046
                                            0.0334  0.0284  0.0252  0.0020 -0.0066
                ( 31.07%)  -0.5574* O  26 s( 30.15%)p 2.31( 69.79%)d 0.00(  0.06%)
                                           -0.0001  0.5490 -0.0081 -0.0001 -0.5277
                                           -0.0021 -0.5479  0.0046 -0.3453 -0.0070
                                            0.0201  0.0063  0.0030 -0.0075 -0.0084
   706. (0.10575) BD*( 1) O  26 - C  27  
                ( 30.27%)   0.5502* O  26 s( 33.90%)p 1.95( 66.05%)d 0.00(  0.06%)
                                            0.0001 -0.5822  0.0059  0.0007 -0.2916
                                           -0.0053  0.1643 -0.0073 -0.7405 -0.0003
                                            0.0028 -0.0082  0.0151  0.0031 -0.0158
                ( 69.73%)  -0.8351* C  27 s( 26.91%)p 2.71( 72.82%)d 0.01(  0.26%)
                                            0.0001 -0.5182  0.0226  0.0082  0.3362
                                           -0.0011 -0.1363 -0.0306  0.7711  0.0330
                                            0.0086 -0.0321  0.0079 -0.0091 -0.0373
   707. (0.01799) BD*( 1) C  27 - O  28  
                ( 66.15%)   0.8133* C  27 s( 32.30%)p 2.09( 67.58%)d 0.00(  0.11%)
                                            0.0003 -0.5662  0.0498  0.0027 -0.4819
                                           -0.0389 -0.6015 -0.0477 -0.2791 -0.0033
                                           -0.0238 -0.0083 -0.0166  0.0037  0.0144
                ( 33.85%)  -0.5818* O  28 s( 42.32%)p 1.35( 57.30%)d 0.01(  0.38%)
                                            0.0000 -0.6504  0.0123  0.0015  0.5413
                                           -0.0071  0.4744 -0.0051  0.2340 -0.0052
                                           -0.0471 -0.0231 -0.0247 -0.0029  0.0217
   708. (0.20372) BD*( 2) C  27 - O  28  
                ( 69.11%)   0.8313* C  27 s(  0.17%)p99.99( 99.63%)d 1.16(  0.20%)
                                            0.0000 -0.0411  0.0036 -0.0022 -0.7793
                                            0.0242  0.4796 -0.0247  0.3968 -0.0173
                                           -0.0096  0.0002  0.0193 -0.0370  0.0121
                ( 30.89%)  -0.5558* O  28 s(  0.16%)p99.99( 99.49%)d 2.08(  0.34%)
                                            0.0000 -0.0405  0.0026  0.0006 -0.7137
                                            0.0068  0.5444 -0.0047  0.4348 -0.0047
                                            0.0074 -0.0035 -0.0283  0.0490 -0.0122
   709. (0.07209) BD*( 1) C  27 - C  29  
                ( 51.57%)   0.7181* C  27 s( 40.63%)p 1.46( 59.31%)d 0.00(  0.05%)
                                            0.0001  0.6361  0.0407  0.0036 -0.2074
                                            0.0104 -0.6197  0.0122  0.4071 -0.0078
                                            0.0072 -0.0117 -0.0133 -0.0110 -0.0072
                ( 48.43%)  -0.6959* C  29 s( 23.62%)p 3.23( 76.31%)d 0.00(  0.06%)
                                            0.0000  0.4860  0.0017  0.0004  0.2233
                                            0.0005  0.6886 -0.0059 -0.4889 -0.0067
                                            0.0078 -0.0066 -0.0198 -0.0121 -0.0003
   710. (0.01848) BD*( 1) C  29 - H  30  
                ( 37.51%)   0.6124* C  29 s( 23.23%)p 3.30( 76.70%)d 0.00(  0.07%)
                                            0.0002 -0.4819 -0.0105  0.0010  0.3112
                                           -0.0071  0.6190  0.0003  0.5355 -0.0117
                                           -0.0117 -0.0102 -0.0193  0.0078 -0.0039
                ( 62.49%)  -0.7905* H  30 s(100.00%)
                                           -1.0000 -0.0027
   711. (0.01999) BD*( 1) C  29 - C  31  
                ( 48.34%)   0.6952* C  29 s( 26.45%)p 2.78( 73.51%)d 0.00(  0.04%)
                                            0.0000 -0.5143  0.0050 -0.0007  0.6130
                                            0.0127 -0.2290  0.0137 -0.5536  0.0049
                                            0.0086  0.0143 -0.0070 -0.0058  0.0001
                ( 51.66%)  -0.7188* C  31 s( 26.28%)p 2.80( 73.68%)d 0.00(  0.04%)
                                           -0.0005 -0.5125  0.0099 -0.0016 -0.6418
                                            0.0089  0.1656  0.0150  0.5450  0.0070
                                            0.0053  0.0173 -0.0037 -0.0090 -0.0020
   712. (0.01281) BD*( 1) C  29 - C  44  
                ( 48.17%)   0.6940* C  29 s( 26.68%)p 2.75( 73.29%)d 0.00(  0.04%)
                                            0.0001 -0.5164  0.0106 -0.0005 -0.6905
                                           -0.0051  0.2986  0.0165 -0.4080  0.0074
                                            0.0079 -0.0119  0.0044 -0.0109  0.0045
                ( 51.83%)  -0.7199* C  44 s( 27.49%)p 2.64( 72.47%)d 0.00(  0.04%)
                                           -0.0004 -0.5242  0.0083 -0.0026  0.6821
                                            0.0062 -0.3169  0.0069  0.3986  0.0068
                                            0.0109 -0.0132  0.0064 -0.0088  0.0034
   713. (0.01368) BD*( 1) C  31 - H  32  
                ( 38.14%)   0.6175* C  31 s( 22.54%)p 3.43( 77.39%)d 0.00(  0.07%)
                                           -0.0002  0.4747  0.0085 -0.0012 -0.1113
                                           -0.0152 -0.6956  0.0017  0.5266 -0.0098
                                            0.0040 -0.0033 -0.0212 -0.0143  0.0004
                ( 61.86%)  -0.7865* H  32 s(100.00%)
                                            1.0000  0.0027
   714. (0.01768) BD*( 1) C  31 - H  33  
                ( 36.49%)   0.6041* C  31 s( 24.05%)p 3.15( 75.88%)d 0.00(  0.07%)
                                           -0.0001  0.4904  0.0074 -0.0011 -0.7396
                                            0.0011  0.1155 -0.0142 -0.4452  0.0098
                                           -0.0050  0.0195 -0.0034  0.0158 -0.0031
                ( 63.51%)  -0.7969* H  33 s(100.00%)
                                            1.0000  0.0042
   715. (0.01379) BD*( 1) C  31 - C  34  
                ( 50.12%)   0.7080* C  31 s( 27.14%)p 2.68( 72.82%)d 0.00(  0.04%)
                                            0.0002  0.5208 -0.0106  0.0013  0.1661
                                           -0.0003  0.6886  0.0071  0.4758  0.0052
                                            0.0050  0.0038  0.0157 -0.0109 -0.0001
                ( 49.88%)  -0.7063* C  34 s( 27.21%)p 2.67( 72.75%)d 0.00(  0.04%)
                                            0.0001  0.5215 -0.0103  0.0012 -0.1305
                                           -0.0030 -0.6956 -0.0014 -0.4760 -0.0006
                                            0.0052  0.0033  0.0149 -0.0112 -0.0010
   716. (0.01639) BD*( 1) C  34 - H  35  
                ( 37.41%)   0.6116* C  34 s( 23.62%)p 3.23( 76.32%)d 0.00(  0.06%)
                                            0.0001 -0.4859 -0.0097  0.0008  0.0315
                                           -0.0158 -0.7137  0.0008  0.5026 -0.0068
                                            0.0022 -0.0010  0.0204  0.0150  0.0006
                ( 62.59%)  -0.7911* H  35 s(100.00%)
                                           -1.0000 -0.0045
   717. (0.01379) BD*( 1) C  34 - H  36  
                ( 37.76%)   0.6145* C  34 s( 23.36%)p 3.28( 76.57%)d 0.00(  0.07%)
                                            0.0001 -0.4833 -0.0084  0.0009 -0.7944
                                            0.0005  0.0368 -0.0129 -0.3648  0.0088
                                            0.0012 -0.0174  0.0003 -0.0180  0.0052
                ( 62.24%)  -0.7889* H  36 s(100.00%)
                                           -1.0000 -0.0023
   718. (0.01157) BD*( 1) C  34 - C  37  
                ( 51.35%)   0.7166* C  34 s( 25.85%)p 2.87( 74.11%)d 0.00(  0.04%)
                                            0.0003  0.5083 -0.0123  0.0011 -0.5913
                                           -0.0013  0.0664 -0.0022  0.6221  0.0052
                                           -0.0022 -0.0181  0.0020  0.0089  0.0056
                ( 48.65%)  -0.6975* C  37 s( 27.95%)p 2.58( 72.02%)d 0.00(  0.03%)
                                            0.0000  0.5286 -0.0104  0.0013  0.5861
                                            0.0071 -0.0568 -0.0022 -0.6111  0.0028
                                            0.0021 -0.0150 -0.0004  0.0078  0.0047
   719. (0.01617) BD*( 1) C  37 - H  38  
                ( 35.83%)   0.5986* C  37 s( 23.22%)p 3.30( 76.71%)d 0.00(  0.06%)
                                           -0.0002  0.4818  0.0085 -0.0007 -0.7996
                                            0.0024 -0.1087 -0.0126 -0.3401  0.0152
                                           -0.0003  0.0137  0.0006  0.0190 -0.0087
                ( 64.17%)  -0.8011* H  38 s(100.00%)
                                            1.0000  0.0037
   720. (0.01214) BD*( 1) C  37 - H  39  
                ( 37.02%)   0.6084* C  37 s( 24.23%)p 3.12( 75.71%)d 0.00(  0.06%)
                                            0.0002 -0.4922 -0.0041  0.0010 -0.1241
                                            0.0121  0.6160  0.0002 -0.6017  0.0046
                                            0.0026 -0.0044  0.0203  0.0092 -0.0089
                ( 62.98%)  -0.7936* H  39 s(100.00%)
                                           -1.0000 -0.0023
   721. (0.05394) BD*( 1) C  37 - C  40  
                ( 49.20%)   0.7014* C  37 s( 24.60%)p 3.06( 75.33%)d 0.00(  0.06%)
                                           -0.0002 -0.4960  0.0067 -0.0010 -0.0293
                                            0.0063 -0.7774 -0.0045 -0.3846 -0.0087
                                            0.0000 -0.0007 -0.0179  0.0166  0.0060
                ( 50.80%)  -0.7127* C  40 s( 40.26%)p 1.48( 59.70%)d 0.00(  0.05%)
                                            0.0001 -0.6336 -0.0333 -0.0054 -0.0089
                                            0.0061  0.6790 -0.0125  0.3680 -0.0170
                                            0.0005 -0.0010 -0.0137  0.0115  0.0127
   722. (0.02576) BD*( 1) C  40 - O  41  
                ( 66.75%)   0.8170* C  40 s( 32.51%)p 2.07( 67.36%)d 0.00(  0.13%)
                                            0.0000  0.5691 -0.0352 -0.0023  0.0299
                                            0.0010  0.7300  0.0587 -0.3685 -0.0248
                                            0.0013 -0.0001 -0.0257 -0.0217 -0.0124
                ( 33.25%)  -0.5767* O  41 s( 42.19%)p 1.36( 57.46%)d 0.01(  0.35%)
                                            0.0000  0.6493 -0.0180  0.0003 -0.0097
                                            0.0006 -0.6737 -0.0061  0.3472  0.0001
                                            0.0019 -0.0005 -0.0428 -0.0390 -0.0123
   723. (0.24090) BD*( 2) C  40 - O  41  
                ( 72.48%)   0.8514* C  40 s(  0.00%)p 1.00( 99.77%)d 0.00(  0.23%)
                                            0.0000 -0.0015  0.0003  0.0011  0.9968
                                           -0.0364 -0.0149  0.0036  0.0498 -0.0022
                                            0.0432 -0.0211  0.0029  0.0015 -0.0014
                ( 27.52%)  -0.5245* O  41 s(  0.00%)p 1.00( 99.71%)d 0.00(  0.29%)
                                            0.0000 -0.0067 -0.0004  0.0003  0.9975
                                            0.0110  0.0024  0.0003  0.0448  0.0007
                                           -0.0485  0.0232 -0.0021 -0.0016  0.0027
   724. (0.08958) BD*( 1) C  40 - O  42  
                ( 68.85%)   0.8297* C  40 s( 27.27%)p 2.66( 72.46%)d 0.01(  0.27%)
                                           -0.0001  0.5217 -0.0186 -0.0106 -0.0412
                                            0.0006  0.0250 -0.0008  0.8490  0.0378
                                            0.0002 -0.0044 -0.0005  0.0050  0.0516
                ( 31.15%)  -0.5581* O  42 s( 34.92%)p 1.86( 65.01%)d 0.00(  0.07%)
                                            0.0000  0.5910 -0.0001 -0.0012  0.0347
                                            0.0003  0.0389 -0.0035 -0.8046 -0.0051
                                            0.0005 -0.0017 -0.0137 -0.0040  0.0218
   725. (0.01578) BD*( 1) O  42 - H  43  
                ( 24.32%)   0.4931* O  42 s( 20.81%)p 3.80( 79.09%)d 0.01(  0.11%)
                                            0.0002 -0.4560  0.0092 -0.0043  0.0203
                                            0.0012 -0.8067 -0.0036 -0.3725 -0.0312
                                            0.0004  0.0001 -0.0027  0.0290  0.0149
                ( 75.68%)  -0.8700* H  43 s(100.00%)
                                           -0.9999  0.0126
   726. (0.00485) BD*( 1) C  44 - H  45  
                ( 38.16%)   0.6177* C  44 s( 24.01%)p 3.16( 75.93%)d 0.00(  0.06%)
                                            0.0000 -0.4900 -0.0011  0.0007 -0.5939
                                           -0.0070  0.2622  0.0041  0.5810 -0.0150
                                            0.0086  0.0200 -0.0089 -0.0078 -0.0046
                ( 61.84%)  -0.7864* H  45 s(100.00%)
                                           -1.0000 -0.0003
   727. (0.00824) BD*( 1) C  44 - H  46  
                ( 37.54%)   0.6127* C  44 s( 24.56%)p 3.07( 75.38%)d 0.00(  0.06%)
                                            0.0000 -0.4956 -0.0033  0.0006 -0.3591
                                           -0.0137 -0.6003  0.0111 -0.5140 -0.0016
                                           -0.0123 -0.0100 -0.0176  0.0068 -0.0005
                ( 62.46%)  -0.7903* H  46 s(100.00%)
                                           -1.0000 -0.0017
   728. (0.00641) BD*( 1) C  44 - H  47  
                ( 38.39%)   0.6196* C  44 s( 23.91%)p 3.18( 76.03%)d 0.00(  0.06%)
                                           -0.0001  0.4890  0.0018 -0.0007 -0.2283
                                            0.0170 -0.6852 -0.0017  0.4882  0.0025
                                            0.0098 -0.0068 -0.0188 -0.0120 -0.0011
                ( 61.61%)  -0.7849* H  47 s(100.00%)
                                            1.0000  0.0008
   729. (0.01248) BD*( 1) C  48 - C  49  
                ( 49.52%)   0.7037* C  48 s( 36.56%)p 1.73( 63.40%)d 0.00(  0.04%)
                                            0.0002 -0.6046  0.0104 -0.0005  0.1238
                                            0.0304 -0.7063 -0.0074  0.3447  0.0096
                                            0.0009 -0.0013  0.0135  0.0116  0.0057
                ( 50.48%)  -0.7105* C  49 s( 35.08%)p 1.85( 64.88%)d 0.00(  0.04%)
                                            0.0000 -0.5921  0.0119  0.0009 -0.1150
                                            0.0298  0.6973  0.0229 -0.3845 -0.0043
                                            0.0066 -0.0045  0.0145  0.0107  0.0043
   730. (0.02603) BD*( 1) C  48 - C  53  
                ( 50.49%)   0.7105* C  48 s( 33.99%)p 1.94( 65.96%)d 0.00(  0.05%)
                                            0.0000  0.5830 -0.0028  0.0031  0.7284
                                           -0.0007 -0.2422 -0.0235  0.2640  0.0104
                                           -0.0090  0.0102 -0.0046  0.0132 -0.0091
                ( 49.51%)  -0.7037* C  53 s( 38.60%)p 1.59( 61.37%)d 0.00(  0.03%)
                                           -0.0003  0.6212  0.0100 -0.0008 -0.7412
                                           -0.0022  0.1790 -0.0094 -0.1792  0.0035
                                           -0.0086  0.0074 -0.0018  0.0118 -0.0066
   731. (0.42191) BD*( 2) C  48 - C  53  
                ( 48.29%)   0.6949* C  48 s(  0.01%)p 1.00( 99.95%)d 0.00(  0.04%)
                                            0.0000  0.0085 -0.0002  0.0002  0.1800
                                           -0.0015 -0.4116  0.0031 -0.8931  0.0078
                                           -0.0075 -0.0175 -0.0024  0.0043 -0.0037
                ( 51.71%)  -0.7191* C  53 s(  0.02%)p99.99( 99.93%)d 2.58(  0.05%)
                                            0.0000  0.0135  0.0002  0.0006  0.1381
                                           -0.0016 -0.3871  0.0038 -0.9112  0.0096
                                            0.0077  0.0103 -0.0103  0.0032  0.0138
   732. (0.01137) BD*( 1) C  48 - H  54  
                ( 38.10%)   0.6173* C  48 s( 29.38%)p 2.40( 70.57%)d 0.00(  0.05%)
                                           -0.0003  0.5419  0.0099 -0.0031 -0.6482
                                           -0.0003 -0.5216  0.0139  0.1149 -0.0053
                                            0.0184 -0.0036 -0.0043  0.0031 -0.0115
                ( 61.90%)  -0.7867* H  54 s(100.00%)
                                            1.0000  0.0009
   733. (0.02117) BD*( 1) C  49 - C  50  
                ( 51.19%)   0.7155* C  49 s( 35.64%)p 1.80( 64.32%)d 0.00(  0.04%)
                                            0.0000  0.5970 -0.0043  0.0027  0.5860
                                           -0.0110  0.5308  0.0216 -0.1314 -0.0113
                                            0.0161 -0.0031 -0.0045  0.0037 -0.0104
                ( 48.81%)  -0.6986* C  50 s( 35.21%)p 1.84( 64.76%)d 0.00(  0.03%)
                                           -0.0001  0.5933 -0.0059  0.0000 -0.6329
                                           -0.0189 -0.4863  0.0136  0.0997 -0.0086
                                            0.0155 -0.0029 -0.0040  0.0004 -0.0087
   734. (0.36714) BD*( 2) C  49 - C  50  
                ( 49.04%)   0.7003* C  49 s(  0.00%)p 1.00( 99.96%)d 0.00(  0.04%)
                                           -0.0001  0.0003  0.0001  0.0002  0.2080
                                           -0.0004 -0.4455  0.0017 -0.8705  0.0063
                                           -0.0073 -0.0160 -0.0045  0.0063 -0.0028
                ( 50.96%)  -0.7139* C  50 s(  0.02%)p99.99( 99.94%)d 1.75(  0.04%)
                                           -0.0004 -0.0149  0.0036  0.0009  0.2189
                                           -0.0013 -0.4774  0.0007 -0.8506  0.0020
                                           -0.0011  0.0069  0.0129 -0.0086 -0.0110
   735. (0.01245) BD*( 1) C  49 - H  55  
                ( 38.18%)   0.6179* C  49 s( 29.23%)p 2.42( 70.72%)d 0.00(  0.05%)
                                           -0.0004  0.5405  0.0124 -0.0014 -0.7738
                                            0.0101  0.1787 -0.0057 -0.2761  0.0058
                                           -0.0076  0.0116 -0.0033  0.0159 -0.0086
                ( 61.82%)  -0.7863* H  55 s(100.00%)
                                            1.0000  0.0015
   736. (0.03021) BD*( 1) C  50 - C  51  
                ( 51.08%)   0.7147* C  50 s( 32.76%)p 2.05( 67.20%)d 0.00(  0.04%)
                                           -0.0001  0.5724 -0.0032  0.0019  0.7381
                                            0.0052 -0.2024  0.0027  0.2935  0.0058
                                           -0.0083  0.0104 -0.0053  0.0120 -0.0073
                ( 48.92%)  -0.6994* C  51 s( 37.58%)p 1.66( 62.39%)d 0.00(  0.03%)
                                           -0.0002  0.6129 -0.0110  0.0017 -0.7015
                                           -0.0040  0.2593  0.0058 -0.2541  0.0013
                                           -0.0062  0.0095 -0.0038  0.0107 -0.0064
   737. (0.02314) BD*( 1) C  50 - C  56  
                ( 49.12%)   0.7009* C  50 s( 31.94%)p 2.13( 68.03%)d 0.00(  0.03%)
                                            0.0002 -0.5651 -0.0067  0.0014  0.0766
                                            0.0218 -0.7027  0.0169  0.4241 -0.0045
                                           -0.0006 -0.0003  0.0146  0.0093  0.0018
                ( 50.88%)  -0.7133* C  56 s( 26.92%)p 2.71( 73.03%)d 0.00(  0.05%)
                                           -0.0002 -0.5188  0.0108 -0.0010 -0.0311
                                            0.0168  0.7117  0.0082 -0.4715 -0.0046
                                            0.0017 -0.0009  0.0177  0.0139  0.0009
   738. (0.02931) BD*( 1) C  51 - C  52  
                ( 49.14%)   0.7010* C  51 s( 32.48%)p 2.08( 67.47%)d 0.00(  0.05%)
                                            0.0002 -0.5699  0.0031 -0.0010 -0.1011
                                            0.0038  0.7410  0.0071 -0.3397 -0.0010
                                            0.0062 -0.0033  0.0135  0.0132  0.0073
                ( 50.86%)  -0.7132* C  52 s( 37.07%)p 1.70( 62.90%)d 0.00(  0.04%)
                                            0.0001 -0.6088 -0.0104 -0.0002  0.1470
                                            0.0122 -0.7187  0.0069  0.3009 -0.0076
                                            0.0050 -0.0016  0.0115  0.0130  0.0049
   739. (0.40744) BD*( 2) C  51 - C  52  
                ( 48.80%)   0.6986* C  51 s(  0.01%)p 1.00( 99.95%)d 0.00(  0.04%)
                                           -0.0003 -0.0001  0.0077  0.0004  0.1830
                                           -0.0012 -0.3890 -0.0030 -0.9026 -0.0067
                                           -0.0006  0.0024  0.0163 -0.0076 -0.0095
                ( 51.20%)  -0.7156* C  52 s(  0.00%)p 1.00( 99.95%)d 0.00(  0.05%)
                                            0.0000  0.0028  0.0032  0.0005  0.1128
                                           -0.0053 -0.3660 -0.0041 -0.9235  0.0009
                                            0.0074  0.0096 -0.0114  0.0039  0.0136
   740. (0.03413) BD*( 1) C  51 - C  62  
                ( 50.63%)   0.7116* C  51 s( 29.89%)p 2.34( 70.08%)d 0.00(  0.04%)
                                            0.0001  0.5465  0.0126 -0.0025  0.6807
                                           -0.0277  0.4814 -0.0028 -0.0694  0.0041
                                            0.0117  0.0003 -0.0027  0.0095 -0.0114
                ( 49.37%)  -0.7026* C  62 s( 23.38%)p 3.27( 76.56%)d 0.00(  0.05%)
                                            0.0000  0.4835 -0.0002  0.0002 -0.7838
                                           -0.0109 -0.3873  0.0029  0.0340  0.0072
                                            0.0176  0.0020 -0.0004  0.0087 -0.0125
   741. (0.03144) BD*( 1) C  52 - C  53  
                ( 49.39%)   0.7028* C  52 s( 38.24%)p 1.61( 61.73%)d 0.00(  0.03%)
                                            0.0001 -0.6183  0.0042 -0.0022  0.5229
                                           -0.0336  0.5628  0.0089 -0.1610 -0.0059
                                           -0.0163  0.0046  0.0039  0.0011  0.0061
                ( 50.61%)  -0.7114* C  53 s( 35.65%)p 1.80( 64.31%)d 0.00(  0.04%)
                                            0.0002 -0.5970 -0.0013 -0.0035 -0.6385
                                           -0.0085 -0.4744  0.0289  0.0959 -0.0152
                                           -0.0169  0.0033  0.0011 -0.0070  0.0090
   742. (0.02645) BD*( 1) C  52 - O  69  
                ( 66.97%)   0.8183* C  52 s( 24.47%)p 3.08( 75.32%)d 0.01(  0.21%)
                                            0.0003 -0.4944  0.0159  0.0058 -0.8301
                                           -0.0244  0.1764  0.0443 -0.1727 -0.0279
                                            0.0131 -0.0117  0.0027 -0.0364  0.0209
                ( 33.03%)  -0.5748* O  69 s( 30.58%)p 2.27( 69.35%)d 0.00(  0.08%)
                                            0.0001 -0.5529  0.0042 -0.0007  0.8255
                                            0.0044 -0.0748  0.0101  0.0782 -0.0106
                                            0.0136 -0.0119  0.0064 -0.0176  0.0108
   743. (0.02732) BD*( 1) C  53 - O  70  
                ( 66.93%)   0.8181* C  53 s( 25.54%)p 2.91( 74.26%)d 0.01(  0.20%)
                                           -0.0001  0.5048 -0.0229 -0.0054  0.1512
                                            0.0299 -0.7684 -0.0267  0.3569  0.0171
                                           -0.0158  0.0073 -0.0281 -0.0289 -0.0097
                ( 33.07%)  -0.5751* O  70 s( 32.65%)p 2.06( 67.28%)d 0.00(  0.07%)
                                            0.0000  0.5714 -0.0016 -0.0001 -0.2052
                                            0.0030  0.7154  0.0050 -0.3448 -0.0013
                                           -0.0161  0.0099 -0.0152 -0.0067 -0.0078
   744. (0.01624) BD*( 1) C  56 - H  57  
                ( 37.82%)   0.6150* C  56 s( 22.80%)p 3.38( 77.13%)d 0.00(  0.07%)
                                           -0.0002  0.4774  0.0062 -0.0010 -0.1220
                                           -0.0168 -0.2155  0.0110 -0.8424  0.0000
                                            0.0010  0.0061  0.0117 -0.0014  0.0221
                ( 62.18%)  -0.7885* H  57 s(100.00%)
                                            1.0000  0.0030
   745. (0.01261) BD*( 1) C  56 - H  58  
                ( 37.28%)   0.6106* C  56 s( 23.45%)p 3.26( 76.49%)d 0.00(  0.06%)
                                           -0.0001  0.4842  0.0024 -0.0009 -0.6824
                                            0.0004  0.4872 -0.0052  0.2483 -0.0140
                                           -0.0186 -0.0093  0.0065  0.0075 -0.0092
                ( 62.72%)  -0.7919* H  58 s(100.00%)
                                            1.0000  0.0019
   746. (0.02392) BD*( 1) C  56 - C  59  
                ( 49.83%)   0.7059* C  56 s( 26.77%)p 2.73( 73.19%)d 0.00(  0.04%)
                                           -0.0003 -0.5174  0.0020 -0.0016 -0.7194
                                            0.0146 -0.4565 -0.0178 -0.0726  0.0096
                                           -0.0143 -0.0032 -0.0015 -0.0085  0.0104
                ( 50.17%)  -0.7083* C  59 s( 26.15%)p 2.82( 73.80%)d 0.00(  0.05%)
                                            0.0000 -0.5114  0.0035 -0.0011  0.7075
                                            0.0159  0.4784 -0.0180  0.0867  0.0210
                                           -0.0174 -0.0034 -0.0010 -0.0053  0.0119
   747. (0.02556) BD*( 1) C  59 - H  60  
                ( 37.30%)   0.6108* C  59 s( 24.18%)p 3.13( 75.75%)d 0.00(  0.07%)
                                           -0.0001  0.4916  0.0105 -0.0017  0.0109
                                            0.0022  0.6188 -0.0117 -0.6117  0.0141
                                            0.0002 -0.0018 -0.0232 -0.0100  0.0075
                ( 62.70%)  -0.7918* H  60 s(100.00%)
                                            1.0000  0.0068
   748. (0.03947) BD*( 1) C  59 - C  61  
                ( 50.56%)   0.7110* C  59 s( 26.84%)p 2.72( 73.11%)d 0.00(  0.05%)
                                            0.0003  0.5181  0.0032  0.0012  0.7056
                                            0.0080 -0.4783  0.0300 -0.0560 -0.0189
                                           -0.0178 -0.0026  0.0001  0.0077 -0.0108
                ( 49.44%)  -0.7032* C  61 s( 26.29%)p 2.80( 73.65%)d 0.00(  0.05%)
                                            0.0000  0.5127  0.0041  0.0003 -0.7055
                                            0.0255  0.4833  0.0125  0.0631 -0.0228
                                           -0.0189 -0.0056  0.0026  0.0077 -0.0095
   749. (0.02989) BD*( 1) C  59 - N  81  
                ( 60.16%)   0.7756* C  59 s( 22.79%)p 3.38( 77.09%)d 0.01(  0.12%)
                                            0.0001  0.4769 -0.0217  0.0001 -0.0194
                                           -0.0051  0.3961  0.0193  0.7828  0.0181
                                           -0.0008 -0.0016  0.0238 -0.0059  0.0248
                ( 39.84%)  -0.6312* N  81 s( 29.29%)p 2.41( 70.66%)d 0.00(  0.05%)
                                           -0.0001  0.5412  0.0023  0.0008  0.0719
                                           -0.0048 -0.3872 -0.0051 -0.7426 -0.0027
                                           -0.0082 -0.0072  0.0087  0.0005  0.0180
   750. (0.04755) BD*( 1) C  61 - C  62  
                ( 51.83%)   0.7199* C  61 s( 26.52%)p 2.77( 73.42%)d 0.00(  0.06%)
                                           -0.0002 -0.5149 -0.0106 -0.0009 -0.0937
                                           -0.0101  0.4999 -0.0012 -0.6895 -0.0001
                                            0.0037 -0.0015  0.0191  0.0067 -0.0117
                ( 48.17%)  -0.6941* C  62 s( 26.70%)p 2.74( 73.26%)d 0.00(  0.04%)
                                            0.0000 -0.5167  0.0027 -0.0004 -0.0461
                                           -0.0233 -0.4893  0.0040  0.7003 -0.0083
                                           -0.0006  0.0000  0.0162  0.0051 -0.0105
   751. (0.03674) BD*( 1) C  61 - O  67  
                ( 66.73%)   0.8169* C  61 s( 19.33%)p 4.16( 80.45%)d 0.01(  0.22%)
                                            0.0002 -0.4388  0.0266  0.0024 -0.7008
                                           -0.0194 -0.5584 -0.0289  0.0174  0.0131
                                           -0.0393  0.0012  0.0003 -0.0088  0.0235
                ( 33.27%)  -0.5768* O  67 s( 32.03%)p 2.12( 67.89%)d 0.00(  0.08%)
                                           -0.0001 -0.5660 -0.0011  0.0032  0.6177
                                            0.0038  0.5436 -0.0019 -0.0420  0.0031
                                           -0.0199  0.0029  0.0094  0.0085  0.0149
   752. (0.03661) BD*( 1) C  61 - C  86  
                ( 49.31%)   0.7022* C  61 s( 27.68%)p 2.61( 72.27%)d 0.00(  0.05%)
                                            0.0000 -0.5261 -0.0018 -0.0004 -0.0105
                                           -0.0065  0.4501 -0.0273  0.7205  0.0071
                                            0.0014 -0.0008 -0.0173  0.0066 -0.0117
                ( 50.69%)  -0.7120* C  86 s( 26.79%)p 2.73( 73.16%)d 0.00(  0.05%)
                                           -0.0003 -0.5176  0.0038 -0.0016  0.0299
                                           -0.0010 -0.4574 -0.0146 -0.7220  0.0073
                                            0.0007 -0.0003 -0.0159  0.0049 -0.0132
   753. (0.03577) BD*( 1) C  62 - C  63  
                ( 49.02%)   0.7002* C  62 s( 24.26%)p 3.12( 75.68%)d 0.00(  0.05%)
                                            0.0000 -0.4926 -0.0017 -0.0002 -0.6087
                                           -0.0114  0.6204 -0.0197  0.0297 -0.0047
                                            0.0184  0.0009 -0.0003  0.0066  0.0118
                ( 50.98%)  -0.7140* C  63 s( 29.14%)p 2.43( 70.81%)d 0.00(  0.05%)
                                           -0.0001 -0.5398 -0.0067 -0.0021  0.4985
                                           -0.0253 -0.6770 -0.0091  0.0223 -0.0108
                                            0.0181 -0.0016 -0.0002  0.0041  0.0108
   754. (0.03302) BD*( 1) C  62 - C  75  
                ( 47.56%)   0.6897* C  62 s( 25.61%)p 2.90( 74.36%)d 0.00(  0.04%)
                                            0.0000 -0.5060 -0.0043 -0.0004 -0.1086
                                           -0.0106 -0.4740  0.0055 -0.7120 -0.0026
                                           -0.0021 -0.0019 -0.0145  0.0046 -0.0107
                ( 52.44%)  -0.7241* C  75 s( 26.06%)p 2.84( 73.89%)d 0.00(  0.04%)
                                           -0.0005 -0.5105  0.0048 -0.0015  0.0965
                                           -0.0054  0.4674  0.0068  0.7149 -0.0062
                                           -0.0019 -0.0031 -0.0162  0.0050 -0.0114
   755. (0.02372) BD*( 1) C  63 - H  64  
                ( 36.82%)   0.6068* C  63 s( 25.58%)p 2.91( 74.35%)d 0.00(  0.07%)
                                            0.0003 -0.5058  0.0010  0.0011 -0.7478
                                            0.0165 -0.1613  0.0121 -0.3972 -0.0032
                                           -0.0054 -0.0171 -0.0041 -0.0185  0.0059
                ( 63.18%)  -0.7949* H  64 s(100.00%)
                                           -1.0000 -0.0051
   756. (0.08296) BD*( 1) C  63 - C  65  
                ( 48.13%)   0.6938* C  63 s( 26.40%)p 2.79( 73.54%)d 0.00(  0.06%)
                                            0.0001  0.5138  0.0025  0.0006  0.1379
                                            0.0222 -0.3345 -0.0094 -0.7771  0.0063
                                           -0.0030 -0.0054  0.0159 -0.0006  0.0177
                ( 51.87%)  -0.7202* C  65 s( 32.88%)p 2.04( 67.07%)d 0.00(  0.06%)
                                            0.0000  0.5732  0.0155 -0.0010 -0.1805
                                            0.0123  0.2707 -0.0216  0.7511 -0.0028
                                           -0.0026 -0.0073  0.0155  0.0012  0.0163
   757. (0.02583) BD*( 1) C  63 - O  69  
                ( 67.64%)   0.8224* C  63 s( 18.74%)p 4.32( 81.02%)d 0.01(  0.24%)
                                           -0.0002  0.4323 -0.0211 -0.0021 -0.4133
                                            0.0178 -0.6330 -0.0345  0.4855  0.0392
                                            0.0270 -0.0217 -0.0320 -0.0127 -0.0026
                ( 32.36%)  -0.5689* O  69 s( 26.30%)p 2.80( 73.62%)d 0.00(  0.08%)
                                           -0.0001  0.5128 -0.0006 -0.0011  0.4389
                                            0.0174  0.5791 -0.0069 -0.4559  0.0049
                                            0.0054 -0.0037 -0.0255 -0.0125  0.0005
   758. (0.01242) BD*( 1) C  65 - O  66  
                ( 66.58%)   0.8160* C  65 s( 30.18%)p 2.31( 69.70%)d 0.00(  0.12%)
                                            0.0001 -0.5464  0.0562  0.0021 -0.2940
                                           -0.0152  0.7752  0.0684  0.0677  0.0130
                                            0.0174  0.0002 -0.0046  0.0215  0.0206
                ( 33.42%)  -0.5781* O  66 s( 43.62%)p 1.28( 56.05%)d 0.01(  0.33%)
                                            0.0000 -0.6603  0.0142  0.0016  0.1340
                                           -0.0006 -0.7319 -0.0078 -0.0820 -0.0001
                                            0.0209  0.0014 -0.0105  0.0430  0.0307
   759. (0.07943) BD*( 2) C  65 - O  66  
                ( 67.57%)   0.8220* C  65 s(  0.21%)p99.99( 99.62%)d 0.83(  0.17%)
                                           -0.0001 -0.0458  0.0024 -0.0005  0.9367
                                           -0.0339  0.3088  0.0040  0.1493 -0.0016
                                           -0.0344 -0.0006 -0.0062  0.0228  0.0002
                ( 32.43%)  -0.5695* O  66 s(  0.23%)p99.99( 99.47%)d 1.36(  0.31%)
                                            0.0000 -0.0472  0.0046 -0.0005  0.9673
                                            0.0103  0.2053  0.0066  0.1293  0.0009
                                            0.0490  0.0033  0.0080 -0.0242  0.0030
   760. (0.05531) BD*( 1) C  65 - C  89  
                ( 50.81%)   0.7128* C  65 s( 36.57%)p 1.73( 63.39%)d 0.00(  0.05%)
                                           -0.0001  0.6045  0.0171  0.0003 -0.0244
                                            0.0107  0.4738 -0.0244 -0.6388 -0.0070
                                            0.0011  0.0025 -0.0201 -0.0055  0.0062
                ( 49.19%)  -0.7014* C  89 s( 25.24%)p 2.96( 74.70%)d 0.00(  0.06%)
                                            0.0001  0.5024 -0.0041  0.0009  0.0099
                                            0.0104 -0.5428 -0.0217  0.6721 -0.0026
                                            0.0001  0.0016 -0.0200 -0.0063  0.0109
   761. (0.02331) BD*( 1) O  67 - H  68  
                ( 24.53%)   0.4953* O  67 s( 22.86%)p 3.37( 77.04%)d 0.00(  0.10%)
                                            0.0002 -0.4779  0.0149 -0.0024 -0.7455
                                           -0.0316  0.3248 -0.0165 -0.3285 -0.0019
                                            0.0214 -0.0156  0.0153 -0.0014  0.0086
                ( 75.47%)  -0.8687* H  68 s(100.00%)
                                           -1.0000 -0.0087
   762. (0.00769) BD*( 1) O  70 - C  71  
                ( 32.02%)   0.5659* O  70 s( 28.27%)p 2.54( 71.67%)d 0.00(  0.06%)
                                            0.0001 -0.5317  0.0057 -0.0003  0.6322
                                           -0.0100  0.5511  0.0167 -0.1131 -0.0088
                                           -0.0149 -0.0015  0.0021 -0.0146  0.0143
                ( 67.98%)  -0.8245* C  71 s( 21.05%)p 3.74( 78.68%)d 0.01(  0.27%)
                                           -0.0002 -0.4576  0.0330  0.0019 -0.6267
                                           -0.0520 -0.6096 -0.0106  0.1399 -0.0053
                                           -0.0432  0.0092  0.0098 -0.0027  0.0247
   763. (0.02060) BD*( 1) C  71 - H  72  
                ( 39.28%)   0.6268* C  71 s( 26.47%)p 2.78( 73.46%)d 0.00(  0.07%)
                                           -0.0001 -0.5144 -0.0111 -0.0006  0.3453
                                           -0.0008  0.2032  0.0176  0.7574 -0.0077
                                           -0.0024 -0.0175 -0.0103 -0.0023 -0.0176
                ( 60.72%)  -0.7792* H  72 s(100.00%)
                                           -1.0000 -0.0049
   764. (0.00796) BD*( 1) C  71 - H  73  
                ( 38.54%)   0.6208* C  71 s( 26.09%)p 2.83( 73.84%)d 0.00(  0.07%)
                                           -0.0001  0.5108 -0.0059 -0.0003  0.3741
                                           -0.0034 -0.6848  0.0134  0.3594 -0.0064
                                           -0.0178  0.0087 -0.0144 -0.0100 -0.0049
                ( 61.46%)  -0.7840* H  73 s(100.00%)
                                            1.0000  0.0009
   765. (0.02059) BD*( 1) C  71 - H  74  
                ( 39.32%)   0.6271* C  71 s( 26.45%)p 2.78( 73.47%)d 0.00(  0.07%)
                                           -0.0001 -0.5142 -0.0111 -0.0005  0.5858
                                           -0.0007 -0.3387  0.0176 -0.5258 -0.0075
                                            0.0143  0.0189 -0.0103 -0.0079 -0.0025
                ( 60.68%)  -0.7790* H  74 s(100.00%)
                                           -1.0000 -0.0048
   766. (0.01076) BD*( 1) C  75 - H  76  
                ( 37.52%)   0.6125* C  75 s( 23.52%)p 3.25( 76.41%)d 0.00(  0.07%)
                                           -0.0001  0.4850  0.0060 -0.0009 -0.4574
                                            0.0153 -0.3671  0.0059  0.6479  0.0078
                                            0.0099 -0.0165 -0.0146  0.0020  0.0081
                ( 62.48%)  -0.7904* H  76 s(100.00%)
                                            1.0000  0.0019
   767. (0.01223) BD*( 1) C  75 - H  77  
                ( 37.78%)   0.6146* C  75 s( 23.18%)p 3.31( 76.76%)d 0.00(  0.07%)
                                            0.0002 -0.4814 -0.0062  0.0012 -0.8443
                                            0.0098  0.0053  0.0018 -0.2330 -0.0169
                                           -0.0003 -0.0113 -0.0002 -0.0207  0.0101
                ( 62.22%)  -0.7888* H  77 s(100.00%)
                                           -1.0000 -0.0024
   768. (0.01278) BD*( 1) C  75 - C  78  
                ( 49.33%)   0.7024* C  75 s( 27.19%)p 2.68( 72.77%)d 0.00(  0.04%)
                                            0.0001  0.5213 -0.0117  0.0012 -0.2596
                                            0.0037  0.8036  0.0134 -0.1182  0.0185
                                           -0.0100  0.0017 -0.0057 -0.0137 -0.0096
                ( 50.67%)  -0.7118* C  78 s( 27.47%)p 2.64( 72.49%)d 0.00(  0.05%)
                                            0.0001  0.5240 -0.0088  0.0012  0.2411
                                            0.0041 -0.8119  0.0048  0.0844  0.0217
                                           -0.0089 -0.0003 -0.0027 -0.0171 -0.0094
   769. (0.01624) BD*( 1) C  78 - H  79  
                ( 38.31%)   0.6189* C  78 s( 23.89%)p 3.18( 76.04%)d 0.00(  0.07%)
                                            0.0001 -0.4887 -0.0055  0.0010  0.2502
                                           -0.0135 -0.3208  0.0011 -0.7711  0.0127
                                            0.0054  0.0124 -0.0148  0.0017 -0.0181
                ( 61.69%)  -0.7855* H  79 s(100.00%)
                                           -1.0000 -0.0031
   770. (0.03531) BD*( 1) C  78 - H  80  
                ( 38.19%)   0.6180* C  78 s( 25.19%)p 2.97( 74.74%)d 0.00(  0.07%)
                                            0.0001 -0.5016 -0.0148  0.0006 -0.6464
                                            0.0049 -0.4837 -0.0049  0.3088 -0.0164
                                           -0.0193  0.0120  0.0075 -0.0060  0.0094
                ( 61.81%)  -0.7862* H  80 s(100.00%)
                                           -1.0000 -0.0099
   771. (0.02187) BD*( 1) C  78 - N  81  
                ( 60.95%)   0.7807* C  78 s( 23.52%)p 3.25( 76.36%)d 0.01(  0.13%)
                                            0.0002  0.4844 -0.0236  0.0009 -0.6774
                                           -0.0343  0.0541  0.0034 -0.5482 -0.0053
                                           -0.0031  0.0295 -0.0010  0.0192  0.0025
                ( 39.05%)  -0.6249* N  81 s( 30.05%)p 2.33( 69.90%)d 0.00(  0.05%)
                                           -0.0001  0.5482 -0.0024  0.0004  0.6665
                                           -0.0041 -0.0689 -0.0027  0.4997  0.0176
                                            0.0006  0.0143  0.0064  0.0135 -0.0071
   772. (0.00958) BD*( 1) N  81 - C  82  
                ( 39.18%)   0.6259* N  81 s( 28.84%)p 2.47( 71.11%)d 0.00(  0.05%)
                                            0.0000 -0.5370  0.0055 -0.0011  0.3281
                                            0.0187 -0.7751 -0.0071  0.0448 -0.0109
                                            0.0048 -0.0057  0.0054  0.0192  0.0073
                ( 60.82%)  -0.7799* C  82 s( 25.14%)p 2.97( 74.74%)d 0.00(  0.12%)
                                           -0.0003 -0.5008  0.0230 -0.0017 -0.3240
                                            0.0053  0.7993  0.0336 -0.0474 -0.0119
                                            0.0201 -0.0020  0.0030  0.0226  0.0171
   773. (0.00891) BD*( 1) C  82 - H  83  
                ( 38.84%)   0.6232* C  82 s( 24.82%)p 3.03( 75.11%)d 0.00(  0.07%)
                                            0.0000  0.4982  0.0020 -0.0005 -0.7325
                                            0.0027 -0.0130  0.0130 -0.4627  0.0130
                                            0.0009  0.0200  0.0010  0.0171 -0.0010
                ( 61.16%)  -0.7820* H  83 s(100.00%)
                                            1.0000  0.0012
   774. (0.00965) BD*( 1) C  82 - H  84  
                ( 38.62%)   0.6214* C  82 s( 24.73%)p 3.04( 75.20%)d 0.00(  0.07%)
                                            0.0000 -0.4973 -0.0010  0.0006  0.1722
                                            0.0088 -0.2883 -0.0043 -0.7993  0.0140
                                            0.0028  0.0080 -0.0141  0.0000 -0.0206
                ( 61.38%)  -0.7835* H  84 s(100.00%)
                                           -1.0000 -0.0017
   775. (0.03004) BD*( 1) C  82 - H  85  
                ( 39.21%)   0.6262* C  82 s( 25.36%)p 2.94( 74.57%)d 0.00(  0.07%)
                                            0.0000 -0.5035 -0.0103  0.0001 -0.5723
                                            0.0129 -0.5239 -0.0127  0.3788 -0.0040
                                           -0.0192  0.0118  0.0126 -0.0001  0.0046
                ( 60.79%)  -0.7797* H  85 s(100.00%)
                                           -1.0000 -0.0087
   776. (0.01119) BD*( 1) C  86 - H  87  
                ( 36.77%)   0.6064* C  86 s( 23.64%)p 3.23( 76.30%)d 0.00(  0.06%)
                                           -0.0001  0.4862  0.0017 -0.0011  0.0271
                                           -0.0094  0.5377 -0.0159 -0.6876 -0.0017
                                            0.0014 -0.0011 -0.0209 -0.0082  0.0103
                ( 63.23%)  -0.7951* H  87 s(100.00%)
                                            1.0000  0.0026
   777. (0.01448) BD*( 1) C  86 - H  88  
                ( 37.82%)   0.6150* C  86 s( 23.70%)p 3.22( 76.23%)d 0.00(  0.07%)
                                           -0.0002  0.4868  0.0057 -0.0011 -0.7186
                                           -0.0009 -0.4905  0.0053 -0.0680 -0.0244
                                            0.0211  0.0021  0.0011  0.0074 -0.0129
                ( 62.18%)  -0.7886* H  88 s(100.00%)
                                            1.0000  0.0023
   778. (0.01327) BD*( 1) C  86 - C  89  
                ( 50.53%)   0.7108* C  86 s( 25.78%)p 2.88( 74.18%)d 0.00(  0.04%)
                                            0.0003  0.5077 -0.0077  0.0015  0.6936
                                            0.0033 -0.5097 -0.0044 -0.0123 -0.0279
                                           -0.0172  0.0015 -0.0012  0.0053 -0.0106
                ( 49.47%)  -0.7034* C  89 s( 27.13%)p 2.69( 72.84%)d 0.00(  0.04%)
                                            0.0000  0.5208 -0.0078  0.0017 -0.6966
                                           -0.0071  0.4918 -0.0006  0.0184 -0.0289
                                           -0.0143 -0.0051  0.0024  0.0052 -0.0098
   779. (0.01237) BD*( 1) C  89 - H  90  
                ( 35.86%)   0.5988* C  89 s( 25.18%)p 2.97( 74.77%)d 0.00(  0.05%)
                                           -0.0001  0.5018  0.0008 -0.0011  0.0380
                                            0.0063 -0.4492  0.0177 -0.7376  0.0067
                                           -0.0009 -0.0034  0.0184 -0.0067  0.0117
                ( 64.14%)  -0.8009* H  90 s(100.00%)
                                            1.0000  0.0044
   780. (0.01844) BD*( 1) C  89 - H  91  
                ( 37.12%)   0.6093* C  89 s( 22.40%)p 3.46( 77.54%)d 0.00(  0.06%)
                                            0.0002 -0.4732 -0.0075  0.0009 -0.7157
                                           -0.0037 -0.5100  0.0067 -0.0477  0.0253
                                           -0.0194 -0.0069 -0.0034 -0.0082  0.0115
                ( 62.88%)  -0.7930* H  91 s(100.00%)
                                           -1.0000 -0.0046


 NHO Directionality and "Bond Bending" (deviations from line of nuclear centers)

         [Thresholds for printing:  angular deviation  >  1.0 degree]
                                    hybrid p-character > 25.0%
                                    orbital occupancy  >  0.10e

                                Line of Centers        Hybrid 1              Hybrid 2
                                ---------------  -------------------   ------------------
                NBO               Theta   Phi    Theta   Phi    Dev    Theta   Phi    Dev
 ========================================================================================
     1. BD (   1) C   1 - O   2    43.9   20.7    42.0   24.6   3.3    135.1  195.7   3.6
     2. BD (   2) C   1 - O   2    43.9   20.7    94.6  299.6  87.1     98.1  296.1  87.9
     3. BD (   1) C   1 - O   3    78.5  209.5    73.9  209.6   4.6    103.0   30.0   1.6
     4. BD (   1) C   1 - C   5   168.4   54.7   164.9   54.5   3.5      --     --    --
     5. BD (   1) O   3 - H   4    15.2  272.6    19.0  254.3   6.5      --     --    --
     6. BD (   1) C   5 - H   6   110.2  147.6   110.3  146.3   1.2      --     --    --
     7. BD (   1) C   5 - H   7    96.2   35.4    97.6   36.1   1.5      --     --    --
     8. BD (   1) C   5 - C   8   120.1  276.4     --     --    --      60.8   95.8   1.0
    11. BD (   1) C   8 - C  11   166.6   33.3   165.4   37.4   1.5      --     --    --
    12. BD (   1) C  11 - H  12   113.1  131.8   113.0  130.6   1.1      --     --    --
    14. BD (   1) C  11 - C  14   120.8  262.6   121.5  263.7   1.2      --     --    --
    17. BD (   1) C  14 - C  17    94.7  193.1    94.0  195.3   2.3      --     --    --
    18. BD (   1) C  17 - O  18    86.8  251.3    87.0  249.7   1.6     92.9   68.1   3.2
    19. BD (   1) C  17 - O  19    98.6  134.8    88.6  137.6  10.4     69.0  314.1  12.4
    20. BD (   2) C  17 - O  19    98.6  134.8   179.4   84.0  81.0    164.3  318.9  82.9
    21. BD (   1) O  18 - C  20    82.9  305.7    83.5  308.5   2.8     96.6  124.0   1.8
    22. BD (   1) C  20 - H  21   121.6  238.0   123.8  235.9   2.8      --     --    --
    23. BD (   1) C  20 - H  22   112.3    8.4   113.7   10.0   2.0      --     --    --
    24. BD (   1) C  20 - C  23    17.2  280.9    14.6  278.5   2.7    160.9   96.3   2.3
    25. BD (   1) C  23 - H  24    88.8  290.5    86.9  291.4   2.1      --     --    --
    26. BD (   1) C  23 - H  25    64.7  177.7    62.7  177.2   2.1      --     --    --
    27. BD (   1) C  23 - O  26    62.2   44.7    60.6   44.1   1.8    114.9  225.7   3.0
    28. BD (   1) O  26 - C  27    25.0  338.4    24.4  332.1   2.7    155.0  153.5   2.0
    29. BD (   1) C  27 - O  28    70.4   46.2    71.3   51.3   4.9    107.8  221.3   4.9
    30. BD (   2) C  27 - O  28    70.4   46.2   113.3  328.9  86.6    115.8  322.6  87.1
    31. BD (   1) C  27 - C  29    57.2  251.4     --     --    --     124.6   71.8   1.8
    33. BD (   1) C  29 - C  31    50.4  162.1     --     --    --     130.0  344.1   1.6
    37. BD (   1) C  31 - C  34    55.6   78.7    56.1   76.6   1.8      --     --    --
    41. BD (   1) C  37 - H  38   112.2  187.6   111.9  188.6   1.0      --     --    --
    43. BD (   1) C  37 - C  40    63.8   89.8    63.3   88.3   1.4    117.8  270.2   1.7
    44. BD (   1) C  40 - O  41   118.0   88.4   116.5   87.7   1.6     62.9  269.2   1.2
    45. BD (   2) C  40 - O  41   118.0   88.4    92.8  179.3  89.5     92.6  180.2  89.6
    46. BD (   1) C  40 - O  42     4.0  228.0     3.1  149.1   4.5      --     --    --
    47. BD (   1) O  42 - H  43    70.4   91.2    63.5   91.5   6.9      --     --    --
    51. BD (   1) C  48 - C  49   117.0  100.0   115.9  102.2   2.3     61.8  276.7   3.1
    52. BD (   1) C  48 - C  53    73.2  342.2    70.5  339.9   3.5    103.0  167.1   6.1
    53. BD (   2) C  48 - C  53    73.2  342.2   153.3  293.6  88.5    155.7  289.6  88.6
    55. BD (   1) C  49 - C  50    98.7   40.7   100.1   43.9   3.4     83.5  216.0   5.2
    56. BD (   2) C  49 - C  50    98.7   40.7   150.4  295.1  90.0     31.7  114.5  90.9
    58. BD (   1) C  50 - C  51    69.8  342.4    68.7  345.0   2.6    108.5  159.4   3.3
    59. BD (   1) C  50 - C  56   122.6   93.3   121.2   98.2   4.4     56.5  271.1   2.0
    60. BD (   1) C  51 - C  52    66.8  281.3    65.7  277.4   3.7    111.9  102.6   1.8
    61. BD (   2) C  51 - C  52    66.8  281.3   154.6  294.9  88.4    157.3  286.2  89.4
    62. BD (   1) C  51 - C  62    91.7   30.6    94.6   36.2   6.4     87.3  205.8   4.8
    63. BD (   1) C  52 - C  53    80.5  221.0    77.5  229.4   8.8     95.9   34.5   7.3
    64. BD (   1) C  52 - O  69    81.3  350.8    77.2  345.5   6.7     94.6  175.5   6.2
    65. BD (   1) C  53 - O  70    65.2  284.7    65.4  282.8   1.7      --     --    --
    68. BD (   1) C  56 - C  59    84.2   33.6    85.8   33.9   1.6     97.2  212.5   1.7
    69. BD (   1) C  59 - H  60   136.8   87.2   134.5   88.8   2.5      --     --    --
    70. BD (   1) C  59 - C  61    95.6  326.8    95.1  327.9   1.1     87.3  143.9   4.1
    71. BD (   1) C  59 - N  81    27.0   97.7    27.5   93.4   2.0    151.9  279.7   1.5
    72. BD (   1) C  61 - C  62    35.9  272.1    36.5  281.8   5.7    144.7   81.9   6.0
    73. BD (   1) C  61 - O  67    92.3   40.2    91.9   39.2   1.0      --     --    --
    74. BD (   1) C  61 - C  86   147.1  271.5   149.8  272.3   2.8     33.5   93.5   1.2
    75. BD (   1) C  62 - C  63    90.1  308.3    91.7  315.9   7.8     90.8  124.6   3.8
    76. BD (   1) C  62 - C  75    34.7   77.9    34.1   75.7   1.4      --     --    --
    77. BD (   1) C  63 - H  64    63.2   12.6    61.8   11.5   1.7      --     --    --
    78. BD (   1) C  63 - C  65   154.7  299.1   153.8  295.0   2.0     21.9  124.0   4.0
    79. BD (   1) C  63 - O  69    56.7  236.7    55.9  239.4   2.3    121.6   51.4   4.7
    80. BD (   1) C  65 - O  66    95.2  285.9    95.1  290.1   4.2     83.8  100.2   5.8
    81. BD (   2) C  65 - O  66    95.2  285.9    98.8  199.1  86.1     97.4  192.2  87.0
    82. BD (   1) C  65 - C  89   140.8   93.2   145.2   91.7   4.5     40.2  272.0   1.2
    83. BD (   1) O  67 - H  68    66.5  333.2    68.4  338.4   5.1      --     --    --
    85. BD (   1) C  71 - H  72   149.9  211.8   151.4  212.7   1.5      --     --    --
    86. BD (   1) C  71 - H  73    65.3  297.8    65.3  298.9   1.0      --     --    --
    87. BD (   1) C  71 - H  74    52.2  152.9    51.4  151.2   1.5      --     --    --
    92. BD (   1) C  78 - H  80   109.0   36.0   109.9   37.3   1.5      --     --    --
    93. BD (   1) C  78 - N  81   127.1  175.7     --     --    --      52.2  353.8   1.6
    94. BD (   1) N  81 - C  82    93.7  111.1    92.3  113.9   3.2      --     --    --
    97. BD (   1) C  82 - H  85   115.8   45.2   115.8   43.8   1.3      --     --    --
    98. BD (   1) C  86 - H  87   141.5   87.1   142.9   88.1   1.4      --     --    --
    99. BD (   1) C  86 - H  88    95.0  214.3    96.1  214.0   1.1      --     --    --
   100. BD (   1) C  86 - C  89    91.1  323.8    92.7  323.6   1.6     90.7  145.1   2.2
   101. BD (   1) C  89 - H  90   148.1  277.8   149.3  275.9   1.5      --     --    --
   102. BD (   1) C  89 - H  91    87.4   35.6    88.5   35.0   1.4      --     --    --
   149. LP (   1) O   2             --     --     43.0   20.5   --       --     --    --
   150. LP (   2) O   2             --     --    133.0   33.8   --       --     --    --
   151. LP (   1) O   3             --     --    131.0  203.7   --       --     --    --
   152. LP (   2) O   3             --     --     78.3  119.6   --       --     --    --
   153. LP (   1) O  18             --     --     95.0  190.0   --       --     --    --
   154. LP (   2) O  18             --     --      7.3  137.1   --       --     --    --
   155. LP (   1) O  19             --     --     98.5  137.1   --       --     --    --
   156. LP (   2) O  19             --     --     89.0   45.7   --       --     --    --
   157. LP (   1) O  26             --     --    120.4   71.9   --       --     --    --
   158. LP (   2) O  26             --     --     66.1  147.3   --       --     --    --
   159. LP (   1) O  28             --     --     71.5   46.5   --       --     --    --
   160. LP (   2) O  28             --     --     32.5  282.2   --       --     --    --
   161. LP (   1) O  41             --     --    107.0   88.9   --       --     --    --
   162. LP (   2) O  41             --     --    156.6  276.1   --       --     --    --
   163. LP (   1) O  42             --     --     51.9  268.4   --       --     --    --
   164. LP (   2) O  42             --     --     92.5  180.3   --       --     --    --
   165. LP (   1) O  66             --     --     93.6  285.4   --       --     --    --
   166. LP (   2) O  66             --     --    170.8   47.1   --       --     --    --
   167. LP (   1) O  67             --     --    117.8   88.9   --       --     --    --
   168. LP (   2) O  67             --     --     28.5  120.9   --       --     --    --
   169. LP (   1) O  69             --     --     63.1  301.2   --       --     --    --
   170. LP (   2) O  69             --     --     35.1   88.3   --       --     --    --
   171. LP (   1) O  70             --     --     74.0  345.8   --       --     --    --
   172. LP (   2) O  70             --     --     25.0  114.1   --       --     --    --
   173. LP (   1) N  81             --     --     61.6  216.3   --       --     --    --
   680. BD*(   2) C   1 - O   2    43.9   20.7    94.6  299.6  87.1     98.1  296.1  87.9
   681. BD*(   1) C   1 - O   3    78.5  209.5    73.9  209.6   4.6    103.0   30.0   1.6
   696. BD*(   1) C  17 - O  18    86.8  251.3    87.0  249.7   1.6     92.9   68.1   3.2
   698. BD*(   2) C  17 - O  19    98.6  134.8   179.4   84.0  81.0    164.3  318.9  82.9
   706. BD*(   1) O  26 - C  27    25.0  338.4    24.4  332.1   2.7    155.0  153.5   2.0
   708. BD*(   2) C  27 - O  28    70.4   46.2   113.3  328.9  86.6    115.8  322.6  87.1
   723. BD*(   2) C  40 - O  41   118.0   88.4    92.8  179.3  89.5     92.6  180.2  89.6
   731. BD*(   2) C  48 - C  53    73.2  342.2   153.3  293.6  88.5    155.7  289.6  88.6
   734. BD*(   2) C  49 - C  50    98.7   40.7   150.4  295.1  90.0     31.7  114.5  90.9
   739. BD*(   2) C  51 - C  52    66.8  281.3   154.6  294.9  88.4    157.3  286.2  89.4


 Second Order Perturbation Theory Analysis of Fock Matrix in NBO Basis

     Threshold for printing:   0.50 kcal/mol
    (Intermolecular threshold: 0.05 kcal/mol)
                                                                              E(2)  E(j)-E(i) F(i,j)
         Donor NBO (i)                     Acceptor NBO (j)                 kcal/mol   a.u.    a.u. 
 ===================================================================================================

 within unit  1
   1. BD (   1) C   1 - O   2        /174. RY*(   1) C   1                    1.71    1.84    0.050
   1. BD (   1) C   1 - O   2        /682. BD*(   1) C   1 - C   5            1.10    1.48    0.037
   2. BD (   2) C   1 - O   2        /680. BD*(   2) C   1 - O   2            0.63    0.40    0.015
   2. BD (   2) C   1 - O   2        /684. BD*(   1) C   5 - H   6            1.29    0.82    0.029
   2. BD (   2) C   1 - O   2        /686. BD*(   1) C   5 - C   8            1.39    0.76    0.029
   3. BD (   1) C   1 - O   3        /205. RY*(   1) C   5                    0.67    1.94    0.032
   3. BD (   1) C   1 - O   3        /685. BD*(   1) C   5 - H   7            0.95    1.36    0.032
   4. BD (   1) C   1 - C   5        /184. RY*(   1) O   2                    1.53    1.97    0.049
   4. BD (   1) C   1 - C   5        /219. RY*(   3) C   8                    0.97    1.54    0.035
   4. BD (   1) C   1 - C   5        /679. BD*(   1) C   1 - O   2            0.70    1.26    0.026
   4. BD (   1) C   1 - C   5        /683. BD*(   1) O   3 - H   4            2.73    1.05    0.048
   4. BD (   1) C   1 - C   5        /684. BD*(   1) C   5 - H   6            0.55    1.09    0.022
   4. BD (   1) C   1 - C   5        /686. BD*(   1) C   5 - C   8            0.71    1.02    0.024
   4. BD (   1) C   1 - C   5        /689. BD*(   1) C   8 - C  11            2.08    1.03    0.041
   5. BD (   1) O   3 - H   4        /174. RY*(   1) C   1                    1.58    1.51    0.044
   5. BD (   1) O   3 - H   4        /679. BD*(   1) C   1 - O   2            0.65    1.37    0.027
   5. BD (   1) O   3 - H   4        /682. BD*(   1) C   1 - C   5            3.82    1.15    0.060
   6. BD (   1) C   5 - H   6        /178. RY*(   5) C   1                    0.52    1.80    0.028
   6. BD (   1) C   5 - H   6        /217. RY*(   1) C   8                    0.88    1.55    0.033
   6. BD (   1) C   5 - H   6        /679. BD*(   1) C   1 - O   2            2.49    1.12    0.047
   6. BD (   1) C   5 - H   6        /680. BD*(   2) C   1 - O   2            4.36    0.52    0.044
   6. BD (   1) C   5 - H   6        /687. BD*(   1) C   8 - H   9            2.52    0.98    0.044
   7. BD (   1) C   5 - H   7        /174. RY*(   1) C   1                    0.66    1.25    0.026
   7. BD (   1) C   5 - H   7        /217. RY*(   1) C   8                    0.64    1.55    0.028
   7. BD (   1) C   5 - H   7        /681. BD*(   1) C   1 - O   3            4.79    0.84    0.058
   7. BD (   1) C   5 - H   7        /688. BD*(   1) C   8 - H  10            2.37    0.97    0.043
   8. BD (   1) C   5 - C   8        /230. RY*(   2) C  11                    0.94    1.49    0.034
   8. BD (   1) C   5 - C   8        /679. BD*(   1) C   1 - O   2            1.90    1.20    0.043
   8. BD (   1) C   5 - C   8        /680. BD*(   2) C   1 - O   2            3.11    0.61    0.040
   8. BD (   1) C   5 - C   8        /682. BD*(   1) C   1 - C   5            0.51    0.98    0.020
   8. BD (   1) C   5 - C   8        /684. BD*(   1) C   5 - H   6            0.68    1.03    0.024
   8. BD (   1) C   5 - C   8        /685. BD*(   1) C   5 - H   7            0.61    1.04    0.023
   8. BD (   1) C   5 - C   8        /688. BD*(   1) C   8 - H  10            0.56    1.05    0.022
   8. BD (   1) C   5 - C   8        /689. BD*(   1) C   8 - C  11            0.52    0.98    0.020
   8. BD (   1) C   5 - C   8        /692. BD*(   1) C  11 - C  14            1.91    0.96    0.038
   9. BD (   1) C   8 - H   9        /205. RY*(   1) C   5                    0.76    1.51    0.030
   9. BD (   1) C   8 - H   9        /229. RY*(   1) C  11                    0.67    1.54    0.029
   9. BD (   1) C   8 - H   9        /684. BD*(   1) C   5 - H   6            2.51    0.93    0.043
   9. BD (   1) C   8 - H   9        /690. BD*(   1) C  11 - H  12            2.54    0.95    0.044
  10. BD (   1) C   8 - H  10        /205. RY*(   1) C   5                    0.65    1.52    0.028
  10. BD (   1) C   8 - H  10        /229. RY*(   1) C  11                    0.69    1.54    0.029
  10. BD (   1) C   8 - H  10        /685. BD*(   1) C   5 - H   7            2.72    0.94    0.045
  10. BD (   1) C   8 - H  10        /691. BD*(   1) C  11 - H  13            2.51    0.94    0.043
  11. BD (   1) C   8 - C  11        /206. RY*(   2) C   5                    1.00    1.49    0.035
  11. BD (   1) C   8 - C  11        /241. RY*(   1) C  14                    1.40    1.64    0.043
  11. BD (   1) C   8 - C  11        /682. BD*(   1) C   1 - C   5            1.76    0.98    0.037
  11. BD (   1) C   8 - C  11        /686. BD*(   1) C   5 - C   8            0.64    0.97    0.022
  11. BD (   1) C   8 - C  11        /687. BD*(   1) C   8 - H   9            0.63    1.06    0.023
  11. BD (   1) C   8 - C  11        /688. BD*(   1) C   8 - H  10            0.61    1.05    0.023
  11. BD (   1) C   8 - C  11        /690. BD*(   1) C  11 - H  12            0.54    1.05    0.021
  11. BD (   1) C   8 - C  11        /691. BD*(   1) C  11 - H  13            0.60    1.04    0.022
  11. BD (   1) C   8 - C  11        /692. BD*(   1) C  11 - C  14            0.53    0.96    0.020
  11. BD (   1) C   8 - C  11        /694. BD*(   1) C  14 - H  16            1.49    1.02    0.035
  12. BD (   1) C  11 - H  12        /217. RY*(   1) C   8                    0.51    1.53    0.025
  12. BD (   1) C  11 - H  12        /687. BD*(   1) C   8 - H   9            2.35    0.97    0.042
  12. BD (   1) C  11 - H  12        /693. BD*(   1) C  14 - H  15            2.57    0.95    0.044
  13. BD (   1) C  11 - H  13        /217. RY*(   1) C   8                    0.82    1.54    0.032
  13. BD (   1) C  11 - H  13        /242. RY*(   2) C  14                    0.52    1.39    0.024
  13. BD (   1) C  11 - H  13        /688. BD*(   1) C   8 - H  10            2.59    0.96    0.045
  13. BD (   1) C  11 - H  13        /695. BD*(   1) C  14 - C  17            3.09    0.85    0.046
  14. BD (   1) C  11 - C  14        /218. RY*(   2) C   8                    0.86    1.47    0.032
  14. BD (   1) C  11 - C  14        /253. RY*(   1) C  17                    1.05    1.43    0.035
  14. BD (   1) C  11 - C  14        /686. BD*(   1) C   5 - C   8            2.08    0.97    0.040
  14. BD (   1) C  11 - C  14        /689. BD*(   1) C   8 - C  11            0.60    0.98    0.022
  14. BD (   1) C  11 - C  14        /693. BD*(   1) C  14 - H  15            0.72    1.05    0.025
  14. BD (   1) C  11 - C  14        /694. BD*(   1) C  14 - H  16            0.76    1.02    0.025
  14. BD (   1) C  11 - C  14        /695. BD*(   1) C  14 - C  17            0.81    0.96    0.025
  14. BD (   1) C  11 - C  14        /696. BD*(   1) C  17 - O  18            3.29    0.94    0.051
  14. BD (   1) C  11 - C  14        /698. BD*(   2) C  17 - O  19            1.17    0.62    0.025
  15. BD (   1) C  14 - H  15        /231. RY*(   3) C  11                    0.58    1.31    0.025
  15. BD (   1) C  14 - H  15        /690. BD*(   1) C  11 - H  12            2.26    0.98    0.042
  15. BD (   1) C  14 - H  15        /692. BD*(   1) C  11 - C  14            0.52    0.89    0.019
  15. BD (   1) C  14 - H  15        /697. BD*(   1) C  17 - O  19            3.41    1.11    0.055
  15. BD (   1) C  14 - H  15        /698. BD*(   2) C  17 - O  19            1.36    0.54    0.025
  16. BD (   1) C  14 - H  16        /231. RY*(   3) C  11                    0.63    1.31    0.026
  16. BD (   1) C  14 - H  16        /689. BD*(   1) C   8 - C  11            2.82    0.90    0.045
  16. BD (   1) C  14 - H  16        /696. BD*(   1) C  17 - O  18            0.93    0.86    0.026
  16. BD (   1) C  14 - H  16        /698. BD*(   2) C  17 - O  19            5.49    0.53    0.050
  17. BD (   1) C  14 - C  17        /229. RY*(   1) C  11                    0.90    1.71    0.035
  17. BD (   1) C  14 - C  17        /263. RY*(   1) O  18                    0.51    1.80    0.027
  17. BD (   1) C  14 - C  17        /273. RY*(   1) O  19                    1.27    1.89    0.044
  17. BD (   1) C  14 - C  17        /691. BD*(   1) C  11 - H  13            1.52    1.10    0.036
  17. BD (   1) C  14 - C  17        /693. BD*(   1) C  14 - H  15            0.52    1.11    0.021
  17. BD (   1) C  14 - C  17        /697. BD*(   1) C  17 - O  19            0.70    1.24    0.026
  18. BD (   1) C  17 - O  18        /283. RY*(   1) C  20                    1.75    1.78    0.050
  19. BD (   1) C  17 - O  19        /253. RY*(   1) C  17                    1.51    1.90    0.048
  19. BD (   1) C  17 - O  19        /695. BD*(   1) C  14 - C  17            0.80    1.43    0.031
  19. BD (   1) C  17 - O  19        /699. BD*(   1) O  18 - C  20            1.93    1.33    0.045
  20. BD (   2) C  17 - O  19        /694. BD*(   1) C  14 - H  16            1.08    0.83    0.027
  20. BD (   2) C  17 - O  19        /698. BD*(   2) C  17 - O  19            0.78    0.42    0.017
  21. BD (   1) O  18 - C  20        /253. RY*(   1) C  17                    0.60    1.68    0.029
  21. BD (   1) O  18 - C  20        /254. RY*(   2) C  17                    1.00    2.15    0.041
  21. BD (   1) O  18 - C  20        /258. RY*(   6) C  17                    0.65    2.44    0.036
  21. BD (   1) O  18 - C  20        /697. BD*(   1) C  17 - O  19            2.28    1.44    0.051
  21. BD (   1) O  18 - C  20        /703. BD*(   1) C  23 - H  24            0.91    1.25    0.030
  22. BD (   1) C  20 - H  21        /263. RY*(   1) O  18                    0.72    1.70    0.031
  22. BD (   1) C  20 - H  21        /696. BD*(   1) C  17 - O  18            2.97    0.89    0.047
  22. BD (   1) C  20 - H  21        /705. BD*(   1) C  23 - O  26            4.38    0.79    0.053
  23. BD (   1) C  20 - H  22        /704. BD*(   1) C  23 - H  25            2.23    1.00    0.042
  23. BD (   1) C  20 - H  22        /705. BD*(   1) C  23 - O  26            0.99    0.80    0.025
  24. BD (   1) C  20 - C  23        /264. RY*(   2) O  18                    1.10    1.87    0.041
  24. BD (   1) C  20 - C  23        /307. RY*(   1) O  26                    1.18    1.90    0.042
  24. BD (   1) C  20 - C  23        /696. BD*(   1) C  17 - O  18            0.79    1.01    0.026
  24. BD (   1) C  20 - C  23        /704. BD*(   1) C  23 - H  25            0.54    1.10    0.022
  24. BD (   1) C  20 - C  23        /706. BD*(   1) O  26 - C  27            2.52    1.00    0.046
  25. BD (   1) C  23 - H  24        /286. RY*(   4) C  20                    0.60    1.62    0.028
  25. BD (   1) C  23 - H  24        /308. RY*(   2) O  26                    0.72    1.68    0.031
  25. BD (   1) C  23 - H  24        /699. BD*(   1) O  18 - C  20            4.66    0.81    0.055
  25. BD (   1) C  23 - H  24        /710. BD*(   1) C  29 - H  30            0.61    0.99    0.022
  26. BD (   1) C  23 - H  25        /283. RY*(   1) C  20                    0.53    1.41    0.024
  26. BD (   1) C  23 - H  25        /308. RY*(   2) O  26                    0.89    1.67    0.034
  26. BD (   1) C  23 - H  25        /699. BD*(   1) O  18 - C  20            1.01    0.80    0.025
  26. BD (   1) C  23 - H  25        /701. BD*(   1) C  20 - H  22            2.51    0.96    0.044
  27. BD (   1) C  23 - O  26        /283. RY*(   1) C  20                    0.55    1.71    0.027
  27. BD (   1) C  23 - O  26        /317. RY*(   1) C  27                    0.57    1.68    0.028
  27. BD (   1) C  23 - O  26        /318. RY*(   2) C  27                    0.76    2.18    0.036
  27. BD (   1) C  23 - O  26        /321. RY*(   5) C  27                    0.80    2.32    0.038
  27. BD (   1) C  23 - O  26        /700. BD*(   1) C  20 - H  21            0.99    1.27    0.032
  27. BD (   1) C  23 - O  26        /707. BD*(   1) C  27 - O  28            2.53    1.44    0.054
  28. BD (   1) O  26 - C  27        /295. RY*(   1) C  23                    0.52    1.80    0.027
  28. BD (   1) O  26 - C  27        /702. BD*(   1) C  20 - C  23            0.65    1.28    0.026
  29. BD (   1) C  27 - O  28        /317. RY*(   1) C  27                    1.56    1.92    0.049
  29. BD (   1) C  27 - O  28        /705. BD*(   1) C  23 - O  26            1.90    1.34    0.045
  29. BD (   1) C  27 - O  28        /709. BD*(   1) C  27 - C  29            0.95    1.45    0.034
  30. BD (   2) C  27 - O  28        /708. BD*(   2) C  27 - O  28            0.74    0.39    0.016
  30. BD (   2) C  27 - O  28        /711. BD*(   1) C  29 - C  31            1.61    0.74    0.031
  31. BD (   1) C  27 - C  29        /327. RY*(   1) O  28                    1.36    1.93    0.046
  31. BD (   1) C  27 - C  29        /350. RY*(   3) C  31                    0.57    1.50    0.026
  31. BD (   1) C  27 - C  29        /707. BD*(   1) C  27 - O  28            0.81    1.25    0.028
  31. BD (   1) C  27 - C  29        /710. BD*(   1) C  29 - H  30            0.57    1.09    0.022
  31. BD (   1) C  27 - C  29        /711. BD*(   1) C  29 - C  31            0.53    1.00    0.021
  31. BD (   1) C  27 - C  29        /713. BD*(   1) C  31 - H  32            1.40    1.09    0.035
  31. BD (   1) C  27 - C  29        /728. BD*(   1) C  44 - H  47            1.59    1.09    0.037
  32. BD (   1) C  29 - H  30        /350. RY*(   3) C  31                    0.61    1.37    0.026
  32. BD (   1) C  29 - H  30        /416. RY*(   2) C  44                    0.61    1.36    0.026
  32. BD (   1) C  29 - H  30        /707. BD*(   1) C  27 - O  28            3.85    1.11    0.059
  32. BD (   1) C  29 - H  30        /715. BD*(   1) C  31 - C  34            3.39    0.89    0.049
  32. BD (   1) C  29 - H  30        /727. BD*(   1) C  44 - H  46            2.63    0.97    0.045
  33. BD (   1) C  29 - C  31        /415. RY*(   1) C  44                    0.84    1.44    0.031
  33. BD (   1) C  29 - C  31        /706. BD*(   1) O  26 - C  27            0.71    0.95    0.023
  33. BD (   1) C  29 - C  31        /708. BD*(   2) C  27 - O  28            4.01    0.60    0.046
  33. BD (   1) C  29 - C  31        /709. BD*(   1) C  27 - C  29            0.67    0.95    0.023
  33. BD (   1) C  29 - C  31        /710. BD*(   1) C  29 - H  30            0.68    1.03    0.024
  33. BD (   1) C  29 - C  31        /712. BD*(   1) C  29 - C  44            0.85    0.96    0.026
  33. BD (   1) C  29 - C  31        /714. BD*(   1) C  31 - H  33            0.52    1.07    0.021
  33. BD (   1) C  29 - C  31        /715. BD*(   1) C  31 - C  34            0.63    0.97    0.022
  33. BD (   1) C  29 - C  31        /718. BD*(   1) C  34 - C  37            1.62    0.96    0.035
  33. BD (   1) C  29 - C  31        /726. BD*(   1) C  44 - H  45            1.53    1.04    0.036
  34. BD (   1) C  29 - C  44        /317. RY*(   1) C  27                    0.97    1.44    0.033
  34. BD (   1) C  29 - C  44        /348. RY*(   1) C  31                    1.08    1.66    0.038
  34. BD (   1) C  29 - C  44        /706. BD*(   1) O  26 - C  27            3.16    0.95    0.050
  34. BD (   1) C  29 - C  44        /708. BD*(   2) C  27 - O  28            1.33    0.61    0.027
  34. BD (   1) C  29 - C  44        /709. BD*(   1) C  27 - C  29            0.78    0.96    0.025
  34. BD (   1) C  29 - C  44        /710. BD*(   1) C  29 - H  30            0.75    1.04    0.025
  34. BD (   1) C  29 - C  44        /711. BD*(   1) C  29 - C  31            0.98    0.96    0.027
  34. BD (   1) C  29 - C  44        /714. BD*(   1) C  31 - H  33            1.30    1.08    0.034
  34. BD (   1) C  29 - C  44        /727. BD*(   1) C  44 - H  46            0.50    1.06    0.021
  35. BD (   1) C  31 - H  32        /709. BD*(   1) C  27 - C  29            3.30    0.86    0.048
  35. BD (   1) C  31 - H  32        /716. BD*(   1) C  34 - H  35            2.56    0.95    0.044
  36. BD (   1) C  31 - H  33        /360. RY*(   1) C  34                    0.86    1.51    0.032
  36. BD (   1) C  31 - H  33        /712. BD*(   1) C  29 - C  44            2.99    0.86    0.045
  36. BD (   1) C  31 - H  33        /717. BD*(   1) C  34 - H  36            2.81    0.95    0.046
  37. BD (   1) C  31 - C  34        /337. RY*(   1) C  29                    0.93    1.68    0.035
  37. BD (   1) C  31 - C  34        /373. RY*(   2) C  37                    0.82    1.56    0.032
  37. BD (   1) C  31 - C  34        /710. BD*(   1) C  29 - H  30            1.09    1.04    0.030
  37. BD (   1) C  31 - C  34        /711. BD*(   1) C  29 - C  31            0.51    0.95    0.020
  37. BD (   1) C  31 - C  34        /713. BD*(   1) C  31 - H  32            0.57    1.03    0.022
  37. BD (   1) C  31 - C  34        /714. BD*(   1) C  31 - H  33            0.61    1.07    0.023
  37. BD (   1) C  31 - C  34        /716. BD*(   1) C  34 - H  35            0.63    1.06    0.023
  37. BD (   1) C  31 - C  34        /717. BD*(   1) C  34 - H  36            0.62    1.05    0.023
  37. BD (   1) C  31 - C  34        /718. BD*(   1) C  34 - C  37            0.67    0.96    0.023
  37. BD (   1) C  31 - C  34        /721. BD*(   1) C  37 - C  40            1.91    0.97    0.039
  38. BD (   1) C  34 - H  35        /348. RY*(   1) C  31                    0.65    1.56    0.029
  38. BD (   1) C  34 - H  35        /713. BD*(   1) C  31 - H  32            2.67    0.93    0.045
  38. BD (   1) C  34 - H  35        /720. BD*(   1) C  37 - H  39            2.63    0.94    0.044
  39. BD (   1) C  34 - H  36        /348. RY*(   1) C  31                    0.66    1.56    0.029
  39. BD (   1) C  34 - H  36        /372. RY*(   1) C  37                    0.93    1.45    0.033
  39. BD (   1) C  34 - H  36        /714. BD*(   1) C  31 - H  33            2.19    0.97    0.041
  39. BD (   1) C  34 - H  36        /719. BD*(   1) C  37 - H  38            2.59    0.94    0.044
  40. BD (   1) C  34 - C  37        /349. RY*(   2) C  31                    0.95    1.57    0.035
  40. BD (   1) C  34 - C  37        /384. RY*(   1) C  40                    0.84    1.37    0.030
  40. BD (   1) C  34 - C  37        /388. RY*(   5) C  40                    0.60    1.62    0.028
  40. BD (   1) C  34 - C  37        /711. BD*(   1) C  29 - C  31            2.40    0.96    0.043
  40. BD (   1) C  34 - C  37        /715. BD*(   1) C  31 - C  34            0.60    0.98    0.022
  40. BD (   1) C  34 - C  37        /716. BD*(   1) C  34 - H  35            0.52    1.06    0.021
  40. BD (   1) C  34 - C  37        /719. BD*(   1) C  37 - H  38            0.77    1.05    0.025
  40. BD (   1) C  34 - C  37        /720. BD*(   1) C  37 - H  39            0.66    1.04    0.024
  40. BD (   1) C  34 - C  37        /721. BD*(   1) C  37 - C  40            0.53    0.97    0.020
  40. BD (   1) C  34 - C  37        /723. BD*(   2) C  40 - O  41            1.94    0.58    0.032
  40. BD (   1) C  34 - C  37        /724. BD*(   1) C  40 - O  42            2.04    0.95    0.040
  41. BD (   1) C  37 - H  38        /388. RY*(   5) C  40                    0.70    1.52    0.029
  41. BD (   1) C  37 - H  38        /717. BD*(   1) C  34 - H  36            2.36    0.96    0.043
  41. BD (   1) C  37 - H  38        /723. BD*(   2) C  40 - O  41            7.18    0.49    0.056
  41. BD (   1) C  37 - H  38        /724. BD*(   1) C  40 - O  42            0.93    0.85    0.025
  42. BD (   1) C  37 - H  39        /360. RY*(   1) C  34                    0.88    1.53    0.033
  42. BD (   1) C  37 - H  39        /716. BD*(   1) C  34 - H  35            2.34    0.97    0.043
  42. BD (   1) C  37 - H  39        /722. BD*(   1) C  40 - O  41            5.26    1.08    0.067
  42. BD (   1) C  37 - H  39        /724. BD*(   1) C  40 - O  42            0.85    0.86    0.025
  43. BD (   1) C  37 - C  40        /362. RY*(   3) C  34                    0.95    1.55    0.034
  43. BD (   1) C  37 - C  40        /394. RY*(   1) O  41                    1.40    2.00    0.047
  43. BD (   1) C  37 - C  40        /404. RY*(   1) O  42                    0.65    2.05    0.033
  43. BD (   1) C  37 - C  40        /715. BD*(   1) C  31 - C  34            1.86    1.05    0.039
  43. BD (   1) C  37 - C  40        /718. BD*(   1) C  34 - C  37            0.58    1.04    0.022
  43. BD (   1) C  37 - C  40        /722. BD*(   1) C  40 - O  41            0.66    1.23    0.026
  43. BD (   1) C  37 - C  40        /725. BD*(   1) O  42 - H  43            3.13    1.04    0.051
  44. BD (   1) C  40 - O  41        /384. RY*(   1) C  40                    1.52    1.87    0.048
  44. BD (   1) C  40 - O  41        /721. BD*(   1) C  37 - C  40            1.09    1.47    0.036
  45. BD (   2) C  40 - O  41        /719. BD*(   1) C  37 - H  38            0.90    0.85    0.025
  45. BD (   2) C  40 - O  41        /723. BD*(   2) C  40 - O  41            1.09    0.38    0.019
  46. BD (   1) C  40 - O  42        /718. BD*(   1) C  34 - C  37            0.72    1.34    0.028
  47. BD (   1) O  42 - H  43        /384. RY*(   1) C  40                    1.08    1.53    0.036
  47. BD (   1) O  42 - H  43        /385. RY*(   2) C  40                    0.82    1.97    0.036
  47. BD (   1) O  42 - H  43        /721. BD*(   1) C  37 - C  40            4.84    1.13    0.067
  47. BD (   1) O  42 - H  43        /722. BD*(   1) C  40 - O  41            1.27    1.33    0.037
  48. BD (   1) C  44 - H  45        /711. BD*(   1) C  29 - C  31            3.19    0.86    0.047
  49. BD (   1) C  44 - H  46        /710. BD*(   1) C  29 - H  30            2.43    0.94    0.043
  50. BD (   1) C  44 - H  47        /709. BD*(   1) C  27 - C  29            3.05    0.87    0.047
 103. CR (   1) C   1                /206. RY*(   2) C   5                    0.87   11.10    0.088
 103. CR (   1) C   1                /681. BD*(   1) C   1 - O   3            0.71   10.54    0.080
 103. CR (   1) C   1                /683. BD*(   1) O   3 - H   4            0.67   10.61    0.076
 104. CR (   1) O   2                /174. RY*(   1) C   1                    6.53   19.62    0.321
 104. CR (   1) O   2                /682. BD*(   1) C   1 - C   5            0.76   19.26    0.109
 105. CR (   1) O   3                /174. RY*(   1) C   1                    1.24   19.74    0.140
 105. CR (   1) O   3                /175. RY*(   2) C   1                    1.72   20.26    0.167
 105. CR (   1) O   3                /204. RY*(   1) H   4                    0.65   19.95    0.101
 106. CR (   1) C   5                /175. RY*(   2) C   1                    0.82   11.33    0.086
 106. CR (   1) C   5                /180. RY*(   7) C   1                    0.89   11.52    0.090
 106. CR (   1) C   5                /218. RY*(   2) C   8                    0.85   10.94    0.086
 106. CR (   1) C   5                /679. BD*(   1) C   1 - O   2            0.83   10.68    0.084
 107. CR (   1) C   8                /207. RY*(   3) C   5                    0.89   11.00    0.089
 107. CR (   1) C   8                /227. RY*(   1) H   9                    0.51   10.83    0.067
 107. CR (   1) C   8                /231. RY*(   3) C  11                    1.02   10.85    0.094
 108. CR (   1) C  11                /219. RY*(   3) C   8                    0.61   10.96    0.073
 108. CR (   1) C  11                /243. RY*(   3) C  14                    0.87   10.88    0.087
 109. CR (   1) C  14                /230. RY*(   2) C  11                    0.69   10.97    0.078
 109. CR (   1) C  14                /251. RY*(   1) H  15                    0.56   10.84    0.069
 109. CR (   1) C  14                /253. RY*(   1) C  17                    0.66   10.91    0.076
 109. CR (   1) C  14                /254. RY*(   2) C  17                    0.68   11.37    0.079
 109. CR (   1) C  14                /696. BD*(   1) C  17 - O  18            0.53   10.42    0.068
 109. CR (   1) C  14                /697. BD*(   1) C  17 - O  19            0.59   10.67    0.071
 110. CR (   1) C  17                /242. RY*(   2) C  14                    0.73   11.10    0.080
 110. CR (   1) C  17                /696. BD*(   1) C  17 - O  18            0.65   10.56    0.076
 110. CR (   1) C  17                /699. BD*(   1) O  18 - C  20            1.23   10.47    0.102
 111. CR (   1) O  18                /254. RY*(   2) C  17                    2.43   20.30    0.199
 111. CR (   1) O  18                /284. RY*(   2) C  20                    0.78   20.07    0.112
 112. CR (   1) O  19                /253. RY*(   1) C  17                    6.33   19.70    0.317
 112. CR (   1) O  19                /695. BD*(   1) C  14 - C  17            0.62   19.23    0.099
 113. CR (   1) C  20                /298. RY*(   4) C  23                    0.61   10.97    0.073
 113. CR (   1) C  20                /696. BD*(   1) C  17 - O  18            0.91   10.51    0.090
 113. CR (   1) C  20                /699. BD*(   1) O  18 - C  20            1.17   10.41    0.099
 114. CR (   1) C  23                /286. RY*(   4) C  20                    0.51   11.22    0.068
 114. CR (   1) C  23                /306. RY*(   1) H  25                    0.63   10.90    0.074
 114. CR (   1) C  23                /705. BD*(   1) C  23 - O  26            1.21   10.40    0.101
 114. CR (   1) C  23                /706. BD*(   1) O  26 - C  27            0.86   10.50    0.087
 115. CR (   1) O  26                /295. RY*(   1) C  23                    0.89   19.88    0.119
 115. CR (   1) O  26                /318. RY*(   2) C  27                    2.41   20.34    0.198
 116. CR (   1) C  27                /338. RY*(   2) C  29                    0.92   11.21    0.091
 116. CR (   1) C  27                /705. BD*(   1) C  23 - O  26            1.16   10.46    0.099
 116. CR (   1) C  27                /706. BD*(   1) O  26 - C  27            0.65   10.56    0.076
 117. CR (   1) O  28                /317. RY*(   1) C  27                    6.28   19.71    0.316
 117. CR (   1) O  28                /709. BD*(   1) C  27 - C  29            0.65   19.23    0.101
 118. CR (   1) C  29                /317. RY*(   1) C  27                    0.66   10.92    0.076
 118. CR (   1) C  29                /318. RY*(   2) C  27                    0.61   11.42    0.075
 118. CR (   1) C  29                /349. RY*(   2) C  31                    0.56   11.06    0.070
 118. CR (   1) C  29                /417. RY*(   3) C  44                    0.92   11.03    0.090
 118. CR (   1) C  29                /706. BD*(   1) O  26 - C  27            0.51   10.44    0.067
 118. CR (   1) C  29                /707. BD*(   1) C  27 - O  28            0.60   10.68    0.072
 119. CR (   1) C  31                /339. RY*(   3) C  29                    0.82   10.96    0.085
 119. CR (   1) C  31                /359. RY*(   1) H  33                    0.57   10.90    0.070
 120. CR (   1) C  34                /350. RY*(   3) C  31                    0.94   10.92    0.090
 120. CR (   1) C  34                /374. RY*(   3) C  37                    0.52   10.98    0.068
 121. CR (   1) C  37                /361. RY*(   2) C  34                    0.89   10.90    0.088
 121. CR (   1) C  37                /382. RY*(   1) H  38                    0.60   10.90    0.072
 121. CR (   1) C  37                /385. RY*(   2) C  40                    0.73   11.28    0.081
 121. CR (   1) C  37                /390. RY*(   7) C  40                    0.85   11.50    0.088
 121. CR (   1) C  37                /722. BD*(   1) C  40 - O  41            0.87   10.64    0.086
 122. CR (   1) C  40                /373. RY*(   2) C  37                    0.77   11.19    0.083
 122. CR (   1) C  40                /724. BD*(   1) C  40 - O  42            0.57   10.58    0.071
[truncated: 143,338 more chars]
