# Supplementary material for: Application of the oxycodone templated molecular imprinted polymer in adsorption of the drug from human blood plasma as the real biological environment; a joint experimental and density functional theory study
Source: Front Chem. 2023 Jan 5;10:1045552. doi: 10.3389/fchem.2022.1045552 (PMC9849686; doi:10.3389/fchem.2022.1045552)
Supplement: Supplementary file 1 [file DataSheet1.ZIP › NBO/NBO OXOCODONE +NIP.LOG]

 Entering Link 1 = d:\l1.exe PID=      2768.
  
 Copyright (c) 1988,1990,1992,1993,1995,1998,2003,2009, Gaussian, Inc.
                  All Rights Reserved.
  
 This is part of the Gaussian(R) 09 program.  It is based on
 the Gaussian(R) 03 system (copyright 2003, Gaussian, Inc.),
 the Gaussian(R) 98 system (copyright 1998, Gaussian, Inc.),
 the Gaussian(R) 94 system (copyright 1995, Gaussian, Inc.),
 the Gaussian 92(TM) system (copyright 1992, Gaussian, Inc.),
 the Gaussian 90(TM) system (copyright 1990, Gaussian, Inc.),
 the Gaussian 88(TM) system (copyright 1988, Gaussian, Inc.),
 the Gaussian 86(TM) system (copyright 1986, Carnegie Mellon
 University), and the Gaussian 82(TM) system (copyright 1983,
 Carnegie Mellon University). Gaussian is a federally registered
 trademark of Gaussian, Inc.
  
 This software contains proprietary and confidential information,
 including trade secrets, belonging to Gaussian, Inc.
  
 This software is provided under written license and may be
 used, copied, transmitted, or stored only in accord with that
 written license.
  
 The following legend is applicable only to US Government
 contracts under FAR:
  
                    RESTRICTED RIGHTS LEGEND
  
 Use, reproduction and disclosure by the US Government is
 subject to restrictions as set forth in subparagraphs (a)
 and (c) of the Commercial Computer Software - Restricted
 Rights clause in FAR 52.227-19.
  
 Gaussian, Inc.
 340 Quinnipiac St., Bldg. 40, Wallingford CT 06492
  
  
 ---------------------------------------------------------------
 Warning -- This program may not be used in any manner that
 competes with the business of Gaussian, Inc. or will provide
 assistance to any competitor of Gaussian, Inc.  The licensee
 of this program is prohibited from giving any competitor of
 Gaussian, Inc. access to this program.  By using this program,
 the user acknowledges that Gaussian, Inc. is engaged in the
 business of creating and licensing software in the field of
 computational chemistry and represents and warrants to the
 licensee that it is not a competitor of Gaussian, Inc. and that
 it will not use this program in any manner prohibited above.
 ---------------------------------------------------------------
  

 Cite this work as:
 Gaussian 09, Revision A.02,
 M. J. Frisch, G. W. Trucks, H. B. Schlegel, G. E. Scuseria, 
 M. A. Robb, J. R. Cheeseman, G. Scalmani, V. Barone, B. Mennucci, 
 G. A. Petersson, H. Nakatsuji, M. Caricato, X. Li, H. P. Hratchian, 
 A. F. Izmaylov, J. Bloino, G. Zheng, J. L. Sonnenberg, M. Hada, 
 M. Ehara, K. Toyota, R. Fukuda, J. Hasegawa, M. Ishida, T. Nakajima, 
 Y. Honda, O. Kitao, H. Nakai, T. Vreven, J. A. Montgomery, Jr., 
 J. E. Peralta, F. Ogliaro, M. Bearpark, J. J. Heyd, E. Brothers, 
 K. N. Kudin, V. N. Staroverov, R. Kobayashi, J. Normand, 
 K. Raghavachari, A. Rendell, J. C. Burant, S. S. Iyengar, J. Tomasi, 
 M. Cossi, N. Rega, J. M. Millam, M. Klene, J. E. Knox, J. B. Cross, 
 V. Bakken, C. Adamo, J. Jaramillo, R. Gomperts, R. E. Stratmann, 
 O. Yazyev, A. J. Austin, R. Cammi, C. Pomelli, J. W. Ochterski, 
 R. L. Martin, K. Morokuma, V. G. Zakrzewski, G. A. Voth, 
 P. Salvador, J. J. Dannenberg, S. Dapprich, A. D. Daniels, 
 O. Farkas, J. B. Foresman, J. V. Ortiz, J. Cioslowski, 
 and D. J. Fox, Gaussian, Inc., Wallingford CT, 2009.
 
 ******************************************
 Gaussian 09:  IA32W-G09RevA.02 11-Jun-2009
                31-Jul-2008 
 ******************************************
 %nprocshared=4
 Will use up to    4 processors via shared memory.
 -------------------------------
 # b3lyp/6-31g(d) nosymm pop=nbo
 -------------------------------
 1/38=1/1;
 2/12=2,15=1,17=6,18=5,40=1/2;
 3/5=1,6=6,7=1,11=2,16=1,25=1,30=1,74=-5/1,2,3;
 4//1;
 5/5=2,38=5/2;
 6/7=2,8=2,9=2,10=2,28=1/1,7;
 99/5=1,9=1/99;
 -------------------
 Title Card Required
 -------------------
 Symbolic Z-matrix:
 Charge =  0 Multiplicity = 1
 C                     0.6247   -12.84149  -16.31448 
 O                     1.36555  -13.03487  -17.25228 
 O                    -0.4185   -13.6675  -16.03243 
 H                    -0.40021  -14.36337  -16.71622 
 C                     0.70889  -11.69302  -15.33395 
 H                     0.8137   -12.10915  -14.32369 
 H                     1.61943  -11.13477  -15.56754 
 C                    -0.52606  -10.77279  -15.38025 
 H                    -0.64829  -10.3844  -16.40082 
 H                    -1.42306  -11.36444  -15.16061 
 C                    -0.40945  -9.60607  -14.39257 
 H                    -0.28414  -9.99048  -13.37281 
 H                     0.49432  -9.02215  -14.60606 
 C                    -1.62638  -8.6798   -14.43269 
 H                    -2.5521   -9.23018  -14.21649 
 H                    -1.76857  -8.25     -15.43315 
 C                    -1.5237   -7.53644  -13.44216 
 O                    -2.60513  -6.72281  -13.52826 
 O                    -0.6131   -7.35102  -12.66586 
 C                    -2.61379  -5.60372  -12.62308 
 H                    -2.56964  -5.95892  -11.5892 
 H                    -1.7378   -4.97279  -12.80088 
 C                    -3.90444  -4.85158  -12.89525 
 H                    -4.78042  -5.48391  -12.72243 
 H                    -3.94811  -4.48899  -13.92677 
 O                    -3.911    -3.74171  -11.98083 
 C                    -4.99852  -2.92966  -12.04521 
 O                    -5.91761  -3.12147  -12.81042 
 C                    -4.87476  -1.77438  -11.061 
 H                    -4.50615  -2.20198  -10.11865 
 C                    -6.24984  -1.12602  -10.82392 
 H                    -6.98204  -1.91883  -10.62416 
 H                    -6.58136  -0.64166  -11.7513 
 C                    -6.26859  -0.12317  -9.66344 
 H                    -5.58308   0.70974  -9.86501 
 H                    -5.9141   -0.60579  -8.74481 
 C                    -7.67886   0.44287  -9.4163 
 H                    -8.05552   0.9609   -10.30273 
 H                    -8.36613  -0.38449  -9.1933 
 C                    -7.73855   1.42128  -8.2593 
 O                    -8.14246   2.56755  -8.35396 
 O                    -7.29774   0.87653  -7.11796 
 H                    -7.36052   1.54104  -6.38513 
 C                    -3.80915  -0.78332  -11.57767 
 H                    -2.85269  -1.28835  -11.74083 
 H                    -4.12786  -0.33156  -12.52445 
 H                    -3.64702   0.02202  -10.85531 
 C                    -11.39708   1.41805  -1.9077 
 C                    -12.14419   2.48512  -2.42853 
 C                    -11.53115   3.6882   -2.79742 
 C                    -10.15915   3.75801  -2.59152 
 C                    -9.39724   2.68315  -2.1676 
 C                    -9.99737   1.48113  -1.78156 
 H                    -11.91549   0.50504  -1.63654 
 H                    -13.21624   2.35742  -2.55827 
 C                    -12.20085   4.84484  -3.51244 
 H                    -12.47084   4.54227  -4.53499 
 H                    -13.14036   5.12238  -3.02086 
 C                    -11.28345   6.09242  -3.54073 
 H                    -11.67553   6.82045  -4.26805 
 C                    -9.83598   5.75722  -4.01103 
 C                    -9.22499   4.92455  -2.86264 
 C                    -7.9443    4.0786   -3.13421 
 H                    -7.01413   4.60267  -2.88458 
 C                    -7.85141   3.58332  -4.59369 
 O                    -7.4291    2.46475  -4.83371 
 O                    -9.19646   7.03284  -4.1847 
 H                    -8.25557   6.88759  -4.36757 
 O                    -8.04278   2.94288  -2.24533 
 O                    -9.18442   0.47896  -1.34603 
 C                    -9.78243  -0.76495  -1.02019 
 H                    -10.30232  -1.20101  -1.88369 
 H                    -8.96211  -1.4208   -0.72338 
 H                    -10.48931  -0.6682   -0.18502 
 C                    -9.04362   5.82588  -1.60227 
 H                    -9.14679   5.1977   -0.71251 
 H                    -8.02427   6.23093  -1.58903 
 C                    -10.03213   7.00555  -1.55203 
 H                    -10.2439   7.24866  -0.50299 
 H                    -9.57284   7.89834  -2.00407 
 N                    -11.30666   6.66596  -2.17549 
 C                    -12.28687   7.72817  -2.03749 
 H                    -13.25936   7.39795  -2.41958 
 H                    -12.41468   7.97697  -0.97758 
 H                    -12.00697   8.65496  -2.5755 
 C                    -9.77294   5.00236  -5.35197 
 H                    -10.12508   5.66613  -6.14842 
 H                    -10.4197   4.12052  -5.34822 
 C                    -8.32951   4.54203  -5.66219 
 H                    -8.26472   4.04846  -6.63592 
 H                    -7.65392   5.41193  -5.68925 
 
 Symmetry turned off by external request.
 Stoichiometry    C33H45NO12
 Framework group  C1[X(C33H45NO12)]
 Deg. of freedom   267
 Full point group                 C1      NOp   1
                         Z-Matrix orientation:                         
 ---------------------------------------------------------------------
 Center     Atomic      Atomic             Coordinates (Angstroms)
 Number     Number       Type             X           Y           Z
 ---------------------------------------------------------------------
      1          6           0        0.624704  -12.841488  -16.314483
      2          8           0        1.365551  -13.034867  -17.252282
      3          8           0       -0.418499  -13.667500  -16.032432
      4          1           0       -0.400208  -14.363373  -16.716217
      5          6           0        0.708891  -11.693024  -15.333946
      6          1           0        0.813697  -12.109146  -14.323690
      7          1           0        1.619425  -11.134773  -15.567544
      8          6           0       -0.526063  -10.772791  -15.380251
      9          1           0       -0.648289  -10.384403  -16.400816
     10          1           0       -1.423057  -11.364442  -15.160613
     11          6           0       -0.409448   -9.606071  -14.392573
     12          1           0       -0.284136   -9.990484  -13.372811
     13          1           0        0.494318   -9.022153  -14.606060
     14          6           0       -1.626378   -8.679797  -14.432693
     15          1           0       -2.552096   -9.230179  -14.216490
     16          1           0       -1.768569   -8.250001  -15.433152
     17          6           0       -1.523699   -7.536444  -13.442164
     18          8           0       -2.605128   -6.722811  -13.528257
     19          8           0       -0.613098   -7.351025  -12.665857
     20          6           0       -2.613786   -5.603715  -12.623075
     21          1           0       -2.569641   -5.958923  -11.589203
     22          1           0       -1.737801   -4.972792  -12.800877
     23          6           0       -3.904444   -4.851581  -12.895251
     24          1           0       -4.780421   -5.483910  -12.722432
     25          1           0       -3.948110   -4.488993  -13.926767
     26          8           0       -3.911001   -3.741711  -11.980830
     27          6           0       -4.998523   -2.929655  -12.045212
     28          8           0       -5.917605   -3.121469  -12.810422
     29          6           0       -4.874757   -1.774377  -11.060998
     30          1           0       -4.506153   -2.201984  -10.118654
     31          6           0       -6.249841   -1.126024  -10.823924
     32          1           0       -6.982037   -1.918828  -10.624156
     33          1           0       -6.581356   -0.641659  -11.751304
     34          6           0       -6.268589   -0.123174   -9.663439
     35          1           0       -5.583081    0.709737   -9.865010
     36          1           0       -5.914098   -0.605790   -8.744812
     37          6           0       -7.678864    0.442873   -9.416303
     38          1           0       -8.055520    0.960904  -10.302725
     39          1           0       -8.366130   -0.384486   -9.193304
     40          6           0       -7.738547    1.421276   -8.259301
     41          8           0       -8.142456    2.567551   -8.353957
     42          8           0       -7.297736    0.876531   -7.117962
     43          1           0       -7.360521    1.541036   -6.385130
     44          6           0       -3.809147   -0.783316  -11.577665
     45          1           0       -2.852688   -1.288354  -11.740829
     46          1           0       -4.127862   -0.331559  -12.524453
     47          1           0       -3.647015    0.022017  -10.855309
     48          6           0      -11.397079    1.418049   -1.907704
     49          6           0      -12.144187    2.485117   -2.428533
     50          6           0      -11.531150    3.688195   -2.797415
     51          6           0      -10.159154    3.758008   -2.591524
     52          6           0       -9.397241    2.683150   -2.167598
     53          6           0       -9.997373    1.481128   -1.781558
     54          1           0      -11.915493    0.505040   -1.636538
     55          1           0      -13.216243    2.357418   -2.558272
     56          6           0      -12.200846    4.844842   -3.512444
     57          1           0      -12.470843    4.542267   -4.534994
     58          1           0      -13.140361    5.122383   -3.020864
     59          6           0      -11.283446    6.092423   -3.540725
     60          1           0      -11.675532    6.820448   -4.268053
     61          6           0       -9.835984    5.757217   -4.011025
     62          6           0       -9.224985    4.924549   -2.862644
     63          6           0       -7.944300    4.078599   -3.134208
     64          1           0       -7.014135    4.602669   -2.884581
     65          6           0       -7.851408    3.583324   -4.593685
     66          8           0       -7.429105    2.464752   -4.833714
     67          8           0       -9.196458    7.032841   -4.184697
     68          1           0       -8.255574    6.887589   -4.367574
     69          8           0       -8.042775    2.942876   -2.245329
     70          8           0       -9.184423    0.478962   -1.346027
     71          6           0       -9.782430   -0.764945   -1.020191
     72          1           0      -10.302323   -1.201006   -1.883689
     73          1           0       -8.962106   -1.420800   -0.723378
     74          1           0      -10.489309   -0.668201   -0.185016
     75          6           0       -9.043615    5.825876   -1.602265
     76          1           0       -9.146790    5.197704   -0.712507
     77          1           0       -8.024266    6.230926   -1.589030
     78          6           0      -10.032126    7.005549   -1.552033
     79          1           0      -10.243896    7.248658   -0.502988
     80          1           0       -9.572844    7.898340   -2.004070
     81          7           0      -11.306660    6.665962   -2.175492
     82          6           0      -12.286866    7.728174   -2.037485
     83          1           0      -13.259363    7.397952   -2.419583
     84          1           0      -12.414678    7.976968   -0.977577
     85          1           0      -12.006973    8.654962   -2.575497
     86          6           0       -9.772940    5.002361   -5.351968
     87          1           0      -10.125076    5.666125   -6.148421
     88          1           0      -10.419701    4.120519   -5.348221
     89          6           0       -8.329506    4.542028   -5.662192
     90          1           0       -8.264719    4.048458   -6.635924
     91          1           0       -7.653922    5.411927   -5.689250
 ---------------------------------------------------------------------
 Rotational constants (GHZ):      0.1721825      0.0101044      0.0098088
 Standard basis: 6-31G(d) (6D, 7F)
 Integral buffers will be    262144 words long.
 Raffenetti 2 integral format.
 Two-electron integral symmetry is turned off.
   780 basis functions,  1468 primitive gaussians,   780 cartesian basis functions
   173 alpha electrons      173 beta electrons
       nuclear repulsion energy      5177.6417352122 Hartrees.
 NAtoms=   91 NActive=   91 NUniq=   91 SFac= 7.50D-01 NAtFMM=   80 NAOKFM=T Big=T
 One-electron integrals computed using PRISM.
 NBasis=   780 RedAO= T  NBF=   780
 NBsUse=   780 1.00D-06 NBFU=   780
 Harris functional with IExCor=  402 diagonalized for initial guess.
 ExpMin= 1.61D-01 ExpMax= 5.48D+03 ExpMxC= 8.25D+02 IAcc=1 IRadAn=         1 AccDes= 0.00D+00
 HarFok:  IExCor=  402 AccDes= 0.00D+00 IRadAn=         1 IDoV= 1
 ScaDFX=  1.000000  1.000000  1.000000  1.000000
 FoFCou: FMM=F IPFlag=           0 FMFlag=      100000 FMFlg1=        2001
         NFxFlg=           0 DoJE=T BraDBF=F KetDBF=T FulRan=T
         Omega=  0.000000  0.000000  1.000000  0.000000  0.000000 ICntrl=     500 IOpCl=  0
         NMat0=    1 NMatS0=    1 NMatT0=    0 NMatD0=    1 NMtDS0=    0 NMtDT0=    0
         I1Cent=           4 NGrid=           0.
 Symmetry not used in FoFCou.
 Requested convergence on RMS density matrix=1.00D-08 within 128 cycles.
 Requested convergence on MAX density matrix=1.00D-06.
 Requested convergence on             energy=1.00D-06.
 No special actions if energy rises.
 Integral accuracy reduced to 1.0D-05 until final iterations.
 Initial convergence to 1.0D-05 achieved.  Increase integral accuracy.
 SCF Done:  E(RB3LYP) =  -2242.07176890     A.U. after   14 cycles
             Convg  =    0.7885D-08             -V/T =  2.0091

 **********************************************************************

            Population analysis using the SCF density.

 **********************************************************************

 Alpha  occ. eigenvalues --  -19.19931 -19.19727 -19.19673 -19.17872 -19.17631
 Alpha  occ. eigenvalues --  -19.16956 -19.16902 -19.15859 -19.14341 -19.14007
 Alpha  occ. eigenvalues --  -19.13922 -19.12442 -14.32022 -10.32163 -10.32099
 Alpha  occ. eigenvalues --  -10.31555 -10.30657 -10.29615 -10.26309 -10.25838
 Alpha  occ. eigenvalues --  -10.25258 -10.25186 -10.24775 -10.23957 -10.23675
 Alpha  occ. eigenvalues --  -10.22201 -10.21679 -10.20765 -10.20765 -10.20370
 Alpha  occ. eigenvalues --  -10.20361 -10.20281 -10.20161 -10.20050 -10.19965
 Alpha  occ. eigenvalues --  -10.19467 -10.19244 -10.19109 -10.19063 -10.19023
 Alpha  occ. eigenvalues --  -10.18955 -10.18870 -10.18767 -10.18618 -10.18598
 Alpha  occ. eigenvalues --  -10.18566  -1.10962  -1.10464  -1.10431  -1.08432
 Alpha  occ. eigenvalues --   -1.08030  -1.06332  -1.05345  -1.03567  -1.02242
 Alpha  occ. eigenvalues --   -1.01715  -1.01375  -0.99490  -0.92211  -0.86291
 Alpha  occ. eigenvalues --   -0.83675  -0.82478  -0.82156  -0.79602  -0.79564
 Alpha  occ. eigenvalues --   -0.78843  -0.77861  -0.76404  -0.75997  -0.73809
 Alpha  occ. eigenvalues --   -0.73252  -0.71723  -0.70689  -0.69949  -0.68674
 Alpha  occ. eigenvalues --   -0.66889  -0.66680  -0.64920  -0.64061  -0.62300
 Alpha  occ. eigenvalues --   -0.61192  -0.61103  -0.60014  -0.59866  -0.59741
 Alpha  occ. eigenvalues --   -0.59159  -0.58739  -0.57641  -0.55628  -0.54445
 Alpha  occ. eigenvalues --   -0.53436  -0.53193  -0.51920  -0.50730  -0.50646
 Alpha  occ. eigenvalues --   -0.50192  -0.50130  -0.49894  -0.49605  -0.49081
 Alpha  occ. eigenvalues --   -0.48941  -0.48535  -0.47933  -0.47672  -0.47302
 Alpha  occ. eigenvalues --   -0.47131  -0.46903  -0.46700  -0.46625  -0.46600
 Alpha  occ. eigenvalues --   -0.45986  -0.45860  -0.45827  -0.45058  -0.44864
 Alpha  occ. eigenvalues --   -0.44379  -0.44073  -0.43821  -0.43708  -0.42700
 Alpha  occ. eigenvalues --   -0.42533  -0.41893  -0.41578  -0.41408  -0.41222
 Alpha  occ. eigenvalues --   -0.41004  -0.40511  -0.40217  -0.39381  -0.39333
 Alpha  occ. eigenvalues --   -0.39236  -0.39049  -0.38995  -0.38653  -0.38107
 Alpha  occ. eigenvalues --   -0.37566  -0.37545  -0.37382  -0.37108  -0.36722
 Alpha  occ. eigenvalues --   -0.36598  -0.36182  -0.35961  -0.35770  -0.35712
 Alpha  occ. eigenvalues --   -0.35453  -0.35371  -0.35247  -0.34996  -0.34984
 Alpha  occ. eigenvalues --   -0.34270  -0.34164  -0.33884  -0.33468  -0.33346
 Alpha  occ. eigenvalues --   -0.32973  -0.32641  -0.32291  -0.31794  -0.30872
 Alpha  occ. eigenvalues --   -0.30563  -0.30551  -0.30413  -0.29946  -0.28111
 Alpha  occ. eigenvalues --   -0.28014  -0.27311  -0.27184  -0.26802  -0.25566
 Alpha  occ. eigenvalues --   -0.22902  -0.20376  -0.20152
 Alpha virt. eigenvalues --   -0.04463   0.00247   0.00510   0.00742   0.00803
 Alpha virt. eigenvalues --    0.01379   0.02249   0.04280   0.07018   0.08333
 Alpha virt. eigenvalues --    0.08536   0.08601   0.08959   0.09572   0.10164
 Alpha virt. eigenvalues --    0.10239   0.10592   0.10914   0.11561   0.11658
 Alpha virt. eigenvalues --    0.11781   0.11907   0.12005   0.12479   0.12727
 Alpha virt. eigenvalues --    0.13363   0.13511   0.13776   0.14015   0.14241
 Alpha virt. eigenvalues --    0.14512   0.14693   0.14753   0.15351   0.15503
 Alpha virt. eigenvalues --    0.15650   0.15757   0.15978   0.16268   0.16398
 Alpha virt. eigenvalues --    0.16700   0.16816   0.16961   0.17104   0.17705
 Alpha virt. eigenvalues --    0.17907   0.18118   0.18277   0.18468   0.18770
 Alpha virt. eigenvalues --    0.19042   0.19247   0.19335   0.19713   0.20245
 Alpha virt. eigenvalues --    0.20333   0.20534   0.20878   0.20907   0.20990
 Alpha virt. eigenvalues --    0.21354   0.21516   0.21957   0.22088   0.22266
 Alpha virt. eigenvalues --    0.22837   0.23156   0.23531   0.23788   0.24182
 Alpha virt. eigenvalues --    0.24742   0.24850   0.25153   0.25754   0.26243
 Alpha virt. eigenvalues --    0.26759   0.26993   0.27186   0.27313   0.28312
 Alpha virt. eigenvalues --    0.28513   0.28656   0.29124   0.30174   0.31183
 Alpha virt. eigenvalues --    0.32007   0.32708   0.33780   0.34152   0.34530
 Alpha virt. eigenvalues --    0.35473   0.35712   0.36297   0.37112   0.38289
 Alpha virt. eigenvalues --    0.38800   0.38927   0.40328   0.41164   0.42575
 Alpha virt. eigenvalues --    0.48654   0.48740   0.49174   0.49375   0.49935
 Alpha virt. eigenvalues --    0.50328   0.50875   0.50913   0.51667   0.51997
 Alpha virt. eigenvalues --    0.52051   0.52237   0.52835   0.53213   0.53625
 Alpha virt. eigenvalues --    0.53732   0.53933   0.54396   0.54426   0.54825
 Alpha virt. eigenvalues --    0.54918   0.55454   0.55899   0.56167   0.56328
 Alpha virt. eigenvalues --    0.56726   0.56895   0.57196   0.57516   0.57688
 Alpha virt. eigenvalues --    0.58327   0.58669   0.58760   0.59224   0.59495
 Alpha virt. eigenvalues --    0.59766   0.60653   0.60860   0.61037   0.61600
 Alpha virt. eigenvalues --    0.61859   0.62245   0.62553   0.62584   0.62938
 Alpha virt. eigenvalues --    0.63449   0.63549   0.64237   0.64979   0.65049
 Alpha virt. eigenvalues --    0.65317   0.65818   0.66257   0.66423   0.66688
 Alpha virt. eigenvalues --    0.67206   0.67448   0.67863   0.67972   0.68736
 Alpha virt. eigenvalues --    0.69113   0.69459   0.69821   0.70592   0.70822
 Alpha virt. eigenvalues --    0.71436   0.71740   0.72186   0.73304   0.73631
 Alpha virt. eigenvalues --    0.74302   0.75082   0.75214   0.76016   0.76042
 Alpha virt. eigenvalues --    0.76875   0.76929   0.77354   0.77851   0.78638
 Alpha virt. eigenvalues --    0.78958   0.79067   0.79264   0.79677   0.80310
 Alpha virt. eigenvalues --    0.80398   0.80686   0.81220   0.81521   0.82355
 Alpha virt. eigenvalues --    0.82511   0.82945   0.83101   0.83261   0.83624
 Alpha virt. eigenvalues --    0.83959   0.84054   0.84412   0.85017   0.85224
 Alpha virt. eigenvalues --    0.85271   0.86029   0.86215   0.86435   0.86559
 Alpha virt. eigenvalues --    0.87024   0.87463   0.87830   0.88185   0.88395
 Alpha virt. eigenvalues --    0.88603   0.88689   0.89131   0.89417   0.89754
 Alpha virt. eigenvalues --    0.90169   0.90528   0.90793   0.90882   0.91109
 Alpha virt. eigenvalues --    0.91550   0.91856   0.92372   0.92580   0.92684
 Alpha virt. eigenvalues --    0.92713   0.93040   0.93103   0.93394   0.93837
 Alpha virt. eigenvalues --    0.94074   0.94200   0.94458   0.94983   0.95325
 Alpha virt. eigenvalues --    0.95388   0.95784   0.95985   0.96301   0.97153
 Alpha virt. eigenvalues --    0.97188   0.97346   0.97874   0.98247   0.98785
 Alpha virt. eigenvalues --    0.99420   0.99775   1.00655   1.00964   1.01095
 Alpha virt. eigenvalues --    1.01499   1.01998   1.02907   1.03523   1.03710
 Alpha virt. eigenvalues --    1.04354   1.04682   1.05759   1.06148   1.06661
 Alpha virt. eigenvalues --    1.07200   1.07370   1.08277   1.08449   1.09937
 Alpha virt. eigenvalues --    1.10283   1.10719   1.11060   1.11815   1.11887
 Alpha virt. eigenvalues --    1.12597   1.13081   1.14521   1.15277   1.15849
 Alpha virt. eigenvalues --    1.16508   1.16932   1.18545   1.18712   1.19740
 Alpha virt. eigenvalues --    1.20121   1.20982   1.21143   1.21504   1.22840
 Alpha virt. eigenvalues --    1.23076   1.24447   1.24874   1.26130   1.26909
 Alpha virt. eigenvalues --    1.28320   1.29778   1.30270   1.31226   1.31647
 Alpha virt. eigenvalues --    1.32900   1.34242   1.34719   1.35097   1.35588
 Alpha virt. eigenvalues --    1.35816   1.36517   1.36835   1.37190   1.38090
 Alpha virt. eigenvalues --    1.38481   1.39028   1.39755   1.40447   1.41820
 Alpha virt. eigenvalues --    1.42575   1.43042   1.43597   1.44561   1.45096
 Alpha virt. eigenvalues --    1.45608   1.46267   1.47157   1.48013   1.48321
 Alpha virt. eigenvalues --    1.49568   1.49722   1.50488   1.51711   1.52306
 Alpha virt. eigenvalues --    1.53057   1.53081   1.53512   1.55515   1.56385
 Alpha virt. eigenvalues --    1.57402   1.58289   1.60576   1.61035   1.61199
 Alpha virt. eigenvalues --    1.63438   1.63936   1.65039   1.65316   1.66189
 Alpha virt. eigenvalues --    1.66471   1.67113   1.67391   1.68136   1.68739
 Alpha virt. eigenvalues --    1.68951   1.69062   1.69432   1.71428   1.71783
 Alpha virt. eigenvalues --    1.72639   1.72710   1.73107   1.73208   1.73825
 Alpha virt. eigenvalues --    1.74294   1.74454   1.75474   1.75579   1.76505
 Alpha virt. eigenvalues --    1.76670   1.76856   1.77478   1.78079   1.78545
 Alpha virt. eigenvalues --    1.78714   1.80032   1.80087   1.80317   1.81169
 Alpha virt. eigenvalues --    1.81503   1.81542   1.82122   1.82344   1.82459
 Alpha virt. eigenvalues --    1.82835   1.83340   1.83432   1.84022   1.85374
 Alpha virt. eigenvalues --    1.85600   1.85976   1.86748   1.87214   1.87427
 Alpha virt. eigenvalues --    1.87610   1.88613   1.88806   1.88877   1.89425
 Alpha virt. eigenvalues --    1.90027   1.90209   1.90661   1.91938   1.92591
 Alpha virt. eigenvalues --    1.92917   1.93173   1.93984   1.94185   1.94646
 Alpha virt. eigenvalues --    1.94884   1.94922   1.95587   1.96000   1.96321
 Alpha virt. eigenvalues --    1.96407   1.96781   1.97312   1.97712   1.97833
 Alpha virt. eigenvalues --    1.98980   1.99223   1.99676   2.00020   2.00652
 Alpha virt. eigenvalues --    2.01223   2.01682   2.02841   2.02978   2.03446
 Alpha virt. eigenvalues --    2.03871   2.04041   2.04133   2.04530   2.04842
 Alpha virt. eigenvalues --    2.05501   2.06090   2.06971   2.07152   2.07924
 Alpha virt. eigenvalues --    2.08135   2.08175   2.08709   2.09565   2.09760
 Alpha virt. eigenvalues --    2.10216   2.10673   2.12305   2.13029   2.13197
 Alpha virt. eigenvalues --    2.13478   2.15407   2.16073   2.16222   2.18137
 Alpha virt. eigenvalues --    2.19250   2.19636   2.19746   2.19852   2.21312
 Alpha virt. eigenvalues --    2.22167   2.22226   2.23507   2.23817   2.24665
 Alpha virt. eigenvalues --    2.24873   2.25855   2.26570   2.26640   2.26926
 Alpha virt. eigenvalues --    2.27481   2.28487   2.29115   2.31111   2.31230
 Alpha virt. eigenvalues --    2.32288   2.32315   2.33765   2.34777   2.35002
 Alpha virt. eigenvalues --    2.35936   2.36144   2.36426   2.37743   2.38047
 Alpha virt. eigenvalues --    2.38821   2.39502   2.39672   2.39866   2.40405
 Alpha virt. eigenvalues --    2.41579   2.41639   2.42241   2.43841   2.44857
 Alpha virt. eigenvalues --    2.45248   2.46218   2.47201   2.47410   2.47889
 Alpha virt. eigenvalues --    2.48628   2.49033   2.50504   2.51811   2.51855
 Alpha virt. eigenvalues --    2.54552   2.54640   2.55406   2.56212   2.58001
 Alpha virt. eigenvalues --    2.58734   2.58988   2.59232   2.59527   2.60117
 Alpha virt. eigenvalues --    2.61765   2.62065   2.63109   2.63843   2.64080
 Alpha virt. eigenvalues --    2.64752   2.65519   2.66072   2.66497   2.67496
 Alpha virt. eigenvalues --    2.67539   2.67968   2.68148   2.68766   2.69405
 Alpha virt. eigenvalues --    2.70897   2.71739   2.72353   2.73712   2.74086
 Alpha virt. eigenvalues --    2.75500   2.75745   2.77038   2.78610   2.79363
 Alpha virt. eigenvalues --    2.79872   2.81044   2.82366   2.83494   2.83812
 Alpha virt. eigenvalues --    2.84550   2.86090   2.88135   2.89987   2.92700
 Alpha virt. eigenvalues --    2.93473   2.94141   2.96320   2.96783   2.96797
 Alpha virt. eigenvalues --    2.99071   2.99805   3.00972   3.02389   3.03484
 Alpha virt. eigenvalues --    3.04077   3.07453   3.07790   3.08589   3.09482
 Alpha virt. eigenvalues --    3.10418   3.14530   3.17718   3.20919   3.30169
 Alpha virt. eigenvalues --    3.47049   3.82051   3.93450   3.96528   4.00972
 Alpha virt. eigenvalues --    4.02615   4.02875   4.05049   4.06513   4.08666
 Alpha virt. eigenvalues --    4.10233   4.12535   4.12828   4.15229   4.16906
 Alpha virt. eigenvalues --    4.18412   4.21595   4.21844   4.24239   4.24836
 Alpha virt. eigenvalues --    4.26754   4.27558   4.29037   4.30288   4.32007
 Alpha virt. eigenvalues --    4.32329   4.33185   4.35607   4.36600   4.40015
 Alpha virt. eigenvalues --    4.42223   4.43136   4.43674   4.45784   4.47260
 Alpha virt. eigenvalues --    4.50121   4.51127   4.55401   4.56001   4.60789
 Alpha virt. eigenvalues --    4.61054   4.66407   4.68470   4.71689   4.76843
 Alpha virt. eigenvalues --    4.91667   5.04712
          Condensed to atoms (all electrons):
 Mulliken atomic charges:
              1
     1  C    0.557033
     2  O   -0.457117
     3  O   -0.563007
     4  H    0.408194
     5  C   -0.329452
     6  H    0.169110
     7  H    0.172490
     8  C   -0.273882
     9  H    0.145725
    10  H    0.157938
    11  C   -0.251652
    12  H    0.154707
    13  H    0.154529
    14  C   -0.367388
    15  H    0.174976
    16  H    0.174715
    17  C    0.631294
    18  O   -0.476235
    19  O   -0.473190
    20  C   -0.053740
    21  H    0.171760
    22  H    0.170859
    23  C   -0.052952
    24  H    0.171194
    25  H    0.170105
    26  O   -0.480135
    27  C    0.632017
    28  O   -0.477673
    29  C   -0.173804
    30  H    0.155816
    31  C   -0.252060
    32  H    0.145836
    33  H    0.149530
    34  C   -0.277011
    35  H    0.144082
    36  H    0.160245
    37  C   -0.331517
    38  H    0.164236
    39  H    0.164405
    40  C    0.556974
    41  O   -0.479209
    42  O   -0.590291
    43  H    0.448090
    44  C   -0.460407
    45  H    0.163153
    46  H    0.156466
    47  H    0.161272
    48  C   -0.204334
    49  C   -0.212771
    50  C    0.159287
    51  C    0.004284
    52  C    0.310739
    53  C    0.330045
    54  H    0.132567
    55  H    0.121657
    56  C   -0.345694
    57  H    0.146967
    58  H    0.153910
    59  C    0.022790
    60  H    0.129392
    61  C    0.267263
    62  C   -0.032339
    63  C   -0.003505
    64  H    0.163314
    65  C    0.474771
    66  O   -0.450970
    67  O   -0.655389
    68  H    0.390601
    69  O   -0.522114
    70  O   -0.504002
    71  C   -0.214683
    72  H    0.152510
    73  H    0.172616
    74  H    0.150196
    75  C   -0.281395
    76  H    0.162287
    77  H    0.128329
    78  C   -0.093097
    79  H    0.132169
    80  H    0.133055
    81  N   -0.402505
    82  C   -0.298034
    83  H    0.145804
    84  H    0.148111
    85  H    0.128090
    86  C   -0.295452
    87  H    0.164995
    88  H    0.167282
    89  C   -0.414955
    90  H    0.231563
    91  H    0.140613
 Sum of Mulliken atomic charges =   0.00000
 Mulliken charges with hydrogens summed into heavy atoms:
              1
     1  C    0.557033
     2  O   -0.457117
     3  O   -0.154813
     5  C    0.012148
     8  C    0.029781
    11  C    0.057584
    14  C   -0.017697
    17  C    0.631294
    18  O   -0.476235
    19  O   -0.473190
    20  C    0.288878
    23  C    0.288347
    26  O   -0.480135
    27  C    0.632017
    28  O   -0.477673
    29  C   -0.017988
    31  C    0.043307
    34  C    0.027316
    37  C   -0.002876
    40  C    0.556974
    41  O   -0.479209
    42  O   -0.142201
    44  C    0.020484
    48  C   -0.071766
    49  C   -0.091114
    50  C    0.159287
    51  C    0.004284
    52  C    0.310739
    53  C    0.330045
    56  C   -0.044816
    59  C    0.152182
    61  C    0.267263
    62  C   -0.032339
    63  C    0.159810
    65  C    0.474771
    66  O   -0.450970
    67  O   -0.264788
    69  O   -0.522114
    70  O   -0.504002
    71  C    0.260638
    75  C    0.009220
    78  C    0.172127
    81  N   -0.402505
    82  C    0.123972
    86  C    0.036825
    89  C   -0.042778
 Sum of Mulliken charges with hydrogens summed into heavy atoms =   0.00000
 Electronic spatial extent (au):  <R**2>=         230571.1967
 Charge=              0.0000 electrons
 Dipole moment (field-independent basis, Debye):
    X=             -2.4920    Y=              1.0000    Z=              1.9821  Tot=              3.3375
 Quadrupole moment (field-independent basis, Debye-Ang):
   XX=           -251.3917   YY=           -246.9486   ZZ=           -311.7866
   XY=             17.9854   XZ=              9.9661   YZ=            -11.2427
 Traceless Quadrupole moment (field-independent basis, Debye-Ang):
   XX=             18.6506   YY=             23.0937   ZZ=            -41.7443
   XY=             17.9854   XZ=              9.9661   YZ=            -11.2427
 Octapole moment (field-independent basis, Debye-Ang**2):
  XXX=           4918.5435  YYY=            332.3334  ZZZ=           7103.2025  XYY=           1391.6852
  XXY=            244.0376  XXZ=           2321.3989  XZZ=           1614.8408  YZZ=            404.2654
  YYZ=           2049.4799  XYZ=           -353.2256
 Hexadecapole moment (field-independent basis, Debye-Ang**3):
 XXXX=         -89999.0059 YYYY=         -56044.5756 ZZZZ=        -158452.2602 XXXY=          14114.7004
 XXXZ=         -26528.1314 YYYX=          18456.2850 YYYZ=         -24535.9456 ZZZX=         -21404.8426
 ZZZY=         -33294.0322 XXYY=         -25750.3384 XXZZ=         -44427.1199 YYZZ=         -35508.6918
 XXYZ=          -9975.9400 YYXZ=          -3433.0000 ZZXY=          11777.8535
 N-N= 5.177641735212D+03 E-N=-1.558459722825D+04  KE= 2.221745073366D+03
 ******************************Gaussian NBO Version 3.1******************************
             N A T U R A L   A T O M I C   O R B I T A L   A N D
          N A T U R A L   B O N D   O R B I T A L   A N A L Y S I S
 ******************************Gaussian NBO Version 3.1******************************
       /RESON  / : Allow strongly delocalized NBO set

 Analyzing the SCF density

 Job title: Title Card Required                                             

 Storage needed:   1850914 in NPA,   2444236 in NBO (  33530997 available)


 NATURAL POPULATIONS:  Natural atomic orbital occupancies 
                                                          
   NAO  Atom  No  lang   Type(AO)    Occupancy      Energy
 ----------------------------------------------------------
     1    C    1  S      Cor( 1S)     1.99946     -10.20560
     2    C    1  S      Val( 2S)     0.78715      -0.17080
     3    C    1  S      Ryd( 3S)     0.00482       1.38250
     4    C    1  S      Ryd( 4S)     0.00042       3.36018
     5    C    1  px     Val( 2p)     0.70887      -0.04148
     6    C    1  px     Ryd( 3p)     0.01267       0.69241
     7    C    1  py     Val( 2p)     0.82467      -0.07063
     8    C    1  py     Ryd( 3p)     0.00503       0.68139
     9    C    1  pz     Val( 2p)     0.80027      -0.04138
    10    C    1  pz     Ryd( 3p)     0.01359       0.66912
    11    C    1  dxy    Ryd( 3d)     0.00222       2.28824
    12    C    1  dxz    Ryd( 3d)     0.00135       2.43319
    13    C    1  dyz    Ryd( 3d)     0.00215       2.41888
    14    C    1  dx2y2  Ryd( 3d)     0.00220       2.18652
    15    C    1  dz2    Ryd( 3d)     0.00211       2.30303

    16    O    2  S      Cor( 1S)     1.99979     -18.87122
    17    O    2  S      Val( 2S)     1.70237      -0.89444
    18    O    2  S      Ryd( 3S)     0.00056       1.84372
    19    O    2  S      Ryd( 4S)     0.00010       3.54471
    20    O    2  px     Val( 2p)     1.60579      -0.27255
    21    O    2  px     Ryd( 3p)     0.00095       1.16033
    22    O    2  py     Val( 2p)     1.71382      -0.25423
    23    O    2  py     Ryd( 3p)     0.00166       1.11155
    24    O    2  pz     Val( 2p)     1.55442      -0.28425
    25    O    2  pz     Ryd( 3p)     0.00038       1.20498
    26    O    2  dxy    Ryd( 3d)     0.00213       1.88358
    27    O    2  dxz    Ryd( 3d)     0.00465       2.32153
    28    O    2  dyz    Ryd( 3d)     0.00294       1.94179
    29    O    2  dx2y2  Ryd( 3d)     0.00202       1.91991
    30    O    2  dz2    Ryd( 3d)     0.00468       1.98429

    31    O    3  S      Cor( 1S)     1.99978     -19.00078
    32    O    3  S      Val( 2S)     1.69378      -0.92768
    33    O    3  S      Ryd( 3S)     0.00131       1.63027
    34    O    3  S      Ryd( 4S)     0.00006       3.66156
    35    O    3  px     Val( 2p)     1.70064      -0.34130
    36    O    3  px     Ryd( 3p)     0.00121       1.01496
    37    O    3  py     Val( 2p)     1.56684      -0.32426
    38    O    3  py     Ryd( 3p)     0.00127       1.11275
    39    O    3  pz     Val( 2p)     1.74660      -0.33752
    40    O    3  pz     Ryd( 3p)     0.00080       1.09219
    41    O    3  dxy    Ryd( 3d)     0.00085       2.34869
    42    O    3  dxz    Ryd( 3d)     0.00137       2.04170
    43    O    3  dyz    Ryd( 3d)     0.00146       2.26932
    44    O    3  dx2y2  Ryd( 3d)     0.00100       2.05861
    45    O    3  dz2    Ryd( 3d)     0.00159       1.96331

    46    H    4  S      Val( 1S)     0.49989       0.10671
    47    H    4  S      Ryd( 2S)     0.00358       0.60538

    48    C    5  S      Cor( 1S)     1.99921     -10.06953
    49    C    5  S      Val( 2S)     1.06556      -0.26250
    50    C    5  S      Ryd( 3S)     0.00072       1.42720
    51    C    5  S      Ryd( 4S)     0.00003       4.30438
    52    C    5  px     Val( 2p)     1.16521      -0.09498
    53    C    5  px     Ryd( 3p)     0.00240       0.69707
    54    C    5  py     Val( 2p)     1.11996      -0.10335
    55    C    5  py     Ryd( 3p)     0.00212       0.74305
    56    C    5  pz     Val( 2p)     1.19678      -0.10679
    57    C    5  pz     Ryd( 3p)     0.00253       0.79460
    58    C    5  dxy    Ryd( 3d)     0.00073       2.24893
    59    C    5  dxz    Ryd( 3d)     0.00033       1.95636
    60    C    5  dyz    Ryd( 3d)     0.00105       2.24741
    61    C    5  dx2y2  Ryd( 3d)     0.00068       2.02212
    62    C    5  dz2    Ryd( 3d)     0.00071       2.17024

    63    H    6  S      Val( 1S)     0.74149       0.07415
    64    H    6  S      Ryd( 2S)     0.00158       0.65076

    65    H    7  S      Val( 1S)     0.73984       0.08984
    66    H    7  S      Ryd( 2S)     0.00155       0.64925

    67    C    8  S      Cor( 1S)     1.99933     -10.06485
    68    C    8  S      Val( 2S)     1.03527      -0.24567
    69    C    8  S      Ryd( 3S)     0.00089       1.40346
    70    C    8  S      Ryd( 4S)     0.00002       4.27461
    71    C    8  px     Val( 2p)     1.13174      -0.08669
    72    C    8  px     Ryd( 3p)     0.00191       0.71339
    73    C    8  py     Val( 2p)     1.09298      -0.08419
    74    C    8  py     Ryd( 3p)     0.00230       0.74593
    75    C    8  pz     Val( 2p)     1.18182      -0.08882
    76    C    8  pz     Ryd( 3p)     0.00237       0.76978
    77    C    8  dxy    Ryd( 3d)     0.00103       2.24058
    78    C    8  dxz    Ryd( 3d)     0.00028       1.89917
    79    C    8  dyz    Ryd( 3d)     0.00073       2.20466
    80    C    8  dx2y2  Ryd( 3d)     0.00043       2.00892
    81    C    8  dz2    Ryd( 3d)     0.00108       2.15623

    82    H    9  S      Val( 1S)     0.76474       0.07847
    83    H    9  S      Ryd( 2S)     0.00168       0.65633

    84    H   10  S      Val( 1S)     0.75644       0.08710
    85    H   10  S      Ryd( 2S)     0.00175       0.66798

    86    C   11  S      Cor( 1S)     1.99934     -10.05866
    87    C   11  S      Val( 2S)     1.03112      -0.23955
    88    C   11  S      Ryd( 3S)     0.00102       1.41701
    89    C   11  S      Ryd( 4S)     0.00002       4.28141
    90    C   11  px     Val( 2p)     1.13811      -0.08283
    91    C   11  px     Ryd( 3p)     0.00212       0.71545
    92    C   11  py     Val( 2p)     1.09264      -0.07951
    93    C   11  py     Ryd( 3p)     0.00355       0.78930
    94    C   11  pz     Val( 2p)     1.18364      -0.08495
    95    C   11  pz     Ryd( 3p)     0.00330       0.76772
    96    C   11  dxy    Ryd( 3d)     0.00101       2.26258
    97    C   11  dxz    Ryd( 3d)     0.00025       1.89607
    98    C   11  dyz    Ryd( 3d)     0.00071       2.21464
    99    C   11  dx2y2  Ryd( 3d)     0.00042       2.01385
   100    C   11  dz2    Ryd( 3d)     0.00105       2.17297

   101    H   12  S      Val( 1S)     0.75545       0.08926
   102    H   12  S      Ryd( 2S)     0.00171       0.66653

   103    H   13  S      Val( 1S)     0.75580       0.08930
   104    H   13  S      Ryd( 2S)     0.00168       0.66531

   105    C   14  S      Cor( 1S)     1.99922     -10.07277
   106    C   14  S      Val( 2S)     1.05988      -0.26436
   107    C   14  S      Ryd( 3S)     0.00074       1.46756
   108    C   14  S      Ryd( 4S)     0.00002       4.29225
   109    C   14  px     Val( 2p)     1.16811      -0.09818
   110    C   14  px     Ryd( 3p)     0.00224       0.68460
   111    C   14  py     Val( 2p)     1.12166      -0.10584
   112    C   14  py     Ryd( 3p)     0.00230       0.75334
   113    C   14  pz     Val( 2p)     1.19452      -0.10980
   114    C   14  pz     Ryd( 3p)     0.00180       0.74740
   115    C   14  dxy    Ryd( 3d)     0.00073       2.26005
   116    C   14  dxz    Ryd( 3d)     0.00036       1.97541
   117    C   14  dyz    Ryd( 3d)     0.00104       2.24778
   118    C   14  dx2y2  Ryd( 3d)     0.00073       2.03603
   119    C   14  dz2    Ryd( 3d)     0.00067       2.13071

   120    H   15  S      Val( 1S)     0.73891       0.07138
   121    H   15  S      Ryd( 2S)     0.00140       0.64795

   122    H   16  S      Val( 1S)     0.73902       0.07222
   123    H   16  S      Ryd( 2S)     0.00141       0.64673

   124    C   17  S      Cor( 1S)     1.99945     -10.20481
   125    C   17  S      Val( 2S)     0.77894      -0.16644
   126    C   17  S      Ryd( 3S)     0.00383       1.43033
   127    C   17  S      Ryd( 4S)     0.00039       3.26886
   128    C   17  px     Val( 2p)     0.69760      -0.01250
   129    C   17  px     Ryd( 3p)     0.01640       0.72725
   130    C   17  py     Val( 2p)     0.82684      -0.06597
   131    C   17  py     Ryd( 3p)     0.00468       0.80207
   132    C   17  pz     Val( 2p)     0.81321      -0.06723
   133    C   17  pz     Ryd( 3p)     0.00945       0.74070
   134    C   17  dxy    Ryd( 3d)     0.00267       2.38418
   135    C   17  dxz    Ryd( 3d)     0.00143       2.41267
   136    C   17  dyz    Ryd( 3d)     0.00158       2.37891
   137    C   17  dx2y2  Ryd( 3d)     0.00225       2.30783
   138    C   17  dz2    Ryd( 3d)     0.00195       2.25205

   139    O   18  S      Cor( 1S)     1.99973     -18.99020
   140    O   18  S      Val( 2S)     1.62232      -0.89606
   141    O   18  S      Ryd( 3S)     0.00149       1.76930
   142    O   18  S      Ryd( 4S)     0.00009       3.77462
   143    O   18  px     Val( 2p)     1.69213      -0.34300
   144    O   18  px     Ryd( 3p)     0.00153       1.21956
   145    O   18  py     Val( 2p)     1.51801      -0.32312
   146    O   18  py     Ryd( 3p)     0.00108       1.34159
   147    O   18  pz     Val( 2p)     1.71895      -0.33150
   148    O   18  pz     Ryd( 3p)     0.00152       1.19343
   149    O   18  dxy    Ryd( 3d)     0.00106       2.45798
   150    O   18  dxz    Ryd( 3d)     0.00129       2.04499
   151    O   18  dyz    Ryd( 3d)     0.00089       2.32254
   152    O   18  dx2y2  Ryd( 3d)     0.00101       2.20400
   153    O   18  dz2    Ryd( 3d)     0.00105       2.11462

   154    O   19  S      Cor( 1S)     1.99978     -18.87434
   155    O   19  S      Val( 2S)     1.70044      -0.89702
   156    O   19  S      Ryd( 3S)     0.00052       1.87200
   157    O   19  S      Ryd( 4S)     0.00008       3.49056
   158    O   19  px     Val( 2p)     1.61118      -0.28800
   159    O   19  px     Ryd( 3p)     0.00078       1.25157
   160    O   19  py     Val( 2p)     1.71196      -0.25698
   161    O   19  py     Ryd( 3p)     0.00127       1.15029
   162    O   19  pz     Val( 2p)     1.55248      -0.27666
   163    O   19  pz     Ryd( 3p)     0.00051       1.18886
   164    O   19  dxy    Ryd( 3d)     0.00300       1.92510
   165    O   19  dxz    Ryd( 3d)     0.00467       2.32652
   166    O   19  dyz    Ryd( 3d)     0.00207       1.93713
   167    O   19  dx2y2  Ryd( 3d)     0.00294       2.02093
   168    O   19  dz2    Ryd( 3d)     0.00374       1.88479

   169    C   20  S      Cor( 1S)     1.99925     -10.13506
   170    C   20  S      Val( 2S)     1.04385      -0.27181
   171    C   20  S      Ryd( 3S)     0.00274       1.25478
   172    C   20  S      Ryd( 4S)     0.00004       4.24340
   173    C   20  px     Val( 2p)     1.13518      -0.10381
   174    C   20  px     Ryd( 3p)     0.00352       0.68972
   175    C   20  py     Val( 2p)     0.88964      -0.08653
   176    C   20  py     Ryd( 3p)     0.00363       0.71907
   177    C   20  pz     Val( 2p)     1.04571      -0.09350
   178    C   20  pz     Ryd( 3p)     0.00279       0.66753
   179    C   20  dxy    Ryd( 3d)     0.00135       2.23614
   180    C   20  dxz    Ryd( 3d)     0.00051       1.93258
   181    C   20  dyz    Ryd( 3d)     0.00166       2.17239
   182    C   20  dx2y2  Ryd( 3d)     0.00104       2.01476
   183    C   20  dz2    Ryd( 3d)     0.00162       2.16966

   184    H   21  S      Val( 1S)     0.76648       0.07298
   185    H   21  S      Ryd( 2S)     0.00231       0.63210

   186    H   22  S      Val( 1S)     0.76707       0.07254
   187    H   22  S      Ryd( 2S)     0.00232       0.63207

   188    C   23  S      Cor( 1S)     1.99925     -10.13426
   189    C   23  S      Val( 2S)     1.04298      -0.27070
   190    C   23  S      Ryd( 3S)     0.00275       1.25689
   191    C   23  S      Ryd( 4S)     0.00004       4.24444
   192    C   23  px     Val( 2p)     1.13426      -0.10310
   193    C   23  px     Ryd( 3p)     0.00364       0.69117
   194    C   23  py     Val( 2p)     0.89430      -0.08590
   195    C   23  py     Ryd( 3p)     0.00362       0.71874
   196    C   23  pz     Val( 2p)     1.04192      -0.09218
   197    C   23  pz     Ryd( 3p)     0.00280       0.66829
   198    C   23  dxy    Ryd( 3d)     0.00135       2.23800
   199    C   23  dxz    Ryd( 3d)     0.00052       1.93634
   200    C   23  dyz    Ryd( 3d)     0.00167       2.17944
   201    C   23  dx2y2  Ryd( 3d)     0.00103       2.01179
   202    C   23  dz2    Ryd( 3d)     0.00164       2.16972

   203    H   24  S      Val( 1S)     0.76652       0.07354
   204    H   24  S      Ryd( 2S)     0.00235       0.63353

   205    H   25  S      Val( 1S)     0.76744       0.07278
   206    H   25  S      Ryd( 2S)     0.00228       0.63199

   207    O   26  S      Cor( 1S)     1.99973     -18.98743
   208    O   26  S      Val( 2S)     1.62212      -0.89427
   209    O   26  S      Ryd( 3S)     0.00149       1.81543
   210    O   26  S      Ryd( 4S)     0.00009       3.76332
   211    O   26  px     Val( 2p)     1.69439      -0.34132
   212    O   26  px     Ryd( 3p)     0.00155       1.24008
   213    O   26  py     Val( 2p)     1.52253      -0.32122
   214    O   26  py     Ryd( 3p)     0.00114       1.36461
   215    O   26  pz     Val( 2p)     1.71504      -0.32928
   216    O   26  pz     Ryd( 3p)     0.00152       1.20617
   217    O   26  dxy    Ryd( 3d)     0.00106       2.46561
   218    O   26  dxz    Ryd( 3d)     0.00128       2.04395
   219    O   26  dyz    Ryd( 3d)     0.00088       2.32960
   220    O   26  dx2y2  Ryd( 3d)     0.00098       2.20926
   221    O   26  dz2    Ryd( 3d)     0.00103       2.12532

   222    C   27  S      Cor( 1S)     1.99939     -10.19704
   223    C   27  S      Val( 2S)     0.77867      -0.16173
   224    C   27  S      Ryd( 3S)     0.00506       1.28845
   225    C   27  S      Ryd( 4S)     0.00046       3.55000
   226    C   27  px     Val( 2p)     0.69238      -0.00726
   227    C   27  px     Ryd( 3p)     0.01688       0.78449
   228    C   27  py     Val( 2p)     0.82488      -0.06163
   229    C   27  py     Ryd( 3p)     0.00521       0.81676
   230    C   27  pz     Val( 2p)     0.81248      -0.06447
   231    C   27  pz     Ryd( 3p)     0.00975       0.74886
   232    C   27  dxy    Ryd( 3d)     0.00268       2.40657
   233    C   27  dxz    Ryd( 3d)     0.00147       2.41379
   234    C   27  dyz    Ryd( 3d)     0.00155       2.37988
   235    C   27  dx2y2  Ryd( 3d)     0.00223       2.32086
   236    C   27  dz2    Ryd( 3d)     0.00193       2.25655

   237    O   28  S      Cor( 1S)     1.99978     -18.86967
   238    O   28  S      Val( 2S)     1.69906      -0.89425
   239    O   28  S      Ryd( 3S)     0.00049       1.92431
   240    O   28  S      Ryd( 4S)     0.00010       3.49392
   241    O   28  px     Val( 2p)     1.61600      -0.28612
   242    O   28  px     Ryd( 3p)     0.00073       1.26780
   243    O   28  py     Val( 2p)     1.70795      -0.25357
   244    O   28  py     Ryd( 3p)     0.00147       1.15761
   245    O   28  pz     Val( 2p)     1.55344      -0.27304
   246    O   28  pz     Ryd( 3p)     0.00050       1.19912
   247    O   28  dxy    Ryd( 3d)     0.00306       1.93259
   248    O   28  dxz    Ryd( 3d)     0.00462       2.32596
   249    O   28  dyz    Ryd( 3d)     0.00201       1.94389
   250    O   28  dx2y2  Ryd( 3d)     0.00297       2.03557
   251    O   28  dz2    Ryd( 3d)     0.00366       1.89024

   252    C   29  S      Cor( 1S)     1.99912     -10.06904
   253    C   29  S      Val( 2S)     0.99662      -0.23661
   254    C   29  S      Ryd( 3S)     0.00084       1.58185
   255    C   29  S      Ryd( 4S)     0.00003       4.38517
   256    C   29  px     Val( 2p)     1.07938      -0.08714
   257    C   29  px     Ryd( 3p)     0.00312       0.77358
   258    C   29  py     Val( 2p)     1.08401      -0.09920
   259    C   29  py     Ryd( 3p)     0.00234       0.80428
   260    C   29  pz     Val( 2p)     1.17192      -0.10156
   261    C   29  pz     Ryd( 3p)     0.00260       0.86723
   262    C   29  dxy    Ryd( 3d)     0.00068       2.28864
   263    C   29  dxz    Ryd( 3d)     0.00066       2.06825
   264    C   29  dyz    Ryd( 3d)     0.00116       2.31871
   265    C   29  dx2y2  Ryd( 3d)     0.00073       2.11619
   266    C   29  dz2    Ryd( 3d)     0.00054       2.09084

   267    H   30  S      Val( 1S)     0.73699       0.08717
   268    H   30  S      Ryd( 2S)     0.00210       0.66052

   269    C   31  S      Cor( 1S)     1.99931     -10.04768
   270    C   31  S      Val( 2S)     1.02654      -0.22868
   271    C   31  S      Ryd( 3S)     0.00103       1.45416
   272    C   31  S      Ryd( 4S)     0.00002       4.29188
   273    C   31  px     Val( 2p)     1.10581      -0.07350
   274    C   31  px     Ryd( 3p)     0.00223       0.73747
   275    C   31  py     Val( 2p)     1.15295      -0.07644
   276    C   31  py     Ryd( 3p)     0.00409       0.84947
   277    C   31  pz     Val( 2p)     1.15789      -0.07574
   278    C   31  pz     Ryd( 3p)     0.00361       0.79568
   279    C   31  dxy    Ryd( 3d)     0.00103       2.22553
   280    C   31  dxz    Ryd( 3d)     0.00046       1.97056
   281    C   31  dyz    Ryd( 3d)     0.00082       2.25973
   282    C   31  dx2y2  Ryd( 3d)     0.00037       2.04896
   283    C   31  dz2    Ryd( 3d)     0.00082       2.14658

   284    H   32  S      Val( 1S)     0.75559       0.09424
   285    H   32  S      Ryd( 2S)     0.00157       0.68247

   286    H   33  S      Val( 1S)     0.75723       0.09498
   287    H   33  S      Ryd( 2S)     0.00183       0.68318

   288    C   34  S      Cor( 1S)     1.99933     -10.05309
   289    C   34  S      Val( 2S)     1.03222      -0.23340
   290    C   34  S      Ryd( 3S)     0.00088       1.42067
   291    C   34  S      Ryd( 4S)     0.00002       4.28753
   292    C   34  px     Val( 2p)     1.09650      -0.07573
   293    C   34  px     Ryd( 3p)     0.00173       0.71523
   294    C   34  py     Val( 2p)     1.15790      -0.07687
   295    C   34  py     Ryd( 3p)     0.00285       0.82628
   296    C   34  pz     Val( 2p)     1.15581      -0.07596
   297    C   34  pz     Ryd( 3p)     0.00230       0.74585
   298    C   34  dxy    Ryd( 3d)     0.00104       2.17951
   299    C   34  dxz    Ryd( 3d)     0.00049       1.96714
   300    C   34  dyz    Ryd( 3d)     0.00079       2.25133
   301    C   34  dx2y2  Ryd( 3d)     0.00039       2.06609
   302    C   34  dz2    Ryd( 3d)     0.00082       2.12136

   303    H   35  S      Val( 1S)     0.76833       0.08754
   304    H   35  S      Ryd( 2S)     0.00152       0.70534

   305    H   36  S      Val( 1S)     0.75450       0.09869
   306    H   36  S      Ryd( 2S)     0.00182       0.68659

   307    C   37  S      Cor( 1S)     1.99922     -10.05718
   308    C   37  S      Val( 2S)     1.06456      -0.25015
   309    C   37  S      Ryd( 3S)     0.00077       1.44914
   310    C   37  S      Ryd( 4S)     0.00002       4.31487
   311    C   37  px     Val( 2p)     1.12445      -0.08180
   312    C   37  px     Ryd( 3p)     0.00109       0.62469
   313    C   37  py     Val( 2p)     1.18349      -0.09178
   314    C   37  py     Ryd( 3p)     0.00337       0.85551
   315    C   37  pz     Val( 2p)     1.16893      -0.09384
   316    C   37  pz     Ryd( 3p)     0.00283       0.79221
   317    C   37  dxy    Ryd( 3d)     0.00091       2.20006
   318    C   37  dxz    Ryd( 3d)     0.00053       1.96442
   319    C   37  dyz    Ryd( 3d)     0.00109       2.27746
   320    C   37  dx2y2  Ryd( 3d)     0.00038       2.10455
   321    C   37  dz2    Ryd( 3d)     0.00059       2.16554

   322    H   38  S      Val( 1S)     0.74505       0.09793
   323    H   38  S      Ryd( 2S)     0.00163       0.65893

   324    H   39  S      Val( 1S)     0.74489       0.08200
   325    H   39  S      Ryd( 2S)     0.00159       0.66538

   326    C   40  S      Cor( 1S)     1.99946     -10.19026
   327    C   40  S      Val( 2S)     0.78020      -0.14995
   328    C   40  S      Ryd( 3S)     0.00432       1.43184
   329    C   40  S      Ryd( 4S)     0.00041       3.32498
   330    C   40  px     Val( 2p)     0.74319      -0.09142
   331    C   40  px     Ryd( 3p)     0.00520       0.64015
   332    C   40  py     Val( 2p)     0.77976       0.01189
   333    C   40  py     Ryd( 3p)     0.01904       0.74984
   334    C   40  pz     Val( 2p)     0.81051      -0.02311
   335    C   40  pz     Ryd( 3p)     0.00687       0.74128
   336    C   40  dxy    Ryd( 3d)     0.00158       2.35977
   337    C   40  dxz    Ryd( 3d)     0.00173       2.06389
   338    C   40  dyz    Ryd( 3d)     0.00357       2.60441
   339    C   40  dx2y2  Ryd( 3d)     0.00143       2.42362
   340    C   40  dz2    Ryd( 3d)     0.00191       2.28882

   341    O   41  S      Cor( 1S)     1.99977     -18.86357
   342    O   41  S      Val( 2S)     1.70279      -0.87901
   343    O   41  S      Ryd( 3S)     0.00069       1.91859
   344    O   41  S      Ryd( 4S)     0.00012       3.56133
   345    O   41  px     Val( 2p)     1.49373      -0.24176
   346    O   41  px     Ryd( 3p)     0.00059       1.08224
   347    O   41  py     Val( 2p)     1.58447      -0.28886
   348    O   41  py     Ryd( 3p)     0.00033       1.43303
   349    O   41  pz     Val( 2p)     1.83519      -0.24477
   350    O   41  pz     Ryd( 3p)     0.00208       1.23776
   351    O   41  dxy    Ryd( 3d)     0.00461       2.07626
   352    O   41  dxz    Ryd( 3d)     0.00058       1.84487
   353    O   41  dyz    Ryd( 3d)     0.00386       2.02134
   354    O   41  dx2y2  Ryd( 3d)     0.00437       2.18411
   355    O   41  dz2    Ryd( 3d)     0.00177       2.01691

   356    O   42  S      Cor( 1S)     1.99977     -18.96410
   357    O   42  S      Val( 2S)     1.67387      -0.90081
   358    O   42  S      Ryd( 3S)     0.00100       1.75300
   359    O   42  S      Ryd( 4S)     0.00009       3.77559
   360    O   42  px     Val( 2p)     1.77581      -0.30841
   361    O   42  px     Ryd( 3p)     0.00089       1.00591
   362    O   42  py     Val( 2p)     1.77967      -0.32624
   363    O   42  py     Ryd( 3p)     0.00119       1.17725
   364    O   42  pz     Val( 2p)     1.48680      -0.30646
   365    O   42  pz     Ryd( 3p)     0.00119       1.29042
   366    O   42  dxy    Ryd( 3d)     0.00154       1.93513
   367    O   42  dxz    Ryd( 3d)     0.00037       2.08448
   368    O   42  dyz    Ryd( 3d)     0.00162       2.54259
   369    O   42  dx2y2  Ryd( 3d)     0.00178       2.03650
   370    O   42  dz2    Ryd( 3d)     0.00073       2.33656

   371    H   43  S      Val( 1S)     0.48098       0.14743
   372    H   43  S      Ryd( 2S)     0.00449       0.86164

   373    C   44  S      Cor( 1S)     1.99942     -10.05763
   374    C   44  S      Val( 2S)     1.10145      -0.26248
   375    C   44  S      Ryd( 3S)     0.00039       1.29922
   376    C   44  S      Ryd( 4S)     0.00001       4.22293
   377    C   44  px     Val( 2p)     1.16454      -0.08481
   378    C   44  px     Ryd( 3p)     0.00191       0.65876
   379    C   44  py     Val( 2p)     1.17010      -0.08567
   380    C   44  py     Ryd( 3p)     0.00142       0.63578
   381    C   44  pz     Val( 2p)     1.22758      -0.08856
   382    C   44  pz     Ryd( 3p)     0.00119       0.65887
   383    C   44  dxy    Ryd( 3d)     0.00077       2.17660
   384    C   44  dxz    Ryd( 3d)     0.00035       1.96091
   385    C   44  dyz    Ryd( 3d)     0.00105       2.18958
   386    C   44  dx2y2  Ryd( 3d)     0.00052       1.97746
   387    C   44  dz2    Ryd( 3d)     0.00063       2.04014

   388    H   45  S      Val( 1S)     0.75540       0.09046
   389    H   45  S      Ryd( 2S)     0.00113       0.65664

   390    H   46  S      Val( 1S)     0.76644       0.08094
   391    H   46  S      Ryd( 2S)     0.00119       0.65836

   392    H   47  S      Val( 1S)     0.76145       0.08620
   393    H   47  S      Ryd( 2S)     0.00075       0.68900

   394    C   48  S      Cor( 1S)     1.99907     -10.04557
   395    C   48  S      Val( 2S)     0.95761      -0.16910
   396    C   48  S      Ryd( 3S)     0.00062       1.16124
   397    C   48  S      Ryd( 4S)     0.00006       4.09848
   398    C   48  px     Val( 2p)     1.08622      -0.04443
   399    C   48  px     Ryd( 3p)     0.00385       0.88596
   400    C   48  py     Val( 2p)     1.16741      -0.06091
   401    C   48  py     Ryd( 3p)     0.00351       1.05596
   402    C   48  pz     Val( 2p)     1.07914      -0.09882
   403    C   48  pz     Ryd( 3p)     0.00115       0.68383
   404    C   48  dxy    Ryd( 3d)     0.00061       2.37490
   405    C   48  dxz    Ryd( 3d)     0.00059       2.01981
   406    C   48  dyz    Ryd( 3d)     0.00041       2.04389
   407    C   48  dx2y2  Ryd( 3d)     0.00070       2.35480
   408    C   48  dz2    Ryd( 3d)     0.00047       2.16341

   409    C   49  S      Cor( 1S)     1.99904     -10.03687
   410    C   49  S      Val( 2S)     0.94206      -0.14952
   411    C   49  S      Ryd( 3S)     0.00068       1.33899
   412    C   49  S      Ryd( 4S)     0.00004       3.94061
   413    C   49  px     Val( 2p)     1.18867      -0.05029
   414    C   49  px     Ryd( 3p)     0.00497       1.15191
   415    C   49  py     Val( 2p)     1.05023      -0.03240
   416    C   49  py     Ryd( 3p)     0.00354       0.71995
   417    C   49  pz     Val( 2p)     1.03340      -0.08667
   418    C   49  pz     Ryd( 3p)     0.00124       0.66180
   419    C   49  dxy    Ryd( 3d)     0.00058       2.34112
   420    C   49  dxz    Ryd( 3d)     0.00037       1.93011
   421    C   49  dyz    Ryd( 3d)     0.00051       2.19298
   422    C   49  dx2y2  Ryd( 3d)     0.00085       2.31667
   423    C   49  dz2    Ryd( 3d)     0.00051       2.17222

   424    C   50  S      Cor( 1S)     1.99891     -10.03446
   425    C   50  S      Val( 2S)     0.85710      -0.10931
   426    C   50  S      Ryd( 3S)     0.00105       1.11496
   427    C   50  S      Ryd( 4S)     0.00006       4.22552
   428    C   50  px     Val( 2p)     1.06944      -0.03198
   429    C   50  px     Ryd( 3p)     0.00491       0.99295
   430    C   50  py     Val( 2p)     1.07358      -0.04692
   431    C   50  py     Ryd( 3p)     0.00491       1.17023
   432    C   50  pz     Val( 2p)     1.01959      -0.07785
   433    C   50  pz     Ryd( 3p)     0.00234       0.83800
   434    C   50  dxy    Ryd( 3d)     0.00058       2.37855
   435    C   50  dxz    Ryd( 3d)     0.00062       2.08850
   436    C   50  dyz    Ryd( 3d)     0.00055       2.20553
   437    C   50  dx2y2  Ryd( 3d)     0.00076       2.47532
   438    C   50  dz2    Ryd( 3d)     0.00045       2.23086

   439    C   51  S      Cor( 1S)     1.99892     -10.02230
   440    C   51  S      Val( 2S)     0.84899      -0.10920
   441    C   51  S      Ryd( 3S)     0.00213       1.19939
   442    C   51  S      Ryd( 4S)     0.00006       4.36070
   443    C   51  px     Val( 2p)     1.10835      -0.05122
   444    C   51  px     Ryd( 3p)     0.00369       1.23841
   445    C   51  py     Val( 2p)     1.05091      -0.05878
   446    C   51  py     Ryd( 3p)     0.00408       1.19600
   447    C   51  pz     Val( 2p)     1.06668      -0.09679
   448    C   51  pz     Ryd( 3p)     0.00307       0.84599
   449    C   51  dxy    Ryd( 3d)     0.00078       2.52638
   450    C   51  dxz    Ryd( 3d)     0.00062       2.14258
   451    C   51  dyz    Ryd( 3d)     0.00058       2.16596
   452    C   51  dx2y2  Ryd( 3d)     0.00063       2.47587
   453    C   51  dz2    Ryd( 3d)     0.00044       2.31093

   454    C   52  S      Cor( 1S)     1.99856     -10.09363
   455    C   52  S      Val( 2S)     0.81828      -0.11778
   456    C   52  S      Ryd( 3S)     0.00203       1.26017
   457    C   52  S      Ryd( 4S)     0.00019       4.00576
   458    C   52  px     Val( 2p)     0.76711      -0.01940
   459    C   52  px     Ryd( 3p)     0.00933       1.03265
   460    C   52  py     Val( 2p)     1.07074      -0.04750
   461    C   52  py     Ryd( 3p)     0.00493       1.07843
   462    C   52  pz     Val( 2p)     1.03319      -0.10406
   463    C   52  pz     Ryd( 3p)     0.00257       0.76540
   464    C   52  dxy    Ryd( 3d)     0.00152       2.47223
   465    C   52  dxz    Ryd( 3d)     0.00188       2.05182
   466    C   52  dyz    Ryd( 3d)     0.00060       2.20859
   467    C   52  dx2y2  Ryd( 3d)     0.00167       2.44038
   468    C   52  dz2    Ryd( 3d)     0.00064       2.29865

   469    C   53  S      Cor( 1S)     1.99869     -10.11054
   470    C   53  S      Val( 2S)     0.82108      -0.12853
   471    C   53  S      Ryd( 3S)     0.00175       1.28032
   472    C   53  S      Ryd( 4S)     0.00015       3.87444
   473    C   53  px     Val( 2p)     0.98911      -0.03244
   474    C   53  px     Ryd( 3p)     0.00816       0.97872
   475    C   53  py     Val( 2p)     0.88466      -0.03607
   476    C   53  py     Ryd( 3p)     0.00414       1.00213
   477    C   53  pz     Val( 2p)     1.00261      -0.09934
   478    C   53  pz     Ryd( 3p)     0.00149       0.71234
   479    C   53  dxy    Ryd( 3d)     0.00173       2.41798
   480    C   53  dxz    Ryd( 3d)     0.00123       2.03144
   481    C   53  dyz    Ryd( 3d)     0.00129       2.15113
   482    C   53  dx2y2  Ryd( 3d)     0.00118       2.44815
   483    C   53  dz2    Ryd( 3d)     0.00096       2.26956

   484    H   54  S      Val( 1S)     0.75908       0.09039
   485    H   54  S      Ryd( 2S)     0.00080       0.63349

   486    H   55  S      Val( 1S)     0.76326       0.09494
   487    H   55  S      Ryd( 2S)     0.00090       0.57313

   488    C   56  S      Cor( 1S)     1.99923     -10.04941
   489    C   56  S      Val( 2S)     1.02388      -0.22570
   490    C   56  S      Ryd( 3S)     0.00075       1.57044
   491    C   56  S      Ryd( 4S)     0.00002       4.31911
   492    C   56  px     Val( 2p)     1.17456      -0.08303
   493    C   56  px     Ryd( 3p)     0.00327       0.71571
   494    C   56  py     Val( 2p)     1.04903      -0.07101
   495    C   56  py     Ryd( 3p)     0.00201       0.68681
   496    C   56  pz     Val( 2p)     1.20727      -0.08296
   497    C   56  pz     Ryd( 3p)     0.00292       0.87382
   498    C   56  dxy    Ryd( 3d)     0.00069       2.27142
   499    C   56  dxz    Ryd( 3d)     0.00065       2.16193
   500    C   56  dyz    Ryd( 3d)     0.00068       2.10741
   501    C   56  dx2y2  Ryd( 3d)     0.00065       2.12882
   502    C   56  dz2    Ryd( 3d)     0.00093       2.14760

   503    H   57  S      Val( 1S)     0.75522       0.08238
   504    H   57  S      Ryd( 2S)     0.00153       0.70331

   505    H   58  S      Val( 1S)     0.74305       0.09462
   506    H   58  S      Ryd( 2S)     0.00124       0.69718

   507    C   59  S      Cor( 1S)     1.99913     -10.08297
   508    C   59  S      Val( 2S)     0.94071      -0.20666
   509    C   59  S      Ryd( 3S)     0.00190       1.69287
   510    C   59  S      Ryd( 4S)     0.00003       4.38974
   511    C   59  px     Val( 2p)     1.04838      -0.08729
   512    C   59  px     Ryd( 3p)     0.00430       0.81459
   513    C   59  py     Val( 2p)     1.08811      -0.08610
   514    C   59  py     Ryd( 3p)     0.00578       0.93466
   515    C   59  pz     Val( 2p)     0.96039      -0.06513
   516    C   59  pz     Ryd( 3p)     0.00436       0.94403
   517    C   59  dxy    Ryd( 3d)     0.00079       2.27322
   518    C   59  dxz    Ryd( 3d)     0.00076       2.12223
   519    C   59  dyz    Ryd( 3d)     0.00149       2.23383
   520    C   59  dx2y2  Ryd( 3d)     0.00077       2.15814
   521    C   59  dz2    Ryd( 3d)     0.00146       2.25259

   522    H   60  S      Val( 1S)     0.75228       0.09329
   523    H   60  S      Ryd( 2S)     0.00302       0.67684

   524    C   61  S      Cor( 1S)     1.99883     -10.11997
   525    C   61  S      Val( 2S)     0.86271      -0.20075
   526    C   61  S      Ryd( 3S)     0.00184       1.68820
   527    C   61  S      Ryd( 4S)     0.00004       4.40839
   528    C   61  px     Val( 2p)     0.98635      -0.10387
   529    C   61  px     Ryd( 3p)     0.00300       0.92314
   530    C   61  py     Val( 2p)     0.80171      -0.07837
   531    C   61  py     Ryd( 3p)     0.00940       1.02164
   532    C   61  pz     Val( 2p)     1.03646      -0.09744
   533    C   61  pz     Ryd( 3p)     0.00458       0.97975
   534    C   61  dxy    Ryd( 3d)     0.00148       2.28741
   535    C   61  dxz    Ryd( 3d)     0.00091       2.14272
   536    C   61  dyz    Ryd( 3d)     0.00169       2.31457
   537    C   61  dx2y2  Ryd( 3d)     0.00148       2.26650
   538    C   61  dz2    Ryd( 3d)     0.00102       2.26159

   539    C   62  S      Cor( 1S)     1.99896     -10.06310
   540    C   62  S      Val( 2S)     0.89886      -0.20035
   541    C   62  S      Ryd( 3S)     0.00109       1.91501
   542    C   62  S      Ryd( 4S)     0.00004       4.38485
   543    C   62  px     Val( 2p)     1.05325      -0.10570
   544    C   62  px     Ryd( 3p)     0.00511       1.02870
   545    C   62  py     Val( 2p)     1.06716      -0.10284
   546    C   62  py     Ryd( 3p)     0.00439       1.02953
   547    C   62  pz     Val( 2p)     1.08511      -0.10747
   548    C   62  pz     Ryd( 3p)     0.00320       1.01450
   549    C   62  dxy    Ryd( 3d)     0.00101       2.42463
   550    C   62  dxz    Ryd( 3d)     0.00057       2.12339
   551    C   62  dyz    Ryd( 3d)     0.00090       2.35198
   552    C   62  dx2y2  Ryd( 3d)     0.00051       2.17644
   553    C   62  dz2    Ryd( 3d)     0.00087       2.24870

   554    C   63  S      Cor( 1S)     1.99894     -10.13555
   555    C   63  S      Val( 2S)     0.97282      -0.24892
   556    C   63  S      Ryd( 3S)     0.00170       1.63938
   557    C   63  S      Ryd( 4S)     0.00005       4.35664
   558    C   63  px     Val( 2p)     1.15048      -0.11312
   559    C   63  px     Ryd( 3p)     0.00526       0.85923
   560    C   63  py     Val( 2p)     0.87417      -0.09494
   561    C   63  py     Ryd( 3p)     0.00619       0.85802
   562    C   63  pz     Val( 2p)     0.95282      -0.10792
   563    C   63  pz     Ryd( 3p)     0.00467       0.75381
   564    C   63  dxy    Ryd( 3d)     0.00139       2.22113
   565    C   63  dxz    Ryd( 3d)     0.00059       2.04690
   566    C   63  dyz    Ryd( 3d)     0.00163       2.31981
   567    C   63  dx2y2  Ryd( 3d)     0.00137       2.13464
   568    C   63  dz2    Ryd( 3d)     0.00180       2.25219

   569    H   64  S      Val( 1S)     0.73801       0.07120
   570    H   64  S      Ryd( 2S)     0.00128       0.60612

   571    C   65  S      Cor( 1S)     1.99928     -10.16817
   572    C   65  S      Val( 2S)     0.86413      -0.20235
   573    C   65  S      Ryd( 3S)     0.00655       1.13253
   574    C   65  S      Ryd( 4S)     0.00026       4.02583
   575    C   65  px     Val( 2p)     0.70587      -0.11469
   576    C   65  px     Ryd( 3p)     0.00483       0.69614
   577    C   65  py     Val( 2p)     0.79006      -0.02505
   578    C   65  py     Ryd( 3p)     0.01542       0.82002
   579    C   65  pz     Val( 2p)     0.99985      -0.06339
   580    C   65  pz     Ryd( 3p)     0.00409       0.86049
   581    C   65  dxy    Ryd( 3d)     0.00120       2.35292
   582    C   65  dxz    Ryd( 3d)     0.00060       2.04790
   583    C   65  dyz    Ryd( 3d)     0.00234       2.46689
   584    C   65  dx2y2  Ryd( 3d)     0.00099       2.35847
   585    C   65  dz2    Ryd( 3d)     0.00115       2.32162

   586    O   66  S      Cor( 1S)     1.99972     -18.90686
   587    O   66  S      Val( 2S)     1.68452      -0.91081
   588    O   66  S      Ryd( 3S)     0.00095       2.07040
   589    O   66  S      Ryd( 4S)     0.00009       3.45295
   590    O   66  px     Val( 2p)     1.40864      -0.27768
   591    O   66  px     Ryd( 3p)     0.00050       1.06914
   592    O   66  py     Val( 2p)     1.58406      -0.32549
   593    O   66  py     Ryd( 3p)     0.00053       1.32125
   594    O   66  pz     Val( 2p)     1.85887      -0.28456
   595    O   66  pz     Ryd( 3p)     0.00398       1.36326
   596    O   66  dxy    Ryd( 3d)     0.00392       2.07669
   597    O   66  dxz    Ryd( 3d)     0.00058       1.82457
   598    O   66  dyz    Ryd( 3d)     0.00296       2.05438
   599    O   66  dx2y2  Ryd( 3d)     0.00385       2.12678
   600    O   66  dz2    Ryd( 3d)     0.00154       1.99497

   601    O   67  S      Cor( 1S)     1.99980     -18.95273
   602    O   67  S      Val( 2S)     1.67339      -0.89024
   603    O   67  S      Ryd( 3S)     0.00121       1.89355
   604    O   67  S      Ryd( 4S)     0.00005       3.64168
   605    O   67  px     Val( 2p)     1.51239      -0.28530
   606    O   67  px     Ryd( 3p)     0.00193       1.31508
   607    O   67  py     Val( 2p)     1.62449      -0.30441
   608    O   67  py     Ryd( 3p)     0.00172       1.13055
   609    O   67  pz     Val( 2p)     1.93049      -0.29857
   610    O   67  pz     Ryd( 3p)     0.00225       1.11280
   611    O   67  dxy    Ryd( 3d)     0.00135       2.31581
   612    O   67  dxz    Ryd( 3d)     0.00064       1.98282
   613    O   67  dyz    Ryd( 3d)     0.00135       2.09076
   614    O   67  dx2y2  Ryd( 3d)     0.00167       2.36077
   615    O   67  dz2    Ryd( 3d)     0.00093       2.25118

   616    H   68  S      Val( 1S)     0.52724       0.12289
   617    H   68  S      Ryd( 2S)     0.00148       0.68950

   618    O   69  S      Cor( 1S)     1.99978     -18.95776
   619    O   69  S      Val( 2S)     1.61242      -0.87106
   620    O   69  S      Ryd( 3S)     0.00040       2.25873
   621    O   69  S      Ryd( 4S)     0.00010       3.68971
   622    O   69  px     Val( 2p)     1.55221      -0.30635
   623    O   69  px     Ryd( 3p)     0.00164       1.28911
   624    O   69  py     Val( 2p)     1.61722      -0.29433
   625    O   69  py     Ryd( 3p)     0.00208       1.32182
   626    O   69  pz     Val( 2p)     1.71601      -0.30008
   627    O   69  pz     Ryd( 3p)     0.00245       1.18459
   628    O   69  dxy    Ryd( 3d)     0.00137       2.24323
   629    O   69  dxz    Ryd( 3d)     0.00156       2.04674
   630    O   69  dyz    Ryd( 3d)     0.00094       2.39438
   631    O   69  dx2y2  Ryd( 3d)     0.00124       2.57488
   632    O   69  dz2    Ryd( 3d)     0.00097       2.22972

   633    O   70  S      Cor( 1S)     1.99974     -18.96869
   634    O   70  S      Val( 2S)     1.58800      -0.85402
   635    O   70  S      Ryd( 3S)     0.00088       2.19355
   636    O   70  S      Ryd( 4S)     0.00006       3.57544
   637    O   70  px     Val( 2p)     1.71872      -0.31711
   638    O   70  px     Ryd( 3p)     0.00239       1.20736
   639    O   70  py     Val( 2p)     1.40173      -0.28954
   640    O   70  py     Ryd( 3p)     0.00101       1.40377
   641    O   70  pz     Val( 2p)     1.78997      -0.29867
   642    O   70  pz     Ryd( 3p)     0.00241       1.10347
   643    O   70  dxy    Ryd( 3d)     0.00133       2.61121
   644    O   70  dxz    Ryd( 3d)     0.00175       2.01372
   645    O   70  dyz    Ryd( 3d)     0.00033       2.18223
   646    O   70  dx2y2  Ryd( 3d)     0.00130       2.27758
   647    O   70  dz2    Ryd( 3d)     0.00074       2.19989

   648    C   71  S      Cor( 1S)     1.99943     -10.13013
   649    C   71  S      Val( 2S)     1.09906      -0.27768
   650    C   71  S      Ryd( 3S)     0.00141       1.15203
   651    C   71  S      Ryd( 4S)     0.00003       4.18741
   652    C   71  px     Val( 2p)     1.16101      -0.09450
   653    C   71  px     Ryd( 3p)     0.00315       0.66149
   654    C   71  py     Val( 2p)     0.84382      -0.07491
   655    C   71  py     Ryd( 3p)     0.00229       0.61955
   656    C   71  pz     Val( 2p)     1.19801      -0.09733
   657    C   71  pz     Ryd( 3p)     0.00045       0.60419
   658    C   71  dxy    Ryd( 3d)     0.00174       2.17924
   659    C   71  dxz    Ryd( 3d)     0.00139       2.14523
   660    C   71  dyz    Ryd( 3d)     0.00140       1.94776
   661    C   71  dx2y2  Ryd( 3d)     0.00118       1.99124
   662    C   71  dz2    Ryd( 3d)     0.00091       1.99468

   663    H   72  S      Val( 1S)     0.79575       0.05530
   664    H   72  S      Ryd( 2S)     0.00187       0.65207

   665    H   73  S      Val( 1S)     0.76958       0.08033
   666    H   73  S      Ryd( 2S)     0.00052       0.59869

   667    H   74  S      Val( 1S)     0.79760       0.05394
   668    H   74  S      Ryd( 2S)     0.00184       0.65187

   669    C   75  S      Cor( 1S)     1.99928     -10.04980
   670    C   75  S      Val( 2S)     1.02590      -0.23119
   671    C   75  S      Ryd( 3S)     0.00100       1.57654
   672    C   75  S      Ryd( 4S)     0.00002       4.30483
   673    C   75  px     Val( 2p)     1.17570      -0.08322
   674    C   75  px     Ryd( 3p)     0.00413       0.82063
   675    C   75  py     Val( 2p)     1.10428      -0.07585
   676    C   75  py     Ryd( 3p)     0.00412       0.79032
   677    C   75  pz     Val( 2p)     1.12818      -0.07686
   678    C   75  pz     Ryd( 3p)     0.00293       0.68844
   679    C   75  dxy    Ryd( 3d)     0.00077       2.23644
   680    C   75  dxz    Ryd( 3d)     0.00020       2.00682
   681    C   75  dyz    Ryd( 3d)     0.00105       2.26334
   682    C   75  dx2y2  Ryd( 3d)     0.00064       2.10280
   683    C   75  dz2    Ryd( 3d)     0.00080       2.21222

   684    H   76  S      Val( 1S)     0.74588       0.10367
   685    H   76  S      Ryd( 2S)     0.00142       0.68090

   686    H   77  S      Val( 1S)     0.76343       0.07936
   687    H   77  S      Ryd( 2S)     0.00150       0.67698

   688    C   78  S      Cor( 1S)     1.99935     -10.07119
   689    C   78  S      Val( 2S)     1.00731      -0.21506
   690    C   78  S      Ryd( 3S)     0.00178       1.48616
   691    C   78  S      Ryd( 4S)     0.00004       4.32294
   692    C   78  px     Val( 2p)     0.92154      -0.04507
   693    C   78  px     Ryd( 3p)     0.00314       0.71229
   694    C   78  py     Val( 2p)     1.13419      -0.06842
   695    C   78  py     Ryd( 3p)     0.00206       0.70095
   696    C   78  pz     Val( 2p)     1.17522      -0.07479
   697    C   78  pz     Ryd( 3p)     0.00379       0.91190
   698    C   78  dxy    Ryd( 3d)     0.00148       2.28325
   699    C   78  dxz    Ryd( 3d)     0.00095       2.10369
   700    C   78  dyz    Ryd( 3d)     0.00065       2.03725
   701    C   78  dx2y2  Ryd( 3d)     0.00092       2.12327
   702    C   78  dz2    Ryd( 3d)     0.00134       2.22456

   703    H   79  S      Val( 1S)     0.76598       0.09321
   704    H   79  S      Ryd( 2S)     0.00149       0.65930

   705    H   80  S      Val( 1S)     0.78149       0.09620
   706    H   80  S      Ryd( 2S)     0.00352       0.70734

   707    N   81  S      Cor( 1S)     1.99943     -14.14893
   708    N   81  S      Val( 2S)     1.25010      -0.49343
   709    N   81  S      Ryd( 3S)     0.00148       1.74313
   710    N   81  S      Ryd( 4S)     0.00003       3.91651
   711    N   81  px     Val( 2p)     1.30857      -0.18294
   712    N   81  px     Ryd( 3p)     0.00228       1.18413
   713    N   81  py     Val( 2p)     1.55189      -0.19626
   714    N   81  py     Ryd( 3p)     0.00528       1.11122
   715    N   81  pz     Val( 2p)     1.39633      -0.18472
   716    N   81  pz     Ryd( 3p)     0.00283       1.07481
   717    N   81  dxy    Ryd( 3d)     0.00095       2.35345
   718    N   81  dxz    Ryd( 3d)     0.00049       2.19154
   719    N   81  dyz    Ryd( 3d)     0.00078       2.21851
   720    N   81  dx2y2  Ryd( 3d)     0.00071       2.19453
   721    N   81  dz2    Ryd( 3d)     0.00105       2.34127

   722    C   82  S      Cor( 1S)     1.99949     -10.07765
   723    C   82  S      Val( 2S)     1.07753      -0.24369
   724    C   82  S      Ryd( 3S)     0.00103       1.27218
   725    C   82  S      Ryd( 4S)     0.00003       4.24389
   726    C   82  px     Val( 2p)     1.07880      -0.06902
   727    C   82  px     Ryd( 3p)     0.00183       0.67110
   728    C   82  py     Val( 2p)     1.05582      -0.06321
   729    C   82  py     Ryd( 3p)     0.00202       0.59011
   730    C   82  pz     Val( 2p)     1.23782      -0.08637
   731    C   82  pz     Ryd( 3p)     0.00227       0.72657
   732    C   82  dxy    Ryd( 3d)     0.00109       2.19579
   733    C   82  dxz    Ryd( 3d)     0.00059       1.94750
   734    C   82  dyz    Ryd( 3d)     0.00092       2.07508
   735    C   82  dx2y2  Ryd( 3d)     0.00147       2.09067
   736    C   82  dz2    Ryd( 3d)     0.00110       2.16259

   737    H   83  S      Val( 1S)     0.77750       0.08036
   738    H   83  S      Ryd( 2S)     0.00080       0.68271

   739    H   84  S      Val( 1S)     0.77219       0.08481
   740    H   84  S      Ryd( 2S)     0.00095       0.65293

   741    H   85  S      Val( 1S)     0.80117       0.06897
   742    H   85  S      Ryd( 2S)     0.00328       0.67249

   743    C   86  S      Cor( 1S)     1.99921     -10.05922
   744    C   86  S      Val( 2S)     1.03163      -0.24804
   745    C   86  S      Ryd( 3S)     0.00080       1.48395
   746    C   86  S      Ryd( 4S)     0.00002       4.29558
   747    C   86  px     Val( 2p)     1.09181      -0.09292
   748    C   86  px     Ryd( 3p)     0.00230       0.72463
   749    C   86  py     Val( 2p)     1.20923      -0.09825
   750    C   86  py     Ryd( 3p)     0.00380       0.90093
   751    C   86  pz     Val( 2p)     1.12960      -0.09352
   752    C   86  pz     Ryd( 3p)     0.00338       0.72086
   753    C   86  dxy    Ryd( 3d)     0.00096       2.19206
   754    C   86  dxz    Ryd( 3d)     0.00043       2.00963
   755    C   86  dyz    Ryd( 3d)     0.00082       2.22429
   756    C   86  dx2y2  Ryd( 3d)     0.00046       2.10861
   757    C   86  dz2    Ryd( 3d)     0.00080       2.17591

   758    H   87  S      Val( 1S)     0.73502       0.09428
   759    H   87  S      Ryd( 2S)     0.00184       0.65088

   760    H   88  S      Val( 1S)     0.74714       0.08621
   761    H   88  S      Ryd( 2S)     0.00152       0.74712

   762    C   89  S      Cor( 1S)     1.99921     -10.06645
   763    C   89  S      Val( 2S)     1.05999      -0.26247
   764    C   89  S      Ryd( 3S)     0.00071       1.55394
   765    C   89  S      Ryd( 4S)     0.00003       4.31667
   766    C   89  px     Val( 2p)     1.08962      -0.09736
   767    C   89  px     Ryd( 3p)     0.00120       0.63904
   768    C   89  py     Val( 2p)     1.17987      -0.10814
   769    C   89  py     Ryd( 3p)     0.00425       0.81890
   770    C   89  pz     Val( 2p)     1.21872      -0.10760
   771    C   89  pz     Ryd( 3p)     0.00418       0.79351
   772    C   89  dxy    Ryd( 3d)     0.00094       2.19206
   773    C   89  dxz    Ryd( 3d)     0.00049       1.95763
   774    C   89  dyz    Ryd( 3d)     0.00085       2.21275
   775    C   89  dx2y2  Ryd( 3d)     0.00034       2.09629
   776    C   89  dz2    Ryd( 3d)     0.00078       2.20256

   777    H   90  S      Val( 1S)     0.69797       0.13085
   778    H   90  S      Ryd( 2S)     0.00293       0.83426

   779    H   91  S      Val( 1S)     0.76373       0.04344
   780    H   91  S      Ryd( 2S)     0.00223       0.68881

 WARNING:  1 low occupancy (<1.9990e) core orbital  found on  C   50
           1 low occupancy (<1.9990e) core orbital  found on  C   51
           1 low occupancy (<1.9990e) core orbital  found on  C   52
           1 low occupancy (<1.9990e) core orbital  found on  C   53
           1 low occupancy (<1.9990e) core orbital  found on  C   61
           1 low occupancy (<1.9990e) core orbital  found on  C   62
           1 low occupancy (<1.9990e) core orbital  found on  C   63


 Summary of Natural Population Analysis:                  
                                                          
                                       Natural Population 
                Natural  -----------------------------------------------
    Atom  No    Charge         Core      Valence    Rydberg      Total
 -----------------------------------------------------------------------
      C    1    0.83302      1.99946     3.12096    0.04656     5.16698
      O    2   -0.59625      1.99979     6.57640    0.02006     8.59625
      O    3   -0.71856      1.99978     6.70786    0.01092     8.71856
      H    4    0.49653      0.00000     0.49989    0.00358     0.50347
      C    5   -0.55802      1.99921     4.54750    0.01131     6.55802
      H    6    0.25692      0.00000     0.74149    0.00158     0.74308
      H    7    0.25861      0.00000     0.73984    0.00155     0.74139
      C    8   -0.45217      1.99933     4.44180    0.01104     6.45217
      H    9    0.23358      0.00000     0.76474    0.00168     0.76642
      H   10    0.24181      0.00000     0.75644    0.00175     0.75819
      C   11   -0.45831      1.99934     4.44552    0.01346     6.45831
      H   12    0.24284      0.00000     0.75545    0.00171     0.75716
      H   13    0.24252      0.00000     0.75580    0.00168     0.75748
      C   14   -0.55401      1.99922     4.54417    0.01063     6.55401
      H   15    0.25968      0.00000     0.73891    0.00140     0.74032
      H   16    0.25956      0.00000     0.73902    0.00141     0.74044
      C   17    0.83932      1.99945     3.11659    0.04464     5.16068
      O   18   -0.56215      1.99973     6.55141    0.01100     8.56215
      O   19   -0.59543      1.99978     6.57606    0.01959     8.59543
      C   20   -0.13255      1.99925     4.11439    0.01891     6.13255
      H   21    0.23121      0.00000     0.76648    0.00231     0.76879
      H   22    0.23061      0.00000     0.76707    0.00232     0.76939
      C   23   -0.13177      1.99925     4.11346    0.01906     6.13177
      H   24    0.23113      0.00000     0.76652    0.00235     0.76887
      H   25    0.23028      0.00000     0.76744    0.00228     0.76972
      O   26   -0.56486      1.99973     6.55409    0.01104     8.56486
      C   27    0.84499      1.99939     3.10841    0.04720     5.15501
      O   28   -0.59585      1.99978     6.57646    0.01961     8.59585
      C   29   -0.34374      1.99912     4.33192    0.01269     6.34374
      H   30    0.26090      0.00000     0.73699    0.00210     0.73910
      C   31   -0.45697      1.99931     4.44319    0.01447     6.45697
      H   32    0.24284      0.00000     0.75559    0.00157     0.75716
      H   33    0.24094      0.00000     0.75723    0.00183     0.75906
      C   34   -0.45306      1.99933     4.44244    0.01130     6.45306
      H   35    0.23015      0.00000     0.76833    0.00152     0.76985
      H   36    0.24368      0.00000     0.75450    0.00182     0.75632
      C   37   -0.55223      1.99922     4.54142    0.01158     6.55223
      H   38    0.25332      0.00000     0.74505    0.00163     0.74668
      H   39    0.25351      0.00000     0.74489    0.00159     0.74649
      C   40    0.84082      1.99946     3.11365    0.04608     5.15918
      O   41   -0.63497      1.99977     6.61618    0.01902     8.63497
      O   42   -0.72632      1.99977     6.71615    0.01040     8.72632
      H   43    0.51454      0.00000     0.48098    0.00449     0.48546
      C   44   -0.67131      1.99942     4.66367    0.00822     6.67131
      H   45    0.24347      0.00000     0.75540    0.00113     0.75653
      H   46    0.23237      0.00000     0.76644    0.00119     0.76763
      H   47    0.23779      0.00000     0.76145    0.00075     0.76221
      C   48   -0.30141      1.99907     4.29038    0.01197     6.30141
      C   49   -0.22669      1.99904     4.21437    0.01328     6.22669
      C   50   -0.03487      1.99891     4.01972    0.01624     6.03487
      C   51   -0.08995      1.99892     4.07494    0.01610     6.08995
      C   52    0.28675      1.99856     3.68933    0.02537     5.71325
      C   53    0.28179      1.99869     3.69745    0.02207     5.71821
      H   54    0.24013      0.00000     0.75908    0.00080     0.75987
      H   55    0.23584      0.00000     0.76326    0.00090     0.76416
      C   56   -0.46653      1.99923     4.45473    0.01257     6.46653
      H   57    0.24326      0.00000     0.75522    0.00153     0.75674
      H   58    0.25571      0.00000     0.74305    0.00124     0.74429
      C   59   -0.05836      1.99913     4.03759    0.02164     6.05836
      H   60    0.24470      0.00000     0.75228    0.00302     0.75530
      C   61    0.28849      1.99883     3.68723    0.02545     5.71151
      C   62   -0.12103      1.99896     4.10439    0.01767     6.12103
      C   63    0.02614      1.99894     3.95029    0.02463     5.97386
      H   64    0.26071      0.00000     0.73801    0.00128     0.73929
      C   65    0.60337      1.99928     3.35991    0.03744     5.39663
      O   66   -0.55470      1.99972     6.53609    0.01889     8.55470
      O   67   -0.75366      1.99980     6.74075    0.01311     8.75366
      H   68    0.47128      0.00000     0.52724    0.00148     0.52872
      O   69   -0.51039      1.99978     6.49786    0.01276     8.51039
      O   70   -0.51035      1.99974     6.49842    0.01219     8.51035
      C   71   -0.31528      1.99943     4.30190    0.01394     6.31528
      H   72    0.20238      0.00000     0.79575    0.00187     0.79762
      H   73    0.22990      0.00000     0.76958    0.00052     0.77010
      H   74    0.20056      0.00000     0.79760    0.00184     0.79944
      C   75   -0.44900      1.99928     4.43407    0.01566     6.44900
      H   76    0.25270      0.00000     0.74588    0.00142     0.74730
      H   77    0.23507      0.00000     0.76343    0.00150     0.76493
      C   78   -0.25376      1.99935     4.23827    0.01615     6.25376
      H   79    0.23253      0.00000     0.76598    0.00149     0.76747
      H   80    0.21499      0.00000     0.78149    0.00352     0.78501
      N   81   -0.52219      1.99943     5.50689    0.01587     7.52219
      C   82   -0.46181      1.99949     4.44997    0.01235     6.46181
      H   83    0.22170      0.00000     0.77750    0.00080     0.77830
      H   84    0.22686      0.00000     0.77219    0.00095     0.77314
      H   85    0.19555      0.00000     0.80117    0.00328     0.80445
      C   86   -0.47526      1.99921     4.46227    0.01378     6.47526
      H   87    0.26313      0.00000     0.73502    0.00184     0.73687
      H   88    0.25134      0.00000     0.74714    0.00152     0.74866
      C   89   -0.56118      1.99921     4.54819    0.01378     6.56118
      H   90    0.29909      0.00000     0.69797    0.00293     0.70091
      H   91    0.23405      0.00000     0.76373    0.00223     0.76595
 =======================================================================
   * Total *    0.00000     91.96988   253.09719    0.93294   346.00000

                                 Natural Population      
 --------------------------------------------------------
   Core                      91.96988 ( 99.9673% of  92)
   Valence                  253.09719 ( 99.6446% of 254)
   Natural Minimal Basis    345.06706 ( 99.7304% of 346)
   Natural Rydberg Basis      0.93294 (  0.2696% of 346)
 --------------------------------------------------------

    Atom  No          Natural Electron Configuration
 ----------------------------------------------------------------------------
      C    1      [core]2S( 0.79)2p( 2.33)3p( 0.03)3d( 0.01)
      O    2      [core]2S( 1.70)2p( 4.87)3d( 0.02)
      O    3      [core]2S( 1.69)2p( 5.01)3d( 0.01)
      H    4            1S( 0.50)
      C    5      [core]2S( 1.07)2p( 3.48)3p( 0.01)
      H    6            1S( 0.74)
      H    7            1S( 0.74)
      C    8      [core]2S( 1.04)2p( 3.41)3p( 0.01)
      H    9            1S( 0.76)
      H   10            1S( 0.76)
      C   11      [core]2S( 1.03)2p( 3.41)3p( 0.01)
      H   12            1S( 0.76)
      H   13            1S( 0.76)
      C   14      [core]2S( 1.06)2p( 3.48)3p( 0.01)
      H   15            1S( 0.74)
      H   16            1S( 0.74)
      C   17      [core]2S( 0.78)2p( 2.34)3p( 0.03)3d( 0.01)
      O   18      [core]2S( 1.62)2p( 4.93)3d( 0.01)
      O   19      [core]2S( 1.70)2p( 4.88)3d( 0.02)
      C   20      [core]2S( 1.04)2p( 3.07)3p( 0.01)3d( 0.01)
      H   21            1S( 0.77)
      H   22            1S( 0.77)
      C   23      [core]2S( 1.04)2p( 3.07)3p( 0.01)3d( 0.01)
      H   24            1S( 0.77)
      H   25            1S( 0.77)
      O   26      [core]2S( 1.62)2p( 4.93)3d( 0.01)
      C   27      [core]2S( 0.78)2p( 2.33)3S( 0.01)3p( 0.03)3d( 0.01)
      O   28      [core]2S( 1.70)2p( 4.88)3d( 0.02)
      C   29      [core]2S( 1.00)2p( 3.34)3p( 0.01)
      H   30            1S( 0.74)
      C   31      [core]2S( 1.03)2p( 3.42)3p( 0.01)
      H   32            1S( 0.76)
      H   33            1S( 0.76)
      C   34      [core]2S( 1.03)2p( 3.41)3p( 0.01)
      H   35            1S( 0.77)
      H   36            1S( 0.75)
      C   37      [core]2S( 1.06)2p( 3.48)3p( 0.01)
      H   38            1S( 0.75)
      H   39            1S( 0.74)
      C   40      [core]2S( 0.78)2p( 2.33)3p( 0.03)3d( 0.01)
      O   41      [core]2S( 1.70)2p( 4.91)3d( 0.02)
      O   42      [core]2S( 1.67)2p( 5.04)3d( 0.01)
      H   43            1S( 0.48)
      C   44      [core]2S( 1.10)2p( 3.56)
      H   45            1S( 0.76)
      H   46            1S( 0.77)
      H   47            1S( 0.76)
      C   48      [core]2S( 0.96)2p( 3.33)3p( 0.01)
      C   49      [core]2S( 0.94)2p( 3.27)3p( 0.01)
      C   50      [core]2S( 0.86)2p( 3.16)3p( 0.01)
      C   51      [core]2S( 0.85)2p( 3.23)3p( 0.01)
      C   52      [core]2S( 0.82)2p( 2.87)3p( 0.02)3d( 0.01)
      C   53      [core]2S( 0.82)2p( 2.88)3p( 0.01)3d( 0.01)
      H   54            1S( 0.76)
      H   55            1S( 0.76)
      C   56      [core]2S( 1.02)2p( 3.43)3p( 0.01)
      H   57            1S( 0.76)
      H   58            1S( 0.74)
      C   59      [core]2S( 0.94)2p( 3.10)3p( 0.01)3d( 0.01)
      H   60            1S( 0.75)
      C   61      [core]2S( 0.86)2p( 2.82)3p( 0.02)3d( 0.01)
      C   62      [core]2S( 0.90)2p( 3.21)3p( 0.01)
      C   63      [core]2S( 0.97)2p( 2.98)3p( 0.02)3d( 0.01)
      H   64            1S( 0.74)
      C   65      [core]2S( 0.86)2p( 2.50)3S( 0.01)3p( 0.02)3d( 0.01)
      O   66      [core]2S( 1.68)2p( 4.85)3p( 0.01)3d( 0.01)
      O   67      [core]2S( 1.67)2p( 5.07)3p( 0.01)3d( 0.01)
      H   68            1S( 0.53)
      O   69      [core]2S( 1.61)2p( 4.89)3p( 0.01)3d( 0.01)
      O   70      [core]2S( 1.59)2p( 4.91)3p( 0.01)3d( 0.01)
      C   71      [core]2S( 1.10)2p( 3.20)3p( 0.01)3d( 0.01)
      H   72            1S( 0.80)
      H   73            1S( 0.77)
      H   74            1S( 0.80)
      C   75      [core]2S( 1.03)2p( 3.41)3p( 0.01)
      H   76            1S( 0.75)
      H   77            1S( 0.76)
      C   78      [core]2S( 1.01)2p( 3.23)3p( 0.01)3d( 0.01)
      H   79            1S( 0.77)
      H   80            1S( 0.78)
      N   81      [core]2S( 1.25)2p( 4.26)3p( 0.01)
      C   82      [core]2S( 1.08)2p( 3.37)3p( 0.01)3d( 0.01)
      H   83            1S( 0.78)
      H   84            1S( 0.77)
      H   85            1S( 0.80)
      C   86      [core]2S( 1.03)2p( 3.43)3p( 0.01)
      H   87            1S( 0.74)
      H   88            1S( 0.75)
      C   89      [core]2S( 1.06)2p( 3.49)3p( 0.01)
      H   90            1S( 0.70)
      H   91            1S( 0.76)


 NATURAL BOND ORBITAL ANALYSIS:

                       Occupancies       Lewis Structure    Low   High
           Occ.    -------------------  -----------------   occ   occ
  Cycle   Thresh.   Lewis   Non-Lewis     CR  BD  3C  LP    (L)   (NL)   Dev
 =============================================================================
   1(1)    1.90   336.65557   9.34443     46 108   0  19    22     16    0.43
   2(2)    1.90   336.65557   9.34443     46 108   0  19    22     16    0.43
   3(1)    1.80   338.73139   7.26861     46 100   0  27     4     12    0.43
   4(2)    1.80   338.73139   7.26861     46 100   0  27     4     12    0.43
   5(1)    1.70   339.59596   6.40404     46 100   0  27     2     10    0.40
   6(2)    1.70   339.59596   6.40404     46 100   0  27     2     10    0.40
   7(1)    1.60   340.79373   5.20627     46 102   0  25     0     10    0.40
   8(2)    1.60   340.81853   5.18147     46 102   0  25     0     10    0.43
   9(3)    1.60   340.79373   5.20627     46 102   0  25     0     10    0.40
  10(4)    1.60   340.81853   5.18147     46 102   0  25     0     10    0.43
  11(5)    1.60   340.79373   5.20627     46 102   0  25     0     10    0.40
  12(6)    1.60   340.81853   5.18147     46 102   0  25     0     10    0.43
  13(7)    1.60   340.79373   5.20627     46 102   0  25     0     10    0.40
  14(8)    1.60   340.81853   5.18147     46 102   0  25     0     10    0.43
  15(9)    1.60   340.79373   5.20627     46 102   0  25     0     10    0.40
  16(1)    1.50   339.90554   6.09446     46 100   0  27     0     12    0.72
  17(2)    1.50   339.90554   6.09446     46 100   0  27     0     12    0.72
  18(1)    1.60   340.81853   5.18147     46 102   0  25     0     10    0.43
 -----------------------------------------------------------------------------

 Structure accepted: RESONANCE keyword permits strongly delocalized structure

 WARNING:  1 low occupancy (<1.9990e) core orbital  found on  C   50
           1 low occupancy (<1.9990e) core orbital  found on  C   51
           1 low occupancy (<1.9990e) core orbital  found on  C   52
           1 low occupancy (<1.9990e) core orbital  found on  C   53
           1 low occupancy (<1.9990e) core orbital  found on  C   61
           1 low occupancy (<1.9990e) core orbital  found on  C   62
           1 low occupancy (<1.9990e) core orbital  found on  C   63

 --------------------------------------------------------
   Core                     91.96987 ( 99.967% of  92)
   Valence Lewis           248.84866 ( 97.972% of 254)
  ==================       ============================
   Total Lewis             340.81853 ( 98.502% of 346)
  -----------------------------------------------------
   Valence non-Lewis         4.53904 (  1.312% of 346)
   Rydberg non-Lewis         0.64243 (  0.186% of 346)
  ==================       ============================
   Total non-Lewis           5.18147 (  1.498% of 346)
 --------------------------------------------------------


       (Occupancy)   Bond orbital/ Coefficients/ Hybrids
 ---------------------------------------------------------------------------------
     1. (1.99791) BD ( 1) C   1 - O   2  
                ( 33.88%)   0.5821* C   1 s( 33.78%)p 1.96( 66.10%)d 0.00(  0.12%)
                                            0.0000  0.5800 -0.0367 -0.0035  0.4833
                                            0.0381 -0.1462 -0.0104 -0.6340 -0.0514
                                           -0.0120 -0.0248  0.0063  0.0098  0.0165
                ( 66.12%)   0.8131* O   2 s( 42.07%)p 1.37( 57.54%)d 0.01(  0.39%)
                                            0.0000  0.6484 -0.0131  0.0002 -0.4667
                                            0.0076  0.1207 -0.0002  0.5856 -0.0082
                                           -0.0117 -0.0512  0.0110  0.0203  0.0248
     2. (1.99193) BD ( 2) C   1 - O   2  
                ( 30.81%)   0.5551* C   1 s(  0.00%)p 1.00( 99.80%)d 0.00(  0.20%)
                                            0.0000  0.0035 -0.0024 -0.0004  0.5957
                                           -0.0233 -0.5486  0.0209  0.5838 -0.0198
                                           -0.0199 -0.0056  0.0145  0.0113 -0.0356
                ( 69.19%)   0.8318* O   2 s(  0.00%)p 1.00( 99.65%)d 0.00(  0.35%)
                                            0.0000  0.0014 -0.0002 -0.0001  0.5944
                                           -0.0052 -0.5483  0.0047  0.5852 -0.0051
                                            0.0252  0.0055 -0.0199 -0.0171  0.0460
     3. (1.99639) BD ( 1) C   1 - O   3  
                ( 30.89%)   0.5558* C   1 s( 26.65%)p 2.74( 73.08%)d 0.01(  0.27%)
                                           -0.0001  0.5160 -0.0112 -0.0097 -0.6333
                                           -0.0321 -0.5606 -0.0286  0.1162  0.0075
                                            0.0421 -0.0097 -0.0132  0.0090 -0.0246
                ( 69.11%)   0.8313* O   3 s( 34.00%)p 1.94( 65.93%)d 0.00(  0.07%)
                                            0.0000  0.5831  0.0002 -0.0013  0.6206
                                            0.0026  0.4972  0.0040 -0.1644  0.0016
                                            0.0157 -0.0159 -0.0066  0.0099 -0.0056
     4. (1.97991) BD ( 1) C   1 - C   5  
                ( 48.40%)   0.6957* C   1 s( 39.58%)p 1.53( 60.37%)d 0.00(  0.05%)
                                           -0.0001  0.6283  0.0322  0.0059  0.0692
                                            0.0125  0.5991 -0.0118  0.4894 -0.0098
                                           -0.0065  0.0042  0.0176 -0.0113  0.0063
                ( 51.60%)   0.7183* C   5 s( 25.20%)p 2.97( 74.74%)d 0.00(  0.06%)
                                            0.0002  0.5020 -0.0053  0.0010 -0.0632
                                            0.0083 -0.6545 -0.0064 -0.5611  0.0004
                                            0.0021  0.0029  0.0204 -0.0128  0.0032
     5. (1.98718) BD ( 1) O   3 - H   4  
                ( 75.43%)   0.8685* O   3 s( 20.89%)p 3.78( 79.00%)d 0.01(  0.11%)
                                            0.0002 -0.4569  0.0121 -0.0045  0.0504
                                            0.0222  0.6658  0.0221  0.5858 -0.0010
                                            0.0066  0.0111 -0.0254  0.0074 -0.0138
                ( 24.57%)   0.4957* H   4 s(100.00%)
                                           -0.9999  0.0125
     6. (1.96883) BD ( 1) C   5 - H   6  
                ( 62.76%)   0.7922* C   5 s( 23.12%)p 3.32( 76.82%)d 0.00(  0.06%)
                                           -0.0002  0.4808  0.0056 -0.0008  0.0848
                                            0.0153 -0.3313  0.0048  0.8068 -0.0039
                                           -0.0020  0.0027 -0.0174 -0.0052  0.0171
                ( 37.24%)   0.6103* H   6 s(100.00%)
                                            1.0000  0.0026
     7. (1.97873) BD ( 1) C   5 - H   7  
                ( 62.96%)   0.7935* C   5 s( 23.99%)p 3.17( 75.95%)d 0.00(  0.06%)
                                           -0.0002  0.4898  0.0056 -0.0009  0.7188
                                            0.0019  0.4590 -0.0089 -0.1787  0.0119
                                            0.0173 -0.0091 -0.0049  0.0102 -0.0098
                ( 37.04%)   0.6086* H   7 s(100.00%)
                                            1.0000  0.0019
     8. (1.97178) BD ( 1) C   5 - C   8  
                ( 50.94%)   0.7137* C   5 s( 27.69%)p 2.61( 72.27%)d 0.00(  0.03%)
                                            0.0000  0.5261 -0.0113  0.0011 -0.6865
                                           -0.0023  0.5002  0.0026 -0.0357 -0.0034
                                           -0.0141  0.0031 -0.0011  0.0077 -0.0080
                ( 49.06%)   0.7004* C   8 s( 26.15%)p 2.82( 73.81%)d 0.00(  0.04%)
                                            0.0004  0.5112 -0.0119  0.0011  0.6879
                                            0.0023 -0.5139 -0.0014  0.0259  0.0002
                                           -0.0173  0.0005 -0.0009  0.0049 -0.0103
     9. (1.98190) BD ( 1) C   8 - H   9  
                ( 61.87%)   0.7866* C   8 s( 22.95%)p 3.36( 76.99%)d 0.00(  0.07%)
                                            0.0001 -0.4789 -0.0093  0.0009  0.0910
                                            0.0107 -0.3131  0.0075  0.8145 -0.0035
                                            0.0018 -0.0041  0.0147  0.0025 -0.0211
                ( 38.13%)   0.6175* H   9 s(100.00%)
                                           -1.0000 -0.0028
    10. (1.98158) BD ( 1) C   8 - H  10  
                ( 62.28%)   0.7891* C   8 s( 23.25%)p 3.30( 76.68%)d 0.00(  0.07%)
                                            0.0001 -0.4821 -0.0090  0.0008  0.7158
                                            0.0002  0.4700 -0.0035 -0.1825  0.0134
                                           -0.0200  0.0074  0.0050 -0.0079  0.0115
                ( 37.72%)   0.6142* H  10 s(100.00%)
                                           -1.0000 -0.0030
    11. (1.98176) BD ( 1) C   8 - C  11  
                ( 50.17%)   0.7083* C   8 s( 27.69%)p 2.61( 72.27%)d 0.00(  0.04%)
                                            0.0002  0.5261 -0.0105  0.0010  0.0704
                                            0.0010  0.6451  0.0013  0.5491  0.0017
                                            0.0027  0.0022  0.0169 -0.0096  0.0027
                ( 49.83%)   0.7059* C  11 s( 27.40%)p 2.65( 72.56%)d 0.00(  0.04%)
                                            0.0002  0.5233 -0.0120  0.0011 -0.0713
                                           -0.0009 -0.6452 -0.0023 -0.5515 -0.0025
                                            0.0030  0.0025  0.0169 -0.0096  0.0030
    12. (1.98046) BD ( 1) C  11 - H  12  
                ( 62.30%)   0.7893* C  11 s( 23.03%)p 3.34( 76.91%)d 0.00(  0.07%)
                                           -0.0001  0.4798  0.0101 -0.0009  0.0916
                                            0.0116 -0.3162  0.0102  0.8127 -0.0031
                                           -0.0017  0.0037 -0.0146 -0.0027  0.0205
                ( 37.70%)   0.6140* H  12 s(100.00%)
                                            1.0000  0.0028
    13. (1.98080) BD ( 1) C  11 - H  13  
                ( 62.28%)   0.7892* C  11 s( 23.04%)p 3.34( 76.90%)d 0.00(  0.07%)
                                           -0.0001  0.4799  0.0098 -0.0009  0.7200
                                            0.0001  0.4656 -0.0044 -0.1830  0.0147
                                            0.0195 -0.0077 -0.0051  0.0081 -0.0114
                ( 37.72%)   0.6141* H  13 s(100.00%)
                                            1.0000  0.0027
    14. (1.98117) BD ( 1) C  11 - C  14  
                ( 49.04%)   0.7003* C  11 s( 26.58%)p 2.76( 73.38%)d 0.00(  0.04%)
                                            0.0002  0.5154 -0.0125  0.0011 -0.6833
                                           -0.0035  0.5159  0.0003 -0.0261 -0.0021
                                           -0.0174  0.0008 -0.0011  0.0053 -0.0104
                ( 50.96%)   0.7139* C  14 s( 28.59%)p 2.50( 71.37%)d 0.00(  0.03%)
                                            0.0000  0.5346 -0.0115  0.0010  0.6733
                                            0.0029 -0.5097 -0.0004  0.0240  0.0010
                                           -0.0145  0.0019 -0.0014  0.0055 -0.0089
    15. (1.96712) BD ( 1) C  14 - H  15  
                ( 62.85%)   0.7928* C  14 s( 23.08%)p 3.33( 76.86%)d 0.00(  0.06%)
                                            0.0002 -0.4803 -0.0071  0.0007  0.7291
                                            0.0015  0.4512 -0.0060 -0.1825  0.0105
                                           -0.0169  0.0095  0.0041 -0.0125  0.0091
                ( 37.15%)   0.6095* H  15 s(100.00%)
                                           -1.0000 -0.0023
    16. (1.96806) BD ( 1) C  14 - H  16  
                ( 62.87%)   0.7929* C  14 s( 23.17%)p 3.31( 76.77%)d 0.00(  0.06%)
                                            0.0002 -0.4813 -0.0070  0.0008  0.0949
                                            0.0102 -0.3412  0.0052  0.8013 -0.0034
                                            0.0018 -0.0062  0.0176  0.0050 -0.0159
                ( 37.13%)   0.6094* H  16 s(100.00%)
                                           -1.0000 -0.0024
    17. (1.97887) BD ( 1) C  14 - C  17  
                ( 51.55%)   0.7180* C  14 s( 25.18%)p 2.97( 74.76%)d 0.00(  0.06%)
                                            0.0003  0.5017 -0.0070  0.0008  0.0717
                                           -0.0087  0.6476  0.0065  0.5683 -0.0002
                                            0.0026  0.0005  0.0205 -0.0128  0.0037
                ( 48.45%)   0.6960* C  17 s( 39.10%)p 1.56( 60.85%)d 0.00(  0.05%)
                                           -0.0002  0.6247  0.0260  0.0054 -0.0142
                                           -0.0084 -0.6017  0.0230 -0.4954  0.0131
                                            0.0098  0.0002  0.0160 -0.0114  0.0074
    18. (1.99198) BD ( 1) C  17 - O  18  
                ( 30.52%)   0.5525* C  17 s( 27.53%)p 2.62( 72.21%)d 0.01(  0.26%)
                                            0.0000  0.5245 -0.0082 -0.0098 -0.6432
                                           -0.0342  0.5539  0.0079  0.0053 -0.0175
                                           -0.0428 -0.0001 -0.0062  0.0107 -0.0257
                ( 69.48%)   0.8335* O  18 s( 32.74%)p 2.05( 67.20%)d 0.00(  0.06%)
                                            0.0000  0.5722 -0.0040 -0.0013  0.6519
                                            0.0001 -0.4945 -0.0052  0.0487 -0.0042
                                           -0.0162  0.0097 -0.0040  0.0121 -0.0101
    19. (1.99714) BD ( 1) C  17 - O  19  
                ( 33.88%)   0.5820* C  17 s( 33.40%)p 1.99( 66.48%)d 0.00(  0.12%)
                                            0.0000  0.5772 -0.0301 -0.0027  0.5999
                                            0.0530  0.1501  0.0044  0.5273  0.0402
                                            0.0130  0.0264  0.0037  0.0149  0.0072
                ( 66.12%)   0.8132* O  19 s( 42.40%)p 1.35( 57.21%)d 0.01(  0.39%)
                                            0.0000  0.6511 -0.0120 -0.0010 -0.5693
                                            0.0082 -0.1084  0.0010 -0.4859  0.0066
                                            0.0128  0.0519  0.0081  0.0305  0.0075
    20. (1.99110) BD ( 2) C  17 - O  19  
                ( 30.82%)   0.5552* C  17 s(  0.00%)p 1.00( 99.80%)d 0.00(  0.20%)
                                            0.0000  0.0023 -0.0002 -0.0001 -0.4683
                                            0.0129 -0.5526  0.0146  0.6875 -0.0181
                                           -0.0218  0.0089 -0.0105 -0.0109  0.0345
                ( 69.18%)   0.8317* O  19 s(  0.00%)p 1.00( 99.65%)d 0.00(  0.35%)
                                            0.0000  0.0030 -0.0001  0.0000 -0.4735
                                            0.0042 -0.5538  0.0048  0.6823 -0.0060
                                            0.0287 -0.0127  0.0150  0.0166 -0.0444
    21. (1.98724) BD ( 1) O  18 - C  20  
                ( 68.86%)   0.8298* O  18 s( 28.40%)p 2.52( 71.54%)d 0.00(  0.07%)
                                           -0.0001  0.5329 -0.0033 -0.0005 -0.0076
                                           -0.0088  0.6584  0.0024  0.5307 -0.0041
                                            0.0058  0.0108  0.0209 -0.0060  0.0056
                ( 31.14%)   0.5580* C  20 s( 19.26%)p 4.18( 80.48%)d 0.01(  0.26%)
                                            0.0000  0.4378 -0.0306 -0.0030  0.0371
                                           -0.0182 -0.7069 -0.0159 -0.5500 -0.0256
                                           -0.0003 -0.0002  0.0430 -0.0265  0.0048
    22. (1.98743) BD ( 1) C  20 - H  21  
                ( 62.07%)   0.7879* C  20 s( 26.24%)p 2.81( 73.69%)d 0.00(  0.07%)
                                            0.0000  0.5120  0.0149  0.0000  0.0271
                                            0.0095 -0.3066  0.0110  0.8012 -0.0046
                                           -0.0003  0.0002 -0.0158 -0.0019  0.0211
                ( 37.93%)   0.6159* H  21 s(100.00%)
                                            1.0000  0.0051
    23. (1.98746) BD ( 1) C  20 - H  22  
                ( 62.04%)   0.7877* C  20 s( 26.23%)p 2.81( 73.70%)d 0.00(  0.07%)
                                            0.0000  0.5120  0.0148  0.0000  0.6911
                                           -0.0034  0.4811 -0.0044 -0.1663  0.0140
                                            0.0205 -0.0071 -0.0065  0.0071 -0.0117
                ( 37.96%)   0.6161* H  22 s(100.00%)
                                            1.0000  0.0051
    24. (1.98672) BD ( 1) C  20 - C  23  
                ( 50.04%)   0.7074* C  20 s( 28.42%)p 2.52( 71.52%)d 0.00(  0.05%)
                                            0.0001  0.5327 -0.0205  0.0014 -0.7203
                                           -0.0023  0.4145 -0.0029 -0.1569 -0.0040
                                           -0.0152  0.0073 -0.0059  0.0115 -0.0098
                ( 49.96%)   0.7068* C  23 s( 28.34%)p 2.53( 71.61%)d 0.00(  0.06%)
                                            0.0001  0.5319 -0.0208  0.0013  0.7204
                                            0.0025 -0.4162  0.0027  0.1541  0.0039
                                           -0.0153  0.0072 -0.0059  0.0115 -0.0099
    25. (1.98730) BD ( 1) C  23 - H  24  
                ( 62.07%)   0.7879* C  23 s( 26.26%)p 2.81( 73.67%)d 0.00(  0.07%)
                                            0.0000 -0.5122 -0.0150 -0.0001  0.6910
                                           -0.0035  0.4824 -0.0045 -0.1624  0.0143
                                           -0.0205  0.0069  0.0064 -0.0069  0.0117
                ( 37.93%)   0.6158* H  24 s(100.00%)
                                           -1.0000 -0.0051
    26. (1.98747) BD ( 1) C  23 - H  25  
                ( 62.03%)   0.7876* C  23 s( 26.24%)p 2.81( 73.69%)d 0.00(  0.07%)
                                            0.0000 -0.5120 -0.0148  0.0000  0.0262
                                            0.0096 -0.3121  0.0108  0.7991 -0.0046
                                            0.0002 -0.0002  0.0160  0.0020 -0.0209
                ( 37.97%)   0.6162* H  25 s(100.00%)
                                           -1.0000 -0.0050
    27. (1.98726) BD ( 1) C  23 - O  26  
                ( 31.19%)   0.5585* C  23 s( 19.32%)p 4.16( 80.43%)d 0.01(  0.26%)
                                            0.0000  0.4384 -0.0305 -0.0030 -0.0368
                                            0.0183  0.7026  0.0159  0.5550  0.0255
                                            0.0000  0.0000  0.0431 -0.0261  0.0054
                ( 68.81%)   0.8295* O  26 s( 28.39%)p 2.52( 71.54%)d 0.00(  0.07%)
                                           -0.0001  0.5328 -0.0040 -0.0003  0.0069
                                            0.0092 -0.6523 -0.0022 -0.5384  0.0037
                                            0.0056  0.0107  0.0209 -0.0059  0.0059
    28. (1.99174) BD ( 1) O  26 - C  27  
                ( 69.66%)   0.8346* O  26 s( 32.91%)p 2.04( 67.02%)d 0.00(  0.06%)
                                            0.0000  0.5737 -0.0029 -0.0017 -0.6523
                                           -0.0001  0.4931  0.0037 -0.0383  0.0037
                                           -0.0162  0.0094 -0.0038  0.0120 -0.0102
                ( 30.34%)   0.5508* C  27 s( 27.14%)p 2.68( 72.60%)d 0.01(  0.27%)
                                            0.0000  0.5207 -0.0123 -0.0100  0.6473
                                            0.0341 -0.5523 -0.0113 -0.0212  0.0172
                                           -0.0428 -0.0017 -0.0050  0.0112 -0.0261
    29. (1.99695) BD ( 1) C  27 - O  28  
                ( 33.79%)   0.5813* C  27 s( 33.29%)p 2.00( 66.60%)d 0.00(  0.12%)
                                           -0.0001  0.5758 -0.0358 -0.0017 -0.6229
                                           -0.0524 -0.1730 -0.0035 -0.4934 -0.0429
                                            0.0140  0.0263  0.0041  0.0155  0.0056
                ( 66.21%)   0.8137* O  28 s( 42.60%)p 1.34( 57.02%)d 0.01(  0.38%)
                                            0.0000  0.6526 -0.0111 -0.0013  0.5558
                                           -0.0078  0.0927 -0.0002  0.5026 -0.0064
                                            0.0123  0.0517  0.0077  0.0300  0.0077
    30. (1.99150) BD ( 2) C  27 - O  28  
                ( 30.77%)   0.5547* C  27 s(  0.04%)p99.99( 99.76%)d 5.11(  0.20%)
                                            0.0000 -0.0197  0.0006  0.0005 -0.4307
                                            0.0175 -0.5504  0.0147  0.7130 -0.0147
                                            0.0218 -0.0106  0.0100  0.0094 -0.0348
                ( 69.23%)   0.8321* O  28 s(  0.07%)p99.99( 99.58%)d 4.80(  0.34%)
                                            0.0000 -0.0268  0.0004 -0.0001 -0.4790
                                            0.0045 -0.5650  0.0051  0.6687 -0.0061
                                           -0.0296  0.0121 -0.0151 -0.0170  0.0436
    31. (1.97297) BD ( 1) C  27 - C  29  
                ( 48.59%)   0.6971* C  27 s( 39.59%)p 1.52( 60.35%)d 0.00(  0.05%)
                                           -0.0001  0.6285  0.0302  0.0044  0.0230
                                            0.0025  0.5986 -0.0288  0.4936 -0.0133
                                            0.0100  0.0011  0.0155 -0.0115  0.0069
                ( 51.41%)   0.7170* C  29 s( 24.01%)p 3.16( 75.92%)d 0.00(  0.07%)
                                            0.0002  0.4900 -0.0018  0.0005 -0.0788
                                            0.0029 -0.6573 -0.0069 -0.5664  0.0070
                                            0.0025  0.0013  0.0215 -0.0132  0.0040
    32. (1.96441) BD ( 1) C  29 - H  30  
                ( 63.10%)   0.7944* C  29 s( 22.50%)p 3.44( 77.43%)d 0.00(  0.07%)
                                           -0.0002  0.4742  0.0128 -0.0010  0.2880
                                           -0.0027 -0.3367  0.0047  0.7602 -0.0077
                                           -0.0068  0.0135 -0.0165 -0.0028  0.0129
                ( 36.90%)   0.6074* H  30 s(100.00%)
                                            1.0000  0.0040
    33. (1.97531) BD ( 1) C  29 - C  31  
                ( 51.21%)   0.7156* C  29 s( 27.52%)p 2.63( 72.44%)d 0.00(  0.04%)
                                            0.0000  0.5246 -0.0073  0.0007 -0.7542
                                           -0.0023  0.3740 -0.0102  0.1246  0.0059
                                           -0.0116 -0.0028  0.0014  0.0111 -0.0095
                ( 48.79%)   0.6985* C  31 s( 26.90%)p 2.72( 73.06%)d 0.00(  0.04%)
                                            0.0003  0.5185 -0.0093  0.0015  0.7698
                                           -0.0021 -0.3496 -0.0040 -0.1252  0.0038
                                           -0.0133 -0.0051  0.0019  0.0115 -0.0098
    34. (1.96994) BD ( 1) C  29 - C  44  
                ( 51.54%)   0.7179* C  29 s( 25.98%)p 2.85( 73.98%)d 0.00(  0.04%)
                                           -0.0001  0.5097 -0.0081  0.0004  0.5842
                                            0.0118  0.5602  0.0024 -0.2906  0.0064
                                            0.0141 -0.0101 -0.0075  0.0034 -0.0034
                ( 48.46%)   0.6961* C  44 s( 27.36%)p 2.65( 72.60%)d 0.00(  0.04%)
                                            0.0006  0.5230 -0.0069  0.0026 -0.5872
                                            0.0025 -0.5487 -0.0038  0.2829  0.0093
                                            0.0159 -0.0077 -0.0070  0.0006 -0.0070
    35. (1.98013) BD ( 1) C  31 - H  32  
                ( 62.24%)   0.7889* C  31 s( 22.83%)p 3.38( 77.11%)d 0.00(  0.07%)
                                            0.0001 -0.4777 -0.0085  0.0012  0.5819
                                            0.0029  0.6349 -0.0084 -0.1705  0.0146
                                           -0.0213  0.0060  0.0063  0.0023  0.0114
                ( 37.76%)   0.6145* H  32 s(100.00%)
                                           -1.0000 -0.0023
    36. (1.98122) BD ( 1) C  31 - H  33  
                ( 62.24%)   0.7889* C  31 s( 22.86%)p 3.37( 77.07%)d 0.00(  0.07%)
                                            0.0001 -0.4781 -0.0087  0.0010  0.2601
                                            0.0123 -0.3998  0.0118  0.7368 -0.0011
                                            0.0058 -0.0109  0.0169  0.0024 -0.0149
                ( 37.76%)   0.6145* H  33 s(100.00%)
                                           -1.0000 -0.0031
    37. (1.98216) BD ( 1) C  31 - C  34  
                ( 50.01%)   0.7072* C  31 s( 27.44%)p 2.64( 72.52%)d 0.00(  0.04%)
                                            0.0002  0.5237 -0.0124  0.0012  0.0060
                                           -0.0019  0.5602  0.0030  0.6413  0.0047
                                            0.0006  0.0004  0.0170 -0.0075  0.0074
                ( 49.99%)   0.7071* C  34 s( 27.55%)p 2.63( 72.41%)d 0.00(  0.04%)
                                            0.0002  0.5248 -0.0104  0.0011  0.0090
                                           -0.0026 -0.5523 -0.0009 -0.6473 -0.0022
                                            0.0002  0.0002  0.0170 -0.0072  0.0077
    38. (1.98145) BD ( 1) C  34 - H  35  
                ( 61.68%)   0.7854* C  34 s( 23.01%)p 3.34( 76.92%)d 0.00(  0.07%)
                                           -0.0001  0.4796  0.0085 -0.0009  0.5474
                                            0.0035  0.6636 -0.0054 -0.1702  0.0115
                                            0.0213 -0.0053 -0.0065 -0.0046 -0.0119
                ( 38.32%)   0.6190* H  35 s(100.00%)
                                            1.0000  0.0024
    39. (1.98115) BD ( 1) C  34 - H  36  
                ( 62.37%)   0.7898* C  34 s( 23.21%)p 3.31( 76.73%)d 0.00(  0.07%)
                                            0.0001 -0.4816 -0.0094  0.0009 -0.2823
                                           -0.0064  0.3935 -0.0127 -0.7298  0.0009
                                            0.0062 -0.0117  0.0166  0.0022 -0.0145
                ( 37.63%)   0.6134* H  36 s(100.00%)
                                           -1.0000 -0.0031
    40. (1.97362) BD ( 1) C  34 - C  37  
                ( 49.31%)   0.7022* C  34 s( 26.27%)p 2.81( 73.69%)d 0.00(  0.04%)
                                            0.0003  0.5124 -0.0114  0.0011 -0.7871
                                           -0.0018  0.3143  0.0008  0.1362  0.0002
                                           -0.0120 -0.0054  0.0018  0.0124 -0.0096
                ( 50.69%)   0.7120* C  37 s( 27.76%)p 2.60( 72.20%)d 0.00(  0.03%)
                                            0.0001  0.5268 -0.0117  0.0011  0.7832
                                            0.0048 -0.3038  0.0023 -0.1278 -0.0009
                                           -0.0093 -0.0017  0.0013  0.0121 -0.0097
    41. (1.98019) BD ( 1) C  37 - H  38  
                ( 62.73%)   0.7920* C  37 s( 23.95%)p 3.17( 75.99%)d 0.00(  0.06%)
                                           -0.0002  0.4893  0.0058 -0.0009 -0.2895
                                           -0.0099  0.4027 -0.0085 -0.7167  0.0057
                                           -0.0076  0.0121 -0.0169 -0.0031  0.0105
                ( 37.27%)   0.6105* H  38 s(100.00%)
                                            1.0000  0.0020
    42. (1.96779) BD ( 1) C  37 - H  39  
                ( 62.57%)   0.7910* C  37 s( 22.88%)p 3.37( 77.06%)d 0.00(  0.06%)
                                            0.0002 -0.4783 -0.0059  0.0008  0.5493
                                            0.0082  0.6614 -0.0093 -0.1764  0.0099
                                           -0.0199  0.0084  0.0085  0.0028  0.0096
                ( 37.43%)   0.6118* H  39 s(100.00%)
                                           -1.0000 -0.0025
    43. (1.98015) BD ( 1) C  37 - C  40  
                ( 51.90%)   0.7204* C  37 s( 25.42%)p 2.93( 74.52%)d 0.00(  0.06%)
                                            0.0002  0.5041 -0.0055  0.0010 -0.0160
                                           -0.0101  0.5541  0.0038  0.6617  0.0013
                                            0.0003 -0.0017  0.0208 -0.0079  0.0094
                ( 48.10%)   0.6935* C  40 s( 38.48%)p 1.60( 61.46%)d 0.00(  0.05%)
                                           -0.0001  0.6195  0.0311  0.0057  0.0232
                                           -0.0113 -0.4843  0.0164 -0.6156  0.0098
                                            0.0019 -0.0057  0.0218 -0.0054  0.0022
    44. (1.99780) BD ( 1) C  40 - O  41  
                ( 33.80%)   0.5814* C  40 s( 33.59%)p 1.97( 66.29%)d 0.00(  0.12%)
                                            0.0000  0.5786 -0.0335 -0.0039 -0.2429
                                           -0.0206  0.7735  0.0625 -0.0352 -0.0038
                                           -0.0149 -0.0022 -0.0023 -0.0212 -0.0223
                ( 66.20%)   0.8136* O  41 s( 41.72%)p 1.39( 57.90%)d 0.01(  0.37%)
                                            0.0000  0.6458 -0.0148  0.0004  0.2735
                                            0.0042 -0.7071 -0.0088  0.0638  0.0046
                                           -0.0333  0.0026 -0.0106 -0.0384 -0.0320
    45. (1.99178) BD ( 2) C  40 - O  41  
                ( 29.50%)   0.5432* C  40 s(  0.02%)p99.99( 99.77%)d11.65(  0.21%)
                                            0.0000 -0.0132  0.0026  0.0004  0.9313
                                           -0.0341  0.2929 -0.0104 -0.2080  0.0079
                                            0.0360  0.0008 -0.0098 -0.0267  0.0014
                ( 70.50%)   0.8396* O  41 s(  0.02%)p99.99( 99.66%)d16.67(  0.32%)
                                            0.0000 -0.0139  0.0003  0.0001  0.9208
                                            0.0089  0.3248  0.0032 -0.2078 -0.0020
                                           -0.0427  0.0013  0.0130  0.0349 -0.0013
    46. (1.99678) BD ( 1) C  40 - O  42  
                ( 31.60%)   0.5621* C  40 s( 27.88%)p 2.58( 71.86%)d 0.01(  0.26%)
                                           -0.0001  0.5279 -0.0112 -0.0084  0.2630
                                            0.0137 -0.2756 -0.0181  0.7559  0.0386
                                           -0.0086  0.0243 -0.0309  0.0021  0.0313
                ( 68.40%)   0.8271* O  42 s( 34.31%)p 1.91( 65.62%)d 0.00(  0.06%)
                                            0.0000  0.5858 -0.0018 -0.0026 -0.2636
                                           -0.0029  0.3236  0.0019 -0.6942 -0.0097
                                           -0.0101  0.0111 -0.0180 -0.0062  0.0064
    47. (1.98626) BD ( 1) O  42 - H  43  
                ( 78.08%)   0.8836* O  42 s( 25.46%)p 2.92( 74.44%)d 0.00(  0.09%)
                                           -0.0002  0.5045 -0.0071  0.0050 -0.0273
                                            0.0097  0.5279 -0.0124  0.6813  0.0231
                                           -0.0082 -0.0037  0.0225 -0.0186 -0.0021
                ( 21.92%)   0.4682* H  43 s(100.00%)
                                            0.9996  0.0282
    48. (1.99000) BD ( 1) C  44 - H  45  
                ( 62.21%)   0.7888* C  44 s( 24.45%)p 3.09( 75.49%)d 0.00(  0.06%)
                                            0.0000  0.4945  0.0008 -0.0007  0.7568
                                            0.0034 -0.4061  0.0147 -0.1301 -0.0018
                                           -0.0181 -0.0052  0.0034  0.0113 -0.0116
                ( 37.79%)   0.6147* H  45 s(100.00%)
                                            1.0000  0.0010
    49. (1.99127) BD ( 1) C  44 - H  46  
                ( 61.75%)   0.7858* C  44 s( 23.90%)p 3.18( 76.04%)d 0.00(  0.06%)
                                            0.0000  0.4888  0.0037 -0.0008 -0.2589
                                            0.0153  0.3542  0.0103 -0.7534 -0.0014
                                           -0.0055  0.0115 -0.0150 -0.0017  0.0158
                ( 38.25%)   0.6185* H  46 s(100.00%)
                                            1.0000  0.0014
    50. (1.98753) BD ( 1) C  44 - H  47  
                ( 61.90%)   0.7867* C  44 s( 24.26%)p 3.12( 75.68%)d 0.00(  0.06%)
                                           -0.0001  0.4925  0.0006 -0.0007  0.1204
                                            0.0130  0.6384  0.0031  0.5784 -0.0103
                                            0.0040  0.0039  0.0212 -0.0110  0.0043
                ( 38.10%)   0.6173* H  47 s(100.00%)
                                            1.0000  0.0007
    51. (1.97501) BD ( 1) C  48 - C  49  
                ( 50.43%)   0.7101* C  48 s( 36.53%)p 1.74( 63.44%)d 0.00(  0.04%)
                                           -0.0002  0.6043 -0.0106  0.0005 -0.4239
                                           -0.0325  0.6131 -0.0038 -0.2788 -0.0032
                                           -0.0105  0.0054 -0.0108 -0.0069 -0.0072
                ( 49.57%)   0.7041* C  49 s( 35.10%)p 1.85( 64.86%)d 0.00(  0.04%)
                                            0.0000  0.5924 -0.0117 -0.0009  0.4210
                                           -0.0189 -0.6068 -0.0315  0.3189  0.0089
                                           -0.0140  0.0081 -0.0097 -0.0018 -0.0070
    52. (1.97650) BD ( 1) C  48 - C  53  
                ( 49.53%)   0.7038* C  48 s( 34.00%)p 1.94( 65.96%)d 0.00(  0.05%)
                                            0.0000  0.5831 -0.0026  0.0031  0.8045
                                            0.0092  0.0293 -0.0222  0.1042  0.0093
                                            0.0018  0.0040 -0.0012  0.0174 -0.0118
                ( 50.47%)   0.7104* C  53 s( 38.53%)p 1.59( 61.44%)d 0.00(  0.03%)
                                           -0.0003  0.6207  0.0101 -0.0009 -0.7783
                                            0.0022 -0.0903 -0.0097 -0.0205  0.0037
                                            0.0013  0.0018  0.0007  0.0155 -0.0083
    53. (1.67676) BD ( 2) C  48 - C  53  
                ( 51.80%)   0.7197* C  48 s(  0.01%)p 1.00( 99.95%)d 0.00(  0.04%)
                                            0.0000 -0.0083  0.0001 -0.0002 -0.1270
                                            0.0009  0.3435 -0.0026  0.9303 -0.0080
                                            0.0048  0.0171  0.0076 -0.0050 -0.0026
                ( 48.20%)   0.6943* C  53 s(  0.02%)p99.99( 99.93%)d 2.39(  0.05%)
                                            0.0000 -0.0141 -0.0004 -0.0007 -0.0747
                                            0.0006  0.3340 -0.0035  0.9392 -0.0095
                                           -0.0070 -0.0173  0.0074 -0.0007 -0.0088
    54. (1.97757) BD ( 1) C  48 - H  54  
                ( 61.97%)   0.7872* C  48 s( 29.41%)p 2.40( 70.54%)d 0.00(  0.05%)
                                            0.0003 -0.5422 -0.0099  0.0031  0.3942
                                            0.0057  0.7102 -0.0129 -0.2132  0.0043
                                           -0.0145  0.0040  0.0090  0.0101  0.0102
                ( 38.03%)   0.6167* H  54 s(100.00%)
                                           -1.0000 -0.0010
    55. (1.97381) BD ( 1) C  49 - C  50  
                ( 48.74%)   0.6981* C  49 s( 35.59%)p 1.81( 64.37%)d 0.00(  0.04%)
                                            0.0001  0.5965 -0.0045  0.0026  0.3309
                                           -0.0195  0.6973  0.0163 -0.2174 -0.0080
                                            0.0132 -0.0036 -0.0086 -0.0079 -0.0093
                ( 51.26%)   0.7160* C  50 s( 35.30%)p 1.83( 64.66%)d 0.00(  0.03%)
                                           -0.0001  0.5942 -0.0056  0.0000 -0.3943
                                           -0.0234 -0.6716  0.0062  0.1986 -0.0040
                                            0.0106 -0.0025 -0.0076 -0.0100 -0.0078
    56. (1.67035) BD ( 2) C  49 - C  50  
                ( 50.81%)   0.7128* C  49 s(  0.00%)p 1.00( 99.96%)d 0.00(  0.04%)
                                            0.0001 -0.0005 -0.0002 -0.0003 -0.1669
                                           -0.0005  0.3650 -0.0013  0.9157 -0.0061
                                            0.0038  0.0152  0.0091 -0.0068 -0.0028
                ( 49.19%)   0.7014* C  50 s(  0.02%)p99.99( 99.94%)d 2.10(  0.04%)
                                            0.0004  0.0133 -0.0037 -0.0009 -0.1912
                                            0.0011  0.3903 -0.0004  0.9003 -0.0022
                                            0.0033  0.0006 -0.0148  0.0059  0.0116
    57. (1.98119) BD ( 1) C  49 - H  55  
                ( 61.86%)   0.7865* C  49 s( 29.26%)p 2.42( 70.68%)d 0.00(  0.05%)
                                            0.0004 -0.5408 -0.0124  0.0013  0.8271
                                           -0.0125  0.1036  0.0022  0.1091 -0.0036
                                           -0.0048 -0.0047  0.0001 -0.0187  0.0116
                ( 38.14%)   0.6176* H  55 s(100.00%)
                                           -1.0000 -0.0015
    58. (1.96634) BD ( 1) C  50 - C  51  
                ( 48.90%)   0.6993* C  50 s( 32.76%)p 2.05( 67.20%)d 0.00(  0.04%)
                                           -0.0001  0.5724 -0.0033  0.0019  0.8059
                                            0.0050  0.0719  0.0040  0.1315  0.0046
                                            0.0016  0.0052 -0.0017  0.0163 -0.0103
                ( 51.10%)   0.7148* C  51 s( 37.67%)p 1.65( 62.30%)d 0.00(  0.03%)
                                           -0.0002  0.6136 -0.0114  0.0017 -0.7833
                                           -0.0056 -0.0012  0.0038 -0.0974  0.0021
                                            0.0022  0.0049 -0.0008  0.0137 -0.0090
    59. (1.97634) BD ( 1) C  50 - C  56  
                ( 50.74%)   0.7123* C  50 s( 31.85%)p 2.14( 68.12%)d 0.00(  0.03%)
                                           -0.0002  0.5643  0.0065 -0.0014 -0.3970
                                           -0.0136  0.6250 -0.0236 -0.3636  0.0074
                                           -0.0082  0.0060 -0.0125 -0.0061 -0.0034
                ( 49.26%)   0.7018* C  56 s( 27.00%)p 2.70( 72.95%)d 0.00(  0.05%)
                                            0.0002  0.5195 -0.0106  0.0011  0.3665
                                           -0.0117 -0.6511 -0.0137  0.4133  0.0064
                                           -0.0133  0.0082 -0.0139 -0.0073 -0.0033
    60. (1.96888) BD ( 1) C  51 - C  52  
                ( 50.95%)   0.7138* C  51 s( 32.57%)p 2.07( 67.39%)d 0.00(  0.05%)
                                           -0.0002  0.5707 -0.0026  0.0010  0.4137
                                           -0.0017 -0.6528 -0.0078  0.2767  0.0022
                                           -0.0151  0.0061 -0.0089 -0.0043 -0.0096
                ( 49.05%)   0.7003* C  52 s( 36.99%)p 1.70( 62.97%)d 0.00(  0.04%)
                                           -0.0001  0.6081  0.0103  0.0003 -0.4403
                                           -0.0086  0.6183 -0.0101 -0.2308  0.0102
                                           -0.0139  0.0051 -0.0081 -0.0054 -0.0064
    61. (1.67764) BD ( 2) C  51 - C  52  
                ( 51.61%)   0.7184* C  51 s(  0.01%)p 1.00( 99.95%)d 0.00(  0.04%)
                                            0.0003  0.0010 -0.0092 -0.0005 -0.1162
                                            0.0021  0.3250  0.0033  0.9383  0.0063
                                            0.0022  0.0055 -0.0162  0.0067  0.0083
                ( 48.39%)   0.6956* C  52 s(  0.00%)p 1.00( 99.95%)d 0.00(  0.05%)
                                            0.0000 -0.0016 -0.0040 -0.0005 -0.0384
                                            0.0035  0.3268  0.0066  0.9440 -0.0015
                                           -0.0070 -0.0167  0.0087 -0.0017 -0.0088
    62. (1.94678) BD ( 1) C  51 - C  62  
                ( 49.22%)   0.7016* C  51 s( 29.71%)p 2.36( 70.25%)d 0.00(  0.04%)
                                            0.0001  0.5449  0.0126 -0.0026  0.4486
                                           -0.0243  0.6837 -0.0116 -0.1817  0.0094
                                            0.0144 -0.0033 -0.0062 -0.0003 -0.0108
                ( 50.78%)   0.7126* C  62 s( 23.44%)p 3.26( 76.50%)d 0.00(  0.05%)
                                           -0.0001  0.4842 -0.0007  0.0002 -0.5851
                                           -0.0097 -0.6260 -0.0005  0.1748  0.0099
                                            0.0187 -0.0020 -0.0041 -0.0044 -0.0125
    63. (1.97063) BD ( 1) C  52 - C  53  
                ( 50.65%)   0.7117* C  52 s( 38.29%)p 1.61( 61.68%)d 0.00(  0.03%)
                                           -0.0001  0.6188 -0.0047  0.0023 -0.2567
                                            0.0352 -0.7034  0.0028  0.2340 -0.0012
                                            0.0103 -0.0027 -0.0080 -0.0118 -0.0048
                ( 49.35%)   0.7025* C  53 s( 35.56%)p 1.81( 64.39%)d 0.00(  0.04%)
                                           -0.0002  0.5963  0.0013  0.0035  0.4040
                                            0.0209  0.6644 -0.0243 -0.1951  0.0118
                                            0.0164 -0.0048 -0.0061 -0.0064 -0.0074
    64. (1.98821) BD ( 1) C  52 - O  69  
                ( 33.20%)   0.5762* C  52 s( 24.49%)p 3.08( 75.30%)d 0.01(  0.21%)
                                           -0.0003  0.4946 -0.0148 -0.0060  0.8572
                                            0.0421  0.1218 -0.0342 -0.0065  0.0222
                                            0.0138 -0.0042 -0.0016  0.0372 -0.0224
                ( 66.80%)   0.8173* O  69 s( 30.20%)p 2.31( 69.71%)d 0.00(  0.08%)
                                           -0.0001  0.5496 -0.0026  0.0006 -0.8019
                                           -0.0002 -0.2124 -0.0097  0.0941  0.0100
                                            0.0004  0.0049 -0.0022  0.0247 -0.0139
    65. (1.99118) BD ( 1) C  53 - O  70  
                ( 33.16%)   0.5759* C  53 s( 25.68%)p 2.89( 74.11%)d 0.01(  0.20%)
                                           -0.0001  0.5062 -0.0230 -0.0053  0.4730
                                            0.0397 -0.6610 -0.0143  0.2803  0.0099
                                           -0.0347  0.0150 -0.0177 -0.0080 -0.0146
                ( 66.84%)   0.8175* O  70 s( 32.72%)p 2.05( 67.21%)d 0.00(  0.07%)
                                            0.0000  0.5720 -0.0018 -0.0002 -0.5028
                                            0.0006  0.5929  0.0058 -0.2602 -0.0014
                                           -0.0181  0.0103 -0.0075  0.0081 -0.0118
    66. (1.97016) BD ( 1) C  56 - H  57  
                ( 62.19%)   0.7886* C  56 s( 22.83%)p 3.38( 77.10%)d 0.00(  0.07%)
                                            0.0002 -0.4778 -0.0063  0.0010  0.2012
                                            0.0196  0.2507 -0.0037  0.8169 -0.0044
                                           -0.0024 -0.0090 -0.0129  0.0007 -0.0202
                ( 37.81%)   0.6149* H  57 s(100.00%)
                                           -1.0000 -0.0030
    67. (1.97470) BD ( 1) C  56 - H  58  
                ( 62.77%)   0.7923* C  56 s( 23.46%)p 3.26( 76.48%)d 0.00(  0.06%)
                                            0.0001 -0.4844 -0.0026  0.0010  0.7462
                                            0.0006 -0.2197  0.0054 -0.3994  0.0146
                                            0.0086  0.0164 -0.0047 -0.0149  0.0046
                ( 37.23%)   0.6101* H  58 s(100.00%)
                                           -1.0000 -0.0019
    68. (1.97499) BD ( 1) C  56 - C  59  
                ( 49.93%)   0.7066* C  56 s( 26.65%)p 2.75( 73.31%)d 0.00(  0.04%)
                                            0.0003  0.5162 -0.0023  0.0016  0.5171
                                           -0.0211  0.6811  0.0124 -0.0343 -0.0058
                                            0.0167 -0.0008 -0.0008 -0.0029 -0.0109
                ( 50.07%)   0.7076* C  59 s( 26.36%)p 2.79( 73.59%)d 0.00(  0.05%)
                                            0.0000  0.5134 -0.0036  0.0011 -0.5026
                                           -0.0249 -0.6943  0.0118  0.0131 -0.0169
                                            0.0164 -0.0001 -0.0010 -0.0073 -0.0123
    69. (1.97678) BD ( 1) C  59 - H  60  
                ( 62.78%)   0.7923* C  59 s( 24.24%)p 3.12( 75.69%)d 0.00(  0.07%)
                                           -0.0002  0.4922  0.0106 -0.0018 -0.3296
                                            0.0079  0.5912 -0.0109 -0.5463  0.0127
                                           -0.0109  0.0098 -0.0207 -0.0063  0.0041
                ( 37.22%)   0.6101* H  60 s(100.00%)
                                            1.0000  0.0071
    70. (1.96386) BD ( 1) C  59 - C  61  
                ( 49.09%)   0.7007* C  59 s( 26.60%)p 2.76( 73.35%)d 0.00(  0.05%)
                                            0.0003  0.5157  0.0026  0.0012  0.7982
                                           -0.0065 -0.2000  0.0294 -0.2347 -0.0179
                                           -0.0083 -0.0101  0.0011  0.0165 -0.0087
                ( 50.91%)   0.7135* C  61 s( 26.46%)p 2.78( 73.48%)d 0.00(  0.05%)
                                           -0.0001  0.5144  0.0042  0.0004 -0.8009
                                            0.0130  0.1915  0.0191  0.2353 -0.0284
                                           -0.0093 -0.0125  0.0030  0.0158 -0.0061
    71. (1.97893) BD ( 1) C  59 - N  81  
                ( 39.97%)   0.6322* C  59 s( 22.77%)p 3.39( 77.11%)d 0.01(  0.12%)
                                            0.0000  0.4767 -0.0211  0.0000  0.0171
                                           -0.0077  0.3551  0.0161  0.8025  0.0198
                                            0.0006  0.0014  0.0217 -0.0046  0.0268
                ( 60.03%)   0.7748* N  81 s( 29.26%)p 2.42( 70.69%)d 0.00(  0.05%)
                                            0.0000  0.5409  0.0022  0.0009  0.0408
                                           -0.0028 -0.3247 -0.0062 -0.7744 -0.0021
                                           -0.0042 -0.0035  0.0062  0.0045  0.0207
    72. (1.96482) BD ( 1) C  61 - C  62  
                ( 48.37%)   0.6955* C  61 s( 26.59%)p 2.76( 73.35%)d 0.00(  0.06%)
                                            0.0002  0.5156  0.0098  0.0008  0.4087
                                            0.0103 -0.4329  0.0057  0.6156 -0.0024
                                           -0.0110  0.0119 -0.0153 -0.0002  0.0074
                ( 51.63%)   0.7185* C  62 s( 26.72%)p 2.74( 73.23%)d 0.00(  0.04%)
                                            0.0000  0.5170 -0.0019  0.0004 -0.2711
                                            0.0259  0.4675  0.0049 -0.6630  0.0021
                                           -0.0060  0.0100 -0.0143 -0.0025  0.0078
    73. (1.99081) BD ( 1) C  61 - O  67  
                ( 32.83%)   0.5730* C  61 s( 18.85%)p 4.29( 80.93%)d 0.01(  0.22%)
                                           -0.0002  0.4334 -0.0256 -0.0024  0.4351
                                            0.0049  0.7799  0.0334 -0.1027 -0.0098
                                            0.0341 -0.0052 -0.0077 -0.0219 -0.0226
                ( 67.17%)   0.8196* O  67 s( 32.09%)p 2.11( 67.83%)d 0.00(  0.08%)
                                            0.0001  0.5664  0.0015 -0.0028 -0.3435
                                           -0.0028 -0.7414  0.0022  0.1030 -0.0005
                                            0.0050 -0.0026 -0.0037 -0.0216 -0.0172
    74. (1.97774) BD ( 1) C  61 - C  86  
                ( 50.69%)   0.7120* C  61 s( 27.94%)p 2.58( 72.01%)d 0.00(  0.05%)
                                            0.0000  0.5286  0.0013  0.0004  0.0244
                                           -0.0080 -0.4059  0.0256 -0.7443 -0.0060
                                           -0.0018 -0.0011  0.0170 -0.0036  0.0135
                ( 49.31%)   0.7022* C  86 s( 26.99%)p 2.70( 72.97%)d 0.00(  0.05%)
                                            0.0003  0.5195 -0.0048  0.0016 -0.0446
                                           -0.0059  0.4073  0.0141  0.7493 -0.0051
                                           -0.0006  0.0000  0.0153 -0.0037  0.0145
    75. (1.96611) BD ( 1) C  62 - C  63  
                ( 50.84%)   0.7130* C  62 s( 23.97%)p 3.17( 75.98%)d 0.00(  0.05%)
                                            0.0001  0.4896  0.0011  0.0003  0.7565
                                            0.0047 -0.3842  0.0241 -0.1983  0.0037
                                           -0.0181 -0.0062  0.0037  0.0059 -0.0106
                ( 49.16%)   0.7011* C  63 s( 28.85%)p 2.46( 71.11%)d 0.00(  0.05%)
                                            0.0001  0.5370  0.0094  0.0018 -0.6746
                                            0.0246  0.4892  0.0189  0.1252  0.0058
                                           -0.0165 -0.0031  0.0039  0.0072 -0.0106
    76. (1.96412) BD ( 1) C  62 - C  75  
                ( 52.46%)   0.7243* C  62 s( 25.81%)p 2.87( 74.16%)d 0.00(  0.04%)
                                            0.0000  0.5080  0.0050  0.0003  0.1040
                                            0.0133  0.4907 -0.0006  0.6999  0.0000
                                            0.0020  0.0025  0.0145 -0.0053  0.0102
                ( 47.54%)   0.6895* C  75 s( 26.24%)p 2.81( 73.72%)d 0.00(  0.04%)
                                            0.0005  0.5122 -0.0048  0.0016 -0.1021
                                            0.0088 -0.4849 -0.0046 -0.7011  0.0039
                                            0.0021  0.0033  0.0166 -0.0052  0.0108
    77. (1.96420) BD ( 1) C  63 - H  64  
                ( 63.05%)   0.7940* C  63 s( 25.15%)p 2.97( 74.78%)d 0.00(  0.07%)
                                           -0.0003  0.5015 -0.0030 -0.0013  0.7333
                                           -0.0066  0.4101 -0.0233  0.2028  0.0110
                                            0.0180  0.0065  0.0054  0.0140 -0.0117
                ( 36.95%)   0.6079* H  64 s(100.00%)
                                            1.0000  0.0035
    78. (1.98107) BD ( 1) C  63 - C  65  
                ( 51.45%)   0.7173* C  63 s( 26.27%)p 2.80( 73.67%)d 0.00(  0.06%)
                                           -0.0001 -0.5125 -0.0029 -0.0007 -0.0409
                                           -0.0284  0.3024 -0.0013  0.8017 -0.0010
                                           -0.0006  0.0015 -0.0149  0.0005 -0.0200
                ( 48.55%)   0.6968* C  65 s( 33.23%)p 2.01( 66.71%)d 0.00(  0.06%)
                                            0.0000 -0.5763 -0.0154  0.0008  0.0364
                                           -0.0190 -0.2240  0.0208 -0.7841  0.0084
                                           -0.0015  0.0028 -0.0133 -0.0010 -0.0193
    79. (1.98264) BD ( 1) C  63 - O  69  
                ( 32.95%)   0.5740* C  63 s( 19.53%)p 4.11( 80.23%)d 0.01(  0.24%)
                                           -0.0002  0.4414 -0.0217 -0.0016 -0.0586
                                            0.0409 -0.7053 -0.0240  0.5459  0.0342
                                            0.0043 -0.0041 -0.0406 -0.0270  0.0032
                ( 67.05%)   0.8189* O  69 s( 26.44%)p 2.78( 73.48%)d 0.00(  0.09%)
                                           -0.0001  0.5141 -0.0016 -0.0007  0.1133
                                            0.0205  0.6718 -0.0003 -0.5199  0.0011
                                           -0.0089  0.0084 -0.0247 -0.0108  0.0002
    80. (1.99610) BD ( 1) C  65 - O  66  
                ( 33.23%)   0.5765* C  65 s( 30.25%)p 2.30( 69.62%)d 0.00(  0.13%)
                                           -0.0001  0.5470 -0.0578 -0.0015  0.3083
                                            0.0210 -0.7523 -0.0656 -0.1737 -0.0186
                                           -0.0186 -0.0049  0.0113 -0.0195 -0.0196
                ( 66.77%)   0.8171* O  66 s( 43.85%)p 1.27( 55.82%)d 0.01(  0.33%)
                                            0.0000  0.6620 -0.0161 -0.0022 -0.2368
                                           -0.0026  0.6943  0.0069  0.1416 -0.0036
                                           -0.0294 -0.0065  0.0163 -0.0351 -0.0291
    81. (1.98602) BD ( 2) C  65 - O  66  
                ( 31.99%)   0.5656* C  65 s(  0.02%)p99.99( 99.80%)d10.41(  0.18%)
                                            0.0000 -0.0127 -0.0036 -0.0009  0.9212
                                           -0.0284  0.3813 -0.0070 -0.0563  0.0051
                                           -0.0308 -0.0080  0.0002  0.0283  0.0004
                ( 68.01%)   0.8247* O  66 s(  0.02%)p99.99( 99.67%)d13.63(  0.31%)
                                            0.0000 -0.0150  0.0001  0.0002  0.9338
                                            0.0148  0.3464  0.0048 -0.0667 -0.0027
                                            0.0411  0.0083 -0.0011 -0.0360 -0.0004
    82. (1.98511) BD ( 1) C  65 - C  89  
                ( 49.16%)   0.7012* C  65 s( 36.33%)p 1.75( 63.63%)d 0.00(  0.05%)
                                            0.0000  0.6025  0.0168 -0.0003 -0.2273
                                            0.0138  0.4827 -0.0215 -0.5923 -0.0097
                                           -0.0054  0.0085 -0.0188 -0.0047  0.0027
                ( 50.84%)   0.7130* C  89 s( 24.99%)p 3.00( 74.95%)d 0.00(  0.06%)
                                            0.0001  0.4999 -0.0038  0.0010  0.2777
                                            0.0161 -0.5417 -0.0150  0.6152 -0.0058
                                           -0.0068  0.0103 -0.0188 -0.0045  0.0073
    83. (1.98768) BD ( 1) O  67 - H  68  
                ( 73.82%)   0.8592* O  67 s( 20.04%)p 3.98( 79.85%)d 0.01(  0.11%)
                                           -0.0002  0.4473 -0.0181  0.0023  0.8702
                                            0.0255 -0.0867  0.0274 -0.1796 -0.0057
                                           -0.0198 -0.0087  0.0036  0.0177 -0.0165
                ( 26.18%)   0.5116* H  68 s(100.00%)
                                            1.0000 -0.0045
    84. (1.99248) BD ( 1) O  70 - C  71  
                ( 68.05%)   0.8249* O  70 s( 28.28%)p 2.53( 71.66%)d 0.00(  0.06%)
                                           -0.0001  0.5317 -0.0053  0.0004 -0.3657
                                            0.0169 -0.7388 -0.0118  0.1911  0.0056
                                            0.0202 -0.0029 -0.0055  0.0011 -0.0141
                ( 31.95%)   0.5652* C  71 s( 20.98%)p 3.75( 78.75%)d 0.01(  0.27%)
                                            0.0002  0.4569 -0.0328 -0.0019  0.3341
                                            0.0450  0.7923  0.0284 -0.2127 -0.0035
                                            0.0309 -0.0079 -0.0192 -0.0282 -0.0223
    85. (1.99585) BD ( 1) C  71 - H  72  
                ( 60.74%)   0.7794* C  71 s( 26.48%)p 2.77( 73.45%)d 0.00(  0.07%)
                                           -0.0001 -0.5145 -0.0111 -0.0006  0.3996
                                           -0.0085  0.3122  0.0165  0.6906 -0.0062
                                           -0.0065 -0.0178 -0.0147 -0.0034 -0.0122
                ( 39.26%)   0.6265* H  72 s(100.00%)
                                           -1.0000 -0.0048
    86. (1.99080) BD ( 1) C  71 - H  73  
                ( 61.59%)   0.7848* C  71 s( 26.16%)p 2.82( 73.77%)d 0.00(  0.07%)
                                           -0.0001  0.5114 -0.0059 -0.0003  0.6529
                                           -0.0090 -0.5074  0.0115  0.2318 -0.0050
                                           -0.0215  0.0096 -0.0061  0.0067 -0.0089
                ( 38.41%)   0.6198* H  73 s(100.00%)
                                            1.0000  0.0009
    87. (1.99584) BD ( 1) C  71 - H  74  
                ( 60.66%)   0.7788* C  71 s( 26.45%)p 2.78( 73.48%)d 0.00(  0.07%)
                                           -0.0001 -0.5142 -0.0109 -0.0005  0.5472
                                           -0.0081 -0.1101  0.0162 -0.6503 -0.0062
                                            0.0048  0.0217 -0.0041 -0.0109 -0.0102
                ( 39.34%)   0.6272* H  74 s(100.00%)
                                           -1.0000 -0.0047
    88. (1.98386) BD ( 1) C  75 - H  76  
                ( 62.73%)   0.7920* C  75 s( 23.79%)p 3.20( 76.15%)d 0.00(  0.07%)
                                           -0.0001  0.4877  0.0060 -0.0009 -0.0924
                                            0.0135 -0.4954  0.0120  0.7122  0.0040
                                            0.0026 -0.0029 -0.0210 -0.0071  0.0119
                ( 37.27%)   0.6105* H  76 s(100.00%)
                                            1.0000  0.0017
    89. (1.97999) BD ( 1) C  75 - H  77  
                ( 61.75%)   0.7858* C  75 s( 22.67%)p 3.41( 77.26%)d 0.00(  0.07%)
                                           -0.0002  0.4761  0.0064 -0.0011  0.8171
                                           -0.0032  0.3232 -0.0040  0.0051  0.0186
                                            0.0156 -0.0002  0.0002  0.0161 -0.0128
                ( 38.25%)   0.6185* H  77 s(100.00%)
                                            1.0000  0.0015
    90. (1.98401) BD ( 1) C  75 - C  78  
                ( 50.72%)   0.7122* C  75 s( 27.25%)p 2.67( 72.71%)d 0.00(  0.04%)
                                            0.0001  0.5219 -0.0119  0.0011 -0.5588
                                            0.0034  0.6434  0.0132  0.0176  0.0187
                                           -0.0173  0.0002 -0.0005 -0.0021 -0.0104
                ( 49.28%)   0.7020* C  78 s( 27.46%)p 2.64( 72.49%)d 0.00(  0.05%)
                                            0.0001  0.5239 -0.0090  0.0011  0.5355
                                            0.0070 -0.6601  0.0060 -0.0446  0.0203
                                           -0.0185 -0.0018  0.0018 -0.0061 -0.0093
    91. (1.98001) BD ( 1) C  78 - H  79  
                ( 61.81%)   0.7862* C  78 s( 23.94%)p 3.17( 75.99%)d 0.00(  0.07%)
                                           -0.0001  0.4892  0.0059 -0.0010 -0.1781
                                            0.0096  0.1870  0.0040  0.8324 -0.0151
                                           -0.0028 -0.0096  0.0092 -0.0001  0.0234
                ( 38.19%)   0.6180* H  79 s(100.00%)
                                            1.0000  0.0030
    92. (1.98928) BD ( 1) C  78 - H  80  
                ( 61.80%)   0.7861* C  78 s( 25.15%)p 2.97( 74.78%)d 0.00(  0.07%)
                                           -0.0001  0.5013  0.0146 -0.0006  0.3397
                                           -0.0021  0.6991  0.0017 -0.3785  0.0170
                                            0.0153 -0.0086 -0.0147 -0.0114 -0.0065
                ( 38.20%)   0.6181* H  80 s(100.00%)
                                            1.0000  0.0096
    93. (1.98495) BD ( 1) C  78 - N  81  
                ( 39.00%)   0.6245* C  78 s( 23.51%)p 3.25( 76.36%)d 0.01(  0.13%)
                                            0.0002  0.4843 -0.0236  0.0009 -0.7506
                                           -0.0333 -0.1980 -0.0096 -0.3997  0.0017
                                            0.0126  0.0229  0.0073  0.0217 -0.0069
                ( 61.00%)   0.7810* N  81 s( 30.17%)p 2.31( 69.78%)d 0.00(  0.05%)
                                           -0.0001  0.5493 -0.0024  0.0004  0.7383
                                            0.0010  0.1756 -0.0044  0.3486  0.0174
                                            0.0117  0.0054  0.0089  0.0114 -0.0100
    94. (1.98599) BD ( 1) N  81 - C  82  
                ( 60.90%)   0.7804* N  81 s( 28.90%)p 2.46( 71.05%)d 0.00(  0.05%)
                                            0.0000  0.5376 -0.0052  0.0011 -0.5866
                                           -0.0168  0.5975 -0.0004  0.0939  0.0149
                                           -0.0170  0.0060  0.0012 -0.0091 -0.0098
                ( 39.10%)   0.6253* C  82 s( 25.05%)p 2.99( 74.82%)d 0.00(  0.12%)
                                            0.0003  0.5000 -0.0231  0.0017  0.5922
                                            0.0101 -0.6225 -0.0335 -0.0931  0.0095
                                           -0.0299 -0.0036  0.0051 -0.0026 -0.0169
    95. (1.99041) BD ( 1) C  82 - H  83  
                ( 61.21%)   0.7824* C  82 s( 24.87%)p 3.02( 75.06%)d 0.00(  0.07%)
                                            0.0000 -0.4987 -0.0020  0.0005  0.7595
                                           -0.0004  0.2765 -0.0132  0.3115 -0.0136
                                           -0.0136 -0.0139 -0.0055 -0.0154  0.0069
                ( 38.79%)   0.6228* H  83 s(100.00%)
                                           -1.0000 -0.0011
    96. (1.98994) BD ( 1) C  82 - H  84  
                ( 61.49%)   0.7842* C  82 s( 24.79%)p 3.03( 75.15%)d 0.00(  0.07%)
                                            0.0000  0.4979  0.0010 -0.0006 -0.0876
                                           -0.0128  0.1898  0.0008  0.8411 -0.0116
                                            0.0003 -0.0043  0.0096  0.0002  0.0241
                ( 38.51%)   0.6206* H  84 s(100.00%)
                                            1.0000  0.0017
    97. (1.99580) BD ( 1) C  82 - H  85  
                ( 60.77%)   0.7796* C  82 s( 25.33%)p 2.94( 74.60%)d 0.00(  0.07%)
                                            0.0000  0.5032  0.0104 -0.0002  0.2503
                                           -0.0157  0.7053  0.0072 -0.4308  0.0077
                                            0.0104 -0.0046 -0.0184 -0.0145 -0.0030
                ( 39.23%)   0.6263* H  85 s(100.00%)
                                            1.0000  0.0086
    98. (1.97781) BD ( 1) C  86 - H  87  
                ( 63.20%)   0.7950* C  86 s( 23.66%)p 3.22( 76.28%)d 0.00(  0.06%)
                                            0.0002 -0.4864 -0.0014  0.0011  0.2758
                                            0.0054 -0.5268  0.0188  0.6394  0.0014
                                            0.0076 -0.0099  0.0191  0.0061 -0.0070
                ( 36.80%)   0.6067* H  87 s(100.00%)
                                           -1.0000 -0.0026
    99. (1.97721) BD ( 1) C  86 - H  88  
                ( 62.66%)   0.7916* C  86 s( 23.84%)p 3.19( 76.09%)d 0.00(  0.07%)
                                            0.0002 -0.4882 -0.0061  0.0011  0.5147
                                            0.0079  0.7037 -0.0069 -0.0134  0.0235
                                           -0.0206  0.0007  0.0015  0.0078  0.0130
                ( 37.34%)   0.6111* H  88 s(100.00%)
                                           -1.0000 -0.0025
   100. (1.96638) BD ( 1) C  86 - C  89  
                ( 49.32%)   0.7023* C  86 s( 25.42%)p 2.93( 74.53%)d 0.00(  0.04%)
                                            0.0003  0.5042 -0.0064  0.0015  0.8100
                                           -0.0011 -0.2452 -0.0021 -0.1680 -0.0298
                                           -0.0098 -0.0046  0.0013  0.0147 -0.0103
                ( 50.68%)   0.7119* C  89 s( 26.46%)p 2.78( 73.50%)d 0.00(  0.04%)
                                            0.0000  0.5143 -0.0069  0.0018 -0.7972
                                           -0.0116  0.2621  0.0000  0.1731 -0.0259
                                           -0.0079 -0.0116  0.0023  0.0112 -0.0069
   101. (1.97778) BD ( 1) C  89 - H  90  
                ( 65.44%)   0.8090* C  89 s( 26.18%)p 2.82( 73.76%)d 0.00(  0.05%)
                                            0.0001 -0.5117 -0.0017  0.0010 -0.0374
                                           -0.0052  0.3818 -0.0206  0.7681 -0.0085
                                            0.0010  0.0034 -0.0164  0.0053 -0.0146
                ( 34.56%)   0.5879* H  90 s(100.00%)
                                           -1.0000 -0.0076
   102. (1.96088) BD ( 1) C  89 - H  91  
                ( 61.57%)   0.7847* C  89 s( 22.30%)p 3.48( 77.63%)d 0.00(  0.07%)
                                           -0.0002  0.4722  0.0061 -0.0009  0.5338
                                            0.0081  0.7003 -0.0055 -0.0082 -0.0302
                                            0.0214  0.0035  0.0027 -0.0036 -0.0132
                ( 38.43%)   0.6199* H  91 s(100.00%)
                                            1.0000  0.0037
   103. (1.99946) CR ( 1) C   1           s(100.00%)
                                            1.0000  0.0001  0.0000  0.0000  0.0000
                                            0.0000  0.0000  0.0000  0.0000  0.0000
                                            0.0000  0.0000  0.0000  0.0000  0.0000
   104. (1.99978) CR ( 1) O   2           s(100.00%)p 0.00(  0.00%)
                                            1.0000  0.0004  0.0000  0.0000  0.0002
                                            0.0000  0.0000  0.0000 -0.0002  0.0000
                                            0.0000  0.0000  0.0000  0.0000  0.0000
   105. (1.99978) CR ( 1) O   3           s(100.00%)p 0.00(  0.00%)
                                            1.0000  0.0002  0.0000  0.0000 -0.0001
                                            0.0000 -0.0001  0.0000  0.0000  0.0000
                                            0.0000  0.0000  0.0000  0.0000  0.0000
   106. (1.99921) CR ( 1) C   5           s(100.00%)p 0.00(  0.00%)
                                            1.0000  0.0001  0.0000  0.0000  0.0002
                                            0.0000  0.0002  0.0000  0.0003  0.0000
                                            0.0000  0.0000  0.0000  0.0000  0.0000
   107. (1.99933) CR ( 1) C   8           s(100.00%)p 0.00(  0.00%)
                                            1.0000 -0.0002  0.0000  0.0000 -0.0003
                                            0.0000  0.0001  0.0000 -0.0002  0.0000
                                            0.0000  0.0000  0.0000  0.0000  0.0000
   108. (1.99934) CR ( 1) C  11           s(100.00%)p 0.00(  0.00%)
                                            1.0000 -0.0002  0.0000  0.0000  0.0002
                                            0.0000  0.0000  0.0000  0.0002  0.0000
                                            0.0000  0.0000  0.0000  0.0000  0.0000
   109. (1.99921) CR ( 1) C  14           s(100.00%)p 0.00(  0.00%)
                                            1.0000  0.0000  0.0000  0.0000 -0.0002
                                            0.0000 -0.0002  0.0000 -0.0003  0.0000
                                            0.0000  0.0000  0.0000  0.0000  0.0000
   110. (1.99945) CR ( 1) C  17           s(100.00%)p 0.00(  0.00%)
                                            1.0000  0.0002  0.0000  0.0000  0.0000
                                            0.0000 -0.0001  0.0000 -0.0001  0.0000
                                            0.0000  0.0000  0.0000  0.0000  0.0000
   111. (1.99973) CR ( 1) O  18           s(100.00%)
                                            1.0000  0.0002  0.0000  0.0000 -0.0001
                                            0.0000  0.0000  0.0000 -0.0001  0.0000
                                            0.0000  0.0000  0.0000  0.0000  0.0000
   112. (1.99978) CR ( 1) O  19           s(100.00%)p 0.00(  0.00%)
                                            1.0000  0.0003  0.0000  0.0000  0.0003
                                            0.0000  0.0000  0.0000  0.0002  0.0000
                                            0.0000  0.0000  0.0000  0.0000  0.0000
   113. (1.99925) CR ( 1) C  20           s(100.00%)
                                            1.0000 -0.0001  0.0000  0.0000  0.0001
                                            0.0000  0.0000  0.0000  0.0000  0.0000
                                            0.0000  0.0000  0.0000  0.0000  0.0000
   114. (1.99925) CR ( 1) C  23           s(100.00%)
                                            1.0000 -0.0001  0.0000  0.0000 -0.0001
                                            0.0000  0.0000  0.0000  0.0000  0.0000
                                            0.0000  0.0000  0.0000  0.0000  0.0000
   115. (1.99973) CR ( 1) O  26           s(100.00%)
                                            1.0000  0.0002  0.0000  0.0000  0.0001
                                            0.0000  0.0000  0.0000  0.0001  0.0000
                                            0.0000  0.0000  0.0000  0.0000  0.0000
   116. (1.99939) CR ( 1) C  27           s(100.00%)
                                            1.0000  0.0001  0.0000  0.0000  0.0000
                                            0.0000  0.0000  0.0000  0.0000  0.0000
                                            0.0000  0.0000  0.0000  0.0000  0.0000
   117. (1.99977) CR ( 1) O  28           s(100.00%)p 0.00(  0.00%)
                                            1.0000  0.0003  0.0000  0.0000 -0.0003
                                            0.0000  0.0000  0.0000 -0.0002  0.0000
                                            0.0000  0.0000  0.0000  0.0000  0.0000
   118. (1.99912) CR ( 1) C  29           s(100.00%)p 0.00(  0.00%)
                                            1.0000  0.0000  0.0000  0.0000  0.0001
                                            0.0000  0.0001  0.0000  0.0003  0.0000
                                            0.0000  0.0000  0.0000  0.0000  0.0000
   119. (1.99931) CR ( 1) C  31           s(100.00%)p 0.00(  0.00%)
                                            1.0000 -0.0002  0.0000  0.0000 -0.0003
                                            0.0000  0.0000  0.0000 -0.0001  0.0000
                                            0.0000  0.0000  0.0000  0.0000  0.0000
   120. (1.99933) CR ( 1) C  34           s(100.00%)p 0.00(  0.00%)
                                            1.0000 -0.0002  0.0000  0.0000  0.0003
                                            0.0000  0.0000  0.0000  0.0001  0.0000
                                            0.0000  0.0000  0.0000  0.0000  0.0000
   121. (1.99922) CR ( 1) C  37           s(100.00%)p 0.00(  0.00%)
                                            1.0000  0.0000  0.0000  0.0000 -0.0002
                                            0.0000 -0.0002  0.0000 -0.0002  0.0000
                                            0.0000  0.0000  0.0000  0.0000  0.0000
   122. (1.99945) CR ( 1) C  40           s(100.00%)
                                            1.0000  0.0001  0.0000  0.0000  0.0000
                                            0.0000 -0.0001  0.0000  0.0000  0.0000
                                            0.0000  0.0000  0.0000  0.0000  0.0000
   123. (1.99976) CR ( 1) O  41           s(100.00%)p 0.00(  0.00%)
                                            1.0000  0.0003  0.0000  0.0000 -0.0001
                                            0.0000  0.0002  0.0000 -0.0002  0.0000
                                            0.0000  0.0000  0.0000  0.0000  0.0000
   124. (1.99977) CR ( 1) O  42           s(100.00%)p 0.00(  0.00%)
                                            1.0000  0.0002  0.0000  0.0000  0.0001
                                            0.0000 -0.0001  0.0000  0.0001  0.0000
                                            0.0000  0.0000  0.0000  0.0000  0.0000
   125. (1.99942) CR ( 1) C  44           s(100.00%)p 0.00(  0.00%)
                                            1.0000 -0.0002  0.0000  0.0000  0.0003
                                            0.0000  0.0004  0.0000 -0.0001  0.0000
                                            0.0000  0.0000  0.0000  0.0000  0.0000
   126. (1.99907) CR ( 1) C  48           s(100.00%)p 0.00(  0.00%)
                                            1.0000  0.0003  0.0000  0.0000 -0.0001
                                            0.0000 -0.0001  0.0000  0.0000  0.0000
                                            0.0000  0.0000  0.0000  0.0000  0.0000
   127. (1.99905) CR ( 1) C  49           s(100.00%)p 0.00(  0.00%)
                                            1.0000  0.0002  0.0000  0.0000 -0.0003
                                            0.0000 -0.0001  0.0000 -0.0001  0.0000
                                            0.0000  0.0000  0.0000  0.0000  0.0000
   128. (1.99891) CR ( 1) C  50           s(100.00%)p 0.00(  0.00%)
                                            1.0000  0.0002  0.0000  0.0000  0.0000
                                            0.0000 -0.0001  0.0000 -0.0004  0.0000
                                            0.0000  0.0000  0.0000  0.0000  0.0000
   129. (1.99891) CR ( 1) C  51           s(100.00%)p 0.00(  0.00%)
                                            1.0000  0.0002  0.0000  0.0000 -0.0001
                                            0.0000 -0.0003  0.0000 -0.0002  0.0000
                                            0.0000  0.0000  0.0000  0.0000  0.0000
   130. (1.99857) CR ( 1) C  52           s(100.00%)p 0.00(  0.00%)
                                            1.0000  0.0003  0.0000  0.0000  0.0002
                                            0.0000  0.0000  0.0000  0.0000  0.0000
                                            0.0000  0.0000  0.0000  0.0000  0.0000
   131. (1.99868) CR ( 1) C  53           s(100.00%)
                                            1.0000  0.0004  0.0000  0.0000  0.0000
                                            0.0000  0.0000  0.0000 -0.0001  0.0000
                                            0.0000  0.0000  0.0000  0.0000  0.0000
   132. (1.99923) CR ( 1) C  56           s(100.00%)p 0.00(  0.00%)
                                            1.0000 -0.0001  0.0000  0.0000 -0.0003
                                            0.0000 -0.0001  0.0000 -0.0002  0.0000
                                            0.0000  0.0000  0.0000  0.0000  0.0000
   133. (1.99913) CR ( 1) C  59           s(100.00%)p 0.00(  0.00%)
                                            1.0000 -0.0001  0.0000  0.0000 -0.0003
                                            0.0000  0.0001  0.0000  0.0000  0.0000
                                            0.0000  0.0000  0.0000  0.0000  0.0000
   134. (1.99884) CR ( 1) C  61           s(100.00%)p 0.00(  0.00%)
                                            1.0000  0.0000  0.0000  0.0000 -0.0001
                                            0.0000  0.0002  0.0000 -0.0001  0.0000
                                            0.0000  0.0000  0.0000  0.0000  0.0000
   135. (1.99896) CR ( 1) C  62           s(100.00%)
                                            1.0000  0.0000  0.0000  0.0000 -0.0001
                                            0.0000  0.0000  0.0000  0.0001  0.0000
                                            0.0000  0.0000  0.0000  0.0000  0.0000
   136. (1.99895) CR ( 1) C  63           s(100.00%)p 0.00(  0.00%)
                                            1.0000  0.0001  0.0000  0.0000  0.0003
                                            0.0000 -0.0001  0.0000  0.0002  0.0000
                                            0.0000  0.0000  0.0000  0.0000  0.0000
   137. (1.99928) CR ( 1) C  65           s(100.00%)
                                            1.0000  0.0001  0.0000  0.0000  0.0000
                                            0.0000  0.0000  0.0000  0.0000  0.0000
                                            0.0000  0.0000  0.0000  0.0000  0.0000
   138. (1.99972) CR ( 1) O  66           s(100.00%)p 0.00(  0.00%)
                                            1.0000  0.0002  0.0000  0.0000  0.0001
                                            0.0000 -0.0001  0.0000  0.0001  0.0000
                                            0.0000  0.0000  0.0000  0.0000  0.0000
   139. (1.99980) CR ( 1) O  67           s(100.00%)p 0.00(  0.00%)
                                            1.0000  0.0001  0.0000  0.0000  0.0001
                                            0.0000  0.0001  0.0000 -0.0001  0.0000
                                            0.0000  0.0000  0.0000  0.0000  0.0000
   140. (1.99978) CR ( 1) O  69           s(100.00%)
                                            1.0000  0.0002  0.0000  0.0000  0.0000
                                            0.0000  0.0000  0.0000  0.0000  0.0000
                                            0.0000  0.0000  0.0000  0.0000  0.0000
   141. (1.99974) CR ( 1) O  70           s(100.00%)
                                            1.0000  0.0002  0.0000  0.0000  0.0001
                                            0.0000  0.0000  0.0000  0.0000  0.0000
                                            0.0000  0.0000  0.0000  0.0000  0.0000
   142. (1.99943) CR ( 1) C  71           s(100.00%)p 0.00(  0.00%)
                                            1.0000 -0.0001  0.0000  0.0000  0.0001
                                            0.0000 -0.0002  0.0000  0.0001  0.0000
                                            0.0000  0.0000  0.0000  0.0000  0.0000
   143. (1.99928) CR ( 1) C  75           s(100.00%)p 0.00(  0.00%)
                                            1.0000 -0.0002  0.0000  0.0000  0.0003
                                            0.0000  0.0002  0.0000  0.0004  0.0000
                                            0.0000  0.0000  0.0000  0.0000  0.0000
   144. (1.99935) CR ( 1) C  78           s(100.00%)p 0.00(  0.00%)
                                            1.0000 -0.0001  0.0000  0.0000  0.0001
                                            0.0000  0.0002  0.0000  0.0002  0.0000
                                            0.0000  0.0000  0.0000  0.0000  0.0000
   145. (1.99943) CR ( 1) N  81           s(100.00%)p 0.00(  0.00%)
                                            1.0000  0.0000  0.0000  0.0000  0.0001
                                            0.0000  0.0002  0.0000 -0.0001  0.0000
                                            0.0000  0.0000  0.0000  0.0000  0.0000
   146. (1.99948) CR ( 1) C  82           s(100.00%)p 0.00(  0.00%)
                                            1.0000 -0.0001  0.0000  0.0000 -0.0002
                                            0.0000  0.0002  0.0000  0.0001  0.0000
                                            0.0000  0.0000  0.0000  0.0000  0.0000
   147. (1.99921) CR ( 1) C  86           s(100.00%)p 0.00(  0.00%)
                                            1.0000 -0.0001  0.0000  0.0000 -0.0004
                                            0.0000 -0.0001  0.0000 -0.0003  0.0000
                                            0.0000  0.0000  0.0000  0.0000  0.0000
   148. (1.99921) CR ( 1) C  89           s(100.00%)p 0.00(  0.00%)
                                            1.0000  0.0001  0.0000  0.0000  0.0001
                                            0.0000  0.0001  0.0000 -0.0002  0.0000
                                            0.0000  0.0000  0.0000  0.0000  0.0000
   149. (1.97527) LP ( 1) O   2           s( 57.89%)p 0.73( 42.05%)d 0.00(  0.05%)
                                           -0.0005  0.7609  0.0071 -0.0004  0.4001
                                           -0.0006 -0.0988 -0.0011 -0.5007 -0.0002
                                            0.0028  0.0192 -0.0046 -0.0072 -0.0084
   150. (1.84758) LP ( 2) O   2           s(  0.00%)p 1.00( 99.74%)d 0.00(  0.26%)
                                            0.0001  0.0032  0.0022 -0.0004 -0.5150
                                           -0.0053 -0.8198 -0.0081 -0.2450 -0.0021
                                            0.0227 -0.0124 -0.0338  0.0223 -0.0172
   151. (1.97765) LP ( 1) O   3           s( 45.09%)p 1.22( 54.85%)d 0.00(  0.06%)
                                           -0.0002  0.6715  0.0032 -0.0019 -0.5044
                                            0.0036  0.0217 -0.0017  0.5418 -0.0049
                                            0.0058  0.0194  0.0024 -0.0111 -0.0090
   152. (1.82308) LP ( 2) O   3           s(  0.00%)p 1.00( 99.88%)d 0.00(  0.12%)
                                            0.0000  0.0001  0.0011 -0.0001 -0.5974
                                            0.0059  0.5543 -0.0061 -0.5784  0.0055
                                            0.0127 -0.0001 -0.0143 -0.0158  0.0239
   153. (1.96358) LP ( 1) O  18           s( 38.84%)p 1.57( 61.11%)d 0.00(  0.06%)
                                           -0.0002  0.6232  0.0012  0.0006 -0.5924
                                            0.0025 -0.1094 -0.0007 -0.4981  0.0011
                                           -0.0074 -0.0189 -0.0001 -0.0124 -0.0040
   154. (1.80058) LP ( 2) O  18           s(  0.00%)p 1.00( 99.91%)d 0.00(  0.09%)
                                            0.0000  0.0004 -0.0001  0.0000  0.4724
                                            0.0001  0.5559  0.0001 -0.6833 -0.0001
                                            0.0132 -0.0097  0.0102  0.0130 -0.0190
   155. (1.97603) LP ( 1) O  19           s( 57.55%)p 0.74( 42.40%)d 0.00(  0.06%)
                                           -0.0005  0.7586  0.0065  0.0004  0.4868
                                           -0.0013  0.1048  0.0006  0.4195 -0.0004
                                           -0.0038 -0.0199 -0.0048 -0.0109 -0.0023
   156. (1.84554) LP ( 2) O  19           s(  0.01%)p 1.00( 99.73%)d 0.00(  0.26%)
                                           -0.0001  0.0086 -0.0026  0.0007  0.4593
                                            0.0052 -0.8171 -0.0082 -0.3444 -0.0030
                                            0.0286 -0.0015  0.0291 -0.0237  0.0199
   157. (1.96320) LP ( 1) O  26           s( 38.67%)p 1.58( 61.27%)d 0.00(  0.06%)
                                           -0.0002  0.6218  0.0010  0.0007  0.5973
                                           -0.0026  0.1055  0.0008  0.4948 -0.0004
                                           -0.0072 -0.0188  0.0000 -0.0123 -0.0038
   158. (1.80103) LP ( 2) O  26           s(  0.00%)p 1.00( 99.91%)d 0.00(  0.09%)
                                            0.0000  0.0017 -0.0008 -0.0001 -0.4656
                                           -0.0003 -0.5651  0.0002  0.6804  0.0006
                                            0.0134 -0.0099  0.0101  0.0127 -0.0186
   159. (1.97551) LP ( 1) O  28           s( 57.29%)p 0.74( 42.66%)d 0.00(  0.06%)
                                           -0.0005  0.7569  0.0060  0.0006 -0.4927
                                            0.0012 -0.1089 -0.0009 -0.4147  0.0004
                                           -0.0041 -0.0197 -0.0049 -0.0111 -0.0017
   160. (1.84543) LP ( 2) O  28           s(  0.01%)p 1.00( 99.73%)d 0.00(  0.26%)
                                           -0.0001  0.0081 -0.0022  0.0006 -0.4640
                                           -0.0050  0.8108  0.0082  0.3530  0.0032
                                            0.0285 -0.0010  0.0285 -0.0241  0.0202
   161. (1.97048) LP ( 1) O  41           s( 58.12%)p 0.72( 41.83%)d 0.00(  0.05%)
                                           -0.0004  0.7623  0.0078 -0.0005 -0.2222
                                           -0.0005  0.5993  0.0009 -0.0990 -0.0015
                                            0.0120 -0.0025  0.0063  0.0135  0.0093
   162. (1.85740) LP ( 2) O  41           s(  0.11%)p99.99( 99.67%)d 2.10(  0.23%)
                                            0.0002  0.0323  0.0056 -0.0008  0.1568
                                           -0.0010  0.1774 -0.0037  0.9698 -0.0102
                                           -0.0046  0.0168 -0.0421  0.0098  0.0096
   163. (1.97182) LP ( 1) O  42           s( 40.20%)p 1.49( 59.74%)d 0.00(  0.06%)
                                           -0.0002  0.6340  0.0027 -0.0018  0.2611
                                           -0.0023 -0.7205  0.0073  0.0997  0.0023
                                            0.0120 -0.0001  0.0068  0.0139  0.0160
   164. (1.79362) LP ( 2) O  42           s(  0.00%)p 1.00( 99.88%)d 0.00(  0.12%)
                                            0.0000  0.0028  0.0008 -0.0001  0.9276
                                           -0.0072  0.3102 -0.0019 -0.2053  0.0023
                                            0.0232 -0.0086 -0.0097 -0.0207  0.0044
   165. (1.96191) LP ( 1) O  66           s( 52.48%)p 0.90( 47.46%)d 0.00(  0.06%)
                                           -0.0002  0.7244  0.0079  0.0015  0.2536
                                            0.0008 -0.6281 -0.0026  0.1258  0.0018
                                            0.0140 -0.0027  0.0079  0.0140  0.0118
   166. (1.87456) LP ( 2) O  66           s(  3.63%)p26.51( 96.22%)d 0.04(  0.15%)
                                            0.0001  0.1904  0.0072 -0.0009 -0.0655
                                            0.0004 -0.0036  0.0041 -0.9786  0.0166
                                           -0.0046  0.0145 -0.0356 -0.0017 -0.0052
   167. (1.97505) LP ( 1) O  67           s( 47.39%)p 1.11( 52.56%)d 0.00(  0.06%)
                                           -0.0001  0.6883  0.0069  0.0003 -0.3015
                                            0.0039  0.6561 -0.0019 -0.0645 -0.0002
                                            0.0182 -0.0030 -0.0003  0.0134  0.0065
   168. (1.95481) LP ( 2) O  67           s(  0.47%)p99.99( 99.45%)d 0.19(  0.09%)
                                            0.0000  0.0682  0.0013 -0.0004  0.1769
                                           -0.0007  0.1057 -0.0022  0.9756 -0.0129
                                           -0.0023  0.0153 -0.0245  0.0057 -0.0025
   169. (1.97144) LP ( 1) O  69           s( 42.90%)p 1.33( 57.05%)d 0.00(  0.05%)
                                           -0.0001  0.6550  0.0015 -0.0001  0.5856
                                           -0.0011 -0.4073 -0.0028  0.2484 -0.0008
                                            0.0174 -0.0131  0.0039 -0.0053  0.0051
   170. (1.85870) LP ( 2) O  69           s(  0.43%)p99.99( 99.46%)d 0.25(  0.11%)
                                            0.0000  0.0654 -0.0006 -0.0013 -0.0137
                                            0.0001  0.5801 -0.0028  0.8111 -0.0032
                                           -0.0152 -0.0220  0.0041 -0.0083 -0.0165
   171. (1.96298) LP ( 1) O  70           s( 38.97%)p 1.56( 60.97%)d 0.00(  0.06%)
                                           -0.0002  0.6243  0.0033 -0.0003  0.7737
                                           -0.0035  0.0827  0.0014  0.0650 -0.0013
                                           -0.0041 -0.0031 -0.0031 -0.0221  0.0084
   172. (1.84275) LP ( 2) O  70           s(  0.00%)p 1.00( 99.90%)d 0.00(  0.10%)
                                            0.0000  0.0070  0.0004  0.0000 -0.1179
                                            0.0004  0.3074 -0.0009  0.9437 -0.0028
                                           -0.0095 -0.0285 -0.0017  0.0036 -0.0060
   173. (1.87874) LP ( 1) N  81           s( 11.61%)p 7.61( 88.35%)d 0.00(  0.04%)
                                            0.0002  0.3407  0.0022 -0.0021 -0.3292
                                            0.0039 -0.7111  0.0162  0.5188 -0.0048
                                           -0.0094  0.0064  0.0144  0.0083  0.0006
   174. (0.02139) RY*( 1) C   1           s(  5.88%)p15.95( 93.87%)d 0.04(  0.24%)
                                            0.0000  0.0330  0.2362 -0.0443  0.0509
                                           -0.6657  0.0106  0.0158 -0.0450  0.7004
                                            0.0401 -0.0098 -0.0030  0.0033 -0.0263
   175. (0.00933) RY*( 2) C   1           s( 10.31%)p 5.77( 59.51%)d 2.93( 30.18%)
                                            0.0000  0.0262  0.3194  0.0189 -0.0302
                                            0.3761 -0.0453  0.6155 -0.0088  0.2680
                                           -0.3079  0.1055  0.3284 -0.1968  0.2220
   176. (0.00301) RY*( 3) C   1           s(  0.05%)p 8.60(  0.46%)d99.99( 99.48%)
                                            0.0000 -0.0009  0.0096  0.0211 -0.0197
                                            0.0325  0.0182 -0.0422 -0.0202  0.0260
                                           -0.2357  0.1691  0.4694  0.6679 -0.4942
   177. (0.00258) RY*( 4) C   1           s( 24.07%)p 0.89( 21.42%)d 2.26( 54.50%)
                                            0.0000 -0.0028  0.4857 -0.0697  0.0214
                                            0.4143 -0.0103 -0.0364  0.0060  0.2017
                                            0.2987 -0.2693 -0.4185  0.4553  0.0292
   178. (0.00217) RY*( 5) C   1           s(  1.83%)p34.06( 62.47%)d19.47( 35.70%)
                                            0.0000 -0.0055 -0.0954  0.0959  0.0254
                                            0.3437 -0.0313 -0.5944  0.0158  0.3890
                                            0.1441  0.4208  0.2405 -0.0629  0.3120
   179. (0.00111) RY*( 6) C   1           s(  2.92%)p 1.64(  4.78%)d31.60( 92.30%)
                                            0.0000  0.0072  0.1399 -0.0979  0.0266
                                            0.0980  0.0090  0.1910 -0.0262 -0.0144
                                            0.5638  0.4374 -0.0067 -0.3138 -0.5615
   180. (0.00035) RY*( 7) C   1           s( 56.50%)p 0.56( 31.78%)d 0.21( 11.72%)
                                            0.0000 -0.0162  0.7138 -0.2350 -0.0053
                                           -0.1552 -0.0228 -0.3831 -0.0232 -0.3820
                                           -0.1545  0.0177  0.2294 -0.1973  0.0377
   181. (0.00029) RY*( 8) C   1           s( 89.49%)p 0.01(  0.89%)d 0.11(  9.63%)
                                            0.0000  0.0063  0.2393  0.9152 -0.0023
                                           -0.0310 -0.0132 -0.0714 -0.0163 -0.0485
                                           -0.1456  0.0769 -0.1871 -0.0918 -0.1605
   182. (0.00003) RY*( 9) C   1           s(  1.82%)p 4.78(  8.70%)d49.10( 89.48%)
   183. (0.00001) RY*(10) C   1           s(  7.11%)p 2.36( 16.77%)d10.71( 76.12%)
   184. (0.00223) RY*( 1) O   2           s(  6.86%)p13.31( 91.31%)d 0.27(  1.83%)
                                            0.0000  0.0031  0.2388 -0.1074  0.0017
                                           -0.5196  0.0148 -0.7934  0.0119 -0.1153
                                            0.0647  0.0289 -0.0957  0.0317 -0.0560
   185. (0.00050) RY*( 2) O   2           s(  0.58%)p99.99( 93.00%)d11.01(  6.42%)
                                            0.0000 -0.0002  0.0592  0.0482 -0.0012
                                           -0.6072  0.0024  0.4886 -0.0021 -0.5679
                                           -0.0907 -0.1324 -0.0537 -0.1439 -0.1219
   186. (0.00024) RY*( 3) O   2           s( 70.06%)p 0.01(  0.92%)d 0.41( 29.02%)
                                            0.0000 -0.0082  0.6888  0.4754  0.0030
                                            0.0909 -0.0154 -0.0007 -0.0164  0.0214
                                           -0.2903 -0.2426  0.2310  0.0343  0.3042
   187. (0.00020) RY*( 4) O   2           s(  4.29%)p12.70( 54.55%)d 9.58( 41.15%)
                                            0.0000  0.0172  0.1960 -0.0650 -0.0355
                                           -0.3852 -0.0116  0.2133  0.0255  0.5913
                                           -0.0946  0.4986  0.1827 -0.3420 -0.0595
   188. (0.00005) RY*( 5) O   2           s( 18.63%)p 1.00( 18.63%)d 3.37( 62.74%)
   189. (0.00000) RY*( 6) O   2           s(  6.29%)p 0.31(  1.97%)d14.59( 91.74%)
   190. (0.00001) RY*( 7) O   2           s( 10.85%)p 1.96( 21.29%)d 6.26( 67.86%)
   191. (0.00001) RY*( 8) O   2           s( 64.72%)p 0.08(  5.17%)d 0.47( 30.11%)
   192. (0.00001) RY*( 9) O   2           s(  4.70%)p 0.81(  3.82%)d19.46( 91.48%)
   193. (0.00001) RY*(10) O   2           s( 13.06%)p 0.79( 10.33%)d 5.86( 76.61%)
   194. (0.00158) RY*( 1) O   3           s( 61.26%)p 0.56( 34.15%)d 0.07(  4.59%)
                                            0.0000  0.0007  0.7810  0.0512  0.0000
                                            0.1111 -0.0075 -0.3600 -0.0054 -0.4466
                                            0.0284 -0.0877 -0.1481  0.1200 -0.0326
   195. (0.00063) RY*( 2) O   3           s( 10.16%)p 7.30( 74.18%)d 1.54( 15.66%)
                                            0.0000 -0.0035  0.3078  0.0824  0.0042
                                           -0.7522  0.0031  0.4143 -0.0013 -0.0665
                                            0.2050  0.1352 -0.0059 -0.3095 -0.0214
   196. (0.00063) RY*( 3) O   3           s( 12.49%)p 5.59( 69.78%)d 1.42( 17.73%)
                                            0.0000 -0.0042  0.3396  0.0975  0.0051
                                            0.0042  0.0027 -0.3271 -0.0018  0.7686
                                            0.1399  0.2461  0.2069 -0.0370 -0.2303
   197. (0.00008) RY*( 4) O   3           s( 15.85%)p 5.11( 81.01%)d 0.20(  3.14%)
   198. (0.00002) RY*( 5) O   3           s(  3.18%)p 0.14(  0.43%)d30.32( 96.39%)
   199. (0.00002) RY*( 6) O   3           s(  4.90%)p 5.24( 25.66%)d14.18( 69.44%)
   200. (0.00002) RY*( 7) O   3           s(  5.98%)p 0.69(  4.15%)d15.02( 89.86%)
   201. (0.00000) RY*( 8) O   3           s(  0.61%)p 2.90(  1.76%)d99.99( 97.63%)
   202. (0.00000) RY*( 9) O   3           s(  0.34%)p20.81(  7.00%)d99.99( 92.66%)
   203. (0.00000) RY*(10) O   3           s( 85.25%)p 0.03(  2.21%)d 0.15( 12.54%)
   204. (0.00366) RY*( 1) H   4           s(100.00%)
                                            0.0125  0.9999
   205. (0.00408) RY*( 1) C   5           s(  0.33%)p99.99( 95.56%)d12.43(  4.11%)
                                            0.0000 -0.0040  0.0573 -0.0032  0.0091
                                            0.6418  0.0134  0.4335 -0.0159 -0.5960
                                           -0.1032  0.0720 -0.0591 -0.0951  0.1130
   206. (0.00220) RY*( 2) C   5           s(  1.54%)p56.75( 87.23%)d 7.31( 11.23%)
                                            0.0000 -0.0002  0.1218  0.0231 -0.0021
                                           -0.0943 -0.0029 -0.7019 -0.0025 -0.6089
                                            0.0723  0.1166 -0.1885  0.2360  0.0476
   207. (0.00063) RY*( 3) C   5           s(  5.52%)p14.04( 77.56%)d 3.06( 16.92%)
                                            0.0000 -0.0092  0.2327 -0.0318 -0.0143
                                            0.6929  0.0001 -0.4070  0.0059  0.3600
                                            0.0002 -0.2736  0.1758  0.1874 -0.1683
   208. (0.00054) RY*( 4) C   5           s( 79.14%)p 0.07(  5.21%)d 0.20( 15.65%)
                                            0.0000  0.0042  0.8888  0.0373 -0.0139
                                           -0.1085  0.0012  0.1752 -0.0071  0.0968
                                            0.2600  0.2927 -0.0502 -0.0046  0.0257
   209. (0.00018) RY*( 5) C   5           s(  0.04%)p99.99(  7.64%)d99.99( 92.32%)
                                            0.0000 -0.0017  0.0194 -0.0052  0.0058
                                            0.1000  0.0058 -0.2423 -0.0015  0.0875
                                           -0.2924  0.3285 -0.2964 -0.6925 -0.4029
   210. (0.00015) RY*( 6) C   5           s(  7.42%)p 1.38( 10.25%)d11.10( 82.33%)
                                            0.0000  0.0044  0.2551  0.0953  0.0106
                                           -0.1984  0.0123 -0.0992  0.0144 -0.2298
                                           -0.4027 -0.2572  0.7026 -0.3105  0.0711
   211. (0.00009) RY*( 7) C   5           s(  0.51%)p22.95( 11.80%)d99.99( 87.69%)
   212. (0.00006) RY*( 8) C   5           s( 12.80%)p 0.18(  2.25%)d 6.64( 84.95%)
   213. (0.00002) RY*( 9) C   5           s( 39.43%)p 0.02(  0.69%)d 1.52( 59.88%)
   214. (0.00001) RY*(10) C   5           s( 53.26%)p 0.04(  2.03%)d 0.84( 44.71%)
   215. (0.00159) RY*( 1) H   6           s(100.00%)
                                           -0.0026  1.0000
   216. (0.00155) RY*( 1) H   7           s(100.00%)
                                           -0.0019  1.0000
   217. (0.00337) RY*( 1) C   8           s(  0.00%)p 1.00( 89.18%)d 0.12( 10.82%)
                                            0.0000 -0.0001  0.0063  0.0009  0.0113
                                            0.4232  0.0141  0.5037 -0.0176 -0.6770
                                            0.1652 -0.0980  0.0784  0.0932 -0.2376
   218. (0.00213) RY*( 2) C   8           s(  1.27%)p73.57( 93.24%)d 4.33(  5.49%)
                                            0.0000  0.0000  0.1113  0.0172  0.0041
                                            0.5900 -0.0011 -0.7422  0.0007 -0.1827
                                            0.1871  0.0667  0.0472 -0.0124  0.1145
   219. (0.00162) RY*( 3) C   8           s( 16.78%)p 4.23( 71.03%)d 0.73( 12.18%)
                                            0.0000  0.0053  0.4069  0.0474  0.0056
                                            0.4891 -0.0001  0.3658  0.0044  0.5807
                                            0.1754  0.1791 -0.1572  0.1726  0.0672
   220. (0.00026) RY*( 4) C   8           s( 35.79%)p 0.81( 29.17%)d 0.98( 35.04%)
                                            0.0000 -0.0019  0.5934 -0.0762  0.0203
                                           -0.4074  0.0069 -0.1024  0.0190 -0.3382
                                            0.2034  0.2937 -0.4032  0.2444  0.0192
   221. (0.00025) RY*( 5) C   8           s(  0.28%)p 1.54(  0.44%)d99.99( 99.28%)
                                            0.0000 -0.0003  0.0525 -0.0086  0.0019
                                           -0.0458 -0.0006  0.0100  0.0052 -0.0462
                                           -0.0945 -0.3985  0.2663  0.6887  0.5289
   222. (0.00017) RY*( 6) C   8           s( 47.34%)p 0.00(  0.13%)d 1.11( 52.53%)
                                            0.0000  0.0026  0.6719  0.1480 -0.0001
                                           -0.0085 -0.0013 -0.0218  0.0000 -0.0269
                                           -0.3958 -0.3674  0.3146 -0.3462 -0.1222
   223. (0.00005) RY*( 7) C   8           s(  2.55%)p 1.97(  5.02%)d36.32( 92.43%)
   224. (0.00001) RY*( 8) C   8           s(  0.00%)p 1.00(  5.09%)d18.64( 94.91%)
   225. (0.00001) RY*( 9) C   8           s( 95.72%)p 0.01(  1.03%)d 0.03(  3.25%)
   226. (0.00000) RY*(10) C   8           s(  0.22%)p26.42(  5.93%)d99.99( 93.85%)
   227. (0.00169) RY*( 1) H   9           s(100.00%)
                                           -0.0028  1.0000
   228. (0.00176) RY*( 1) H  10           s(100.00%)
                                           -0.0030  1.0000
   229. (0.00365) RY*( 1) C  11           s(  0.50%)p99.99( 97.92%)d 3.18(  1.59%)
                                            0.0000  0.0031  0.0700  0.0084  0.0024
                                            0.0283 -0.0020 -0.8670  0.0057 -0.4760
                                           -0.0136  0.0258 -0.0521  0.0919 -0.0621
   230. (0.00363) RY*( 2) C  11           s(  0.02%)p99.99( 90.62%)d99.99(  9.36%)
                                            0.0000  0.0002  0.0136  0.0014  0.0122
                                            0.4322  0.0146  0.4093 -0.0182 -0.7424
                                           -0.1568  0.0906 -0.0796 -0.0698  0.2227
   231. (0.00204) RY*( 3) C  11           s( 13.09%)p 5.76( 75.43%)d 0.88( 11.49%)
                                            0.0000  0.0040  0.3590  0.0443 -0.0048
                                           -0.7762  0.0004  0.1963 -0.0027 -0.3364
                                            0.2425  0.1616 -0.0586  0.1098  0.1202
   232. (0.00029) RY*( 4) C  11           s( 70.60%)p 0.24( 16.82%)d 0.18( 12.58%)
                                            0.0000  0.0005  0.8402  0.0046 -0.0204
                                            0.3441 -0.0083 -0.0007 -0.0195  0.2213
                                            0.0006  0.0353 -0.2932  0.1927 -0.0380
   233. (0.00023) RY*( 5) C  11           s(  0.03%)p 3.90(  0.11%)d99.99( 99.86%)
                                            0.0000  0.0001  0.0166 -0.0014  0.0010
                                           -0.0094  0.0014 -0.0159 -0.0024  0.0271
                                           -0.1678 -0.4373  0.3481  0.6253  0.5168
   234. (0.00016) RY*( 6) C  11           s( 16.18%)p 0.17(  2.70%)d 5.01( 81.13%)
                                            0.0000  0.0030  0.3503  0.1977  0.0084
                                           -0.1395  0.0032  0.0040  0.0079 -0.0857
                                           -0.4395 -0.3964  0.4338 -0.4863 -0.1905
   235. (0.00007) RY*( 7) C  11           s(  6.18%)p 0.91(  5.60%)d14.27( 88.21%)
   236. (0.00000) RY*( 8) C  11           s(  0.48%)p 5.47(  2.63%)d99.99( 96.89%)
   237. (0.00001) RY*( 9) C  11           s( 92.82%)p 0.01(  1.29%)d 0.06(  5.89%)
   238. (0.00000) RY*(10) C  11           s(  0.06%)p99.99(  7.15%)d99.99( 92.79%)
   239. (0.00172) RY*( 1) H  12           s(100.00%)
                                           -0.0028  1.0000
   240. (0.00168) RY*( 1) H  13           s(100.00%)
                                           -0.0027  1.0000
   241. (0.00270) RY*( 1) C  14           s(  0.05%)p99.99( 98.10%)d34.00(  1.85%)
                                            0.0000 -0.0072  0.0195  0.0105  0.0046
                                           -0.5845 -0.0037  0.7840 -0.0023  0.1571
                                           -0.0023  0.0281 -0.0841  0.0994 -0.0275
   242. (0.00200) RY*( 2) C  14           s(  1.09%)p76.09( 82.74%)d14.87( 16.17%)
                                            0.0000  0.0039  0.1020  0.0213 -0.0080
                                            0.0730 -0.0065 -0.1537  0.0163  0.8933
                                           -0.0278  0.2680 -0.2397 -0.0215  0.1768
   243. (0.00196) RY*( 3) C  14           s(  1.44%)p57.64( 83.14%)d10.69( 15.42%)
                                            0.0000  0.0049  0.1174  0.0247  0.0072
                                            0.7557  0.0144  0.5086 -0.0073  0.0367
                                            0.2189  0.0067 -0.0174  0.3139 -0.0857
   244. (0.00043) RY*( 4) C  14           s( 96.11%)p 0.02(  2.37%)d 0.02(  1.52%)
                                            0.0000  0.0019  0.9794  0.0434  0.0161
                                           -0.0952 -0.0030 -0.0597  0.0077 -0.1038
                                            0.0769 -0.0365  0.0319 -0.0711  0.0434
   245. (0.00017) RY*( 5) C  14           s(  0.01%)p 1.00(  0.71%)d99.99( 99.28%)
                                            0.0000  0.0000  0.0081  0.0006 -0.0011
                                           -0.0381 -0.0017 -0.0436  0.0015  0.0615
                                           -0.2652 -0.3820  0.2780  0.5358  0.6420
   246. (0.00012) RY*( 6) C  14           s(  2.06%)p 2.41(  4.98%)d45.10( 92.96%)
                                            0.0000  0.0003 -0.0749  0.1225 -0.0004
                                            0.0466 -0.0211  0.1512 -0.0176  0.1548
                                            0.3695  0.0034  0.6825 -0.5009  0.2762
   247. (0.00009) RY*( 7) C  14           s(  3.73%)p 2.55(  9.50%)d23.23( 86.76%)
   248. (0.00001) RY*( 8) C  14           s( 93.77%)p 0.01(  1.37%)d 0.05(  4.86%)
   249. (0.00001) RY*( 9) C  14           s(  0.44%)p 8.16(  3.61%)d99.99( 95.95%)
   250. (0.00002) RY*(10) C  14           s(  1.27%)p10.77( 13.71%)d66.77( 85.01%)
   251. (0.00141) RY*( 1) H  15           s(100.00%)
                                           -0.0023  1.0000
   252. (0.00142) RY*( 1) H  16           s(100.00%)
                                           -0.0024  1.0000
   253. (0.02134) RY*( 1) C  17           s(  6.10%)p15.35( 93.60%)d 0.05(  0.30%)
                                            0.0000  0.0187  0.2452 -0.0227  0.0679
                                           -0.7961 -0.0075  0.0037  0.0408 -0.5440
                                           -0.0457  0.0038 -0.0045  0.0128 -0.0271
   254. (0.00689) RY*( 2) C  17           s(  8.71%)p 7.12( 62.03%)d 3.36( 29.26%)
                                            0.0000  0.0232  0.2942  0.0022 -0.0224
                                            0.2807  0.0195 -0.6546  0.0000 -0.3348
                                            0.3857  0.0752  0.2292 -0.1523  0.2499
   255. (0.00320) RY*( 3) C  17           s(  6.52%)p 2.66( 17.37%)d11.67( 76.11%)
                                            0.0000  0.0017  0.2450 -0.0722  0.0143
                                            0.2105 -0.0279 -0.3333 -0.0135 -0.1307
                                           -0.4013  0.2229 -0.4644  0.5043 -0.2836
   256. (0.00312) RY*( 4) C  17           s(  0.00%)p 1.00(  2.89%)d33.62( 97.11%)
                                            0.0000  0.0000  0.0050  0.0021 -0.0196
                                           -0.0752 -0.0232 -0.0948  0.0286  0.1118
                                            0.3533 -0.4131  0.3898  0.5620 -0.4558
   257. (0.00179) RY*( 5) C  17           s(  0.02%)p99.99( 72.64%)d99.99( 27.35%)
                                            0.0000 -0.0001  0.0126  0.0039 -0.0140
                                           -0.4012 -0.0153 -0.4664  0.0202  0.5891
                                            0.1309  0.2172 -0.1632 -0.3044 -0.2998
   258. (0.00110) RY*( 6) C  17           s(  6.84%)p 2.13( 14.58%)d11.48( 78.58%)
                                            0.0000 -0.0124  0.2593  0.0318 -0.0305
                                           -0.0817  0.0213  0.3194 -0.0043  0.1889
                                            0.5164  0.5211 -0.1388  0.3860  0.2817
   259. (0.00059) RY*( 7) C  17           s( 73.05%)p 0.17( 12.65%)d 0.20( 14.30%)
                                            0.0000 -0.0058  0.8239 -0.2274  0.0091
                                            0.1005  0.0237  0.2313  0.0248  0.2481
                                           -0.1721 -0.2119  0.1428 -0.2075 -0.0709
   260. (0.00031) RY*( 8) C  17           s( 90.86%)p 0.00(  0.17%)d 0.10(  8.96%)
                                            0.0000  0.0087  0.2127  0.9292  0.0009
                                            0.0214  0.0137  0.0173  0.0113  0.0251
                                            0.0125 -0.2208 -0.1989 -0.0342  0.0031
   261. (0.00016) RY*( 9) C  17           s(  0.01%)p 1.00( 24.67%)d 3.05( 75.32%)
                                            0.0000  0.0001  0.0071  0.0064 -0.0046
                                            0.2345 -0.0053  0.2774  0.0071 -0.3386
                                            0.3379  0.2297 -0.1412 -0.3439 -0.6694
   262. (0.00001) RY*(10) C  17           s(  7.85%)p 0.01(  0.07%)d11.72( 92.08%)
   263. (0.00278) RY*( 1) O  18           s( 45.79%)p 1.02( 46.66%)d 0.16(  7.55%)
                                            0.0000  0.0091  0.6751 -0.0448  0.0013
                                            0.5370  0.0025  0.0704  0.0029  0.4163
                                            0.1637  0.1409 -0.0816  0.1241  0.0823
   264. (0.00196) RY*( 2) O  18           s(  0.00%)p 1.00( 93.08%)d 0.07(  6.92%)
                                            0.0000  0.0001  0.0044 -0.0005  0.0024
                                           -0.4511  0.0028 -0.5349 -0.0035  0.6642
                                           -0.1222 -0.0292  0.0036  0.0504  0.2254
   265. (0.00087) RY*( 3) O  18           s( 11.96%)p 6.28( 75.11%)d 1.08( 12.93%)
                                            0.0000 -0.0005  0.2491  0.2399  0.0016
                                           -0.4662  0.0023  0.6908  0.0029  0.2378
                                           -0.2680 -0.1004 -0.1297  0.0523 -0.1670
   266. (0.00041) RY*( 4) O  18           s( 47.58%)p 0.89( 42.41%)d 0.21( 10.01%)
                                            0.0000 -0.0046  0.6770  0.1320  0.0049
                                           -0.2756 -0.0016 -0.3519  0.0020 -0.4736
                                           -0.1091 -0.1758  0.1337 -0.1933 -0.0447
   267. (0.00011) RY*( 5) O  18           s(  1.67%)p 3.98(  6.64%)d54.94( 91.69%)
                                            0.0000  0.0020 -0.0101  0.1288  0.0116
                                           -0.0577 -0.0230  0.2418 -0.0015  0.0624
                                            0.4332 -0.3747  0.6115 -0.0450  0.4614
   268. (0.00011) RY*( 6) O  18           s(  0.76%)p 4.49(  3.40%)d99.99( 95.85%)
                                            0.0000  0.0012 -0.0081  0.0866  0.0138
                                           -0.1011 -0.0058  0.0662 -0.0107  0.1380
                                            0.3141  0.3603 -0.0998 -0.8474 -0.0438
   269. (0.00003) RY*( 7) O  18           s( 40.97%)p 0.56( 22.77%)d 0.89( 36.26%)
   270. (0.00001) RY*( 8) O  18           s( 26.57%)p 0.11(  2.99%)d 2.65( 70.44%)
   271. (0.00001) RY*( 9) O  18           s( 20.10%)p 0.09(  1.89%)d 3.88( 78.02%)
   272. (0.00001) RY*(10) O  18           s(  4.63%)p 1.15(  5.30%)d19.45( 90.06%)
   273. (0.00167) RY*( 1) O  19           s(  7.57%)p11.99( 90.73%)d 0.23(  1.70%)
                                            0.0000  0.0025  0.2380 -0.1379  0.0008
                                           -0.5187 -0.0146  0.7576 -0.0113  0.2527
                                           -0.0627 -0.0516 -0.0877  0.0271 -0.0449
   274. (0.00057) RY*( 2) O  19           s(  0.00%)p 1.00( 96.81%)d 0.03(  3.19%)
                                            0.0000  0.0000  0.0022  0.0007 -0.0027
                                           -0.4650 -0.0032 -0.5440  0.0039  0.6753
                                            0.0472  0.0715 -0.0500 -0.1009 -0.1090
   275. (0.00022) RY*( 3) O  19           s( 55.87%)p 0.27( 15.17%)d 0.52( 28.96%)
                                            0.0000 -0.0119  0.6942  0.2770  0.0159
                                            0.3093  0.0098  0.0293  0.0188  0.2335
                                            0.2493  0.4002  0.1080  0.1841  0.1474
   276. (0.00019) RY*( 4) O  19           s( 19.38%)p 2.52( 48.93%)d 1.63( 31.68%)
                                            0.0000  0.0121  0.4236  0.1193 -0.0339
                                           -0.4556  0.0157 -0.2115 -0.0105 -0.4853
                                            0.2092 -0.2496  0.2363 -0.3619  0.1549
   277. (0.00007) RY*( 5) O  19           s( 17.94%)p 0.63( 11.21%)d 3.95( 70.84%)
   278. (0.00004) RY*( 6) O  19           s( 76.58%)p 0.16( 12.24%)d 0.15( 11.18%)
   279. (0.00001) RY*( 7) O  19           s( 12.98%)p 1.18( 15.34%)d 5.52( 71.67%)
   280. (0.00000) RY*( 8) O  19           s(  2.13%)p 0.32(  0.69%)d45.69( 97.18%)
   281. (0.00001) RY*( 9) O  19           s(  7.08%)p 1.16(  8.18%)d11.98( 84.74%)
   282. (0.00001) RY*(10) O  19           s(  0.50%)p 3.39(  1.70%)d99.99( 97.80%)
   283. (0.00498) RY*( 1) C  20           s(  8.81%)p 9.97( 87.84%)d 0.38(  3.35%)
                                            0.0000  0.0042  0.2968 -0.0023 -0.0112
                                           -0.5749 -0.0082  0.7155 -0.0145  0.1883
                                            0.1293  0.0959  0.0111  0.0417  0.0759
   284. (0.00250) RY*( 2) C  20           s(  2.25%)p42.81( 96.40%)d 0.60(  1.35%)
                                            0.0000  0.0118  0.1332 -0.0681 -0.0122
                                            0.6514 -0.0208  0.2740 -0.0251  0.6807
                                            0.0672 -0.0064  0.0635 -0.0540  0.0445
   285. (0.00203) RY*( 3) C  20           s(  0.00%)p 1.00( 72.40%)d 0.38( 27.60%)
                                            0.0000  0.0000  0.0032 -0.0007  0.0148
                                            0.4046  0.0176  0.4749 -0.0219 -0.5777
                                           -0.2655  0.0504 -0.0832 -0.0555  0.4392
   286. (0.00161) RY*( 4) C  20           s( 53.43%)p 0.26( 14.01%)d 0.61( 32.56%)
                                            0.0000  0.0035  0.7307 -0.0205 -0.0230
                                            0.1167 -0.0091 -0.3097 -0.0231 -0.1715
                                            0.4166  0.2747 -0.0394  0.1514  0.2284
   287. (0.00102) RY*( 5) C  20           s(  0.00%)p 1.00(  9.89%)d 9.11( 90.11%)
                                            0.0000  0.0000  0.0027 -0.0003  0.0022
                                           -0.1476  0.0027 -0.1776 -0.0034  0.2134
                                           -0.2640 -0.3646  0.2499  0.5212  0.6037
   288. (0.00031) RY*( 6) C  20           s(  1.88%)p 0.58(  1.10%)d51.51( 97.02%)
                                            0.0000  0.0079  0.1245 -0.0572  0.0086
                                            0.0529 -0.0446  0.0341 -0.0305  0.0633
                                           -0.3426  0.0754 -0.6917  0.5376 -0.2822
   289. (0.00024) RY*( 7) C  20           s( 35.69%)p 0.01(  0.45%)d 1.79( 63.86%)
                                            0.0000  0.0048  0.5809  0.1392 -0.0076
                                           -0.0158  0.0016 -0.0481 -0.0042 -0.0430
                                           -0.4866 -0.4582  0.1202 -0.3352 -0.2552
   290. (0.00005) RY*( 8) C  20           s(  0.02%)p99.99( 17.79%)d99.99( 82.19%)
   291. (0.00002) RY*( 9) C  20           s(  0.30%)p 0.42(  0.13%)d99.99( 99.57%)
   292. (0.00002) RY*(10) C  20           s( 97.46%)p 0.01(  0.61%)d 0.02(  1.93%)
   293. (0.00233) RY*( 1) H  21           s(100.00%)
                                           -0.0051  1.0000
   294. (0.00234) RY*( 1) H  22           s(100.00%)
                                           -0.0051  1.0000
   295. (0.00508) RY*( 1) C  23           s(  8.55%)p10.31( 88.22%)d 0.38(  3.23%)
                                            0.0000  0.0040  0.2924 -0.0019  0.0113
                                            0.5896  0.0087 -0.7009  0.0137 -0.2069
                                            0.1301  0.0974  0.0063  0.0421  0.0638
   296. (0.00250) RY*( 2) C  23           s(  2.66%)p36.02( 95.87%)d 0.55(  1.47%)
                                            0.0000  0.0117  0.1473 -0.0691  0.0124
                                           -0.6649  0.0201 -0.2881  0.0261 -0.6575
                                            0.0687  0.0005  0.0616 -0.0596  0.0515
   297. (0.00206) RY*( 3) C  23           s(  0.01%)p 1.00( 72.55%)d 0.38( 27.45%)
                                            0.0000  0.0000  0.0076  0.0010 -0.0148
                                           -0.3699 -0.0180 -0.4863  0.0216  0.5926
                                           -0.2557  0.0539 -0.0897 -0.0476  0.4426
   298. (0.00161) RY*( 4) C  23           s( 52.82%)p 0.27( 14.05%)d 0.63( 33.12%)
                                            0.0000  0.0033  0.7265 -0.0192  0.0233
                                           -0.1002  0.0084  0.3145  0.0225  0.1744
                                            0.4184  0.2769 -0.0397  0.1545  0.2324
   299. (0.00102) RY*( 5) C  23           s(  0.00%)p 1.00( 10.11%)d 8.89( 89.89%)
                                            0.0000 -0.0001  0.0037  0.0025  0.0023
                                           -0.1419  0.0025 -0.1737 -0.0036  0.2252
                                            0.2618  0.3658 -0.2363 -0.5208 -0.6078
   300. (0.00030) RY*( 6) C  23           s(  2.15%)p 0.51(  1.10%)d45.06( 96.75%)
                                            0.0000  0.0080  0.1328 -0.0615 -0.0085
                                           -0.0577  0.0444 -0.0292  0.0309 -0.0619
                                           -0.3472  0.0708 -0.6910  0.5285 -0.2918
   301. (0.00024) RY*( 7) C  23           s( 35.92%)p 0.01(  0.53%)d 1.77( 63.55%)
                                            0.0000  0.0048  0.5830  0.1390  0.0079
                                            0.0181 -0.0021  0.0487  0.0042  0.0498
                                           -0.4832 -0.4606  0.1303 -0.3385 -0.2415
   302. (0.00005) RY*( 8) C  23           s(  0.04%)p99.99( 17.42%)d99.99( 82.54%)
   303. (0.00001) RY*( 9) C  23           s(  0.31%)p 0.41(  0.12%)d99.99( 99.57%)
   304. (0.00002) RY*(10) C  23           s( 97.39%)p 0.01(  0.65%)d 0.02(  1.97%)
   305. (0.00237) RY*( 1) H  24           s(100.00%)
                                           -0.0051  1.0000
   306. (0.00230) RY*( 1) H  25           s(100.00%)
                                           -0.0050  1.0000
   307. (0.00284) RY*( 1) O  26           s( 45.01%)p 1.06( 47.51%)d 0.17(  7.48%)
                                            0.0000  0.0091  0.6695 -0.0432 -0.0007
                                           -0.5482 -0.0036 -0.0875 -0.0027 -0.4085
                                            0.1656  0.1421 -0.0827  0.1209  0.0756
   308. (0.00198) RY*( 2) O  26           s(  0.01%)p99.99( 93.41%)d99.99(  6.58%)
                                            0.0000  0.0005  0.0098 -0.0067 -0.0024
                                            0.4221 -0.0024  0.5588  0.0041 -0.6661
                                           -0.1119 -0.0212  0.0011  0.0501  0.2243
   309. (0.00090) RY*( 3) O  26           s(  9.76%)p 8.03( 78.37%)d 1.22( 11.87%)
                                            0.0000 -0.0009  0.2089  0.2323 -0.0010
                                            0.4652 -0.0029 -0.6962 -0.0019 -0.2872
                                           -0.2620 -0.1048 -0.1177  0.0563 -0.1486
   310. (0.00040) RY*( 4) O  26           s( 50.49%)p 0.76( 38.54%)d 0.22( 10.97%)
                                            0.0000 -0.0045  0.6899  0.1700 -0.0055
                                            0.2848  0.0008  0.3163 -0.0024  0.4519
                                           -0.1291 -0.1881  0.1319 -0.1954 -0.0460
   311. (0.00012) RY*( 5) O  26           s(  0.12%)p16.08(  1.95%)d99.99( 97.92%)
                                            0.0000 -0.0002 -0.0006  0.0348 -0.0006
                                            0.0268 -0.0123  0.1274  0.0059 -0.0490
                                           -0.0896  0.5283 -0.5037 -0.5391 -0.3845
   312. (0.00010) RY*( 6) O  26           s(  2.39%)p 3.05(  7.28%)d37.79( 90.33%)
                                            0.0000  0.0020 -0.0237  0.1528 -0.0175
                                            0.1032  0.0197 -0.2037  0.0094 -0.1411
                                            0.5206  0.0129  0.3565 -0.6431  0.3023
   313. (0.00003) RY*( 7) O  26           s(  0.87%)p20.51( 17.88%)d93.20( 81.25%)
   314. (0.00003) RY*( 8) O  26           s( 75.25%)p 0.13(  9.78%)d 0.20( 14.97%)
   315. (0.00001) RY*( 9) O  26           s(  1.62%)p 0.38(  0.61%)d60.26( 97.76%)
   316. (0.00001) RY*(10) O  26           s( 14.49%)p 0.34(  4.92%)d 5.56( 80.59%)
   317. (0.02161) RY*( 1) C  27           s(  6.68%)p13.92( 93.07%)d 0.04(  0.25%)
                                            0.0000  0.0232  0.2546 -0.0382 -0.0676
                                            0.7969  0.0098 -0.0015 -0.0415  0.5377
                                           -0.0387  0.0043 -0.0025  0.0123 -0.0287
   318. (0.00688) RY*( 2) C  27           s( 11.69%)p 5.26( 61.51%)d 2.29( 26.80%)
                                            0.0000  0.0262  0.3408 -0.0036  0.0225
                                           -0.3127 -0.0229  0.6282 -0.0008  0.3487
                                            0.3687  0.0856  0.2124 -0.1385  0.2460
   319. (0.00335) RY*( 3) C  27           s(  8.37%)p 2.34( 19.60%)d 8.60( 72.03%)
                                            0.0000  0.0006  0.2780 -0.0804 -0.0255
                                           -0.3249  0.0081  0.0775  0.0228  0.2883
                                           -0.5410  0.2605 -0.4984  0.3265 -0.0690
   320. (0.00315) RY*( 4) C  27           s(  0.28%)p70.10( 19.76%)d99.99( 79.96%)
                                            0.0000  0.0036  0.0506 -0.0157  0.0148
                                            0.0946  0.0382  0.3857 -0.0213 -0.1943
                                            0.1708 -0.2418  0.0921  0.6280 -0.5559
   321. (0.00258) RY*( 5) C  27           s(  3.28%)p16.86( 55.36%)d12.59( 41.36%)
                                            0.0000 -0.0058  0.1771  0.0379 -0.0071
                                           -0.3195 -0.0186 -0.5423 -0.0057  0.3961
                                            0.0674 -0.3941  0.3730  0.3307  0.0722
   322. (0.00110) RY*( 6) C  27           s( 26.04%)p 0.90( 23.34%)d 1.94( 50.62%)
                                            0.0000 -0.0140  0.5050  0.0717  0.0267
                                            0.1039 -0.0293 -0.3089 -0.0093 -0.3543
                                            0.4238  0.4388 -0.1299  0.2771  0.2010
   323. (0.00092) RY*( 7) C  27           s( 45.02%)p 0.20(  9.18%)d 1.02( 45.81%)
                                            0.0000  0.0014  0.6661  0.0803 -0.0161
                                           -0.0252 -0.0169 -0.0156 -0.0336 -0.2987
                                           -0.2830 -0.3289  0.0877 -0.4337 -0.2720
   324. (0.00036) RY*( 8) C  27           s( 91.68%)p 0.01(  1.37%)d 0.08(  6.95%)
                                            0.0000  0.0103 -0.0630  0.9554  0.0017
                                           -0.0071 -0.0036  0.0356 -0.0020  0.1111
                                            0.0706 -0.0884 -0.2360 -0.0039 -0.0315
   325. (0.00014) RY*( 9) C  27           s(  0.73%)p23.52( 17.23%)d99.99( 82.04%)
                                            0.0000  0.0048  0.0466  0.0716 -0.0072
                                            0.1853 -0.0082  0.2396  0.0086 -0.2834
                                           -0.3520 -0.3200  0.0910  0.3134  0.6982
   326. (0.00002) RY*(10) C  27           s(  6.17%)p 0.05(  0.28%)d15.17( 93.55%)
   327. (0.00185) RY*( 1) O  28           s(  8.02%)p11.26( 90.26%)d 0.22(  1.72%)
                                            0.0000  0.0027  0.2395 -0.1510 -0.0002
                                            0.4623  0.0142 -0.8051  0.0116 -0.2008
                                           -0.0686 -0.0609 -0.0866  0.0232 -0.0279
   328. (0.00056) RY*( 2) O  28           s(  0.24%)p99.99( 96.58%)d13.32(  3.18%)
                                            0.0000 -0.0005  0.0400  0.0280  0.0017
                                            0.4974  0.0043  0.4643 -0.0049 -0.7090
                                            0.0484  0.0913 -0.0495 -0.0925 -0.1006
   329. (0.00023) RY*( 3) O  28           s( 62.78%)p 0.16( 10.24%)d 0.43( 26.98%)
                                            0.0000 -0.0108  0.7251  0.3193 -0.0146
                                           -0.2815 -0.0110 -0.0330 -0.0166 -0.1463
                                            0.2557  0.3837  0.1184  0.1656  0.1255
   330. (0.00019) RY*( 4) O  28           s( 15.05%)p 3.54( 53.23%)d 2.11( 31.72%)
                                            0.0000  0.0130  0.3762  0.0937  0.0352
                                            0.4840 -0.0137  0.2167  0.0117  0.4995
                                            0.1752 -0.2785  0.1958 -0.3884  0.1407
   331. (0.00008) RY*( 5) O  28           s( 13.56%)p 0.83( 11.25%)d 5.54( 75.19%)
   332. (0.00004) RY*( 6) O  28           s( 76.18%)p 0.18( 13.67%)d 0.13( 10.16%)
   333. (0.00001) RY*( 7) O  28           s( 10.86%)p 1.38( 15.02%)d 6.82( 74.11%)
   334. (0.00000) RY*( 8) O  28           s(  2.20%)p 0.41(  0.90%)d43.99( 96.89%)
   335. (0.00001) RY*( 9) O  28           s( 10.65%)p 0.77(  8.25%)d 7.61( 81.09%)
   336. (0.00001) RY*(10) O  28           s(  0.49%)p 3.24(  1.60%)d99.99( 97.90%)
   337. (0.00403) RY*( 1) C  29           s(  2.29%)p40.90( 93.79%)d 1.71(  3.92%)
                                            0.0000  0.0088  0.1510  0.0079 -0.0038
                                           -0.7469  0.0091  0.4089 -0.0186 -0.4608
                                            0.0000  0.0960 -0.1088 -0.0754  0.1117
   338. (0.00268) RY*( 2) C  29           s(  0.79%)p99.99( 90.03%)d11.70(  9.19%)
                                            0.0000  0.0007  0.0873  0.0155  0.0001
                                            0.2100 -0.0004 -0.5518 -0.0127 -0.7427
                                           -0.0419  0.1111 -0.2313  0.1543  0.0226
   339. (0.00168) RY*( 3) C  29           s(  3.08%)p26.89( 82.90%)d 4.54( 14.01%)
                                            0.0000  0.0021  0.1755  0.0054 -0.0110
                                            0.6002  0.0073  0.6239 -0.0080 -0.2817
                                           -0.2410  0.1897  0.0323 -0.2041  0.0577
   340. (0.00041) RY*( 4) C  29           s( 80.26%)p 0.09(  7.03%)d 0.16( 12.70%)
                                            0.0000  0.0002  0.8951  0.0368 -0.0043
                                           -0.0111  0.0117 -0.1967 -0.0056  0.1770
                                            0.0011 -0.2012 -0.0284 -0.2631  0.1287
   341. (0.00038) RY*( 5) C  29           s(  1.16%)p 0.40(  0.47%)d84.68( 98.37%)
                                            0.0000  0.0007  0.1078 -0.0002 -0.0039
                                            0.0006  0.0071 -0.0675  0.0065  0.0049
                                            0.5405  0.6175  0.1489 -0.2872 -0.4535
   342. (0.00028) RY*( 6) C  29           s( 10.60%)p 0.50(  5.34%)d 7.93( 84.06%)
                                            0.0000  0.0025  0.3253  0.0114  0.0004
                                            0.0616 -0.0106  0.2223 -0.0014 -0.0106
                                            0.2549  0.0013  0.1924  0.8502 -0.1257
   343. (0.00013) RY*( 7) C  29           s(  0.03%)p99.99(  5.34%)d99.99( 94.63%)
                                            0.0000 -0.0005 -0.0053  0.0172  0.0125
                                           -0.0866  0.0196 -0.1913  0.0105 -0.0929
                                           -0.2142  0.2247  0.8463 -0.0164  0.3652
   344. (0.00013) RY*( 8) C  29           s(  1.91%)p 2.31(  4.40%)d49.09( 93.69%)
                                            0.0000  0.0002  0.1282 -0.0514  0.0184
                                           -0.1602 -0.0019 -0.0825 -0.0086  0.1056
                                           -0.7200  0.2069  0.0033  0.1118 -0.6026
   345. (0.00009) RY*( 9) C  29           s(  0.22%)p49.70( 10.89%)d99.99( 88.89%)
   346. (0.00002) RY*(10) C  29           s( 99.63%)p 0.00(  0.03%)d 0.00(  0.33%)
   347. (0.00211) RY*( 1) H  30           s(100.00%)
                                           -0.0040  1.0000
   348. (0.00447) RY*( 1) C  31           s(  0.07%)p99.99( 93.11%)d99.99(  6.82%)
                                            0.0000 -0.0037  0.0248  0.0053 -0.0095
                                           -0.3316 -0.0176 -0.7779  0.0174  0.4639
                                           -0.1818  0.0971 -0.0494 -0.0372  0.1481
   349. (0.00354) RY*( 2) C  31           s(  0.52%)p99.99( 97.53%)d 3.71(  1.95%)
                                            0.0000  0.0014  0.0716  0.0106 -0.0056
                                           -0.1650 -0.0045  0.5612 -0.0015  0.7957
                                           -0.0393  0.0546 -0.0763  0.0945 -0.0131
   350. (0.00206) RY*( 3) C  31           s( 10.12%)p 7.61( 77.03%)d 1.27( 12.85%)
                                            0.0000  0.0084  0.3166  0.0301  0.0047
                                            0.8208 -0.0011 -0.1819  0.0030  0.2519
                                            0.2144  0.2355 -0.1070  0.0328  0.1205
   351. (0.00049) RY*( 4) C  31           s( 82.11%)p 0.12( 10.01%)d 0.10(  7.88%)
                                            0.0000  0.0000  0.9049  0.0478  0.0156
                                           -0.2756  0.0098  0.0215  0.0108 -0.1524
                                           -0.0067  0.0647 -0.0057 -0.0955 -0.2558
   352. (0.00022) RY*( 5) C  31           s(  5.58%)p 0.13(  0.71%)d16.78( 93.71%)
                                            0.0000  0.0000  0.2336  0.0356 -0.0006
                                           -0.0454 -0.0001  0.0076  0.0068 -0.0700
                                            0.0039 -0.4831 -0.0442  0.6084  0.5758
   353. (0.00016) RY*( 6) C  31           s(  3.20%)p 2.10(  6.72%)d28.13( 90.08%)
                                            0.0000  0.0034  0.0973  0.1502 -0.0100
                                            0.2053 -0.0077  0.0100 -0.0176  0.1566
                                           -0.2724 -0.4647  0.6572 -0.4138  0.0862
   354. (0.00008) RY*( 7) C  31           s(  3.42%)p 1.97(  6.75%)d26.29( 89.84%)
   355. (0.00001) RY*( 8) C  31           s(  0.29%)p23.28(  6.68%)d99.99( 93.03%)
   356. (0.00001) RY*( 9) C  31           s(  0.14%)p 5.92(  0.83%)d99.99( 99.03%)
   357. (0.00001) RY*(10) C  31           s( 94.52%)p 0.01(  0.88%)d 0.05(  4.60%)
   358. (0.00158) RY*( 1) H  32           s(100.00%)
                                           -0.0023  1.0000
   359. (0.00184) RY*( 1) H  33           s(100.00%)
                                           -0.0031  1.0000
   360. (0.00337) RY*( 1) C  34           s(  0.08%)p99.99( 89.26%)d99.99( 10.66%)
                                            0.0000 -0.0007  0.0279  0.0024  0.0037
                                            0.0779  0.0184  0.7742 -0.0160 -0.5354
                                           -0.1980  0.1460 -0.0802  0.0034  0.1990
   361. (0.00227) RY*( 2) C  34           s(  0.15%)p99.99( 96.47%)d22.82(  3.38%)
                                            0.0000 -0.0024  0.0372  0.0095 -0.0043
                                           -0.6470 -0.0003  0.4714  0.0010  0.5690
                                            0.1291  0.0486  0.0569 -0.0877  0.0622
   362. (0.00173) RY*( 3) C  34           s( 16.98%)p 4.19( 71.22%)d 0.70( 11.80%)
                                            0.0000  0.0052  0.4092  0.0481 -0.0060
                                           -0.6028 -0.0009 -0.3018 -0.0011 -0.5076
                                            0.2274  0.2076 -0.1261  0.0852  0.0082
   363. (0.00027) RY*( 4) C  34           s( 33.58%)p 0.78( 26.12%)d 1.20( 40.30%)
                                            0.0000 -0.0018  0.5755 -0.0673 -0.0206
                                            0.3990 -0.0115  0.1492 -0.0175  0.2809
                                            0.2790  0.3614 -0.3633  0.1539 -0.1971
   364. (0.00026) RY*( 5) C  34           s(  1.37%)p 0.51(  0.70%)d71.52( 97.93%)
                                            0.0000  0.0000  0.1160 -0.0152 -0.0010
                                            0.0577  0.0006  0.0135 -0.0034  0.0592
                                            0.2401 -0.4460 -0.0372  0.5922  0.6088
   365. (0.00017) RY*( 6) C  34           s( 48.11%)p 0.01(  0.28%)d 1.07( 51.61%)
                                            0.0000  0.0025  0.6811  0.1311  0.0003
                                            0.0164  0.0004  0.0141 -0.0004  0.0487
                                           -0.4618 -0.4222  0.2913 -0.1911 -0.0567
   366. (0.00006) RY*( 7) C  34           s(  3.00%)p 1.44(  4.34%)d30.85( 92.66%)
   367. (0.00001) RY*( 8) C  34           s( 96.58%)p 0.01(  0.83%)d 0.03(  2.59%)
   368. (0.00000) RY*( 9) C  34           s(  0.04%)p17.09(  0.65%)d99.99( 99.31%)
   369. (0.00001) RY*(10) C  34           s(  0.08%)p99.99( 10.37%)d99.99( 89.55%)
   370. (0.00152) RY*( 1) H  35           s(100.00%)
                                           -0.0024  1.0000
   371. (0.00183) RY*( 1) H  36           s(100.00%)
                                           -0.0031  1.0000
   372. (0.00417) RY*( 1) C  37           s(  0.43%)p99.99( 95.79%)d 8.81(  3.78%)
                                            0.0000 -0.0050  0.0653 -0.0019  0.0058
                                           -0.1394  0.0154  0.7651 -0.0140 -0.5938
                                            0.1295 -0.1129  0.0445  0.0247 -0.0758
   373. (0.00222) RY*( 2) C  37           s(  1.10%)p79.98( 87.98%)d 9.93( 10.92%)
                                            0.0000 -0.0003  0.1027  0.0211  0.0011
                                            0.0305  0.0020  0.5769  0.0045  0.7389
                                            0.1089  0.1872 -0.1937  0.1209 -0.1010
   374. (0.00078) RY*( 3) C  37           s(  6.87%)p11.57( 79.46%)d 1.99( 13.67%)
                                            0.0000 -0.0088  0.2601 -0.0311  0.0106
                                           -0.8876 -0.0125 -0.0507  0.0062  0.0619
                                           -0.3118  0.1482 -0.0463 -0.1177  0.0398
   375. (0.00057) RY*( 4) C  37           s( 77.67%)p 0.08(  6.06%)d 0.21( 16.27%)
                                            0.0000  0.0048  0.8802  0.0431  0.0151
                                            0.1694  0.0021 -0.1419  0.0056 -0.1073
                                            0.3073  0.1674 -0.0106  0.1172  0.1623
   376. (0.00017) RY*( 5) C  37           s(  0.16%)p37.36(  6.01%)d99.99( 93.83%)
                                            0.0000 -0.0011  0.0401 -0.0014 -0.0034
                                           -0.1666  0.0001  0.0067 -0.0080  0.1796
                                            0.0370 -0.7085  0.1578  0.5139  0.3820
   377. (0.00015) RY*( 6) C  37           s(  7.89%)p 0.91(  7.17%)d10.77( 84.94%)
                                            0.0000  0.0034  0.2645  0.0945 -0.0065
                                            0.1481 -0.0068  0.1141 -0.0177  0.1908
                                           -0.2879 -0.2585  0.6877 -0.4179 -0.2283
   378. (0.00010) RY*( 7) C  37           s(  3.52%)p 3.47( 12.21%)d23.93( 84.27%)
   379. (0.00006) RY*( 8) C  37           s(  6.04%)p 0.48(  2.90%)d15.07( 91.06%)
   380. (0.00003) RY*( 9) C  37           s( 41.85%)p 0.01(  0.57%)d 1.38( 57.58%)
   381. (0.00001) RY*(10) C  37           s( 54.46%)p 0.04(  2.07%)d 0.80( 43.47%)
   382. (0.00164) RY*( 1) H  38           s(100.00%)
                                           -0.0020  1.0000
   383. (0.00160) RY*( 1) H  39           s(100.00%)
                                           -0.0025  1.0000
   384. (0.02097) RY*( 1) C  40           s(  4.09%)p23.35( 95.49%)d 0.10(  0.42%)
                                            0.0000  0.0300  0.1957 -0.0415 -0.0250
                                            0.3521  0.0586 -0.8659 -0.0339  0.2755
                                           -0.0091  0.0275 -0.0296  0.0091  0.0493
   385. (0.00863) RY*( 2) C  40           s( 12.15%)p 4.88( 59.26%)d 2.35( 28.59%)
                                            0.0000  0.0303  0.3472  0.0066  0.0085
                                           -0.1291  0.0036 -0.2369  0.0485 -0.7193
                                            0.0451 -0.1982  0.4546 -0.1014 -0.1661
   386. (0.00341) RY*( 3) C  40           s(  0.07%)p 8.92(  0.65%)d99.99( 99.28%)
                                            0.0000 -0.0012  0.0138  0.0232  0.0319
                                           -0.0655  0.0116 -0.0114 -0.0073  0.0300
                                           -0.5359  0.4933  0.3239  0.5558 -0.2200
   387. (0.00266) RY*( 4) C  40           s( 21.14%)p 0.56( 11.76%)d 3.17( 67.10%)
                                            0.0000 -0.0011  0.4526 -0.0807 -0.0145
                                           -0.2636 -0.0012 -0.0442 -0.0070 -0.2143
                                           -0.1621  0.2848 -0.7243 -0.0851 -0.1783
   388. (0.00216) RY*( 5) C  40           s(  0.81%)p86.50( 70.29%)d35.56( 28.90%)
                                            0.0000 -0.0055  0.0410  0.0801 -0.0440
                                           -0.7472 -0.0011 -0.1993  0.0174  0.3204
                                            0.4068  0.2616  0.2222 -0.0726  0.0194
   389. (0.00115) RY*( 6) C  40           s(  5.15%)p 1.03(  5.30%)d17.39( 89.55%)
                                            0.0000  0.0067  0.1988 -0.1092 -0.0088
                                            0.0144  0.0333  0.0446 -0.0157 -0.2221
                                            0.1670  0.1593 -0.0305  0.3815  0.8342
   390. (0.00043) RY*( 7) C  40           s( 58.43%)p 0.53( 31.23%)d 0.18( 10.34%)
                                            0.0000 -0.0181  0.7122 -0.2771  0.0040
                                            0.1037  0.0190  0.3382  0.0256  0.4314
                                           -0.0627 -0.1510  0.2596 -0.0950 -0.0168
   391. (0.00029) RY*( 8) C  40           s( 89.40%)p 0.02(  1.35%)d 0.10(  9.26%)
                                            0.0000  0.0048  0.2767  0.9041  0.0025
                                            0.0276  0.0162  0.0597  0.0144  0.0932
                                            0.0146 -0.2078 -0.0816  0.2057  0.0128
   392. (0.00002) RY*( 9) C  40           s(  6.68%)p 0.03(  0.22%)d13.93( 93.10%)
   393. (0.00002) RY*(10) C  40           s(  2.09%)p11.97( 25.08%)d34.77( 72.83%)
   394. (0.00206) RY*( 1) O  41           s(  6.21%)p14.84( 92.11%)d 0.27(  1.68%)
                                            0.0000  0.0042  0.2238 -0.1094  0.0015
                                           -0.1447 -0.0144 -0.0043 -0.0147 -0.9485
                                            0.0356  0.0361 -0.0888  0.0656  0.0457
   395. (0.00059) RY*( 2) O  41           s(  0.52%)p99.99( 93.94%)d10.76(  5.55%)
                                            0.0000  0.0000  0.0534  0.0480  0.0037
                                           -0.9110  0.0011 -0.2980 -0.0016  0.1439
                                           -0.1227 -0.1856 -0.0385  0.0233  0.0629
   396. (0.00027) RY*( 3) O  41           s( 73.75%)p 0.02(  1.70%)d 0.33( 24.55%)
                                            0.0000 -0.0082  0.6949  0.5046 -0.0040
                                            0.1017  0.0150 -0.0728  0.0076  0.0321
                                           -0.1672 -0.0928  0.1359 -0.2825 -0.3326
   397. (0.00022) RY*( 4) O  41           s(  2.24%)p29.19( 65.34%)d14.48( 32.42%)
                                            0.0000  0.0130  0.1430  0.0420  0.0138
                                           -0.2401 -0.0253  0.7701  0.0255  0.0364
                                            0.2212 -0.1578  0.4640  0.1270  0.1376
   398. (0.00006) RY*( 5) O  41           s( 44.07%)p 0.47( 20.76%)d 0.80( 35.17%)
   399. (0.00004) RY*( 6) O  41           s( 23.61%)p 0.23(  5.34%)d 3.01( 71.04%)
   400. (0.00001) RY*( 7) O  41           s(  1.86%)p 2.09(  3.88%)d50.78( 94.26%)
   401. (0.00000) RY*( 8) O  41           s(  3.79%)p 0.85(  3.23%)d24.53( 92.98%)
   402. (0.00001) RY*( 9) O  41           s( 39.30%)p 0.35( 13.71%)d 1.20( 46.99%)
   403. (0.00000) RY*(10) O  41           s(  4.68%)p 0.20(  0.94%)d20.19( 94.39%)
   404. (0.00151) RY*( 1) O  42           s( 47.07%)p 0.98( 46.09%)d 0.15(  6.84%)
                                            0.0000  0.0033  0.6861 -0.0008 -0.0012
                                           -0.1328  0.0086  0.6321  0.0111  0.2086
                                           -0.0584  0.0337 -0.2260  0.0063 -0.1131
   405. (0.00071) RY*( 2) O  42           s(  0.17%)p99.99( 93.28%)d37.57(  6.55%)
                                            0.0000 -0.0002  0.0406  0.0096  0.0003
                                           -0.8909  0.0009 -0.3028  0.0000  0.2178
                                           -0.1235  0.1414  0.0825  0.1451 -0.0488
   406. (0.00061) RY*( 3) O  42           s( 38.64%)p 1.14( 43.86%)d 0.45( 17.49%)
                                            0.0000 -0.0053  0.5918  0.1902 -0.0035
                                            0.2773  0.0018 -0.5546 -0.0115  0.2325
                                            0.1202  0.0622  0.0966  0.1268  0.3622
   407. (0.00012) RY*( 4) O  42           s( 15.18%)p 5.48( 83.11%)d 0.11(  1.72%)
                                            0.0000  0.0092  0.3731 -0.1117  0.0025
                                           -0.1446  0.0054 -0.1783  0.0217 -0.8820
                                           -0.0133 -0.0055 -0.0365 -0.0559 -0.1118
   408. (0.00003) RY*( 5) O  42           s(  0.27%)p17.99(  4.86%)d99.99( 94.87%)
   409. (0.00004) RY*( 6) O  42           s(  6.86%)p 0.12(  0.79%)d13.46( 92.35%)
   410. (0.00001) RY*( 7) O  42           s( 87.65%)p 0.07(  5.98%)d 0.07(  6.37%)
   411. (0.00001) RY*( 8) O  42           s(  0.42%)p34.18( 14.45%)d99.99( 85.13%)
   412. (0.00001) RY*( 9) O  42           s(  0.18%)p20.84(  3.70%)d99.99( 96.12%)
   413. (0.00000) RY*(10) O  42           s(  3.58%)p 1.18(  4.21%)d25.78( 92.21%)
   414. (0.00487) RY*( 1) H  43           s(100.00%)
                                           -0.0282  0.9996
   415. (0.00221) RY*( 1) C  44           s(  2.19%)p39.67( 86.82%)d 5.02( 11.00%)
                                            0.0000 -0.0067  0.1478  0.0031  0.0124
                                            0.7736 -0.0118 -0.5043  0.0012  0.1231
                                            0.0365  0.0633 -0.1212 -0.2798  0.1077
   416. (0.00148) RY*( 2) C  44           s(  1.06%)p76.59( 81.13%)d16.82( 17.81%)
                                            0.0000 -0.0062  0.1026 -0.0050  0.0013
                                            0.1466  0.0088  0.4615  0.0160  0.7592
                                           -0.1605 -0.1673 -0.2791  0.0978  0.1921
   417. (0.00045) RY*( 3) C  44           s( 40.30%)p 1.42( 57.15%)d 0.06(  2.54%)
                                            0.0000 -0.0121  0.6347  0.0003 -0.0132
                                            0.3463 -0.0113  0.5223  0.0054 -0.4224
                                            0.0237 -0.0050  0.1000  0.0949 -0.0765
   418. (0.00016) RY*( 4) C  44           s( 52.65%)p 0.78( 41.04%)d 0.12(  6.31%)
                                            0.0000  0.0122  0.7015  0.1851  0.0012
                                           -0.3917  0.0050 -0.3759 -0.0068  0.3400
                                            0.0392  0.0584  0.1994 -0.0042 -0.1355
   419. (0.00006) RY*( 5) C  44           s(  1.16%)p12.45( 14.43%)d72.82( 84.41%)
   420. (0.00001) RY*( 6) C  44           s(  0.73%)p 2.28(  1.66%)d99.99( 97.62%)
   421. (0.00001) RY*( 7) C  44           s(  0.23%)p 7.89(  1.84%)d99.99( 97.92%)
   422. (0.00001) RY*( 8) C  44           s(  3.04%)p 3.49( 10.60%)d28.43( 86.36%)
   423. (0.00000) RY*( 9) C  44           s( 97.58%)p 0.02(  1.60%)d 0.01(  0.82%)
   424. (0.00001) RY*(10) C  44           s(  1.09%)p 3.60(  3.93%)d87.07( 94.98%)
   425. (0.00114) RY*( 1) H  45           s(100.00%)
                                           -0.0010  1.0000
   426. (0.00120) RY*( 1) H  46           s(100.00%)
                                           -0.0014  1.0000
   427. (0.00075) RY*( 1) H  47           s(100.00%)
                                           -0.0007  1.0000
   428. (0.00364) RY*( 1) C  48           s(  0.33%)p99.99( 92.93%)d20.14(  6.73%)
                                            0.0000 -0.0138  0.0492  0.0270 -0.0127
                                           -0.4729 -0.0209 -0.8105  0.0056  0.2194
                                           -0.1614  0.0846  0.0666  0.1707  0.0235
   429. (0.00269) RY*( 2) C  48           s(  0.12%)p99.99( 98.52%)d11.11(  1.36%)
                                            0.0000  0.0109  0.0331  0.0020 -0.0299
                                            0.8520  0.0076 -0.4337 -0.0063  0.2651
                                           -0.0630 -0.0101 -0.0313 -0.0923  0.0022
   430. (0.00082) RY*( 3) C  48           s(  0.07%)p99.99( 39.66%)d99.99( 60.28%)
                                            0.0000 -0.0007  0.0251  0.0049 -0.0012
                                           -0.0970  0.0053  0.2111  0.0119  0.5852
                                           -0.2664 -0.5678  0.2782 -0.0561 -0.3590
   431. (0.00059) RY*( 4) C  48           s(  0.01%)p 1.00( 56.25%)d 0.78( 43.75%)
                                            0.0000  0.0000  0.0062 -0.0061 -0.0001
                                            0.0746  0.0013 -0.2494  0.0041 -0.7033
                                           -0.2095 -0.5967  0.0415  0.0327 -0.1865
   432. (0.00040) RY*( 5) C  48           s( 97.94%)p 0.00(  0.17%)d 0.02(  1.89%)
                                            0.0000  0.0018  0.9829  0.1151  0.0023
                                           -0.0074  0.0157  0.0320 -0.0057 -0.0185
                                            0.1316 -0.0263 -0.0246  0.0055 -0.0152
   433. (0.00009) RY*( 6) C  48           s(  3.94%)p 0.35(  1.39%)d24.04( 94.67%)
   434. (0.00004) RY*( 7) C  48           s( 68.98%)p 0.01(  0.62%)d 0.44( 30.41%)
   435. (0.00004) RY*( 8) C  48           s(  1.12%)p 5.78(  6.48%)d82.45( 92.40%)
   436. (0.00003) RY*( 9) C  48           s(  6.87%)p 0.59(  4.04%)d12.97( 89.09%)
   437. (0.00001) RY*(10) C  48           s( 20.68%)p 0.00(  0.06%)d 3.83( 79.26%)
   438. (0.00480) RY*( 1) C  49           s(  0.49%)p99.99( 92.32%)d14.62(  7.18%)
                                            0.0000 -0.0150  0.0661  0.0179 -0.0288
                                           -0.9416 -0.0017 -0.1499 -0.0063 -0.1155
                                           -0.0486 -0.0282 -0.0749 -0.2468  0.0465
   439. (0.00274) RY*( 2) C  49           s(  0.38%)p99.99( 97.74%)d 4.92(  1.87%)
                                            0.0000  0.0093  0.0605 -0.0080  0.0029
                                           -0.0772 -0.0307  0.8965  0.0115 -0.4083
                                           -0.1247  0.0360 -0.0308 -0.0094  0.0292
   440. (0.00076) RY*( 3) C  49           s(  0.03%)p99.99( 37.37%)d99.99( 62.60%)
                                            0.0000  0.0000 -0.0108  0.0141  0.0010
                                           -0.1005 -0.0049  0.2576 -0.0058  0.5452
                                           -0.0463  0.1665  0.5838 -0.2944 -0.4106
   441. (0.00059) RY*( 4) C  49           s(  0.12%)p99.99( 54.23%)d99.99( 45.65%)
                                            0.0000 -0.0012  0.0193  0.0291 -0.0010
                                           -0.1319  0.0005  0.2837  0.0074  0.6666
                                            0.1900  0.1863 -0.4306  0.1757  0.4116
   442. (0.00032) RY*( 5) C  49           s( 98.67%)p 0.01(  0.62%)d 0.01(  0.71%)
                                            0.0000  0.0028  0.9926  0.0386  0.0193
                                            0.0538 -0.0005 -0.0516  0.0035  0.0161
                                            0.0109  0.0291  0.0410  0.0622 -0.0246
   443. (0.00009) RY*( 6) C  49           s(  1.75%)p 0.93(  1.63%)d55.10( 96.62%)
   444. (0.00004) RY*( 7) C  49           s( 56.65%)p 0.00(  0.23%)d 0.76( 43.12%)
   445. (0.00002) RY*( 8) C  49           s(  0.38%)p19.54(  7.51%)d99.99( 92.10%)
   446. (0.00001) RY*( 9) C  49           s(  6.81%)p 1.21(  8.23%)d12.47( 84.96%)
   447. (0.00001) RY*(10) C  49           s( 34.76%)p 0.01(  0.24%)d 1.87( 65.00%)
   448. (0.00504) RY*( 1) C  50           s(  4.27%)p21.09( 90.10%)d 1.32(  5.62%)
                                            0.0000 -0.0067  0.2066 -0.0008  0.0047
                                           -0.6976  0.0197  0.5947 -0.0052 -0.2455
                                            0.1632 -0.0593  0.0978  0.1201 -0.0460
   449. (0.00444) RY*( 2) C  50           s(  2.94%)p31.48( 92.72%)d 1.47(  4.34%)
                                            0.0000 -0.0147  0.1709  0.0063  0.0165
                                           -0.5683 -0.0130 -0.7656  0.0090 -0.1322
                                           -0.1194  0.0786  0.0119  0.1402  0.0561
   450. (0.00238) RY*( 3) C  50           s(  3.17%)p27.94( 88.44%)d 2.65(  8.39%)
                                            0.0000  0.0103  0.1774  0.0086 -0.0010
                                            0.3280  0.0001 -0.0568 -0.0080 -0.8795
                                            0.1486 -0.0329 -0.1381  0.0534  0.1971
   451. (0.00072) RY*( 4) C  50           s( 25.40%)p 0.08(  2.09%)d 2.86( 72.51%)
                                            0.0000  0.0031  0.5038  0.0124 -0.0029
                                            0.1308 -0.0012  0.0014  0.0099  0.0610
                                            0.1835  0.6864  0.3899 -0.2478 -0.0824
   452. (0.00058) RY*( 5) C  50           s( 62.85%)p 0.12(  7.33%)d 0.47( 29.81%)
                                            0.0000  0.0030  0.7928 -0.0059 -0.0015
                                            0.1630 -0.0080  0.0073  0.0056  0.2158
                                           -0.1830 -0.4706 -0.1567  0.0972 -0.0959
   453. (0.00021) RY*( 6) C  50           s(  1.23%)p 6.79(  8.34%)d73.59( 90.43%)
                                            0.0000 -0.0051  0.1090  0.0193  0.0114
                                           -0.0945 -0.0057  0.0057 -0.0118  0.2722
                                            0.4719  0.1507 -0.5770 -0.0897  0.5639
   454. (0.00019) RY*( 7) C  50           s(  0.05%)p94.78(  4.61%)d99.99( 95.34%)
                                            0.0000  0.0061  0.0124  0.0172 -0.0208
                                            0.1512 -0.0095  0.0979 -0.0072  0.1145
                                           -0.1080  0.2736  0.1018  0.8963  0.2304
   455. (0.00009) RY*( 8) C  50           s( 28.21%)p 0.15(  4.16%)d 2.40( 67.63%)
   456. (0.00006) RY*( 9) C  50           s( 45.66%)p 0.04(  1.98%)d 1.15( 52.36%)
   457. (0.00003) RY*(10) C  50           s( 26.28%)p 0.01(  0.30%)d 2.79( 73.42%)
   458. (0.00427) RY*( 1) C  51           s(  0.18%)p99.99( 94.01%)d33.10(  5.81%)
                                            0.0000  0.0111  0.0394  0.0091  0.0107
                                           -0.0007  0.0085  0.9084 -0.0027 -0.3387
                                           -0.2117  0.0910 -0.0149 -0.0351  0.0599
   459. (0.00348) RY*( 2) C  51           s(  0.37%)p99.99( 95.14%)d12.11(  4.49%)
                                            0.0000  0.0162  0.0571  0.0138  0.0067
                                            0.8191  0.0145 -0.1893 -0.0038 -0.4943
                                           -0.0452 -0.0448 -0.0524  0.1896  0.0463
   460. (0.00283) RY*( 3) C  51           s(  1.71%)p53.99( 92.11%)d 3.62(  6.18%)
                                            0.0000 -0.0065  0.1293 -0.0172 -0.0087
                                           -0.5366 -0.0052 -0.2849  0.0054 -0.7429
                                           -0.0048 -0.0756 -0.2277 -0.0347  0.0552
   461. (0.00178) RY*( 4) C  51           s( 96.26%)p 0.02(  2.22%)d 0.02(  1.53%)
                                            0.0000  0.0015  0.9807  0.0283 -0.0158
                                            0.0406 -0.0059 -0.0077  0.0095  0.1417
                                           -0.0447  0.0443  0.0068 -0.1054 -0.0122
   462. (0.00078) RY*( 5) C  51           s(  0.07%)p 4.36(  0.30%)d99.99( 99.63%)
                                            0.0000 -0.0013  0.0261  0.0039 -0.0027
                                           -0.0388  0.0036  0.0355  0.0119 -0.0111
                                           -0.3184 -0.8081  0.2633  0.0720 -0.4090
   463. (0.00025) RY*( 6) C  51           s(  1.15%)p 3.61(  4.14%)d82.39( 94.71%)
                                            0.0000 -0.0081  0.1058  0.0151  0.0109
                                           -0.1563 -0.0115  0.0956 -0.0035  0.0874
                                            0.1460 -0.0191 -0.1076  0.9546  0.0502
   464. (0.00016) RY*( 7) C  51           s(  0.48%)p13.38(  6.42%)d99.99( 93.10%)
                                            0.0000 -0.0014 -0.0371  0.0585 -0.0044
                                            0.0725  0.0008  0.0262 -0.0166  0.2407
                                           -0.2658 -0.3106 -0.8311 -0.0824  0.2577
   465. (0.00011) RY*( 8) C  51           s(  0.84%)p 6.61(  5.55%)d99.99( 93.61%)
                                            0.0000 -0.0025 -0.0453  0.0796  0.0003
                                           -0.0798  0.0176 -0.2155 -0.0050  0.0485
                                           -0.8647  0.3504  0.1699  0.1610  0.1042
   466. (0.00006) RY*( 9) C  51           s( 52.25%)p 0.00(  0.13%)d 0.91( 47.62%)
   467. (0.00003) RY*(10) C  51           s( 46.75%)p 0.00(  0.08%)d 1.14( 53.17%)
   468. (0.00778) RY*( 1) C  52           s(  0.81%)p99.99( 96.76%)d 3.02(  2.43%)
                                            0.0000 -0.0437 -0.0514  0.0592 -0.0348
                                            0.8848  0.0173 -0.3796 -0.0081  0.1976
                                           -0.0080 -0.0342 -0.0542 -0.1387  0.0305
   469. (0.00422) RY*( 2) C  52           s( 13.52%)p 5.46( 73.78%)d 0.94( 12.69%)
                                            0.0000 -0.0075  0.3671 -0.0206 -0.0120
                                           -0.3202 -0.0262 -0.7176  0.0177  0.3453
                                           -0.2087  0.1907  0.1090  0.1833 -0.0395
   470. (0.00239) RY*( 3) C  52           s( 15.84%)p 2.07( 32.84%)d 3.24( 51.32%)
                                            0.0000  0.0015  0.3979  0.0103  0.0117
                                            0.0604 -0.0095  0.3697 -0.0095  0.4333
                                           -0.4542 -0.5529 -0.0303  0.0176  0.0002
   471. (0.00192) RY*( 4) C  52           s( 20.10%)p 1.23( 24.68%)d 2.75( 55.22%)
                                            0.0000  0.0030  0.4483  0.0059  0.0182
                                            0.1166  0.0066  0.3818  0.0083  0.2950
                                            0.2005  0.6409  0.1355 -0.2833 -0.0517
   472. (0.00114) RY*( 5) C  52           s( 28.60%)p 1.93( 55.26%)d 0.56( 16.15%)
                                            0.0000  0.0100  0.5324 -0.0494  0.0200
                                            0.1755  0.0023 -0.0377  0.0022 -0.7211
                                           -0.3458  0.1009 -0.0805  0.0302  0.1558
   473. (0.00072) RY*( 6) C  52           s(  4.00%)p 0.68(  2.72%)d23.33( 93.29%)
                                            0.0000  0.0001  0.1987  0.0226  0.0048
                                           -0.0867  0.0060 -0.0401  0.0131  0.1334
                                            0.3745 -0.0542 -0.7231  0.0678  0.5120
   474. (0.00055) RY*( 7) C  52           s( 11.99%)p 0.70(  8.40%)d 6.64( 79.61%)
                                            0.0000  0.0041  0.3345  0.0894  0.0132
                                           -0.1205  0.0049 -0.2115 -0.0071 -0.1564
                                            0.4803 -0.4564  0.1874 -0.5331 -0.1944
   475. (0.00029) RY*( 8) C  52           s(  9.03%)p 0.54(  4.85%)d 9.54( 86.12%)
                                            0.0000 -0.0153  0.2572  0.1546 -0.0379
                                            0.1889  0.0026  0.0945 -0.0040 -0.0489
                                            0.4281 -0.1019  0.1210  0.7478 -0.3062
   476. (0.00013) RY*( 9) C  52           s( 88.57%)p 0.00(  0.40%)d 0.12( 11.04%)
                                            0.0000  0.0111 -0.0429  0.9401  0.0130
                                           -0.0578  0.0012  0.0107  0.0016 -0.0182
                                           -0.0955  0.0427  0.1585 -0.0205  0.2718
   477. (0.00003) RY*(10) C  52           s(  7.77%)p 0.05(  0.42%)d11.81( 91.81%)
   478. (0.00694) RY*( 1) C  53           s(  2.95%)p32.58( 96.27%)d 0.26(  0.78%)
                                            0.0000  0.0336  0.1584 -0.0577  0.0275
                                           -0.9779 -0.0112 -0.0087  0.0066 -0.0729
                                           -0.0783  0.0342 -0.0090  0.0135 -0.0146
   479. (0.00429) RY*( 2) C  53           s(  0.09%)p99.99( 83.36%)d99.99( 16.55%)
                                            0.0000  0.0229  0.0148 -0.0124  0.0090
                                            0.0497  0.0184  0.8679 -0.0044 -0.2784
                                           -0.2974  0.1589 -0.0006  0.2272 -0.0125
   480. (0.00237) RY*( 3) C  53           s(  0.02%)p31.50(  0.54%)d99.99( 99.44%)
                                            0.0000  0.0006  0.0130 -0.0014  0.0036
                                            0.0119 -0.0063  0.0027 -0.0201 -0.0692
                                           -0.2906 -0.5681  0.5571 -0.1083 -0.5150
   481. (0.00171) RY*( 4) C  53           s( 64.38%)p 0.07(  4.62%)d 0.48( 31.00%)
                                            0.0000 -0.0029  0.8020 -0.0241  0.0228
                                            0.1365 -0.0157 -0.1469  0.0066 -0.0718
                                            0.1132  0.0114  0.1269  0.5297 -0.0182
   482. (0.00092) RY*( 5) C  53           s(  1.84%)p46.49( 85.64%)d 6.79( 12.51%)
                                            0.0000 -0.0022  0.1161  0.0703  0.0011
                                           -0.0534  0.0005  0.2830  0.0114  0.8794
                                            0.0783  0.2097  0.2424 -0.0448 -0.1195
   483. (0.00065) RY*( 6) C  53           s(  0.28%)p42.12( 11.69%)d99.99( 88.03%)
                                            0.0000 -0.0023  0.0343  0.0399 -0.0012
                                           -0.0207  0.0005  0.0863 -0.0043  0.3302
                                           -0.2528 -0.6660 -0.5226  0.2252  0.2212
   484. (0.00027) RY*( 7) C  53           s( 26.12%)p 0.05(  1.43%)d 2.77( 72.44%)
                                            0.0000 -0.0104  0.5056  0.0739 -0.0148
                                            0.1132  0.0123 -0.0264 -0.0052 -0.0212
                                           -0.4195  0.1573 -0.3078 -0.6445 -0.1163
   485. (0.00024) RY*( 8) C  53           s(  6.69%)p 2.30( 15.39%)d11.65( 77.92%)
                                            0.0000  0.0243  0.2289  0.1178  0.0116
                                           -0.0366 -0.0317  0.3631  0.0120 -0.1394
                                            0.6950 -0.3616  0.0042 -0.3891  0.1184
   486. (0.00009) RY*( 9) C  53           s( 90.03%)p 0.01(  1.04%)d 0.10(  8.93%)
   487. (0.00003) RY*(10) C  53           s(  7.79%)p 0.02(  0.14%)d11.81( 92.06%)
   488. (0.00080) RY*( 1) H  54           s(100.00%)
                                           -0.0010  1.0000
   489. (0.00091) RY*( 1) H  55           s(100.00%)
                                           -0.0015  1.0000
   490. (0.00314) RY*( 1) C  56           s(  0.01%)p99.99( 94.68%)d99.99(  5.31%)
                                            0.0000  0.0109 -0.0017 -0.0010  0.0172
                                            0.5648 -0.0084 -0.1098 -0.0181 -0.7843
                                           -0.0795 -0.1024 -0.0570  0.1622 -0.0817
   491. (0.00243) RY*( 2) C  56           s(  0.77%)p99.99( 89.09%)d13.12( 10.14%)
                                            0.0000 -0.0204  0.0855  0.0002 -0.0047
                                           -0.6900 -0.0014 -0.4684 -0.0032 -0.4420
                                            0.0672 -0.1485 -0.1705 -0.2035 -0.0657
   492. (0.00148) RY*( 3) C  56           s(  1.48%)p62.89( 93.19%)d 3.59(  5.33%)
                                            0.0000 -0.0077  0.1215  0.0020 -0.0053
                                           -0.2926 -0.0141  0.8483  0.0106 -0.3555
                                           -0.1341  0.0483 -0.0543 -0.1730  0.0080
   493. (0.00064) RY*( 4) C  56           s( 85.92%)p 0.01(  0.73%)d 0.16( 13.35%)
                                            0.0000  0.0028  0.9264  0.0321  0.0093
                                            0.0183 -0.0060 -0.0178  0.0058  0.0804
                                            0.1052  0.0149 -0.1208  0.3269 -0.0269
   494. (0.00042) RY*( 5) C  56           s(  0.67%)p 1.47(  0.98%)d99.99( 98.35%)
                                            0.0000 -0.0002  0.0813  0.0078  0.0040
                                           -0.0185 -0.0100  0.0184 -0.0142  0.0939
                                           -0.2600 -0.3358  0.4031 -0.0700 -0.7974
   495. (0.00013) RY*( 6) C  56           s(  2.22%)p 2.44(  5.43%)d41.54( 92.35%)
                                            0.0000 -0.0040  0.1366  0.0595  0.0111
                                           -0.0946 -0.0003 -0.0965  0.0213 -0.1884
                                           -0.0008  0.2614  0.8669 -0.0121  0.3215
   496. (0.00006) RY*( 7) C  56           s(  5.55%)p 1.29(  7.13%)d15.74( 87.32%)
   497. (0.00003) RY*( 8) C  56           s( 12.82%)p 0.56(  7.17%)d 6.24( 80.02%)
   498. (0.00001) RY*( 9) C  56           s( 90.12%)p 0.01(  0.91%)d 0.10(  8.98%)
   499. (0.00002) RY*(10) C  56           s(  0.50%)p 1.71(  0.85%)d99.99( 98.65%)
   500. (0.00153) RY*( 1) H  57           s(100.00%)
                                           -0.0030  1.0000
   501. (0.00125) RY*( 1) H  58           s(100.00%)
                                           -0.0019  1.0000
   502. (0.00569) RY*( 1) C  59           s(  2.44%)p37.50( 91.46%)d 2.50(  6.10%)
                                            0.0000  0.0246  0.1541  0.0059  0.0232
                                            0.2449 -0.0352 -0.8198  0.0140  0.4250
                                           -0.0707  0.1207 -0.1763 -0.0242  0.0990
   503. (0.00383) RY*( 2) C  59           s(  1.53%)p61.05( 93.49%)d 3.25(  4.98%)
                                            0.0000 -0.0051  0.1227  0.0154  0.0061
                                           -0.8644  0.0171 -0.3755 -0.0015 -0.2153
                                           -0.1134 -0.1441  0.1114  0.0040  0.0611
   504. (0.00297) RY*( 3) C  59           s(  5.79%)p14.81( 85.75%)d 1.46(  8.46%)
                                            0.0000  0.0099  0.2403 -0.0070 -0.0034
                                            0.3592  0.0080 -0.2456  0.0157 -0.8172
                                            0.0604 -0.0091  0.0100  0.0069  0.2842
   505. (0.00176) RY*( 4) C  59           s( 42.80%)p 0.29( 12.25%)d 1.05( 44.95%)
                                            0.0000 -0.0049  0.6537 -0.0271 -0.0102
                                           -0.0497 -0.0083  0.2955  0.0165  0.1795
                                           -0.1457 -0.2618 -0.4247  0.2875  0.3110
   506. (0.00071) RY*( 5) C  59           s( 45.10%)p 0.01(  0.64%)d 1.20( 54.25%)
                                            0.0000  0.0033  0.6668  0.0796  0.0059
                                           -0.0286  0.0103  0.0611  0.0110  0.0399
                                            0.2476  0.4219  0.3401 -0.1497 -0.4064
   507. (0.00036) RY*( 6) C  59           s(  2.51%)p 0.87(  2.19%)d38.03( 95.31%)
                                            0.0000  0.0015  0.1571  0.0193  0.0015
                                            0.1338 -0.0075  0.0475  0.0004  0.0406
                                           -0.4355 -0.4342  0.1524 -0.7409 -0.0525
   508. (0.00023) RY*( 7) C  59           s(  0.88%)p 4.61(  4.04%)d99.99( 95.09%)
                                            0.0000  0.0071  0.0176  0.0916  0.0016
                                            0.0428  0.0236 -0.1498  0.0245 -0.1222
                                            0.3716 -0.5127 -0.3836  0.0453 -0.6330
   509. (0.00015) RY*( 8) C  59           s(  1.06%)p 3.42(  3.64%)d89.62( 95.30%)
                                            0.0000 -0.0047 -0.0243  0.1001  0.0190
                                           -0.1322 -0.0009  0.0562 -0.0178  0.1227
                                            0.7034 -0.0302 -0.1463 -0.4745  0.4591
   510. (0.00009) RY*( 9) C  59           s(  1.95%)p 3.40(  6.64%)d46.86( 91.41%)
   511. (0.00002) RY*(10) C  59           s( 95.97%)p 0.00(  0.18%)d 0.04(  3.85%)
   512. (0.00306) RY*( 1) H  60           s(100.00%)
                                           -0.0071  1.0000
   513. (0.00786) RY*( 1) C  61           s(  4.62%)p20.21( 93.36%)d 0.44(  2.02%)
                                            0.0000  0.0391  0.2083 -0.0355  0.0020
                                           -0.0506  0.0176 -0.9638 -0.0151 -0.0402
                                           -0.0092 -0.0008 -0.0213 -0.1131 -0.0828
   514. (0.00395) RY*( 2) C  61           s(  0.05%)p99.99( 93.78%)d99.99(  6.16%)
                                            0.0000  0.0203  0.0058 -0.0097 -0.0157
                                            0.2891  0.0095 -0.0452 -0.0059  0.9230
                                           -0.0692 -0.0961 -0.1958 -0.0609  0.0747
   515. (0.00277) RY*( 3) C  61           s(  2.22%)p40.56( 89.87%)d 3.57(  7.91%)
                                            0.0000  0.0122  0.1470  0.0198 -0.0156
                                           -0.8975  0.0024  0.0751  0.0167  0.2949
                                            0.2444  0.0773 -0.0273 -0.1097  0.0253
   516. (0.00157) RY*( 4) C  61           s( 23.39%)p 0.20(  4.68%)d 3.08( 71.93%)
                                            0.0000  0.0016  0.4831 -0.0231  0.0063
                                            0.1306  0.0202  0.0898  0.0087  0.1454
                                           -0.0897  0.3665  0.7524 -0.1033 -0.0133
   517. (0.00100) RY*( 5) C  61           s( 15.12%)p 0.35(  5.29%)d 5.27( 79.59%)
                                            0.0000 -0.0094  0.3883 -0.0176 -0.0042
                                           -0.0070  0.0146  0.1630 -0.0094 -0.1611
                                           -0.4714  0.0662 -0.4070 -0.6136  0.1648
   518. (0.00092) RY*( 6) C  61           s( 21.56%)p 0.04(  0.88%)d 3.60( 77.56%)
                                            0.0000  0.0058  0.4638  0.0219  0.0247
                                           -0.0763  0.0377 -0.0068 -0.0136 -0.0269
                                           -0.2506 -0.0471 -0.1804  0.7160  0.4066
   519. (0.00054) RY*( 7) C  61           s( 25.23%)p 0.23(  5.76%)d 2.74( 69.01%)
                                            0.0000 -0.0111  0.4991  0.0547  0.0006
                                            0.1946 -0.0178  0.1102  0.0047 -0.0855
                                            0.5934 -0.5640 -0.0224 -0.1390 -0.0024
   520. (0.00035) RY*( 8) C  61           s(  2.95%)p 1.54(  4.55%)d31.33( 92.49%)
                                            0.0000 -0.0031  0.1593 -0.0643 -0.0176
                                            0.2076 -0.0086  0.0297 -0.0127 -0.0315
                                            0.4746  0.7135 -0.4186  0.0816 -0.0936
   521. (0.00032) RY*( 9) C  61           s(  6.72%)p 0.26(  1.74%)d13.62( 91.54%)
                                            0.0000 -0.0025  0.2444  0.0865  0.0085
                                           -0.0555 -0.0108  0.1074 -0.0107  0.0495
                                           -0.2520 -0.0879 -0.1409  0.2084 -0.8837
   522. (0.00002) RY*(10) C  61           s( 98.30%)p 0.00(  0.30%)d 0.01(  1.40%)
   523. (0.00471) RY*( 1) C  62           s(  0.90%)p99.99( 95.11%)d 4.40(  3.98%)
                                            0.0000  0.0109  0.0939 -0.0104 -0.0104
                                           -0.7772  0.0197  0.4359 -0.0063 -0.3957
                                           -0.0648 -0.0714  0.1269  0.1033 -0.0610
   524. (0.00389) RY*( 2) C  62           s(  3.37%)p28.02( 94.50%)d 0.63(  2.13%)
                                            0.0000  0.0195  0.1821  0.0136  0.0142
                                           -0.4784  0.0023 -0.8442 -0.0124  0.0557
                                           -0.0805 -0.0162  0.0085  0.0090  0.1199
   525. (0.00299) RY*( 3) C  62           s(  0.03%)p99.99( 92.21%)d99.99(  7.76%)
                                            0.0000 -0.0050  0.0080  0.0147 -0.0029
                                           -0.3047  0.0172  0.2206  0.0035  0.8833
                                           -0.1590  0.0369 -0.0953  0.0843 -0.1863
   526. (0.00099) RY*( 4) C  62           s( 81.59%)p 0.03(  2.75%)d 0.19( 15.65%)
                                            0.0000 -0.0066  0.9032  0.0122 -0.0016
                                            0.1334 -0.0031  0.0896 -0.0069  0.0406
                                            0.1050  0.1995  0.2271 -0.1910 -0.1328
   527. (0.00054) RY*( 5) C  62           s( 14.45%)p 0.13(  1.93%)d 5.79( 83.62%)
                                            0.0000 -0.0007  0.3719 -0.0785 -0.0043
                                            0.0929 -0.0025  0.0753  0.0142 -0.0690
                                           -0.1913 -0.3872 -0.6875  0.3583  0.2205
   528. (0.00044) RY*( 6) C  62           s(  0.51%)p 0.03(  0.02%)d99.99( 99.48%)
                                            0.0000 -0.0017 -0.0028  0.0710 -0.0056
                                            0.0064  0.0061  0.0009 -0.0020  0.0073
                                           -0.2630 -0.6569  0.0201 -0.6762 -0.1907
   529. (0.00028) RY*( 7) C  62           s(  0.30%)p15.78(  4.70%)d99.99( 95.00%)
                                            0.0000  0.0026 -0.0359  0.0410  0.0112
                                           -0.0294  0.0182 -0.1517  0.0041 -0.1505
                                            0.2816  0.0599 -0.3811  0.0623 -0.8474
   530. (0.00020) RY*( 8) C  62           s(  0.17%)p16.17(  2.74%)d99.99( 97.09%)
                                            0.0000  0.0030  0.0355 -0.0207  0.0079
                                           -0.0097  0.0106 -0.0177 -0.0154  0.1631
                                            0.6857 -0.5733  0.2974  0.2853  0.0468
   531. (0.00016) RY*( 9) C  62           s(  2.40%)p 2.46(  5.91%)d38.14( 91.68%)
                                            0.0000  0.0013 -0.0274  0.1526  0.0218
                                           -0.2100 -0.0005  0.1047 -0.0013  0.0600
                                            0.5397  0.1962 -0.4633 -0.4988  0.3516
   532. (0.00003) RY*(10) C  62           s( 96.33%)p 0.00(  0.24%)d 0.04(  3.43%)
   533. (0.00599) RY*( 1) C  63           s(  1.06%)p90.99( 96.22%)d 2.58(  2.73%)
                                            0.0000  0.0357  0.0890 -0.0371  0.0179
                                           -0.3468 -0.0300  0.7845  0.0232 -0.4740
                                           -0.0914  0.1036 -0.0759 -0.0060  0.0490
   534. (0.00371) RY*( 2) C  63           s(  0.50%)p99.99( 89.69%)d19.58(  9.81%)
                                            0.0000 -0.0248  0.0660  0.0067  0.0279
                                            0.3422  0.0184  0.5445 -0.0058  0.6944
                                           -0.1635 -0.0010  0.0265 -0.2634  0.0356
   535. (0.00252) RY*( 3) C  63           s(  3.91%)p18.64( 72.93%)d 5.92( 23.15%)
                                            0.0000 -0.0193  0.1959 -0.0190  0.0249
                                            0.7230  0.0163 -0.0659  0.0114 -0.4486
                                           -0.3533  0.2283 -0.0757 -0.0872  0.2032
   536. (0.00160) RY*( 4) C  63           s( 23.28%)p 0.08(  1.78%)d 3.22( 74.94%)
                                            0.0000  0.0063  0.4823 -0.0128  0.0006
                                           -0.0824 -0.0196 -0.0957 -0.0069 -0.0372
                                           -0.0868  0.2088  0.1240 -0.3218 -0.7611
   537. (0.00107) RY*( 5) C  63           s( 66.99%)p 0.09(  5.94%)d 0.40( 27.07%)
                                            0.0000  0.0046  0.8184 -0.0142 -0.0049
                                           -0.1475 -0.0140 -0.0703  0.0143  0.1796
                                            0.1306  0.0450 -0.0626  0.3045  0.3936
   538. (0.00049) RY*( 6) C  63           s(  2.01%)p11.45( 23.05%)d37.21( 74.94%)
                                            0.0000 -0.0076  0.1305  0.0551  0.0029
                                            0.3798 -0.0113  0.2099  0.0192 -0.2041
                                            0.5751 -0.4646  0.4185  0.0913 -0.1391
   539. (0.00039) RY*( 7) C  63           s(  0.37%)p 3.54(  1.31%)d99.99( 98.32%)
                                            0.0000 -0.0087  0.0475  0.0371 -0.0023
                                            0.0928  0.0355 -0.0014 -0.0302 -0.0485
                                            0.4715 -0.0772 -0.7864 -0.3685 -0.0260
   540. (0.00019) RY*( 8) C  63           s(  2.37%)p 0.64(  1.52%)d40.61( 96.12%)
                                            0.0000  0.0045  0.1535 -0.0098  0.0167
                                           -0.0869  0.0027 -0.0597 -0.0035 -0.0613
                                           -0.5028 -0.8167 -0.1850 -0.0682 -0.0507
   541. (0.00015) RY*( 9) C  63           s(  0.73%)p10.40(  7.55%)d99.99( 91.73%)
                                            0.0000 -0.0108 -0.0563  0.0630  0.0060
                                            0.2141 -0.0134  0.1435 -0.0123  0.0933
                                           -0.0758  0.0435 -0.3717  0.7585 -0.4429
   542. (0.00003) RY*(10) C  63           s( 98.98%)p 0.00(  0.24%)d 0.01(  0.78%)
   543. (0.00129) RY*( 1) H  64           s(100.00%)
                                           -0.0035  1.0000
   544. (0.01526) RY*( 1) C  65           s( 16.59%)p 5.02( 83.31%)d 0.01(  0.10%)
                                            0.0000  0.0690  0.3957 -0.0675  0.0208
                                           -0.2929 -0.0537  0.8499 -0.0111  0.1466
                                           -0.0065 -0.0140  0.0203 -0.0164 -0.0092
   545. (0.00455) RY*( 2) C  65           s(  0.68%)p89.85( 60.69%)d57.20( 38.63%)
                                            0.0000 -0.0086  0.0790  0.0209  0.0045
                                           -0.0921 -0.0039  0.0779  0.0170 -0.7694
                                           -0.1331  0.1902 -0.5390 -0.0717 -0.1917
   546. (0.00364) RY*( 3) C  65           s( 13.85%)p 5.03( 69.63%)d 1.19( 16.51%)
                                            0.0000 -0.0130  0.3643  0.0751  0.0485
                                            0.8212 -0.0077  0.1290 -0.0112 -0.0523
                                            0.3296  0.0704 -0.0432 -0.2121  0.0686
   547. (0.00174) RY*( 4) C  65           s( 27.16%)p 1.37( 37.19%)d 1.31( 35.65%)
                                            0.0000  0.0001  0.5037  0.1339  0.0005
                                           -0.0939 -0.0291 -0.3315  0.0111  0.5022
                                           -0.1709  0.1492 -0.5230  0.0608 -0.1668
   548. (0.00157) RY*( 5) C  65           s( 39.37%)p 0.58( 22.82%)d 0.96( 37.81%)
                                            0.0000 -0.0097  0.6125  0.1360 -0.0031
                                           -0.1643 -0.0311 -0.2745 -0.0192 -0.3529
                                           -0.0641 -0.1485  0.3873  0.2738  0.3563
   549. (0.00046) RY*( 6) C  65           s( 10.49%)p 0.07(  0.71%)d 8.47( 88.81%)
                                            0.0000 -0.0089  0.1227  0.2996 -0.0090
                                            0.0441  0.0231 -0.0350  0.0060 -0.0570
                                           -0.2354 -0.4304  0.2891 -0.3111 -0.6834
   550. (0.00032) RY*( 7) C  65           s(  1.49%)p 2.41(  3.59%)d63.75( 94.92%)
                                            0.0000 -0.0010 -0.0149  0.1211 -0.0085
                                            0.1717  0.0017  0.0797  0.0017  0.0019
                                           -0.3105  0.7287  0.3735  0.3203 -0.2823
   551. (0.00009) RY*( 8) C  65           s( 27.23%)p 0.45( 12.26%)d 2.22( 60.52%)
   552. (0.00007) RY*( 9) C  65           s( 42.73%)p 0.22(  9.32%)d 1.12( 47.95%)
   553. (0.00003) RY*(10) C  65           s( 20.59%)p 0.03(  0.72%)d 3.82( 78.69%)
   554. (0.00365) RY*( 1) O  66           s(  0.17%)p99.99( 99.79%)d 0.30(  0.05%)
                                            0.0000  0.0013  0.0368 -0.0172 -0.0007
                                           -0.1352 -0.0054  0.2086 -0.0142 -0.9674
                                           -0.0024 -0.0047 -0.0209 -0.0037 -0.0037
   555. (0.00048) RY*( 2) O  66           s( 80.61%)p 0.10(  7.94%)d 0.14( 11.45%)
                                            0.0000  0.0104  0.8853 -0.1489 -0.0054
                                           -0.1452  0.0292 -0.2390  0.0164  0.0081
                                            0.1341  0.0786 -0.2293  0.1933  0.0194
   556. (0.00028) RY*( 3) O  66           s(  3.87%)p19.92( 77.16%)d 4.90( 18.97%)
                                            0.0000  0.0047 -0.1185  0.1570 -0.0059
                                            0.1305  0.0126 -0.8413 -0.0206 -0.2147
                                            0.0755 -0.0334  0.3089  0.0281  0.2944
   557. (0.00016) RY*( 4) O  66           s(  2.56%)p36.26( 92.94%)d 1.75(  4.50%)
                                            0.0000  0.0049  0.1551 -0.0395 -0.0252
                                            0.9429  0.0041  0.1789  0.0029 -0.0874
                                            0.1947  0.0230 -0.0124  0.0242  0.0759
   558. (0.00010) RY*( 5) O  66           s( 47.16%)p 0.02(  0.80%)d 1.10( 52.03%)
                                            0.0000 -0.0147  0.3338  0.6000  0.0095
                                            0.0833 -0.0276  0.0009 -0.0103 -0.0116
                                           -0.2966 -0.1141  0.3145 -0.3247 -0.4636
   559. (0.00007) RY*( 6) O  66           s( 14.25%)p 0.71( 10.09%)d 5.31( 75.66%)
   560. (0.00003) RY*( 7) O  66           s(  8.44%)p 0.26(  2.20%)d10.59( 89.36%)
   561. (0.00001) RY*( 8) O  66           s( 22.46%)p 0.25(  5.60%)d 3.20( 71.93%)
   562. (0.00002) RY*( 9) O  66           s( 20.43%)p 0.21(  4.24%)d 3.69( 75.33%)
   563. (0.00001) RY*(10) O  66           s(  0.06%)p 0.92(  0.06%)d99.99( 99.88%)
   564. (0.00210) RY*( 1) O  67           s(  3.81%)p23.62( 89.92%)d 1.65(  6.27%)
                                            0.0000  0.0000  0.1940  0.0205  0.0027
                                            0.1720 -0.0004 -0.2869 -0.0094 -0.8872
                                           -0.0065  0.1103  0.1818 -0.1313 -0.0143
   565. (0.00165) RY*( 2) O  67           s( 12.06%)p 6.30( 75.93%)d 1.00( 12.01%)
                                            0.0000  0.0013  0.3467 -0.0190  0.0046
                                            0.6970  0.0017 -0.3826  0.0004  0.3565
                                           -0.1660  0.0477 -0.1173 -0.2707  0.0566
   566. (0.00059) RY*( 3) O  67           s( 64.81%)p 0.52( 33.50%)d 0.03(  1.69%)
                                            0.0000 -0.0067  0.7905  0.1522  0.0014
                                           -0.0266 -0.0007  0.5774  0.0009 -0.0316
                                            0.0718 -0.0824 -0.0216  0.0129 -0.0654
   567. (0.00009) RY*( 4) O  67           s(  7.50%)p 4.79( 35.88%)d 7.55( 56.63%)
   568. (0.00004) RY*( 5) O  67           s( 24.80%)p 0.33(  8.06%)d 2.71( 67.14%)
   569. (0.00004) RY*( 6) O  67           s(  7.70%)p 5.80( 44.62%)d 6.19( 47.68%)
   570. (0.00002) RY*( 7) O  67           s(  8.01%)p 0.14(  1.14%)d11.34( 90.85%)
   571. (0.00001) RY*( 8) O  67           s( 58.64%)p 0.01(  0.53%)d 0.70( 40.83%)
   572. (0.00001) RY*( 9) O  67           s(  8.00%)p 1.11(  8.87%)d10.39( 83.13%)
   573. (0.00001) RY*(10) O  67           s(  4.70%)p 0.39(  1.85%)d19.90( 93.45%)
   574. (0.00149) RY*( 1) H  68           s(100.00%)
                                            0.0045  1.0000
   575. (0.00321) RY*( 1) O  69           s(  1.80%)p52.81( 95.27%)d 1.62(  2.93%)
                                            0.0000  0.0023  0.1336  0.0136  0.0030
                                           -0.1314 -0.0006  0.6448 -0.0009  0.7208
                                           -0.0978 -0.0622 -0.0020 -0.0358 -0.1207
   576. (0.00192) RY*( 2) O  69           s(  2.29%)p37.94( 86.74%)d 4.80( 10.97%)
                                            0.0000  0.0148  0.1113 -0.1013 -0.0013
                                           -0.6379  0.0031  0.4256 -0.0029 -0.5285
                                           -0.2590  0.1998  0.0349  0.0332  0.0203
   577. (0.00069) RY*( 3) O  69           s( 12.82%)p 6.38( 81.81%)d 0.42(  5.38%)
                                            0.0000  0.0013  0.3564  0.0338  0.0022
                                           -0.5927  0.0068 -0.5873 -0.0066  0.3488
                                           -0.1158 -0.0352 -0.0453 -0.1315  0.1406
   578. (0.00030) RY*( 4) O  69           s( 62.42%)p 0.23( 14.07%)d 0.38( 23.51%)
                                            0.0000 -0.0010  0.7893  0.0347 -0.0028
                                            0.3247 -0.0018  0.1012  0.0013 -0.1582
                                           -0.1256 -0.2463 -0.0628  0.2922  0.2634
   579. (0.00020) RY*( 5) O  69           s( 18.64%)p 0.07(  1.29%)d 4.30( 80.07%)
                                            0.0000 -0.0013  0.4316 -0.0116  0.0082
                                            0.0946  0.0050 -0.0618  0.0064 -0.0059
                                            0.3110  0.6103  0.1871 -0.0770 -0.5391
   580. (0.00010) RY*( 6) O  69           s( 60.04%)p 0.11(  6.58%)d 0.56( 33.38%)
   581. (0.00005) RY*( 7) O  69           s(  1.38%)p 1.89(  2.62%)d69.34( 96.00%)
   582. (0.00005) RY*( 8) O  69           s( 30.81%)p 0.06(  1.92%)d 2.18( 67.27%)
   583. (0.00003) RY*( 9) O  69           s(  7.66%)p 0.70(  5.36%)d11.35( 86.98%)
   584. (0.00001) RY*(10) O  69           s(  2.18%)p 2.13(  4.64%)d42.77( 93.19%)
   585. (0.00286) RY*( 1) O  70           s( 20.88%)p 3.43( 71.73%)d 0.35(  7.39%)
                                            0.0000  0.0096  0.4567 -0.0127 -0.0048
                                           -0.8237 -0.0090 -0.0804  0.0018  0.1794
                                            0.0468 -0.0293  0.1015  0.2455  0.0154
   586. (0.00260) RY*( 2) O  70           s(  1.64%)p58.26( 95.39%)d 1.82(  2.98%)
                                            0.0000  0.0024  0.1279 -0.0014 -0.0018
                                           -0.0811 -0.0015 -0.3126  0.0022 -0.9217
                                            0.0595  0.1441  0.0532  0.0428  0.0287
   587. (0.00065) RY*( 3) O  70           s(  6.55%)p12.12( 79.43%)d 2.14( 14.01%)
                                            0.0000  0.0045  0.2558  0.0098 -0.0045
                                            0.0438 -0.0023  0.8546  0.0001 -0.2491
                                            0.3432 -0.1240  0.0661  0.0227  0.0457
   588. (0.00025) RY*( 4) O  70           s(  5.95%)p 0.43(  2.53%)d15.37( 91.52%)
                                            0.0000 -0.0009  0.2366  0.0596  0.0003
                                            0.1438  0.0008 -0.0567  0.0030  0.0377
                                            0.0581  0.0653 -0.7631  0.2803  0.4967
   589. (0.00020) RY*( 5) O  70           s( 63.92%)p 0.37( 23.57%)d 0.20( 12.51%)
                                            0.0000 -0.0036  0.7845  0.1543  0.0019
                                            0.4517  0.0004 -0.1394 -0.0014  0.1109
                                           -0.2054  0.0470  0.1846 -0.0814 -0.1999
   590. (0.00008) RY*( 6) O  70           s( 28.73%)p 0.46( 13.18%)d 2.02( 58.09%)
   591. (0.00005) RY*( 7) O  70           s( 59.78%)p 0.06(  3.68%)d 0.61( 36.54%)
   592. (0.00001) RY*( 8) O  70           s(  0.61%)p 4.09(  2.50%)d99.99( 96.88%)
   593. (0.00002) RY*( 9) O  70           s( 10.75%)p 0.67(  7.23%)d 7.63( 82.02%)
   594. (0.00001) RY*(10) O  70           s(  1.21%)p 0.85(  1.02%)d80.95( 97.77%)
   595. (0.00229) RY*( 1) C  71           s( 19.96%)p 2.54( 50.60%)d 1.48( 29.44%)
                                            0.0000  0.0064  0.4427 -0.0597  0.0450
                                           -0.1185  0.0279 -0.6707 -0.0032  0.1982
                                            0.3682 -0.0758  0.1915  0.3412  0.0003
   596. (0.00161) RY*( 2) C  71           s(  0.66%)p99.99( 94.34%)d 7.58(  5.00%)
                                            0.0000 -0.0246 -0.0152  0.0758  0.0021
                                            0.9637 -0.0432  0.0045  0.0139  0.1125
                                            0.2013 -0.0640  0.0406  0.0608 -0.0028
   597. (0.00152) RY*( 3) C  71           s(  0.00%)p 1.00(  0.18%)d99.99( 99.82%)
                                            0.0000 -0.0003  0.0000  0.0020 -0.0030
                                            0.0096  0.0056  0.0155  0.0196  0.0322
                                            0.0342  0.4855  0.7298 -0.3229 -0.3527
   598. (0.00038) RY*( 4) C  71           s(  7.95%)p 3.41( 27.12%)d 8.17( 64.93%)
                                            0.0000  0.0000  0.2728  0.0711  0.0124
                                            0.1757  0.0203 -0.4894 -0.0045  0.0151
                                           -0.6151  0.1537 -0.2108 -0.4386  0.1022
   599. (0.00025) RY*( 5) C  71           s(  0.21%)p99.99( 93.16%)d31.52(  6.63%)
                                            0.0000  0.0002  0.0422  0.0180  0.0031
                                           -0.0839  0.0018  0.2197 -0.0063  0.9361
                                           -0.1716 -0.1728  0.0270 -0.0615 -0.0495
   600. (0.00003) RY*( 6) C  71           s( 14.54%)p 0.20(  2.87%)d 5.68( 82.59%)
   601. (0.00000) RY*( 7) C  71           s(  0.13%)p32.99(  4.44%)d99.99( 95.43%)
   602. (0.00000) RY*( 8) C  71           s( 59.93%)p 0.43( 25.60%)d 0.24( 14.47%)
   603. (0.00000) RY*( 9) C  71           s( 96.46%)p 0.01(  1.08%)d 0.03(  2.47%)
   604. (0.00000) RY*(10) C  71           s(  0.09%)p12.19(  1.16%)d99.99( 98.75%)
   605. (0.00189) RY*( 1) H  72           s(100.00%)
                                           -0.0048  1.0000
   606. (0.00052) RY*( 1) H  73           s(100.00%)
                                           -0.0009  1.0000
   607. (0.00186) RY*( 1) H  74           s(100.00%)
                                           -0.0047  1.0000
   608. (0.00529) RY*( 1) C  75           s(  0.55%)p99.99( 96.18%)d 5.98(  3.27%)
                                            0.0000 -0.0020  0.0736  0.0066  0.0155
                                            0.5627  0.0129  0.6698 -0.0133 -0.4427
                                           -0.0536  0.0077 -0.1091 -0.0784  0.1084
   609. (0.00357) RY*( 2) C  75           s(  1.33%)p70.65( 93.91%)d 3.58(  4.76%)
                                            0.0000  0.0071  0.1146  0.0101 -0.0029
                                           -0.7813 -0.0057  0.5587 -0.0053 -0.1284
                                            0.0826  0.1280 -0.0466  0.1272  0.0778
   610. (0.00154) RY*( 3) C  75           s(  9.76%)p 8.82( 86.13%)d 0.42(  4.11%)
                                            0.0000 -0.0226  0.3116  0.0041 -0.0003
                                            0.1556 -0.0077  0.3886 -0.0047  0.8282
                                            0.0314 -0.0746  0.1405 -0.1145  0.0416
   611. (0.00064) RY*( 4) C  75           s( 80.52%)p 0.11(  9.03%)d 0.13( 10.45%)
                                            0.0000  0.0072  0.8966  0.0338 -0.0133
                                            0.0205  0.0088 -0.2571 -0.0102 -0.1531
                                            0.0067  0.1549 -0.2806  0.0373 -0.0182
   612. (0.00035) RY*( 5) C  75           s(  2.93%)p 0.35(  1.02%)d32.82( 96.06%)
                                            0.0000  0.0042  0.1694  0.0236  0.0034
                                           -0.0238  0.0019 -0.0391  0.0081 -0.0894
                                           -0.4664 -0.4711  0.3894  0.4530  0.4053
   613. (0.00011) RY*( 6) C  75           s(  5.39%)p 1.21(  6.50%)d16.35( 88.11%)
                                            0.0000  0.0082  0.2093  0.1002  0.0012
                                           -0.0801 -0.0028  0.0224  0.0170 -0.2405
                                            0.0164 -0.0871  0.7084 -0.4283 -0.4335
   614. (0.00008) RY*( 7) C  75           s(  3.82%)p 0.86(  3.29%)d24.35( 92.90%)
   615. (0.00006) RY*( 8) C  75           s(  0.22%)p11.14(  2.49%)d99.99( 97.28%)
   616. (0.00001) RY*( 9) C  75           s(  0.35%)p 4.08(  1.44%)d99.99( 98.21%)
   617. (0.00001) RY*(10) C  75           s( 95.19%)p 0.00(  0.18%)d 0.05(  4.64%)
   618. (0.00142) RY*( 1) H  76           s(100.00%)
                                           -0.0017  1.0000
   619. (0.00151) RY*( 1) H  77           s(100.00%)
                                           -0.0015  1.0000
   620. (0.00385) RY*( 1) C  78           s(  1.54%)p58.29( 89.78%)d 5.64(  8.68%)
                                            0.0000 -0.0135  0.1234 -0.0003 -0.0066
                                           -0.4782 -0.0010 -0.1006  0.0341  0.8111
                                            0.1013 -0.0501 -0.1702 -0.0316 -0.2099
   621. (0.00299) RY*( 2) C  78           s( 22.10%)p 2.70( 59.71%)d 0.82( 18.19%)
                                            0.0000  0.0058  0.4692  0.0275 -0.0133
                                            0.4307 -0.0192 -0.6377 -0.0063  0.0665
                                            0.3652 -0.0644  0.1076 -0.1806 -0.0123
   622. (0.00163) RY*( 3) C  78           s(  6.30%)p13.37( 84.20%)d 1.51(  9.50%)
                                            0.0000  0.0011  0.2488 -0.0330 -0.0265
                                            0.6066 -0.0043  0.5874 -0.0069  0.3583
                                            0.0766 -0.0029 -0.0547  0.2784 -0.0928
   623. (0.00108) RY*( 4) C  78           s(  0.90%)p19.52( 17.55%)d90.69( 81.55%)
                                            0.0000 -0.0005 -0.0154  0.0936 -0.0071
                                            0.2089  0.0116 -0.2033 -0.0090  0.3006
                                           -0.5462  0.4758 -0.1318 -0.0878  0.5154
   624. (0.00048) RY*( 5) C  78           s( 47.99%)p 0.44( 21.11%)d 0.64( 30.90%)
                                            0.0000  0.0031  0.6927  0.0040 -0.0122
                                           -0.3103 -0.0152  0.3195 -0.0206 -0.1092
                                           -0.1772 -0.1775  0.2521 -0.2719  0.3295
   625. (0.00020) RY*( 6) C  78           s(  6.16%)p 1.30(  8.02%)d13.92( 85.82%)
                                            0.0000  0.0003  0.1467  0.2003  0.0112
                                           -0.0625  0.0117 -0.2755 -0.0045  0.0092
                                           -0.3857 -0.2783  0.2924  0.7356 -0.0727
   626. (0.00012) RY*( 7) C  78           s(  8.60%)p 1.21( 10.39%)d 9.42( 81.01%)
                                            0.0000 -0.0008  0.2773  0.0954  0.0332
                                           -0.2607 -0.0028  0.0373  0.0155 -0.1821
                                            0.3740  0.7173 -0.0308  0.3933  0.0115
   627. (0.00009) RY*( 8) C  78           s(  7.99%)p 0.38(  3.07%)d11.13( 88.94%)
   628. (0.00004) RY*( 9) C  78           s(  6.11%)p 0.88(  5.40%)d14.47( 88.49%)
   629. (0.00001) RY*(10) C  78           s( 92.24%)p 0.01(  1.14%)d 0.07(  6.62%)
   630. (0.00150) RY*( 1) H  79           s(100.00%)
                                           -0.0030  1.0000
   631. (0.00359) RY*( 1) H  80           s(100.00%)
                                           -0.0096  1.0000
   632. (0.00753) RY*( 1) N  81           s( 10.48%)p 8.42( 88.30%)d 0.12(  1.22%)
                                            0.0000  0.0123  0.3235 -0.0014  0.0057
                                            0.3176  0.0196  0.7659 -0.0052 -0.4417
                                            0.0280 -0.0518 -0.0885 -0.0297  0.0012
   633. (0.00150) RY*( 2) N  81           s(  9.28%)p 8.70( 80.79%)d 1.07(  9.93%)
                                            0.0000 -0.0099  0.3045  0.0003  0.0039
                                           -0.7942 -0.0040  0.3469 -0.0008  0.2383
                                            0.2104  0.1253  0.0493  0.0588  0.1829
   634. (0.00105) RY*( 3) N  81           s(  3.68%)p20.64( 76.00%)d 5.52( 20.31%)
                                            0.0000 -0.0097  0.1910  0.0156 -0.0004
                                            0.3729  0.0010  0.2077 -0.0006  0.7602
                                           -0.2795 -0.1463  0.0269  0.0401  0.3182
   635. (0.00063) RY*( 4) N  81           s( 73.91%)p 0.24( 17.59%)d 0.12(  8.50%)
                                            0.0000  0.0039  0.8594  0.0222 -0.0024
                                            0.0557 -0.0036 -0.4142  0.0024 -0.0350
                                           -0.0350 -0.0228 -0.0223 -0.1433 -0.2495
   636. (0.00044) RY*( 5) N  81           s(  0.11%)p 4.88(  0.53%)d99.99( 99.36%)
                                            0.0000 -0.0012  0.0327  0.0050  0.0002
                                           -0.0621 -0.0032  0.0166 -0.0060  0.0341
                                           -0.2998  0.1911 -0.5722  0.6896 -0.2534
   637. (0.00034) RY*( 6) N  81           s(  0.28%)p 7.64(  2.17%)d99.99( 97.54%)
                                            0.0000  0.0023  0.0100  0.0523  0.0043
                                            0.1361 -0.0021 -0.0563  0.0031 -0.0005
                                            0.0051  0.8098 -0.3103 -0.3503  0.3172
   638. (0.00011) RY*( 7) N  81           s(  0.15%)p99.99( 19.51%)d99.99( 80.34%)
                                            0.0000  0.0044  0.0381 -0.0082  0.0162
                                           -0.2403  0.0064 -0.1480  0.0215 -0.3386
                                           -0.5402 -0.3364 -0.2345 -0.1290  0.5716
   639. (0.00008) RY*( 8) N  81           s(  2.24%)p 5.48( 12.29%)d38.15( 85.47%)
   640. (0.00003) RY*( 9) N  81           s( 10.11%)p 0.24(  2.46%)d 8.65( 87.43%)
   641. (0.00001) RY*(10) N  81           s( 89.81%)p 0.01(  0.49%)d 0.11(  9.70%)
   642. (0.00276) RY*( 1) C  82           s(  0.02%)p99.99( 82.89%)d99.99( 17.10%)
                                            0.0000  0.0007  0.0114  0.0051 -0.0124
                                           -0.4833 -0.0102 -0.3024 -0.0236 -0.7093
                                            0.0050 -0.2172  0.2347 -0.2287  0.1279
   643. (0.00232) RY*( 2) C  82           s( 13.32%)p 2.94( 39.20%)d 3.56( 47.48%)
                                            0.0000 -0.0073  0.3647 -0.0119 -0.0058
                                           -0.5033 -0.0222 -0.0684  0.0144  0.3651
                                           -0.0342  0.2061 -0.3175 -0.5585 -0.1354
   644. (0.00084) RY*( 3) C  82           s(  5.03%)p18.66( 93.87%)d 0.22(  1.10%)
                                            0.0000  0.0090  0.2015 -0.0980  0.0258
                                           -0.0723 -0.0300  0.9086 -0.0017 -0.3261
                                           -0.0089  0.0058 -0.0481 -0.0916 -0.0128
   645. (0.00050) RY*( 4) C  82           s( 37.36%)p 0.43( 16.07%)d 1.25( 46.57%)
                                            0.0000 -0.0017  0.5816  0.1878  0.0167
                                           -0.3381 -0.0093  0.0129 -0.0032  0.2141
                                            0.0049 -0.2815  0.2168  0.5810  0.0439
   646. (0.00006) RY*( 5) C  82           s( 28.67%)p 1.30( 37.18%)d 1.19( 34.15%)
   647. (0.00003) RY*( 6) C  82           s(  1.40%)p 9.67( 13.56%)d60.65( 85.04%)
   648. (0.00002) RY*( 7) C  82           s(  3.44%)p 0.72(  2.47%)d27.37( 94.09%)
   649. (0.00000) RY*( 8) C  82           s(  5.01%)p 0.25(  1.23%)d18.73( 93.77%)
   650. (0.00001) RY*( 9) C  82           s( 11.76%)p 1.03( 12.08%)d 6.48( 76.16%)
   651. (0.00000) RY*(10) C  82           s( 93.97%)p 0.02(  1.82%)d 0.04(  4.21%)
   652. (0.00080) RY*( 1) H  83           s(100.00%)
                                           -0.0011  1.0000
   653. (0.00096) RY*( 1) H  84           s(100.00%)
                                           -0.0017  1.0000
   654. (0.00334) RY*( 1) H  85           s(100.00%)
                                           -0.0086  1.0000
   655. (0.00375) RY*( 1) C  86           s(  1.22%)p76.87( 93.81%)d 4.07(  4.97%)
                                            0.0000 -0.0102  0.1094  0.0117 -0.0036
                                            0.1406  0.0214  0.8758 -0.0219 -0.3878
                                            0.1375 -0.1133  0.0905  0.0272 -0.0949
   656. (0.00232) RY*( 2) C  86           s(  1.44%)p62.59( 90.44%)d 5.62(  8.12%)
                                            0.0000  0.0132  0.1187  0.0139  0.0019
                                            0.9377 -0.0053 -0.0708  0.0049  0.1418
                                            0.0993  0.2460 -0.0858 -0.0035  0.0585
   657. (0.00173) RY*( 3) C  86           s(  6.39%)p13.69( 87.47%)d 0.96(  6.14%)
                                            0.0000 -0.0226  0.2517 -0.0015 -0.0097
                                            0.1051  0.0111 -0.4100  0.0081 -0.8339
                                           -0.1010 -0.1174  0.1062 -0.0491  0.1539
   658. (0.00062) RY*( 4) C  86           s( 80.24%)p 0.09(  7.46%)d 0.15( 12.30%)
                                            0.0000  0.0038  0.8955  0.0225  0.0115
                                           -0.2188 -0.0007  0.0300  0.0074  0.1600
                                            0.0757  0.2042 -0.2149  0.1668  0.0398
   659. (0.00023) RY*( 5) C  86           s(  2.08%)p 0.10(  0.22%)d47.00( 97.70%)
                                            0.0000 -0.0025  0.1157  0.0859  0.0034
                                           -0.0209  0.0056  0.0009  0.0043 -0.0408
                                           -0.3269  0.3790  0.1827 -0.5538 -0.6216
   660. (0.00020) RY*( 6) C  86           s(  0.87%)p 7.25(  6.29%)d99.99( 92.85%)
                                            0.0000  0.0073  0.0921 -0.0118 -0.0150
                                            0.1074 -0.0203  0.1738 -0.0029  0.1431
                                           -0.8934 -0.1661  0.0752  0.1174  0.2885
   661. (0.00006) RY*( 7) C  86           s(  0.04%)p82.88(  3.37%)d99.99( 96.59%)
   662. (0.00006) RY*( 8) C  86           s(  9.11%)p 1.11( 10.12%)d 8.87( 80.78%)
   663. (0.00002) RY*( 9) C  86           s(  0.81%)p 0.97(  0.78%)d99.99( 98.41%)
   664. (0.00001) RY*(10) C  86           s( 97.89%)p 0.00(  0.18%)d 0.02(  1.92%)
   665. (0.00185) RY*( 1) H  87           s(100.00%)
                                           -0.0026  1.0000
   666. (0.00152) RY*( 1) H  88           s(100.00%)
                                           -0.0025  1.0000
   667. (0.00487) RY*( 1) C  89           s(  0.32%)p99.99( 95.94%)d11.68(  3.74%)
                                            0.0000 -0.0147  0.0546  0.0027 -0.0072
                                            0.0857 -0.0216 -0.7987 -0.0314 -0.5592
                                            0.0827  0.0606 -0.0881  0.0312 -0.1348
   668. (0.00148) RY*( 2) C  89           s(  7.44%)p11.19( 83.19%)d 1.26(  9.38%)
                                            0.0000 -0.0162  0.2722 -0.0022  0.0058
                                           -0.2155 -0.0163  0.5118 -0.0002 -0.7233
                                           -0.1534  0.2405 -0.1077 -0.0082  0.0275
   669. (0.00081) RY*( 3) C  89           s( 27.14%)p 1.64( 44.42%)d 1.05( 28.44%)
                                            0.0000  0.0092  0.5194  0.0386  0.0022
                                           -0.6383 -0.0106 -0.1152  0.0081  0.1529
                                            0.4848 -0.1571 -0.0063  0.1127  0.1092
   670. (0.00055) RY*( 4) C  89           s( 47.11%)p 0.91( 42.86%)d 0.21( 10.04%)
                                            0.0000 -0.0044  0.6863 -0.0039 -0.0159
                                            0.6528  0.0073  0.0354  0.0072  0.0278
                                            0.0288 -0.1666  0.0650 -0.0620  0.2524
   671. (0.00019) RY*( 5) C  89           s(  0.85%)p 5.62(  4.77%)d99.99( 94.38%)
                                            0.0000 -0.0021  0.0390  0.0834  0.0077
                                           -0.1832 -0.0056 -0.0217  0.0072 -0.1164
                                           -0.2362 -0.5699  0.2118 -0.6947 -0.1890
   672. (0.00010) RY*( 6) C  89           s(  6.19%)p 1.37(  8.47%)d13.79( 85.35%)
                                            0.0000  0.0059  0.2168  0.1218  0.0200
                                           -0.2081  0.0073 -0.1796  0.0032  0.0929
                                           -0.7073 -0.0362  0.3849  0.4501  0.0349
   673. (0.00007) RY*( 7) C  89           s(  7.51%)p 1.90( 14.26%)d10.41( 78.23%)
   674. (0.00005) RY*( 8) C  89           s(  8.60%)p 0.51(  4.35%)d10.12( 87.04%)
   675. (0.00001) RY*( 9) C  89           s( 94.60%)p 0.01(  0.94%)d 0.05(  4.46%)
   676. (0.00001) RY*(10) C  89           s(  0.32%)p 3.00(  0.95%)d99.99( 98.73%)
   677. (0.00297) RY*( 1) H  90           s(100.00%)
                                           -0.0076  1.0000
   678. (0.00224) RY*( 1) H  91           s(100.00%)
                                           -0.0037  1.0000
   679. (0.02212) BD*( 1) C   1 - O   2  
                ( 66.12%)   0.8131* C   1 s( 33.78%)p 1.96( 66.10%)d 0.00(  0.12%)
                                            0.0000  0.5800 -0.0367 -0.0035  0.4833
                                            0.0381 -0.1462 -0.0104 -0.6340 -0.0514
                                           -0.0120 -0.0248  0.0063  0.0098  0.0165
                ( 33.88%)  -0.5821* O   2 s( 42.07%)p 1.37( 57.54%)d 0.01(  0.39%)
                                            0.0000  0.6484 -0.0131  0.0002 -0.4667
                                            0.0076  0.1207 -0.0002  0.5856 -0.0082
                                           -0.0117 -0.0512  0.0110  0.0203  0.0248
   680. (0.20690) BD*( 2) C   1 - O   2  
                ( 69.19%)   0.8318* C   1 s(  0.00%)p 1.00( 99.80%)d 0.00(  0.20%)
                                            0.0000  0.0035 -0.0024 -0.0004  0.5957
                                           -0.0233 -0.5486  0.0209  0.5838 -0.0198
                                           -0.0199 -0.0056  0.0145  0.0113 -0.0356
                ( 30.81%)  -0.5551* O   2 s(  0.00%)p 1.00( 99.65%)d 0.00(  0.35%)
                                            0.0000  0.0014 -0.0002 -0.0001  0.5944
                                           -0.0052 -0.5483  0.0047  0.5852 -0.0051
                                            0.0252  0.0055 -0.0199 -0.0171  0.0460
   681. (0.10605) BD*( 1) C   1 - O   3  
                ( 69.11%)   0.8313* C   1 s( 26.65%)p 2.74( 73.08%)d 0.01(  0.27%)
                                           -0.0001  0.5160 -0.0112 -0.0097 -0.6333
                                           -0.0321 -0.5606 -0.0286  0.1162  0.0075
                                            0.0421 -0.0097 -0.0132  0.0090 -0.0246
                ( 30.89%)  -0.5558* O   3 s( 34.00%)p 1.94( 65.93%)d 0.00(  0.07%)
                                            0.0000  0.5831  0.0002 -0.0013  0.6206
                                            0.0026  0.4972  0.0040 -0.1644  0.0016
                                            0.0157 -0.0159 -0.0066  0.0099 -0.0056
   682. (0.05907) BD*( 1) C   1 - C   5  
                ( 51.60%)   0.7183* C   1 s( 39.58%)p 1.53( 60.37%)d 0.00(  0.05%)
                                           -0.0001  0.6283  0.0322  0.0059  0.0692
                                            0.0125  0.5991 -0.0118  0.4894 -0.0098
                                           -0.0065  0.0042  0.0176 -0.0113  0.0063
                ( 48.40%)  -0.6957* C   5 s( 25.20%)p 2.97( 74.74%)d 0.00(  0.06%)
                                            0.0002  0.5020 -0.0053  0.0010 -0.0632
                                            0.0083 -0.6545 -0.0064 -0.5611  0.0004
                                            0.0021  0.0029  0.0204 -0.0128  0.0032
   683. (0.01524) BD*( 1) O   3 - H   4  
                ( 24.57%)   0.4957* O   3 s( 20.89%)p 3.78( 79.00%)d 0.01(  0.11%)
                                           -0.0002  0.4569 -0.0121  0.0045 -0.0504
                                           -0.0222 -0.6658 -0.0221 -0.5858  0.0010
                                           -0.0066 -0.0111  0.0254 -0.0074  0.0138
                ( 75.43%)  -0.8685* H   4 s(100.00%)
                                            0.9999 -0.0125
   684. (0.01307) BD*( 1) C   5 - H   6  
                ( 37.24%)   0.6103* C   5 s( 23.12%)p 3.32( 76.82%)d 0.00(  0.06%)
                                            0.0002 -0.4808 -0.0056  0.0008 -0.0848
                                           -0.0153  0.3313 -0.0048 -0.8068  0.0039
                                            0.0020 -0.0027  0.0174  0.0052 -0.0171
                ( 62.76%)  -0.7922* H   6 s(100.00%)
                                           -1.0000 -0.0026
   685. (0.01095) BD*( 1) C   5 - H   7  
                ( 37.04%)   0.6086* C   5 s( 23.99%)p 3.17( 75.95%)d 0.00(  0.06%)
                                            0.0002 -0.4898 -0.0056  0.0009 -0.7188
                                           -0.0019 -0.4590  0.0089  0.1787 -0.0119
                                           -0.0173  0.0091  0.0049 -0.0102  0.0098
                ( 62.96%)  -0.7935* H   7 s(100.00%)
                                           -1.0000 -0.0019
   686. (0.01204) BD*( 1) C   5 - C   8  
                ( 49.06%)   0.7004* C   5 s( 27.69%)p 2.61( 72.27%)d 0.00(  0.03%)
                                            0.0000 -0.5261  0.0113 -0.0011  0.6865
                                            0.0023 -0.5002 -0.0026  0.0357  0.0034
                                            0.0141 -0.0031  0.0011 -0.0077  0.0080
                ( 50.94%)  -0.7137* C   8 s( 26.15%)p 2.82( 73.81%)d 0.00(  0.04%)
                                           -0.0004 -0.5112  0.0119 -0.0011 -0.6879
                                           -0.0023  0.5139  0.0014 -0.0259 -0.0002
                                            0.0173 -0.0005  0.0009 -0.0049  0.0103
   687. (0.01452) BD*( 1) C   8 - H   9  
                ( 38.13%)   0.6175* C   8 s( 22.95%)p 3.36( 76.99%)d 0.00(  0.07%)
                                           -0.0001  0.4789  0.0093 -0.0009 -0.0910
                                           -0.0107  0.3131 -0.0075 -0.8145  0.0035
                                           -0.0018  0.0041 -0.0147 -0.0025  0.0211
                ( 61.87%)  -0.7866* H   9 s(100.00%)
                                            1.0000  0.0028
   688. (0.01429) BD*( 1) C   8 - H  10  
                ( 37.72%)   0.6142* C   8 s( 23.25%)p 3.30( 76.68%)d 0.00(  0.07%)
                                           -0.0001  0.4821  0.0090 -0.0008 -0.7158
                                           -0.0002 -0.4700  0.0035  0.1825 -0.0134
                                            0.0200 -0.0074 -0.0050  0.0079 -0.0115
                ( 62.28%)  -0.7891* H  10 s(100.00%)
                                            1.0000  0.0030
   689. (0.01241) BD*( 1) C   8 - C  11  
                ( 49.83%)   0.7059* C   8 s( 27.69%)p 2.61( 72.27%)d 0.00(  0.04%)
                                           -0.0002 -0.5261  0.0105 -0.0010 -0.0704
                                           -0.0010 -0.6451 -0.0013 -0.5491 -0.0017
                                           -0.0027 -0.0022 -0.0169  0.0096 -0.0027
                ( 50.17%)  -0.7083* C  11 s( 27.40%)p 2.65( 72.56%)d 0.00(  0.04%)
                                           -0.0002 -0.5233  0.0120 -0.0011  0.0713
                                            0.0009  0.6452  0.0023  0.5515  0.0025
                                           -0.0030 -0.0025 -0.0169  0.0096 -0.0030
   690. (0.01407) BD*( 1) C  11 - H  12  
                ( 37.70%)   0.6140* C  11 s( 23.03%)p 3.34( 76.91%)d 0.00(  0.07%)
                                            0.0001 -0.4798 -0.0101  0.0009 -0.0916
                                           -0.0116  0.3162 -0.0102 -0.8127  0.0031
                                            0.0017 -0.0037  0.0146  0.0027 -0.0205
                ( 62.30%)  -0.7893* H  12 s(100.00%)
                                           -1.0000 -0.0028
   691. (0.01397) BD*( 1) C  11 - H  13  
                ( 37.72%)   0.6141* C  11 s( 23.04%)p 3.34( 76.90%)d 0.00(  0.07%)
                                            0.0001 -0.4799 -0.0098  0.0009 -0.7200
                                           -0.0001 -0.4656  0.0044  0.1830 -0.0147
                                           -0.0195  0.0077  0.0051 -0.0081  0.0114
                ( 62.28%)  -0.7892* H  13 s(100.00%)
                                           -1.0000 -0.0027
   692. (0.01080) BD*( 1) C  11 - C  14  
                ( 50.96%)   0.7139* C  11 s( 26.58%)p 2.76( 73.38%)d 0.00(  0.04%)
                                            0.0002  0.5154 -0.0125  0.0011 -0.6833
                                           -0.0035  0.5159  0.0003 -0.0261 -0.0021
                                           -0.0174  0.0008 -0.0011  0.0053 -0.0104
                ( 49.04%)  -0.7003* C  14 s( 28.59%)p 2.50( 71.37%)d 0.00(  0.03%)
                                            0.0000  0.5346 -0.0115  0.0010  0.6733
                                            0.0029 -0.5097 -0.0004  0.0240  0.0010
                                           -0.0145  0.0019 -0.0014  0.0055 -0.0089
   693. (0.01306) BD*( 1) C  14 - H  15  
                ( 37.15%)   0.6095* C  14 s( 23.08%)p 3.33( 76.86%)d 0.00(  0.06%)
                                           -0.0002  0.4803  0.0071 -0.0007 -0.7291
                                           -0.0015 -0.4512  0.0060  0.1825 -0.0105
                                            0.0169 -0.0095 -0.0041  0.0125 -0.0091
                ( 62.85%)  -0.7928* H  15 s(100.00%)
                                            1.0000  0.0023
   694. (0.01303) BD*( 1) C  14 - H  16  
                ( 37.13%)   0.6094* C  14 s( 23.17%)p 3.31( 76.77%)d 0.00(  0.06%)
                                           -0.0002  0.4813  0.0070 -0.0008 -0.0949
                                           -0.0102  0.3412 -0.0052 -0.8013  0.0034
                                           -0.0018  0.0062 -0.0176 -0.0050  0.0159
                ( 62.87%)  -0.7929* H  16 s(100.00%)
                                            1.0000  0.0024
   695. (0.05957) BD*( 1) C  14 - C  17  
                ( 48.45%)   0.6960* C  14 s( 25.18%)p 2.97( 74.76%)d 0.00(  0.06%)
                                           -0.0003 -0.5017  0.0070 -0.0008 -0.0717
                                            0.0087 -0.6476 -0.0065 -0.5683  0.0002
                                           -0.0026 -0.0005 -0.0205  0.0128 -0.0037
                ( 51.55%)  -0.7180* C  17 s( 39.10%)p 1.56( 60.85%)d 0.00(  0.05%)
                                            0.0002 -0.6247 -0.0260 -0.0054  0.0142
                                            0.0084  0.6017 -0.0230  0.4954 -0.0131
                                           -0.0098 -0.0002 -0.0160  0.0114 -0.0074
   696. (0.10444) BD*( 1) C  17 - O  18  
                ( 69.48%)   0.8335* C  17 s( 27.53%)p 2.62( 72.21%)d 0.01(  0.26%)
                                            0.0000  0.5245 -0.0082 -0.0098 -0.6432
                                           -0.0342  0.5539  0.0079  0.0053 -0.0175
                                           -0.0428 -0.0001 -0.0062  0.0107 -0.0257
                ( 30.52%)  -0.5525* O  18 s( 32.74%)p 2.05( 67.20%)d 0.00(  0.06%)
                                            0.0000  0.5722 -0.0040 -0.0013  0.6519
                                            0.0001 -0.4945 -0.0052  0.0487 -0.0042
                                           -0.0162  0.0097 -0.0040  0.0121 -0.0101
   697. (0.02106) BD*( 1) C  17 - O  19  
                ( 66.12%)   0.8132* C  17 s( 33.40%)p 1.99( 66.48%)d 0.00(  0.12%)
                                            0.0000  0.5772 -0.0301 -0.0027  0.5999
                                            0.0530  0.1501  0.0044  0.5273  0.0402
                                            0.0130  0.0264  0.0037  0.0149  0.0072
                ( 33.88%)  -0.5820* O  19 s( 42.40%)p 1.35( 57.21%)d 0.01(  0.39%)
                                            0.0000  0.6511 -0.0120 -0.0010 -0.5693
                                            0.0082 -0.1084  0.0010 -0.4859  0.0066
                                            0.0128  0.0519  0.0081  0.0305  0.0075
   698. (0.21473) BD*( 2) C  17 - O  19  
                ( 69.18%)   0.8317* C  17 s(  0.00%)p 1.00( 99.80%)d 0.00(  0.20%)
                                            0.0000  0.0023 -0.0002 -0.0001 -0.4683
                                            0.0129 -0.5526  0.0146  0.6875 -0.0181
                                           -0.0218  0.0089 -0.0105 -0.0109  0.0345
                ( 30.82%)  -0.5552* O  19 s(  0.00%)p 1.00( 99.65%)d 0.00(  0.35%)
                                            0.0000  0.0030 -0.0001  0.0000 -0.4735
                                            0.0042 -0.5538  0.0048  0.6823 -0.0060
                                            0.0287 -0.0127  0.0150  0.0166 -0.0444
   699. (0.02458) BD*( 1) O  18 - C  20  
                ( 31.14%)   0.5580* O  18 s( 28.40%)p 2.52( 71.54%)d 0.00(  0.07%)
                                            0.0001 -0.5329  0.0033  0.0005  0.0076
                                            0.0088 -0.6584 -0.0024 -0.5307  0.0041
                                           -0.0058 -0.0108 -0.0209  0.0060 -0.0056
                ( 68.86%)  -0.8298* C  20 s( 19.26%)p 4.18( 80.48%)d 0.01(  0.26%)
                                            0.0000 -0.4378  0.0306  0.0030 -0.0371
                                            0.0182  0.7069  0.0159  0.5500  0.0256
                                            0.0003  0.0002 -0.0430  0.0265 -0.0048
   700. (0.02042) BD*( 1) C  20 - H  21  
                ( 37.93%)   0.6159* C  20 s( 26.24%)p 2.81( 73.69%)d 0.00(  0.07%)
                                            0.0000 -0.5120 -0.0149  0.0000 -0.0271
                                           -0.0095  0.3066 -0.0110 -0.8012  0.0046
                                            0.0003 -0.0002  0.0158  0.0019 -0.0211
                ( 62.07%)  -0.7879* H  21 s(100.00%)
                                           -1.0000 -0.0051
   701. (0.02048) BD*( 1) C  20 - H  22  
                ( 37.96%)   0.6161* C  20 s( 26.23%)p 2.81( 73.70%)d 0.00(  0.07%)
                                            0.0000 -0.5120 -0.0148  0.0000 -0.6911
                                            0.0034 -0.4811  0.0044  0.1663 -0.0140
                                           -0.0205  0.0071  0.0065 -0.0071  0.0117
                ( 62.04%)  -0.7877* H  22 s(100.00%)
                                           -1.0000 -0.0051
   702. (0.01673) BD*( 1) C  20 - C  23  
                ( 49.96%)   0.7068* C  20 s( 28.42%)p 2.52( 71.52%)d 0.00(  0.05%)
                                           -0.0001 -0.5327  0.0205 -0.0014  0.7203
                                            0.0023 -0.4145  0.0029  0.1569  0.0040
                                            0.0152 -0.0073  0.0059 -0.0115  0.0098
                ( 50.04%)  -0.7074* C  23 s( 28.34%)p 2.53( 71.61%)d 0.00(  0.06%)
                                           -0.0001 -0.5319  0.0208 -0.0013 -0.7204
                                           -0.0025  0.4162 -0.0027 -0.1541 -0.0039
                                            0.0153 -0.0072  0.0059 -0.0115  0.0099
   703. (0.02059) BD*( 1) C  23 - H  24  
                ( 37.93%)   0.6158* C  23 s( 26.26%)p 2.81( 73.67%)d 0.00(  0.07%)
                                            0.0000  0.5122  0.0150  0.0001 -0.6910
                                            0.0035 -0.4824  0.0045  0.1624 -0.0143
                                            0.0205 -0.0069 -0.0064  0.0069 -0.0117
                ( 62.07%)  -0.7879* H  24 s(100.00%)
                                            1.0000  0.0051
   704. (0.02054) BD*( 1) C  23 - H  25  
                ( 37.97%)   0.6162* C  23 s( 26.24%)p 2.81( 73.69%)d 0.00(  0.07%)
                                            0.0000  0.5120  0.0148  0.0000 -0.0262
                                           -0.0096  0.3121 -0.0108 -0.7991  0.0046
                                           -0.0002  0.0002 -0.0160 -0.0020  0.0209
                ( 62.03%)  -0.7876* H  25 s(100.00%)
                                            1.0000  0.0050
   705. (0.02438) BD*( 1) C  23 - O  26  
                ( 68.81%)   0.8295* C  23 s( 19.32%)p 4.16( 80.43%)d 0.01(  0.26%)
                                            0.0000  0.4384 -0.0305 -0.0030 -0.0368
                                            0.0183  0.7026  0.0159  0.5550  0.0255
                                            0.0000  0.0000  0.0431 -0.0261  0.0054
                ( 31.19%)  -0.5585* O  26 s( 28.39%)p 2.52( 71.54%)d 0.00(  0.07%)
                                           -0.0001  0.5328 -0.0040 -0.0003  0.0069
                                            0.0092 -0.6523 -0.0022 -0.5384  0.0037
                                            0.0056  0.0107  0.0209 -0.0059  0.0059
   706. (0.10571) BD*( 1) O  26 - C  27  
                ( 30.34%)   0.5508* O  26 s( 32.91%)p 2.04( 67.02%)d 0.00(  0.06%)
                                            0.0000 -0.5737  0.0029  0.0017  0.6523
                                            0.0001 -0.4931 -0.0037  0.0383 -0.0037
                                            0.0162 -0.0094  0.0038 -0.0120  0.0102
                ( 69.66%)  -0.8346* C  27 s( 27.14%)p 2.68( 72.60%)d 0.01(  0.27%)
                                            0.0000 -0.5207  0.0123  0.0100 -0.6473
                                           -0.0341  0.5523  0.0113  0.0212 -0.0172
                                            0.0428  0.0017  0.0050 -0.0112  0.0261
   707. (0.02112) BD*( 1) C  27 - O  28  
                ( 66.21%)   0.8137* C  27 s( 33.29%)p 2.00( 66.60%)d 0.00(  0.12%)
                                           -0.0001  0.5758 -0.0358 -0.0017 -0.6229
                                           -0.0524 -0.1730 -0.0035 -0.4934 -0.0429
                                            0.0140  0.0263  0.0041  0.0155  0.0056
                ( 33.79%)  -0.5813* O  28 s( 42.60%)p 1.34( 57.02%)d 0.01(  0.38%)
                                            0.0000  0.6526 -0.0111 -0.0013  0.5558
                                           -0.0078  0.0927 -0.0002  0.5026 -0.0064
                                            0.0123  0.0517  0.0077  0.0300  0.0077
   708. (0.20831) BD*( 2) C  27 - O  28  
                ( 69.23%)   0.8321* C  27 s(  0.04%)p99.99( 99.76%)d 5.11(  0.20%)
                                            0.0000 -0.0197  0.0006  0.0005 -0.4307
                                            0.0175 -0.5504  0.0147  0.7130 -0.0147
                                            0.0218 -0.0106  0.0100  0.0094 -0.0348
                ( 30.77%)  -0.5547* O  28 s(  0.07%)p99.99( 99.58%)d 4.80(  0.34%)
                                            0.0000 -0.0268  0.0004 -0.0001 -0.4790
                                            0.0045 -0.5650  0.0051  0.6687 -0.0061
                                           -0.0296  0.0121 -0.0151 -0.0170  0.0436
   709. (0.06451) BD*( 1) C  27 - C  29  
                ( 51.41%)   0.7170* C  27 s( 39.59%)p 1.52( 60.35%)d 0.00(  0.05%)
                                           -0.0001  0.6285  0.0302  0.0044  0.0230
                                            0.0025  0.5986 -0.0288  0.4936 -0.0133
                                            0.0100  0.0011  0.0155 -0.0115  0.0069
                ( 48.59%)  -0.6971* C  29 s( 24.01%)p 3.16( 75.92%)d 0.00(  0.07%)
                                            0.0002  0.4900 -0.0018  0.0005 -0.0788
                                            0.0029 -0.6573 -0.0069 -0.5664  0.0070
                                            0.0025  0.0013  0.0215 -0.0132  0.0040
   710. (0.01926) BD*( 1) C  29 - H  30  
                ( 36.90%)   0.6074* C  29 s( 22.50%)p 3.44( 77.43%)d 0.00(  0.07%)
                                            0.0002 -0.4742 -0.0128  0.0010 -0.2880
                                            0.0027  0.3367 -0.0047 -0.7602  0.0077
                                            0.0068 -0.0135  0.0165  0.0028 -0.0129
                ( 63.10%)  -0.7944* H  30 s(100.00%)
                                           -1.0000 -0.0040
   711. (0.01801) BD*( 1) C  29 - C  31  
                ( 48.79%)   0.6985* C  29 s( 27.52%)p 2.63( 72.44%)d 0.00(  0.04%)
                                            0.0000 -0.5246  0.0073 -0.0007  0.7542
                                            0.0023 -0.3740  0.0102 -0.1246 -0.0059
                                            0.0116  0.0028 -0.0014 -0.0111  0.0095
                ( 51.21%)  -0.7156* C  31 s( 26.90%)p 2.72( 73.06%)d 0.00(  0.04%)
                                           -0.0003 -0.5185  0.0093 -0.0015 -0.7698
                                            0.0021  0.3496  0.0040  0.1252 -0.0038
                                            0.0133  0.0051 -0.0019 -0.0115  0.0098
   712. (0.01413) BD*( 1) C  29 - C  44  
                ( 48.46%)   0.6961* C  29 s( 25.98%)p 2.85( 73.98%)d 0.00(  0.04%)
                                            0.0001 -0.5097  0.0081 -0.0004 -0.5842
                                           -0.0118 -0.5602 -0.0024  0.2906 -0.0064
                                           -0.0141  0.0101  0.0075 -0.0034  0.0034
                ( 51.54%)  -0.7179* C  44 s( 27.36%)p 2.65( 72.60%)d 0.00(  0.04%)
                                           -0.0006 -0.5230  0.0069 -0.0026  0.5872
                                           -0.0025  0.5487  0.0038 -0.2829 -0.0093
                                           -0.0159  0.0077  0.0070 -0.0006  0.0070
   713. (0.01258) BD*( 1) C  31 - H  32  
                ( 37.76%)   0.6145* C  31 s( 22.83%)p 3.38( 77.11%)d 0.00(  0.07%)
                                           -0.0001  0.4777  0.0085 -0.0012 -0.5819
                                           -0.0029 -0.6349  0.0084  0.1705 -0.0146
                                            0.0213 -0.0060 -0.0063 -0.0023 -0.0114
                ( 62.24%)  -0.7889* H  32 s(100.00%)
                                            1.0000  0.0023
   714. (0.01475) BD*( 1) C  31 - H  33  
                ( 37.76%)   0.6145* C  31 s( 22.86%)p 3.37( 77.07%)d 0.00(  0.07%)
                                           -0.0001  0.4781  0.0087 -0.0010 -0.2601
                                           -0.0123  0.3998 -0.0118 -0.7368  0.0011
                                           -0.0058  0.0109 -0.0169 -0.0024  0.0149
                ( 62.24%)  -0.7889* H  33 s(100.00%)
                                            1.0000  0.0031
   715. (0.01302) BD*( 1) C  31 - C  34  
                ( 49.99%)   0.7071* C  31 s( 27.44%)p 2.64( 72.52%)d 0.00(  0.04%)
                                           -0.0002 -0.5237  0.0124 -0.0012 -0.0060
                                            0.0019 -0.5602 -0.0030 -0.6413 -0.0047
                                           -0.0006 -0.0004 -0.0170  0.0075 -0.0074
                ( 50.01%)  -0.7072* C  34 s( 27.55%)p 2.63( 72.41%)d 0.00(  0.04%)
                                           -0.0002 -0.5248  0.0104 -0.0011 -0.0090
                                            0.0026  0.5523  0.0009  0.6473  0.0022
                                           -0.0002 -0.0002 -0.0170  0.0072 -0.0077
   716. (0.01467) BD*( 1) C  34 - H  35  
                ( 38.32%)   0.6190* C  34 s( 23.01%)p 3.34( 76.92%)d 0.00(  0.07%)
                                            0.0001 -0.4796 -0.0085  0.0009 -0.5474
                                           -0.0035 -0.6636  0.0054  0.1702 -0.0115
                                           -0.0213  0.0053  0.0065  0.0046  0.0119
                ( 61.68%)  -0.7854* H  35 s(100.00%)
                                           -1.0000 -0.0024
   717. (0.01455) BD*( 1) C  34 - H  36  
                ( 37.63%)   0.6134* C  34 s( 23.21%)p 3.31( 76.73%)d 0.00(  0.07%)
                                           -0.0001  0.4816  0.0094 -0.0009  0.2823
                                            0.0064 -0.3935  0.0127  0.7298 -0.0009
                                           -0.0062  0.0117 -0.0166 -0.0022  0.0145
                ( 62.37%)  -0.7898* H  36 s(100.00%)
                                            1.0000  0.0031
   718. (0.01187) BD*( 1) C  34 - C  37  
                ( 50.69%)   0.7120* C  34 s( 26.27%)p 2.81( 73.69%)d 0.00(  0.04%)
                                            0.0003  0.5124 -0.0114  0.0011 -0.7871
                                           -0.0018  0.3143  0.0008  0.1362  0.0002
                                           -0.0120 -0.0054  0.0018  0.0124 -0.0096
                ( 49.31%)  -0.7022* C  37 s( 27.76%)p 2.60( 72.20%)d 0.00(  0.03%)
                                            0.0001  0.5268 -0.0117  0.0011  0.7832
                                            0.0048 -0.3038  0.0023 -0.1278 -0.0009
                                           -0.0093 -0.0017  0.0013  0.0121 -0.0097
   719. (0.01110) BD*( 1) C  37 - H  38  
                ( 37.27%)   0.6105* C  37 s( 23.95%)p 3.17( 75.99%)d 0.00(  0.06%)
                                            0.0002 -0.4893 -0.0058  0.0009  0.2895
                                            0.0099 -0.4027  0.0085  0.7167 -0.0057
                                            0.0076 -0.0121  0.0169  0.0031 -0.0105
                ( 62.73%)  -0.7920* H  38 s(100.00%)
                                           -1.0000 -0.0020
   720. (0.01320) BD*( 1) C  37 - H  39  
                ( 37.43%)   0.6118* C  37 s( 22.88%)p 3.37( 77.06%)d 0.00(  0.06%)
                                           -0.0002  0.4783  0.0059 -0.0008 -0.5493
                                           -0.0082 -0.6614  0.0093  0.1764 -0.0099
                                            0.0199 -0.0084 -0.0085 -0.0028 -0.0096
                ( 62.57%)  -0.7910* H  39 s(100.00%)
                                            1.0000  0.0025
   721. (0.05883) BD*( 1) C  37 - C  40  
                ( 48.10%)   0.6935* C  37 s( 25.42%)p 2.93( 74.52%)d 0.00(  0.06%)
                                           -0.0002 -0.5041  0.0055 -0.0010  0.0160
                                            0.0101 -0.5541 -0.0038 -0.6617 -0.0013
                                           -0.0003  0.0017 -0.0208  0.0079 -0.0094
                ( 51.90%)  -0.7204* C  40 s( 38.48%)p 1.60( 61.46%)d 0.00(  0.05%)
                                            0.0001 -0.6195 -0.0311 -0.0057 -0.0232
                                            0.0113  0.4843 -0.0164  0.6156 -0.0098
                                           -0.0019  0.0057 -0.0218  0.0054 -0.0022
   722. (0.02474) BD*( 1) C  40 - O  41  
                ( 66.20%)   0.8136* C  40 s( 33.59%)p 1.97( 66.29%)d 0.00(  0.12%)
                                            0.0000  0.5786 -0.0335 -0.0039 -0.2429
                                           -0.0206  0.7735  0.0625 -0.0352 -0.0038
                                           -0.0149 -0.0022 -0.0023 -0.0212 -0.0223
                ( 33.80%)  -0.5814* O  41 s( 41.72%)p 1.39( 57.90%)d 0.01(  0.37%)
                                            0.0000  0.6458 -0.0148  0.0004  0.2735
                                            0.0042 -0.7071 -0.0088  0.0638  0.0046
                                           -0.0333  0.0026 -0.0106 -0.0384 -0.0320
   723. (0.23384) BD*( 2) C  40 - O  41  
                ( 70.50%)   0.8396* C  40 s(  0.02%)p99.99( 99.77%)d11.65(  0.21%)
                                            0.0000 -0.0132  0.0026  0.0004  0.9313
                                           -0.0341  0.2929 -0.0104 -0.2080  0.0079
                                            0.0360  0.0008 -0.0098 -0.0267  0.0014
                ( 29.50%)  -0.5432* O  41 s(  0.02%)p99.99( 99.66%)d16.67(  0.32%)
                                            0.0000 -0.0139  0.0003  0.0001  0.9208
                                            0.0089  0.3248  0.0032 -0.2078 -0.0020
                                           -0.0427  0.0013  0.0130  0.0349 -0.0013
   724. (0.09067) BD*( 1) C  40 - O  42  
                ( 68.40%)   0.8271* C  40 s( 27.88%)p 2.58( 71.86%)d 0.01(  0.26%)
                                           -0.0001  0.5279 -0.0112 -0.0084  0.2630
                                            0.0137 -0.2756 -0.0181  0.7559  0.0386
                                           -0.0086  0.0243 -0.0309  0.0021  0.0313
                ( 31.60%)  -0.5621* O  42 s( 34.31%)p 1.91( 65.62%)d 0.00(  0.06%)
                                            0.0000  0.5858 -0.0018 -0.0026 -0.2636
                                           -0.0029  0.3236  0.0019 -0.6942 -0.0097
                                           -0.0101  0.0111 -0.0180 -0.0062  0.0064
   725. (0.05789) BD*( 1) O  42 - H  43  
                ( 21.92%)   0.4682* O  42 s( 25.46%)p 2.92( 74.44%)d 0.00(  0.09%)
                                            0.0002 -0.5045  0.0071 -0.0050  0.0273
                                           -0.0097 -0.5279  0.0124 -0.6813 -0.0231
                                            0.0082  0.0037 -0.0225  0.0186  0.0021
                ( 78.08%)  -0.8836* H  43 s(100.00%)
                                           -0.9996 -0.0282
   726. (0.00552) BD*( 1) C  44 - H  45  
                ( 37.79%)   0.6147* C  44 s( 24.45%)p 3.09( 75.49%)d 0.00(  0.06%)
                                            0.0000 -0.4945 -0.0008  0.0007 -0.7568
                                           -0.0034  0.4061 -0.0147  0.1301  0.0018
                                            0.0181  0.0052 -0.0034 -0.0113  0.0116
                ( 62.21%)  -0.7888* H  45 s(100.00%)
                                           -1.0000 -0.0010
   727. (0.00780) BD*( 1) C  44 - H  46  
                ( 38.25%)   0.6185* C  44 s( 23.90%)p 3.18( 76.04%)d 0.00(  0.06%)
                                            0.0000 -0.4888 -0.0037  0.0008  0.2589
                                           -0.0153 -0.3542 -0.0103  0.7534  0.0014
                                            0.0055 -0.0115  0.0150  0.0017 -0.0158
                ( 61.75%)  -0.7858* H  46 s(100.00%)
                                           -1.0000 -0.0014
   728. (0.00671) BD*( 1) C  44 - H  47  
                ( 38.10%)   0.6173* C  44 s( 24.26%)p 3.12( 75.68%)d 0.00(  0.06%)
                                            0.0001 -0.4925 -0.0006  0.0007 -0.1204
                                           -0.0130 -0.6384 -0.0031 -0.5784  0.0103
                                           -0.0040 -0.0039 -0.0212  0.0110 -0.0043
                ( 61.90%)  -0.7867* H  47 s(100.00%)
                                           -1.0000 -0.0007
   729. (0.01244) BD*( 1) C  48 - C  49  
                ( 49.57%)   0.7041* C  48 s( 36.53%)p 1.74( 63.44%)d 0.00(  0.04%)
                                            0.0002 -0.6043  0.0106 -0.0005  0.4239
                                            0.0325 -0.6131  0.0038  0.2788  0.0032
                                            0.0105 -0.0054  0.0108  0.0069  0.0072
                ( 50.43%)  -0.7101* C  49 s( 35.10%)p 1.85( 64.86%)d 0.00(  0.04%)
                                            0.0000 -0.5924  0.0117  0.0009 -0.4210
                                            0.0189  0.6068  0.0315 -0.3189 -0.0089
                                            0.0140 -0.0081  0.0097  0.0018  0.0070
   730. (0.02620) BD*( 1) C  48 - C  53  
                ( 50.47%)   0.7104* C  48 s( 34.00%)p 1.94( 65.96%)d 0.00(  0.05%)
                                            0.0000  0.5831 -0.0026  0.0031  0.8045
                                            0.0092  0.0293 -0.0222  0.1042  0.0093
                                            0.0018  0.0040 -0.0012  0.0174 -0.0118
                ( 49.53%)  -0.7038* C  53 s( 38.53%)p 1.59( 61.44%)d 0.00(  0.03%)
                                           -0.0003  0.6207  0.0101 -0.0009 -0.7783
                                            0.0022 -0.0903 -0.0097 -0.0205  0.0037
                                            0.0013  0.0018  0.0007  0.0155 -0.0083
   731. (0.41778) BD*( 2) C  48 - C  53  
                ( 48.20%)   0.6943* C  48 s(  0.01%)p 1.00( 99.95%)d 0.00(  0.04%)
                                            0.0000  0.0083 -0.0001  0.0002  0.1270
                                           -0.0009 -0.3435  0.0026 -0.9303  0.0080
                                           -0.0048 -0.0171 -0.0076  0.0050  0.0026
                ( 51.80%)  -0.7197* C  53 s(  0.02%)p99.99( 99.93%)d 2.39(  0.05%)
                                            0.0000  0.0141  0.0004  0.0007  0.0747
                                           -0.0006 -0.3340  0.0035 -0.9392  0.0095
                                            0.0070  0.0173 -0.0074  0.0007  0.0088
   732. (0.01133) BD*( 1) C  48 - H  54  
                ( 38.03%)   0.6167* C  48 s( 29.41%)p 2.40( 70.54%)d 0.00(  0.05%)
                                           -0.0003  0.5422  0.0099 -0.0031 -0.3942
                                           -0.0057 -0.7102  0.0129  0.2132 -0.0043
                                            0.0145 -0.0040 -0.0090 -0.0101 -0.0102
                ( 61.97%)  -0.7872* H  54 s(100.00%)
                                            1.0000  0.0010
   733. (0.02118) BD*( 1) C  49 - C  50  
                ( 51.26%)   0.7160* C  49 s( 35.59%)p 1.81( 64.37%)d 0.00(  0.04%)
                                            0.0001  0.5965 -0.0045  0.0026  0.3309
                                           -0.0195  0.6973  0.0163 -0.2174 -0.0080
                                            0.0132 -0.0036 -0.0086 -0.0079 -0.0093
                ( 48.74%)  -0.6981* C  50 s( 35.30%)p 1.83( 64.66%)d 0.00(  0.03%)
                                           -0.0001  0.5942 -0.0056  0.0000 -0.3943
                                           -0.0234 -0.6716  0.0062  0.1986 -0.0040
                                            0.0106 -0.0025 -0.0076 -0.0100 -0.0078
   734. (0.36827) BD*( 2) C  49 - C  50  
                ( 49.19%)   0.7014* C  49 s(  0.00%)p 1.00( 99.96%)d 0.00(  0.04%)
                                           -0.0001  0.0005  0.0002  0.0003  0.1669
                                            0.0005 -0.3650  0.0013 -0.9157  0.0061
                                           -0.0038 -0.0152 -0.0091  0.0068  0.0028
                ( 50.81%)  -0.7128* C  50 s(  0.02%)p99.99( 99.94%)d 2.10(  0.04%)
                                           -0.0004 -0.0133  0.0037  0.0009  0.1912
                                           -0.0011 -0.3903  0.0004 -0.9003  0.0022
                                           -0.0033 -0.0006  0.0148 -0.0059 -0.0116
   735. (0.01237) BD*( 1) C  49 - H  55  
                ( 38.14%)   0.6176* C  49 s( 29.26%)p 2.42( 70.68%)d 0.00(  0.05%)
                                           -0.0004  0.5408  0.0124 -0.0013 -0.8271
                                            0.0125 -0.1036 -0.0022 -0.1091  0.0036
                                            0.0048  0.0047 -0.0001  0.0187 -0.0116
                ( 61.86%)  -0.7865* H  55 s(100.00%)
                                            1.0000  0.0015
   736. (0.03024) BD*( 1) C  50 - C  51  
                ( 51.10%)   0.7148* C  50 s( 32.76%)p 2.05( 67.20%)d 0.00(  0.04%)
                                           -0.0001  0.5724 -0.0033  0.0019  0.8059
                                            0.0050  0.0719  0.0040  0.1315  0.0046
                                            0.0016  0.0052 -0.0017  0.0163 -0.0103
                ( 48.90%)  -0.6993* C  51 s( 37.67%)p 1.65( 62.30%)d 0.00(  0.03%)
                                           -0.0002  0.6136 -0.0114  0.0017 -0.7833
                                           -0.0056 -0.0012  0.0038 -0.0974  0.0021
                                            0.0022  0.0049 -0.0008  0.0137 -0.0090
   737. (0.02313) BD*( 1) C  50 - C  56  
                ( 49.26%)   0.7018* C  50 s( 31.85%)p 2.14( 68.12%)d 0.00(  0.03%)
                                            0.0002 -0.5643 -0.0065  0.0014  0.3970
                                            0.0136 -0.6250  0.0236  0.3636 -0.0074
                                            0.0082 -0.0060  0.0125  0.0061  0.0034
                ( 50.74%)  -0.7123* C  56 s( 27.00%)p 2.70( 72.95%)d 0.00(  0.05%)
                                           -0.0002 -0.5195  0.0106 -0.0011 -0.3665
                                            0.0117  0.6511  0.0137 -0.4133 -0.0064
                                            0.0133 -0.0082  0.0139  0.0073  0.0033
   738. (0.02935) BD*( 1) C  51 - C  52  
                ( 49.05%)   0.7003* C  51 s( 32.57%)p 2.07( 67.39%)d 0.00(  0.05%)
                                            0.0002 -0.5707  0.0026 -0.0010 -0.4137
                                            0.0017  0.6528  0.0078 -0.2767 -0.0022
                                            0.0151 -0.0061  0.0089  0.0043  0.0096
                ( 50.95%)  -0.7138* C  52 s( 36.99%)p 1.70( 62.97%)d 0.00(  0.04%)
                                            0.0001 -0.6081 -0.0103 -0.0003  0.4403
                                            0.0086 -0.6183  0.0101  0.2308 -0.0102
                                            0.0139 -0.0051  0.0081  0.0054  0.0064
   739. (0.41044) BD*( 2) C  51 - C  52  
                ( 48.39%)   0.6956* C  51 s(  0.01%)p 1.00( 99.95%)d 0.00(  0.04%)
                                           -0.0003 -0.0010  0.0092  0.0005  0.1162
                                           -0.0021 -0.3250 -0.0033 -0.9383 -0.0063
                                           -0.0022 -0.0055  0.0162 -0.0067 -0.0083
                ( 51.61%)  -0.7184* C  52 s(  0.00%)p 1.00( 99.95%)d 0.00(  0.05%)
                                            0.0000  0.0016  0.0040  0.0005  0.0384
                                           -0.0035 -0.3268 -0.0066 -0.9440  0.0015
                                            0.0070  0.0167 -0.0087  0.0017  0.0088
   740. (0.03439) BD*( 1) C  51 - C  62  
                ( 50.78%)   0.7126* C  51 s( 29.71%)p 2.36( 70.25%)d 0.00(  0.04%)
                                            0.0001  0.5449  0.0126 -0.0026  0.4486
                                           -0.0243  0.6837 -0.0116 -0.1817  0.0094
                                            0.0144 -0.0033 -0.0062 -0.0003 -0.0108
                ( 49.22%)  -0.7016* C  62 s( 23.44%)p 3.26( 76.50%)d 0.00(  0.05%)
                                           -0.0001  0.4842 -0.0007  0.0002 -0.5851
                                           -0.0097 -0.6260 -0.0005  0.1748  0.0099
                                            0.0187 -0.0020 -0.0041 -0.0044 -0.0125
   741. (0.03169) BD*( 1) C  52 - C  53  
                ( 49.35%)   0.7025* C  52 s( 38.29%)p 1.61( 61.68%)d 0.00(  0.03%)
                                            0.0001 -0.6188  0.0047 -0.0023  0.2567
                                           -0.0352  0.7034 -0.0028 -0.2340  0.0012
                                           -0.0103  0.0027  0.0080  0.0118  0.0048
                ( 50.65%)  -0.7117* C  53 s( 35.56%)p 1.81( 64.39%)d 0.00(  0.04%)
                                            0.0002 -0.5963 -0.0013 -0.0035 -0.4040
                                           -0.0209 -0.6644  0.0243  0.1951 -0.0118
                                           -0.0164  0.0048  0.0061  0.0064  0.0074
   742. (0.02592) BD*( 1) C  52 - O  69  
                ( 66.80%)   0.8173* C  52 s( 24.49%)p 3.08( 75.30%)d 0.01(  0.21%)
                                           -0.0003  0.4946 -0.0148 -0.0060  0.8572
                                            0.0421  0.1218 -0.0342 -0.0065  0.0222
                                            0.0138 -0.0042 -0.0016  0.0372 -0.0224
                ( 33.20%)  -0.5762* O  69 s( 30.20%)p 2.31( 69.71%)d 0.00(  0.08%)
                                           -0.0001  0.5496 -0.0026  0.0006 -0.8019
                                           -0.0002 -0.2124 -0.0097  0.0941  0.0100
                                            0.0004  0.0049 -0.0022  0.0247 -0.0139
   743. (0.02694) BD*( 1) C  53 - O  70  
                ( 66.84%)   0.8175* C  53 s( 25.68%)p 2.89( 74.11%)d 0.01(  0.20%)
                                           -0.0001  0.5062 -0.0230 -0.0053  0.4730
                                            0.0397 -0.6610 -0.0143  0.2803  0.0099
                                           -0.0347  0.0150 -0.0177 -0.0080 -0.0146
                ( 33.16%)  -0.5759* O  70 s( 32.72%)p 2.05( 67.21%)d 0.00(  0.07%)
                                            0.0000  0.5720 -0.0018 -0.0002 -0.5028
                                            0.0006  0.5929  0.0058 -0.2602 -0.0014
                                           -0.0181  0.0103 -0.0075  0.0081 -0.0118
   744. (0.01655) BD*( 1) C  56 - H  57  
                ( 37.81%)   0.6149* C  56 s( 22.83%)p 3.38( 77.10%)d 0.00(  0.07%)
                                           -0.0002  0.4778  0.0063 -0.0010 -0.2012
                                           -0.0196 -0.2507  0.0037 -0.8169  0.0044
                                            0.0024  0.0090  0.0129 -0.0007  0.0202
                ( 62.19%)  -0.7886* H  57 s(100.00%)
                                            1.0000  0.0030
   745. (0.01268) BD*( 1) C  56 - H  58  
                ( 37.23%)   0.6101* C  56 s( 23.46%)p 3.26( 76.48%)d 0.00(  0.06%)
                                           -0.0001  0.4844  0.0026 -0.0010 -0.7462
                                           -0.0006  0.2197 -0.0054  0.3994 -0.0146
                                           -0.0086 -0.0164  0.0047  0.0149 -0.0046
                ( 62.77%)  -0.7923* H  58 s(100.00%)
                                            1.0000  0.0019
   746. (0.02342) BD*( 1) C  56 - C  59  
                ( 50.07%)   0.7076* C  56 s( 26.65%)p 2.75( 73.31%)d 0.00(  0.04%)
                                            0.0003  0.5162 -0.0023  0.0016  0.5171
                                           -0.0211  0.6811  0.0124 -0.0343 -0.0058
                                            0.0167 -0.0008 -0.0008 -0.0029 -0.0109
                ( 49.93%)  -0.7066* C  59 s( 26.36%)p 2.79( 73.59%)d 0.00(  0.05%)
                                            0.0000  0.5134 -0.0036  0.0011 -0.5026
                                           -0.0249 -0.6943  0.0118  0.0131 -0.0169
                                            0.0164 -0.0001 -0.0010 -0.0073 -0.0123
   747. (0.02618) BD*( 1) C  59 - H  60  
                ( 37.22%)   0.6101* C  59 s( 24.24%)p 3.12( 75.69%)d 0.00(  0.07%)
                                            0.0002 -0.4922 -0.0106  0.0018  0.3296
                                           -0.0079 -0.5912  0.0109  0.5463 -0.0127
                                            0.0109 -0.0098  0.0207  0.0063 -0.0041
                ( 62.78%)  -0.7923* H  60 s(100.00%)
                                           -1.0000 -0.0071
   748. (0.03738) BD*( 1) C  59 - C  61  
                ( 50.91%)   0.7135* C  59 s( 26.60%)p 2.76( 73.35%)d 0.00(  0.05%)
                                            0.0003  0.5157  0.0026  0.0012  0.7982
                                           -0.0065 -0.2000  0.0294 -0.2347 -0.0179
                                           -0.0083 -0.0101  0.0011  0.0165 -0.0087
                ( 49.09%)  -0.7007* C  61 s( 26.46%)p 2.78( 73.48%)d 0.00(  0.05%)
                                           -0.0001  0.5144  0.0042  0.0004 -0.8009
                                            0.0130  0.1915  0.0191  0.2353 -0.0284
                                           -0.0093 -0.0125  0.0030  0.0158 -0.0061
   749. (0.03003) BD*( 1) C  59 - N  81  
                ( 60.03%)   0.7748* C  59 s( 22.77%)p 3.39( 77.11%)d 0.01(  0.12%)
                                            0.0000  0.4767 -0.0211  0.0000  0.0171
                                           -0.0077  0.3551  0.0161  0.8025  0.0198
                                            0.0006  0.0014  0.0217 -0.0046  0.0268
                ( 39.97%)  -0.6322* N  81 s( 29.26%)p 2.42( 70.69%)d 0.00(  0.05%)
                                            0.0000  0.5409  0.0022  0.0009  0.0408
                                           -0.0028 -0.3247 -0.0062 -0.7744 -0.0021
                                           -0.0042 -0.0035  0.0062  0.0045  0.0207
   750. (0.05103) BD*( 1) C  61 - C  62  
                ( 51.63%)   0.7185* C  61 s( 26.59%)p 2.76( 73.35%)d 0.00(  0.06%)
                                            0.0002  0.5156  0.0098  0.0008  0.4087
                                            0.0103 -0.4329  0.0057  0.6156 -0.0024
                                           -0.0110  0.0119 -0.0153 -0.0002  0.0074
                ( 48.37%)  -0.6955* C  62 s( 26.72%)p 2.74( 73.23%)d 0.00(  0.04%)
                                            0.0000  0.5170 -0.0019  0.0004 -0.2711
                                            0.0259  0.4675  0.0049 -0.6630  0.0021
                                           -0.0060  0.0100 -0.0143 -0.0025  0.0078
   751. (0.03805) BD*( 1) C  61 - O  67  
                ( 67.17%)   0.8196* C  61 s( 18.85%)p 4.29( 80.93%)d 0.01(  0.22%)
                                           -0.0002  0.4334 -0.0256 -0.0024  0.4351
                                            0.0049  0.7799  0.0334 -0.1027 -0.0098
                                            0.0341 -0.0052 -0.0077 -0.0219 -0.0226
                ( 32.83%)  -0.5730* O  67 s( 32.09%)p 2.11( 67.83%)d 0.00(  0.08%)
                                            0.0001  0.5664  0.0015 -0.0028 -0.3435
                                           -0.0028 -0.7414  0.0022  0.1030 -0.0005
                                            0.0050 -0.0026 -0.0037 -0.0216 -0.0172
   752. (0.03421) BD*( 1) C  61 - C  86  
                ( 49.31%)   0.7022* C  61 s( 27.94%)p 2.58( 72.01%)d 0.00(  0.05%)
                                            0.0000 -0.5286 -0.0013 -0.0004 -0.0244
                                            0.0080  0.4059 -0.0256  0.7443  0.0060
                                            0.0018  0.0011 -0.0170  0.0036 -0.0135
                ( 50.69%)  -0.7120* C  86 s( 26.99%)p 2.70( 72.97%)d 0.00(  0.05%)
                                           -0.0003 -0.5195  0.0048 -0.0016  0.0446
                                            0.0059 -0.4073 -0.0141 -0.7493  0.0051
                                            0.0006  0.0000 -0.0153  0.0037 -0.0145
   753. (0.03627) BD*( 1) C  62 - C  63  
                ( 49.16%)   0.7011* C  62 s( 23.97%)p 3.17( 75.98%)d 0.00(  0.05%)
                                           -0.0001 -0.4896 -0.0011 -0.0003 -0.7565
                                           -0.0047  0.3842 -0.0241  0.1983 -0.0037
                                            0.0181  0.0062 -0.0037 -0.0059  0.0106
                ( 50.84%)  -0.7130* C  63 s( 28.85%)p 2.46( 71.11%)d 0.00(  0.05%)
                                           -0.0001 -0.5370 -0.0094 -0.0018  0.6746
                                           -0.0246 -0.4892 -0.0189 -0.1252 -0.0058
                                            0.0165  0.0031 -0.0039 -0.0072  0.0106
   754. (0.03235) BD*( 1) C  62 - C  75  
                ( 47.54%)   0.6895* C  62 s( 25.81%)p 2.87( 74.16%)d 0.00(  0.04%)
                                            0.0000 -0.5080 -0.0050 -0.0003 -0.1040
                                           -0.0133 -0.4907  0.0006 -0.6999  0.0000
                                           -0.0020 -0.0025 -0.0145  0.0053 -0.0102
                ( 52.46%)  -0.7243* C  75 s( 26.24%)p 2.81( 73.72%)d 0.00(  0.04%)
                                           -0.0005 -0.5122  0.0048 -0.0016  0.1021
                                           -0.0088  0.4849  0.0046  0.7011 -0.0039
                                           -0.0021 -0.0033 -0.0166  0.0052 -0.0108
   755. (0.01937) BD*( 1) C  63 - H  64  
                ( 36.95%)   0.6079* C  63 s( 25.15%)p 2.97( 74.78%)d 0.00(  0.07%)
                                            0.0003 -0.5015  0.0030  0.0013 -0.7333
                                            0.0066 -0.4101  0.0233 -0.2028 -0.0110
                                           -0.0180 -0.0065 -0.0054 -0.0140  0.0117
                ( 63.05%)  -0.7940* H  64 s(100.00%)
                                           -1.0000 -0.0035
   756. (0.08226) BD*( 1) C  63 - C  65  
                ( 48.55%)   0.6968* C  63 s( 26.27%)p 2.80( 73.67%)d 0.00(  0.06%)
                                            0.0001  0.5125  0.0029  0.0007  0.0409
                                            0.0284 -0.3024  0.0013 -0.8017  0.0010
                                            0.0006 -0.0015  0.0149 -0.0005  0.0200
                ( 51.45%)  -0.7173* C  65 s( 33.23%)p 2.01( 66.71%)d 0.00(  0.06%)
                                            0.0000  0.5763  0.0154 -0.0008 -0.0364
                                            0.0190  0.2240 -0.0208  0.7841 -0.0084
                                            0.0015 -0.0028  0.0133  0.0010  0.0193
   757. (0.02361) BD*( 1) C  63 - O  69  
                ( 67.05%)   0.8189* C  63 s( 19.53%)p 4.11( 80.23%)d 0.01(  0.24%)
                                           -0.0002  0.4414 -0.0217 -0.0016 -0.0586
                                            0.0409 -0.7053 -0.0240  0.5459  0.0342
                                            0.0043 -0.0041 -0.0406 -0.0270  0.0032
                ( 32.95%)  -0.5740* O  69 s( 26.44%)p 2.78( 73.48%)d 0.00(  0.09%)
                                           -0.0001  0.5141 -0.0016 -0.0007  0.1133
                                            0.0205  0.6718 -0.0003 -0.5199  0.0011
                                           -0.0089  0.0084 -0.0247 -0.0108  0.0002
   758. (0.01356) BD*( 1) C  65 - O  66  
                ( 66.77%)   0.8171* C  65 s( 30.25%)p 2.30( 69.62%)d 0.00(  0.13%)
                                           -0.0001  0.5470 -0.0578 -0.0015  0.3083
                                            0.0210 -0.7523 -0.0656 -0.1737 -0.0186
                                           -0.0186 -0.0049  0.0113 -0.0195 -0.0196
                ( 33.23%)  -0.5765* O  66 s( 43.85%)p 1.27( 55.82%)d 0.01(  0.33%)
                                            0.0000  0.6620 -0.0161 -0.0022 -0.2368
                                           -0.0026  0.6943  0.0069  0.1416 -0.0036
                                           -0.0294 -0.0065  0.0163 -0.0351 -0.0291
   759. (0.08029) BD*( 2) C  65 - O  66  
                ( 68.01%)   0.8247* C  65 s(  0.02%)p99.99( 99.80%)d10.41(  0.18%)
                                            0.0000 -0.0127 -0.0036 -0.0009  0.9212
                                           -0.0284  0.3813 -0.0070 -0.0563  0.0051
                                           -0.0308 -0.0080  0.0002  0.0283  0.0004
                ( 31.99%)  -0.5656* O  66 s(  0.02%)p99.99( 99.67%)d13.63(  0.31%)
                                            0.0000 -0.0150  0.0001  0.0002  0.9338
                                            0.0148  0.3464  0.0048 -0.0667 -0.0027
                                            0.0411  0.0083 -0.0011 -0.0360 -0.0004
   760. (0.05370) BD*( 1) C  65 - C  89  
                ( 50.84%)   0.7130* C  65 s( 36.33%)p 1.75( 63.63%)d 0.00(  0.05%)
                                            0.0000  0.6025  0.0168 -0.0003 -0.2273
                                            0.0138  0.4827 -0.0215 -0.5923 -0.0097
                                           -0.0054  0.0085 -0.0188 -0.0047  0.0027
                ( 49.16%)  -0.7012* C  89 s( 24.99%)p 3.00( 74.95%)d 0.00(  0.06%)
                                            0.0001  0.4999 -0.0038  0.0010  0.2777
                                            0.0161 -0.5417 -0.0150  0.6152 -0.0058
                                           -0.0068  0.0103 -0.0188 -0.0045  0.0073
   761. (0.00935) BD*( 1) O  67 - H  68  
                ( 26.18%)   0.5116* O  67 s( 20.04%)p 3.98( 79.85%)d 0.01(  0.11%)
                                            0.0002 -0.4473  0.0181 -0.0023 -0.8702
                                           -0.0255  0.0867 -0.0274  0.1796  0.0057
                                            0.0198  0.0087 -0.0036 -0.0177  0.0165
                ( 73.82%)  -0.8592* H  68 s(100.00%)
                                           -1.0000  0.0045
   762. (0.00770) BD*( 1) O  70 - C  71  
                ( 31.95%)   0.5652* O  70 s( 28.28%)p 2.53( 71.66%)d 0.00(  0.06%)
                                            0.0001 -0.5317  0.0053 -0.0004  0.3657
                                           -0.0169  0.7388  0.0118 -0.1911 -0.0056
                                           -0.0202  0.0029  0.0055 -0.0011  0.0141
                ( 68.05%)  -0.8249* C  71 s( 20.98%)p 3.75( 78.75%)d 0.01(  0.27%)
                                           -0.0002 -0.4569  0.0328  0.0019 -0.3341
                                           -0.0450 -0.7923 -0.0284  0.2127  0.0035
                                           -0.0309  0.0079  0.0192  0.0282  0.0223
   763. (0.02016) BD*( 1) C  71 - H  72  
                ( 39.26%)   0.6265* C  71 s( 26.48%)p 2.77( 73.45%)d 0.00(  0.07%)
                                            0.0001  0.5145  0.0111  0.0006 -0.3996
                                            0.0085 -0.3122 -0.0165 -0.6906  0.0062
                                            0.0065  0.0178  0.0147  0.0034  0.0122
                ( 60.74%)  -0.7794* H  72 s(100.00%)
                                            1.0000  0.0048
   764. (0.00785) BD*( 1) C  71 - H  73  
                ( 38.41%)   0.6198* C  71 s( 26.16%)p 2.82( 73.77%)d 0.00(  0.07%)
                                            0.0001 -0.5114  0.0059  0.0003 -0.6529
                                            0.0090  0.5074 -0.0115 -0.2318  0.0050
                                            0.0215 -0.0096  0.0061 -0.0067  0.0089
                ( 61.59%)  -0.7848* H  73 s(100.00%)
                                           -1.0000 -0.0009
   765. (0.02033) BD*( 1) C  71 - H  74  
                ( 39.34%)   0.6272* C  71 s( 26.45%)p 2.78( 73.48%)d 0.00(  0.07%)
                                            0.0001  0.5142  0.0109  0.0005 -0.5472
                                            0.0081  0.1101 -0.0162  0.6503  0.0062
                                           -0.0048 -0.0217  0.0041  0.0109  0.0102
                ( 60.66%)  -0.7788* H  74 s(100.00%)
                                            1.0000  0.0047
   766. (0.01039) BD*( 1) C  75 - H  76  
                ( 37.27%)   0.6105* C  75 s( 23.79%)p 3.20( 76.15%)d 0.00(  0.07%)
                                            0.0001 -0.4877 -0.0060  0.0009  0.0924
                                           -0.0135  0.4954 -0.0120 -0.7122 -0.0040
                                           -0.0026  0.0029  0.0210  0.0071 -0.0119
                ( 62.73%)  -0.7920* H  76 s(100.00%)
                                           -1.0000 -0.0017
   767. (0.00984) BD*( 1) C  75 - H  77  
                ( 38.25%)   0.6185* C  75 s( 22.67%)p 3.41( 77.26%)d 0.00(  0.07%)
                                            0.0002 -0.4761 -0.0064  0.0011 -0.8171
                                            0.0032 -0.3232  0.0040 -0.0051 -0.0186
                                           -0.0156  0.0002 -0.0002 -0.0161  0.0128
                ( 61.75%)  -0.7858* H  77 s(100.00%)
                                           -1.0000 -0.0015
   768. (0.01280) BD*( 1) C  75 - C  78  
                ( 49.28%)   0.7020* C  75 s( 27.25%)p 2.67( 72.71%)d 0.00(  0.04%)
                                           -0.0001 -0.5219  0.0119 -0.0011  0.5588
                                           -0.0034 -0.6434 -0.0132 -0.0176 -0.0187
                                            0.0173 -0.0002  0.0005  0.0021  0.0104
                ( 50.72%)  -0.7122* C  78 s( 27.46%)p 2.64( 72.49%)d 0.00(  0.05%)
                                           -0.0001 -0.5239  0.0090 -0.0011 -0.5355
                                           -0.0070  0.6601 -0.0060  0.0446 -0.0203
                                            0.0185  0.0018 -0.0018  0.0061  0.0093
   769. (0.01596) BD*( 1) C  78 - H  79  
                ( 38.19%)   0.6180* C  78 s( 23.94%)p 3.17( 75.99%)d 0.00(  0.07%)
                                            0.0001 -0.4892 -0.0059  0.0010  0.1781
                                           -0.0096 -0.1870 -0.0040 -0.8324  0.0151
                                            0.0028  0.0096 -0.0092  0.0001 -0.0234
                ( 61.81%)  -0.7862* H  79 s(100.00%)
                                           -1.0000 -0.0030
   770. (0.03475) BD*( 1) C  78 - H  80  
                ( 38.20%)   0.6181* C  78 s( 25.15%)p 2.97( 74.78%)d 0.00(  0.07%)
                                            0.0001 -0.5013 -0.0146  0.0006 -0.3397
                                            0.0021 -0.6991 -0.0017  0.3785 -0.0170
                                           -0.0153  0.0086  0.0147  0.0114  0.0065
                ( 61.80%)  -0.7861* H  80 s(100.00%)
                                           -1.0000 -0.0096
   771. (0.02130) BD*( 1) C  78 - N  81  
                ( 61.00%)   0.7810* C  78 s( 23.51%)p 3.25( 76.36%)d 0.01(  0.13%)
                                            0.0002  0.4843 -0.0236  0.0009 -0.7506
                                           -0.0333 -0.1980 -0.0096 -0.3997  0.0017
                                            0.0126  0.0229  0.0073  0.0217 -0.0069
                ( 39.00%)  -0.6245* N  81 s( 30.17%)p 2.31( 69.78%)d 0.00(  0.05%)
                                           -0.0001  0.5493 -0.0024  0.0004  0.7383
                                            0.0010  0.1756 -0.0044  0.3486  0.0174
                                            0.0117  0.0054  0.0089  0.0114 -0.0100
   772. (0.00940) BD*( 1) N  81 - C  82  
                ( 39.10%)   0.6253* N  81 s( 28.90%)p 2.46( 71.05%)d 0.00(  0.05%)
                                            0.0000 -0.5376  0.0052 -0.0011  0.5866
                                            0.0168 -0.5975  0.0004 -0.0939 -0.0149
                                            0.0170 -0.0060 -0.0012  0.0091  0.0098
                ( 60.90%)  -0.7804* C  82 s( 25.05%)p 2.99( 74.82%)d 0.00(  0.12%)
                                           -0.0003 -0.5000  0.0231 -0.0017 -0.5922
                                           -0.0101  0.6225  0.0335  0.0931 -0.0095
                                            0.0299  0.0036 -0.0051  0.0026  0.0169
   773. (0.00882) BD*( 1) C  82 - H  83  
                ( 38.79%)   0.6228* C  82 s( 24.87%)p 3.02( 75.06%)d 0.00(  0.07%)
                                            0.0000  0.4987  0.0020 -0.0005 -0.7595
                                            0.0004 -0.2765  0.0132 -0.3115  0.0136
                                            0.0136  0.0139  0.0055  0.0154 -0.0069
                ( 61.21%)  -0.7824* H  83 s(100.00%)
                                            1.0000  0.0011
   774. (0.00953) BD*( 1) C  82 - H  84  
                ( 38.51%)   0.6206* C  82 s( 24.79%)p 3.03( 75.15%)d 0.00(  0.07%)
                                            0.0000 -0.4979 -0.0010  0.0006  0.0876
                                            0.0128 -0.1898 -0.0008 -0.8411  0.0116
                                           -0.0003  0.0043 -0.0096 -0.0002 -0.0241
                ( 61.49%)  -0.7842* H  84 s(100.00%)
                                           -1.0000 -0.0017
   775. (0.02991) BD*( 1) C  82 - H  85  
                ( 39.23%)   0.6263* C  82 s( 25.33%)p 2.94( 74.60%)d 0.00(  0.07%)
                                            0.0000 -0.5032 -0.0104  0.0002 -0.2503
                                            0.0157 -0.7053 -0.0072  0.4308 -0.0077
                                           -0.0104  0.0046  0.0184  0.0145  0.0030
                ( 60.77%)  -0.7796* H  85 s(100.00%)
                                           -1.0000 -0.0086
   776. (0.01129) BD*( 1) C  86 - H  87  
                ( 36.80%)   0.6067* C  86 s( 23.66%)p 3.22( 76.28%)d 0.00(  0.06%)
                                           -0.0002  0.4864  0.0014 -0.0011 -0.2758
                                           -0.0054  0.5268 -0.0188 -0.6394 -0.0014
                                           -0.0076  0.0099 -0.0191 -0.0061  0.0070
                ( 63.20%)  -0.7950* H  87 s(100.00%)
                                            1.0000  0.0026
   777. (0.01402) BD*( 1) C  86 - H  88  
                ( 37.34%)   0.6111* C  86 s( 23.84%)p 3.19( 76.09%)d 0.00(  0.07%)
                                           -0.0002  0.4882  0.0061 -0.0011 -0.5147
                                           -0.0079 -0.7037  0.0069  0.0134 -0.0235
                                            0.0206 -0.0007 -0.0015 -0.0078 -0.0130
                ( 62.66%)  -0.7916* H  88 s(100.00%)
                                            1.0000  0.0025
   778. (0.01261) BD*( 1) C  86 - C  89  
                ( 50.68%)   0.7119* C  86 s( 25.42%)p 2.93( 74.53%)d 0.00(  0.04%)
                                            0.0003  0.5042 -0.0064  0.0015  0.8100
                                           -0.0011 -0.2452 -0.0021 -0.1680 -0.0298
                                           -0.0098 -0.0046  0.0013  0.0147 -0.0103
                ( 49.32%)  -0.7023* C  89 s( 26.46%)p 2.78( 73.50%)d 0.00(  0.04%)
                                            0.0000  0.5143 -0.0069  0.0018 -0.7972
                                           -0.0116  0.2621  0.0000  0.1731 -0.0259
                                           -0.0079 -0.0116  0.0023  0.0112 -0.0069
   779. (0.02206) BD*( 1) C  89 - H  90  
                ( 34.56%)   0.5879* C  89 s( 26.18%)p 2.82( 73.76%)d 0.00(  0.05%)
                                           -0.0001  0.5117  0.0017 -0.0010  0.0374
                                            0.0052 -0.3818  0.0206 -0.7681  0.0085
                                           -0.0010 -0.0034  0.0164 -0.0053  0.0146
                ( 65.44%)  -0.8090* H  90 s(100.00%)
                                            1.0000  0.0076
   780. (0.01646) BD*( 1) C  89 - H  91  
                ( 38.43%)   0.6199* C  89 s( 22.30%)p 3.48( 77.63%)d 0.00(  0.07%)
                                            0.0002 -0.4722 -0.0061  0.0009 -0.5338
                                           -0.0081 -0.7003  0.0055  0.0082  0.0302
                                           -0.0214 -0.0035 -0.0027  0.0036  0.0132
                ( 61.57%)  -0.7847* H  91 s(100.00%)
                                           -1.0000 -0.0037


 NHO Directionality and "Bond Bending" (deviations from line of nuclear centers)

         [Thresholds for printing:  angular deviation  >  1.0 degree]
                                    hybrid p-character > 25.0%
                                    orbital occupancy  >  0.10e

                                Line of Centers        Hybrid 1              Hybrid 2
                                ---------------  -------------------   ------------------
                NBO               Theta   Phi    Theta   Phi    Dev    Theta   Phi    Dev
 ========================================================================================
     1. BD (   1) C   1 - O   2   140.8  345.4   141.5  343.3   1.5      --     --    --
     2. BD (   2) C   1 - O   2   140.8  345.4    54.1  317.3  90.1     54.1  317.3  89.9
     3. BD (   1) C   1 - O   3    78.0  218.4    82.1  221.5   5.1      --     --    --
     4. BD (   1) C   1 - C   5    49.6   85.8    51.0   82.1   3.2      --     --    --
     5. BD (   1) O   3 - H   4   134.5  271.5   130.2  264.0   7.0      --     --    --
     6. BD (   1) C   5 - H   6    23.0  284.1    23.0  287.0   1.1      --     --    --
     7. BD (   1) C   5 - H   7   102.3   31.5   101.1   32.0   1.3      --     --    --
     8. BD (   1) C   5 - C   8    91.7  143.3    92.6  143.9   1.1      --     --    --
    17. BD (   1) C  14 - C  17    49.2   84.9     --     --    --     129.8  267.8   2.4
    18. BD (   1) C  17 - O  18    93.6  143.0    90.8  140.3   3.9      --     --    --
    19. BD (   1) C  17 - O  19    50.1   11.5    49.8   13.3   1.4      --     --    --
    20. BD (   2) C  17 - O  19    50.1   11.5    46.5  229.8  89.7     46.9  229.5  89.8
    22. BD (   1) C  20 - H  21    19.1  277.1    20.5  277.1   1.4      --     --    --
    23. BD (   1) C  20 - H  22    99.4   35.8   100.3   34.7   1.4      --     --    --
    25. BD (   1) C  23 - H  24    80.9  215.8    80.0  214.8   1.4      --     --    --
    26. BD (   1) C  23 - H  25   160.5   96.9   159.1   96.8   1.4      --     --    --
    27. BD (   1) C  23 - O  26    50.5   90.3    51.1   91.5   1.0      --     --    --
    28. BD (   1) O  26 - C  27    92.7  143.3     --     --    --      90.3  320.4   4.1
    29. BD (   1) C  27 - O  28   129.2  191.8   127.5  194.7   2.8     48.2    9.6   3.1
    30. BD (   2) C  27 - O  28   129.2  191.8   135.9   52.4  87.5    132.1   49.7  88.3
    31. BD (   1) C  27 - C  29    49.7   83.9    49.9   87.4   2.7      --     --    --
    37. BD (   1) C  31 - C  34    40.8   91.1    41.1   89.6   1.0      --     --    --
    40. BD (   1) C  34 - C  37    80.8  158.1     --     --    --      98.7  339.1   1.1
    41. BD (   1) C  37 - H  38   144.1  126.0   145.2  127.2   1.2      --     --    --
    42. BD (   1) C  37 - H  39    78.3  230.3    79.0  229.5   1.1      --     --    --
    43. BD (   1) C  37 - C  40    40.3   93.5     --     --    --     142.3  271.5   2.9
    44. BD (   1) C  40 - O  41    94.5  109.4    92.5  107.5   2.7     84.9  291.2   1.9
    45. BD (   2) C  40 - O  41    94.5  109.4    78.0  197.5  89.0     78.0  199.4  89.1
    46. BD (   1) C  40 - O  42    31.5  309.0    26.9  313.3   5.1      --     --    --
    47. BD (   1) O  42 - H  43    42.3   95.4    36.2   92.0   6.5      --     --    --
    51. BD (   1) C  48 - C  49   111.8  125.0   110.3  126.8   2.3     66.5  302.2   3.1
    52. BD (   1) C  48 - C  53    84.9    2.6    82.1    0.5   3.5     91.2  187.3   6.2
    53. BD (   2) C  48 - C  53    84.9    2.6   158.5  290.3  88.4    160.0  282.6  88.6
    55. BD (   1) C  49 - C  50   105.3   63.0   106.1   66.4   3.4     76.1  237.9   5.1
    56. BD (   2) C  49 - C  50   105.3   63.0   156.2  294.7  90.0     25.8  116.0  90.9
    58. BD (   1) C  50 - C  51    81.5    2.9    80.5    5.3   2.6     96.9  179.8   3.5
    59. BD (   1) C  50 - C  56   118.1  120.1   116.1  124.3   4.3     60.9  298.1   2.0
    60. BD (   1) C  51 - C  52    72.2  305.3    70.3  301.9   3.7    106.3  126.4   1.9
    61. BD (   2) C  51 - C  52    72.2  305.3   159.8  289.2  88.4    160.4  276.0  89.4
    62. BD (   1) C  51 - C  62   100.3   51.3   102.2   57.7   6.6     77.9  226.5   5.1
    63. BD (   1) C  52 - C  53    74.0  243.5    72.4  252.5   8.7    103.4   56.4   7.3
    64. BD (   1) C  52 - O  69    93.2   10.9    89.0    5.6   6.8     82.9  195.5   6.0
    65. BD (   1) C  53 - O  70    71.4  309.0    71.1  307.2   1.8      --     --    --
    68. BD (   1) C  56 - C  59    91.0   53.7    92.7   54.4   1.8     90.3  232.3   1.9
    69. BD (   1) C  59 - H  60   131.3  118.3   128.8  119.0   2.6      --     --    --
    70. BD (   1) C  59 - C  61   107.6  347.0     --     --    --      75.8  165.0   3.8
    71. BD (   1) C  59 - N  81    22.8   92.3    24.3   88.5   2.1    156.8  276.5   1.7
    72. BD (   1) C  61 - C  62    42.0  306.3    44.3  314.4   6.1    141.2  117.4   6.5
    73. BD (   1) C  61 - O  67    96.9   63.4    96.9   61.6   1.8     82.8  244.9   1.5
    74. BD (   1) C  61 - C  86   150.5  274.8   153.1  272.5   2.8     29.7   96.8   1.0
    75. BD (   1) C  62 - C  63   100.0  326.6   103.0  334.7   8.5     81.0  142.0   4.6
    76. BD (   1) C  62 - C  75    36.1   78.6    35.8   76.6   1.3      --     --    --
    77. BD (   1) C  63 - H  64    76.8   29.4    75.4   28.0   1.9      --     --    --
    78. BD (   1) C  63 - C  65   161.0  280.6   158.9  283.0   2.2     14.7   94.9   4.6
    79. BD (   1) C  63 - O  69    52.1  265.0    51.5  268.6   2.9    127.2   78.7   5.1
    80. BD (   1) C  65 - O  66   101.4  290.7   102.3  291.9   1.5     79.5  108.9   2.0
    81. BD (   2) C  65 - O  66   101.4  290.7    87.0  202.7  88.6     86.1  200.3  88.9
    82. BD (   1) C  65 - C  89   134.9  116.5   139.8  114.8   5.0     45.9  297.8   1.3
    83. BD (   1) O  67 - H  68   100.9  351.2   101.7  356.2   5.0      --     --    --
    85. BD (   1) C  71 - H  72   141.8  220.0   143.3  220.0   1.4      --     --    --
    86. BD (   1) C  71 - H  73    74.2  321.4    74.4  322.4   1.0      --     --    --
    87. BD (   1) C  71 - H  74    40.5  172.2    39.8  170.1   1.5      --     --    --
    88. BD (   1) C  75 - H  76    35.6  260.7    34.4  260.7   1.2      --     --    --
    92. BD (   1) C  78 - H  80   114.2   62.8   114.9   64.3   1.5      --     --    --
    93. BD (   1) C  78 - N  81   115.3  194.9     --     --    --      64.3   13.0   1.8
    94. BD (   1) N  81 - C  82    84.5  132.7    82.7  135.3   3.2      --     --    --
    97. BD (   1) C  82 - H  85   119.1   73.2   119.4   71.8   1.3      --     --    --
    98. BD (   1) C  86 - H  87   136.7  117.9   137.8  119.0   1.3      --     --    --
    99. BD (   1) C  86 - H  88    89.8  233.7    90.7  233.1   1.1      --     --    --
   100. BD (   1) C  86 - C  89   101.6  342.3   103.2  343.0   1.7     80.2  162.0   1.8
   101. BD (   1) C  89 - H  90   152.9  277.5   154.4  276.7   1.5      --     --    --
   102. BD (   1) C  89 - H  91    91.4   52.2    92.5   52.1   1.1      --     --    --
   149. LP (   1) O   2             --     --    140.6  346.0   --       --     --    --
   150. LP (   2) O   2             --     --    104.2  237.9   --       --     --    --
   151. LP (   1) O   3             --     --     43.0  177.7   --       --     --    --
   152. LP (   2) O   3             --     --    125.4  137.2   --       --     --    --
   153. LP (   1) O  18             --     --    129.6  190.6   --       --     --    --
   154. LP (   2) O  18             --     --    133.1   49.6   --       --     --    --
   155. LP (   1) O  19             --     --     49.8   12.2   --       --     --    --
   156. LP (   2) O  19             --     --    110.1  299.4   --       --     --    --
   157. LP (   1) O  26             --     --     50.7   10.1   --       --     --    --
   158. LP (   2) O  26             --     --     47.1  230.5   --       --     --    --
   159. LP (   1) O  28             --     --    129.4  192.6   --       --     --    --
   160. LP (   2) O  28             --     --     69.3  119.8   --       --     --    --
   161. LP (   1) O  41             --     --     98.9  110.4   --       --     --    --
   162. LP (   2) O  41             --     --     13.7   48.1   --       --     --    --
   163. LP (   1) O  42             --     --     82.3  289.9   --       --     --    --
   164. LP (   2) O  42             --     --    101.8   18.5   --       --     --    --
   165. LP (   1) O  66             --     --     79.4  292.0   --       --     --    --
   166. LP (   2) O  66             --     --    176.1  179.6   --       --     --    --
   167. LP (   1) O  67             --     --     95.1  114.5   --       --     --    --
   168. LP (   2) O  67             --     --     12.0   30.4   --       --     --    --
   169. LP (   1) O  69             --     --     70.9  324.9   --       --     --    --
   170. LP (   2) O  69             --     --     35.6   91.4   --       --     --    --
   171. LP (   1) O  70             --     --     85.3    6.2   --       --     --    --
   172. LP (   2) O  70             --     --     19.2  111.0   --       --     --    --
   173. LP (   1) N  81             --     --     56.2  244.9   --       --     --    --
   680. BD*(   2) C   1 - O   2   140.8  345.4    54.1  317.3  90.1     54.1  317.3  89.9
   681. BD*(   1) C   1 - O   3    78.0  218.4    82.1  221.5   5.1      --     --    --
   696. BD*(   1) C  17 - O  18    93.6  143.0    90.8  140.3   3.9      --     --    --
   698. BD*(   2) C  17 - O  19    50.1   11.5    46.5  229.8  89.7     46.9  229.5  89.8
   706. BD*(   1) O  26 - C  27    92.7  143.3     --     --    --      90.3  320.4   4.1
   708. BD*(   2) C  27 - O  28   129.2  191.8   135.9   52.4  87.5    132.1   49.7  88.3
   723. BD*(   2) C  40 - O  41    94.5  109.4    78.0  197.5  89.0     78.0  199.4  89.1
   731. BD*(   2) C  48 - C  53    84.9    2.6   158.5  290.3  88.4    160.0  282.6  88.6
   734. BD*(   2) C  49 - C  50   105.3   63.0   156.2  294.7  90.0     25.8  116.0  90.9
   739. BD*(   2) C  51 - C  52    72.2  305.3   159.8  289.2  88.4    160.4  276.0  89.4


 Second Order Perturbation Theory Analysis of Fock Matrix in NBO Basis

     Threshold for printing:   0.50 kcal/mol
    (Intermolecular threshold: 0.05 kcal/mol)
                                                                              E(2)  E(j)-E(i) F(i,j)
         Donor NBO (i)                     Acceptor NBO (j)                 kcal/mol   a.u.    a.u. 
 ===================================================================================================

 within unit  1
   1. BD (   1) C   1 - O   2        /174. RY*(   1) C   1                    1.69    1.82    0.050
   1. BD (   1) C   1 - O   2        /682. BD*(   1) C   1 - C   5            1.13    1.47    0.037
   2. BD (   2) C   1 - O   2        /680. BD*(   2) C   1 - O   2            0.74    0.39    0.016
   2. BD (   2) C   1 - O   2        /684. BD*(   1) C   5 - H   6            1.29    0.81    0.029
   2. BD (   2) C   1 - O   2        /686. BD*(   1) C   5 - C   8            1.48    0.75    0.030
   3. BD (   1) C   1 - O   3        /205. RY*(   1) C   5                    0.65    1.93    0.032
   3. BD (   1) C   1 - O   3        /685. BD*(   1) C   5 - H   7            0.95    1.38    0.032
   4. BD (   1) C   1 - C   5        /184. RY*(   1) O   2                    1.50    1.94    0.048
   4. BD (   1) C   1 - C   5        /219. RY*(   3) C   8                    0.84    1.61    0.033
   4. BD (   1) C   1 - C   5        /679. BD*(   1) C   1 - O   2            0.66    1.26    0.026
   4. BD (   1) C   1 - C   5        /683. BD*(   1) O   3 - H   4            2.98    1.04    0.050
   4. BD (   1) C   1 - C   5        /684. BD*(   1) C   5 - H   6            0.53    1.08    0.021
   4. BD (   1) C   1 - C   5        /686. BD*(   1) C   5 - C   8            0.72    1.02    0.024
   4. BD (   1) C   1 - C   5        /689. BD*(   1) C   8 - C  11            1.85    1.04    0.039
   5. BD (   1) O   3 - H   4        /174. RY*(   1) C   1                    1.13    1.47    0.036
   5. BD (   1) O   3 - H   4        /175. RY*(   2) C   1                    0.66    1.98    0.032
   5. BD (   1) O   3 - H   4        /679. BD*(   1) C   1 - O   2            1.10    1.35    0.035
   5. BD (   1) O   3 - H   4        /682. BD*(   1) C   1 - C   5            4.59    1.13    0.065
   6. BD (   1) C   5 - H   6        /178. RY*(   5) C   1                    0.56    1.76    0.028
   6. BD (   1) C   5 - H   6        /217. RY*(   1) C   8                    0.73    1.58    0.031
   6. BD (   1) C   5 - H   6        /679. BD*(   1) C   1 - O   2            2.53    1.11    0.047
   6. BD (   1) C   5 - H   6        /680. BD*(   2) C   1 - O   2            4.47    0.52    0.045
   6. BD (   1) C   5 - H   6        /687. BD*(   1) C   8 - H   9            2.63    0.95    0.045
   7. BD (   1) C   5 - H   7        /174. RY*(   1) C   1                    0.69    1.23    0.026
   7. BD (   1) C   5 - H   7        /217. RY*(   1) C   8                    0.70    1.58    0.030
   7. BD (   1) C   5 - H   7        /681. BD*(   1) C   1 - O   3            4.66    0.85    0.057
   7. BD (   1) C   5 - H   7        /688. BD*(   1) C   8 - H  10            2.50    0.95    0.044
   8. BD (   1) C   5 - C   8        /231. RY*(   3) C  11                    1.03    1.56    0.036
   8. BD (   1) C   5 - C   8        /679. BD*(   1) C   1 - O   2            1.79    1.20    0.042
   8. BD (   1) C   5 - C   8        /680. BD*(   2) C   1 - O   2            2.92    0.61    0.039
   8. BD (   1) C   5 - C   8        /684. BD*(   1) C   5 - H   6            0.65    1.03    0.023
   8. BD (   1) C   5 - C   8        /685. BD*(   1) C   5 - H   7            0.60    1.05    0.023
   8. BD (   1) C   5 - C   8        /688. BD*(   1) C   8 - H  10            0.51    1.05    0.021
   8. BD (   1) C   5 - C   8        /689. BD*(   1) C   8 - C  11            0.58    0.99    0.021
   8. BD (   1) C   5 - C   8        /692. BD*(   1) C  11 - C  14            2.01    0.98    0.040
   9. BD (   1) C   8 - H   9        /205. RY*(   1) C   5                    0.83    1.50    0.032
   9. BD (   1) C   8 - H   9        /230. RY*(   2) C  11                    0.63    1.53    0.028
   9. BD (   1) C   8 - H   9        /684. BD*(   1) C   5 - H   6            2.56    0.93    0.044
   9. BD (   1) C   8 - H   9        /690. BD*(   1) C  11 - H  12            2.63    0.95    0.045
  10. BD (   1) C   8 - H  10        /205. RY*(   1) C   5                    0.63    1.50    0.028
  10. BD (   1) C   8 - H  10        /230. RY*(   2) C  11                    0.80    1.53    0.031
  10. BD (   1) C   8 - H  10        /685. BD*(   1) C   5 - H   7            2.62    0.95    0.045
  10. BD (   1) C   8 - H  10        /691. BD*(   1) C  11 - H  13            2.64    0.95    0.045
  11. BD (   1) C   8 - C  11        /206. RY*(   2) C   5                    1.01    1.51    0.035
  11. BD (   1) C   8 - C  11        /243. RY*(   3) C  14                    0.51    1.60    0.025
  11. BD (   1) C   8 - C  11        /682. BD*(   1) C   1 - C   5            1.97    0.98    0.040
  11. BD (   1) C   8 - C  11        /686. BD*(   1) C   5 - C   8            0.64    0.97    0.022
  11. BD (   1) C   8 - C  11        /687. BD*(   1) C   8 - H   9            0.57    1.04    0.022
  11. BD (   1) C   8 - C  11        /688. BD*(   1) C   8 - H  10            0.56    1.05    0.022
  11. BD (   1) C   8 - C  11        /690. BD*(   1) C  11 - H  12            0.55    1.05    0.021
  11. BD (   1) C   8 - C  11        /691. BD*(   1) C  11 - H  13            0.55    1.05    0.021
  11. BD (   1) C   8 - C  11        /692. BD*(   1) C  11 - C  14            0.66    0.98    0.023
  11. BD (   1) C   8 - C  11        /695. BD*(   1) C  14 - C  17            1.89    0.98    0.039
  12. BD (   1) C  11 - H  12        /217. RY*(   1) C   8                    0.63    1.57    0.028
  12. BD (   1) C  11 - H  12        /242. RY*(   2) C  14                    0.62    1.53    0.028
  12. BD (   1) C  11 - H  12        /687. BD*(   1) C   8 - H   9            2.72    0.93    0.045
  12. BD (   1) C  11 - H  12        /694. BD*(   1) C  14 - H  16            2.98    0.92    0.047
  13. BD (   1) C  11 - H  13        /217. RY*(   1) C   8                    0.65    1.57    0.029
  13. BD (   1) C  11 - H  13        /688. BD*(   1) C   8 - H  10            2.67    0.94    0.045
  13. BD (   1) C  11 - H  13        /693. BD*(   1) C  14 - H  15            2.97    0.92    0.047
  14. BD (   1) C  11 - C  14        /218. RY*(   2) C   8                    0.63    1.44    0.027
  14. BD (   1) C  11 - C  14        /253. RY*(   1) C  17                    1.19    1.37    0.036
  14. BD (   1) C  11 - C  14        /686. BD*(   1) C   5 - C   8            1.99    0.98    0.039
  14. BD (   1) C  11 - C  14        /689. BD*(   1) C   8 - C  11            0.59    0.99    0.022
  14. BD (   1) C  11 - C  14        /690. BD*(   1) C  11 - H  12            0.53    1.05    0.021
  14. BD (   1) C  11 - C  14        /691. BD*(   1) C  11 - H  13            0.52    1.05    0.021
  14. BD (   1) C  11 - C  14        /693. BD*(   1) C  14 - H  15            0.69    1.04    0.024
  14. BD (   1) C  11 - C  14        /694. BD*(   1) C  14 - H  16            0.69    1.04    0.024
  14. BD (   1) C  11 - C  14        /695. BD*(   1) C  14 - C  17            0.66    0.99    0.023
  14. BD (   1) C  11 - C  14        /696. BD*(   1) C  17 - O  18            2.91    0.97    0.048
  15. BD (   1) C  14 - H  15        /230. RY*(   2) C  11                    0.64    1.54    0.028
  15. BD (   1) C  14 - H  15        /257. RY*(   5) C  17                    0.63    1.45    0.027
  15. BD (   1) C  14 - H  15        /691. BD*(   1) C  11 - H  13            2.54    0.96    0.044
  15. BD (   1) C  14 - H  15        /697. BD*(   1) C  17 - O  19            2.40    1.11    0.046
  15. BD (   1) C  14 - H  15        /698. BD*(   2) C  17 - O  19            4.91    0.52    0.047
  16. BD (   1) C  14 - H  16        /230. RY*(   2) C  11                    0.85    1.54    0.033
  16. BD (   1) C  14 - H  16        /257. RY*(   5) C  17                    0.58    1.45    0.026
  16. BD (   1) C  14 - H  16        /690. BD*(   1) C  11 - H  12            2.54    0.96    0.044
  16. BD (   1) C  14 - H  16        /697. BD*(   1) C  17 - O  19            2.57    1.11    0.048
  16. BD (   1) C  14 - H  16        /698. BD*(   2) C  17 - O  19            4.62    0.52    0.046
  17. BD (   1) C  14 - C  17        /229. RY*(   1) C  11                    0.80    1.45    0.031
  17. BD (   1) C  14 - C  17        /263. RY*(   1) O  18                    0.63    1.84    0.031
  17. BD (   1) C  14 - C  17        /273. RY*(   1) O  19                    1.00    2.03    0.040
  17. BD (   1) C  14 - C  17        /283. RY*(   1) C  20                    0.71    1.49    0.029
  17. BD (   1) C  14 - C  17        /689. BD*(   1) C   8 - C  11            2.01    1.04    0.041
  17. BD (   1) C  14 - C  17        /692. BD*(   1) C  11 - C  14            0.52    1.04    0.021
  17. BD (   1) C  14 - C  17        /693. BD*(   1) C  14 - H  15            0.51    1.08    0.021
  17. BD (   1) C  14 - C  17        /694. BD*(   1) C  14 - H  16            0.52    1.08    0.021
  17. BD (   1) C  14 - C  17        /697. BD*(   1) C  17 - O  19            0.89    1.25    0.030
  17. BD (   1) C  14 - C  17        /699. BD*(   1) O  18 - C  20            3.58    0.91    0.051
  18. BD (   1) C  17 - O  18        /284. RY*(   2) C  20                    0.81    1.54    0.032
  18. BD (   1) C  17 - O  18        /692. BD*(   1) C  11 - C  14            1.26    1.30    0.036
  18. BD (   1) C  17 - O  18        /702. BD*(   1) C  20 - C  23            0.93    1.30    0.031
  19. BD (   1) C  17 - O  19        /253. RY*(   1) C  17                    1.68    1.86    0.050
  19. BD (   1) C  17 - O  19        /695. BD*(   1) C  14 - C  17            1.15    1.48    0.037
  20. BD (   2) C  17 - O  19        /693. BD*(   1) C  14 - H  15            1.26    0.81    0.029
  20. BD (   2) C  17 - O  19        /694. BD*(   1) C  14 - H  16            1.22    0.82    0.028
  20. BD (   2) C  17 - O  19        /698. BD*(   2) C  17 - O  19            0.67    0.39    0.015
  21. BD (   1) O  18 - C  20        /253. RY*(   1) C  17                    1.80    1.59    0.048
  21. BD (   1) O  18 - C  20        /259. RY*(   7) C  17                    0.66    3.02    0.040
  21. BD (   1) O  18 - C  20        /296. RY*(   2) C  23                    0.52    1.45    0.025
  21. BD (   1) O  18 - C  20        /695. BD*(   1) C  14 - C  17            2.67    1.20    0.051
  21. BD (   1) O  18 - C  20        /705. BD*(   1) C  23 - O  26            2.06    1.08    0.042
  22. BD (   1) C  20 - H  21        /264. RY*(   2) O  18                    0.67    1.62    0.030
  22. BD (   1) C  20 - H  21        /297. RY*(   3) C  23                    0.53    1.77    0.027
  22. BD (   1) C  20 - H  21        /704. BD*(   1) C  23 - H  25            2.58    0.97    0.045
  23. BD (   1) C  20 - H  22        /264. RY*(   2) O  18                    0.67    1.62    0.030
  23. BD (   1) C  20 - H  22        /297. RY*(   3) C  23                    0.55    1.77    0.028
  23. BD (   1) C  20 - H  22        /703. BD*(   1) C  23 - H  24            2.56    0.97    0.045
  24. BD (   1) C  20 - C  23        /263. RY*(   1) O  18                    0.85    1.83    0.035
  24. BD (   1) C  20 - C  23        /307. RY*(   1) O  26                    0.86    1.84    0.036
  24. BD (   1) C  20 - C  23        /696. BD*(   1) C  17 - O  18            2.07    1.00    0.042
  24. BD (   1) C  20 - C  23        /706. BD*(   1) O  26 - C  27            2.10    1.00    0.042
  25. BD (   1) C  23 - H  24        /285. RY*(   3) C  20                    0.53    1.77    0.027
  25. BD (   1) C  23 - H  24        /308. RY*(   2) O  26                    0.67    1.63    0.030
  25. BD (   1) C  23 - H  24        /701. BD*(   1) C  20 - H  22            2.57    0.97    0.045
  26. BD (   1) C  23 - H  25        /285. RY*(   3) C  20                    0.53    1.77    0.027
  26. BD (   1) C  23 - H  25        /308. RY*(   2) O  26                    0.69    1.63    0.030
  26. BD (   1) C  23 - H  25        /700. BD*(   1) C  20 - H  21            2.56    0.97    0.045
  27. BD (   1) C  23 - O  26        /284. RY*(   2) C  20                    0.52    1.45    0.025
  27. BD (   1) C  23 - O  26        /317. RY*(   1) C  27                    1.73    1.61    0.047
  27. BD (   1) C  23 - O  26        /323. RY*(   7) C  27                    0.53    2.61    0.033
  27. BD (   1) C  23 - O  26        /699. BD*(   1) O  18 - C  20            2.12    1.08    0.043
  27. BD (   1) C  23 - O  26        /709. BD*(   1) C  27 - C  29            2.61    1.20    0.051
  28. BD (   1) O  26 - C  27        /296. RY*(   2) C  23                    0.79    1.54    0.031
  28. BD (   1) O  26 - C  27        /337. RY*(   1) C  29                    0.77    1.90    0.034
  28. BD (   1) O  26 - C  27        /702. BD*(   1) C  20 - C  23            0.91    1.30    0.031
  28. BD (   1) O  26 - C  27        /711. BD*(   1) C  29 - C  31            1.15    1.30    0.035
  29. BD (   1) C  27 - O  28        /317. RY*(   1) C  27                    1.74    1.89    0.051
  29. BD (   1) C  27 - O  28        /709. BD*(   1) C  27 - C  29            1.31    1.47    0.040
  30. BD (   2) C  27 - O  28        /708. BD*(   2) C  27 - O  28            0.63    0.39    0.015
  30. BD (   2) C  27 - O  28        /710. BD*(   1) C  29 - H  30            0.94    0.83    0.025
  30. BD (   2) C  27 - O  28        /712. BD*(   1) C  29 - C  44            1.41    0.75    0.029
  31. BD (   1) C  27 - C  29        /295. RY*(   1) C  23                    0.76    1.48    0.030
  31. BD (   1) C  27 - C  29        /307. RY*(   1) O  26                    0.68    1.84    0.032
  31. BD (   1) C  27 - C  29        /327. RY*(   1) O  28                    1.14    2.03    0.043
  31. BD (   1) C  27 - C  29        /349. RY*(   2) C  31                    0.82    1.45    0.031
  31. BD (   1) C  27 - C  29        /416. RY*(   2) C  44                    0.75    1.62    0.031
  31. BD (   1) C  27 - C  29        /705. BD*(   1) C  23 - O  26            3.56    0.90    0.051
  31. BD (   1) C  27 - C  29        /707. BD*(   1) C  27 - O  28            0.93    1.24    0.030
  31. BD (   1) C  27 - C  29        /710. BD*(   1) C  29 - H  30            0.53    1.08    0.021
  31. BD (   1) C  27 - C  29        /711. BD*(   1) C  29 - C  31            0.54    1.02    0.021
  31. BD (   1) C  27 - C  29        /712. BD*(   1) C  29 - C  44            0.61    1.00    0.022
  31. BD (   1) C  27 - C  29        /715. BD*(   1) C  31 - C  34            2.14    1.04    0.042
  31. BD (   1) C  27 - C  29        /728. BD*(   1) C  44 - H  47            1.72    1.09    0.039
  32. BD (   1) C  29 - H  30        /707. BD*(   1) C  27 - O  28            3.29    1.09    0.054
  32. BD (   1) C  29 - H  30        /708. BD*(   2) C  27 - O  28            3.41    0.51    0.039
  32. BD (   1) C  29 - H  30        /714. BD*(   1) C  31 - H  33            2.56    0.95    0.044
  32. BD (   1) C  29 - H  30        /727. BD*(   1) C  44 - H  46            2.69    0.94    0.045
  33. BD (   1) C  29 - C  31        /317. RY*(   1) C  27                    1.13    1.39    0.035
  33. BD (   1) C  29 - C  31        /362. RY*(   3) C  34                    0.63    1.55    0.028
  33. BD (   1) C  29 - C  31        /415. RY*(   1) C  44                    0.91    1.49    0.033
  33. BD (   1) C  29 - C  31        /706. BD*(   1) O  26 - C  27            2.87    0.95    0.048
  33. BD (   1) C  29 - C  31        /709. BD*(   1) C  27 - C  29            0.65    0.97    0.023
  33. BD (   1) C  29 - C  31        /710. BD*(   1) C  29 - H  30            0.73    1.04    0.025
  33. BD (   1) C  29 - C  31        /712. BD*(   1) C  29 - C  44            0.92    0.95    0.027
  33. BD (   1) C  29 - C  31        /713. BD*(   1) C  31 - H  32            0.51    1.05    0.021
  33. BD (   1) C  29 - C  31        /714. BD*(   1) C  31 - H  33            0.55    1.05    0.021
  33. BD (   1) C  29 - C  31        /715. BD*(   1) C  31 - C  34            0.66    0.99    0.023
  33. BD (   1) C  29 - C  31        /718. BD*(   1) C  34 - C  37            1.76    0.97    0.037
  33. BD (   1) C  29 - C  31        /726. BD*(   1) C  44 - H  45            1.41    1.05    0.034
  34. BD (   1) C  29 - C  44        /348. RY*(   1) C  31                    1.31    1.65    0.042
  34. BD (   1) C  29 - C  44        /707. BD*(   1) C  27 - O  28            1.57    1.19    0.039
  34. BD (   1) C  29 - C  44        /708. BD*(   2) C  27 - O  28            3.57    0.60    0.043
  34. BD (   1) C  29 - C  44        /709. BD*(   1) C  27 - C  29            0.57    0.97    0.021
  34. BD (   1) C  29 - C  44        /710. BD*(   1) C  29 - H  30            0.68    1.04    0.024
  34. BD (   1) C  29 - C  44        /711. BD*(   1) C  29 - C  31            0.88    0.98    0.026
  34. BD (   1) C  29 - C  44        /713. BD*(   1) C  31 - H  32            1.48    1.05    0.035
  35. BD (   1) C  31 - H  32        /360. RY*(   1) C  34                    0.58    1.58    0.027
  35. BD (   1) C  31 - H  32        /712. BD*(   1) C  29 - C  44            3.57    0.85    0.049
  35. BD (   1) C  31 - H  32        /716. BD*(   1) C  34 - H  35            2.86    0.93    0.046
  36. BD (   1) C  31 - H  33        /339. RY*(   3) C  29                    0.52    1.51    0.025
  36. BD (   1) C  31 - H  33        /360. RY*(   1) C  34                    0.75    1.58    0.031
  36. BD (   1) C  31 - H  33        /710. BD*(   1) C  29 - H  30            2.76    0.93    0.045
  36. BD (   1) C  31 - H  33        /717. BD*(   1) C  34 - H  36            2.59    0.94    0.044
  37. BD (   1) C  31 - C  34        /338. RY*(   2) C  29                    0.69    1.58    0.030
  37. BD (   1) C  31 - C  34        /373. RY*(   2) C  37                    1.00    1.51    0.035
  37. BD (   1) C  31 - C  34        /709. BD*(   1) C  27 - C  29            1.69    0.97    0.037
  37. BD (   1) C  31 - C  34        /711. BD*(   1) C  29 - C  31            0.78    0.97    0.025
  37. BD (   1) C  31 - C  34        /713. BD*(   1) C  31 - H  32            0.58    1.04    0.022
  37. BD (   1) C  31 - C  34        /714. BD*(   1) C  31 - H  33            0.57    1.04    0.022
  37. BD (   1) C  31 - C  34        /716. BD*(   1) C  34 - H  35            0.62    1.04    0.023
  37. BD (   1) C  31 - C  34        /717. BD*(   1) C  34 - H  36            0.54    1.05    0.021
  37. BD (   1) C  31 - C  34        /718. BD*(   1) C  34 - C  37            0.66    0.97    0.023
  37. BD (   1) C  31 - C  34        /721. BD*(   1) C  37 - C  40            1.93    0.98    0.039
  38. BD (   1) C  34 - H  35        /348. RY*(   1) C  31                    0.73    1.55    0.030
  38. BD (   1) C  34 - H  35        /372. RY*(   1) C  37                    0.90    1.49    0.033
  38. BD (   1) C  34 - H  35        /713. BD*(   1) C  31 - H  32            2.49    0.94    0.043
  38. BD (   1) C  34 - H  35        /720. BD*(   1) C  37 - H  39            2.58    0.93    0.044
  39. BD (   1) C  34 - H  36        /348. RY*(   1) C  31                    0.68    1.54    0.029
  39. BD (   1) C  34 - H  36        /372. RY*(   1) C  37                    0.57    1.49    0.026
  39. BD (   1) C  34 - H  36        /714. BD*(   1) C  31 - H  33            2.72    0.94    0.045
  39. BD (   1) C  34 - H  36        /719. BD*(   1) C  37 - H  38            2.67    0.95    0.045
  40. BD (   1) C  34 - C  37        /350. RY*(   3) C  31                    1.03    1.57    0.036
  40. BD (   1) C  34 - C  37        /388. RY*(   5) C  40                    0.52    1.67    0.027
  40. BD (   1) C  34 - C  37        /711. BD*(   1) C  29 - C  31            2.18    0.97    0.041
  40. BD (   1) C  34 - C  37        /715. BD*(   1) C  31 - C  34            0.64    0.99    0.022
  40. BD (   1) C  34 - C  37        /717. BD*(   1) C  34 - H  36            0.55    1.05    0.021
  40. BD (   1) C  34 - C  37        /719. BD*(   1) C  37 - H  38            0.59    1.05    0.022
  40. BD (   1) C  34 - C  37        /720. BD*(   1) C  37 - H  39            0.65    1.03    0.023
  40. BD (   1) C  34 - C  37        /722. BD*(   1) C  40 - O  41            1.83    1.19    0.042
  40. BD (   1) C  34 - C  37        /723. BD*(   2) C  40 - O  41            2.49    0.61    0.037
  41. BD (   1) C  37 - H  38        /360. RY*(   1) C  34                    0.63    1.59    0.028
  41. BD (   1) C  37 - H  38        /384. RY*(   1) C  40                    0.62    1.27    0.025
  41. BD (   1) C  37 - H  38        /717. BD*(   1) C  34 - H  36            2.49    0.95    0.044
  41. BD (   1) C  37 - H  38        /724. BD*(   1) C  40 - O  42            4.47    0.89    0.057
  42. BD (   1) C  37 - H  39        /360. RY*(   1) C  34                    0.78    1.59    0.032
  42. BD (   1) C  37 - H  39        /388. RY*(   5) C  40                    0.64    1.58    0.029
  42. BD (   1) C  37 - H  39        /716. BD*(   1) C  34 - H  35            2.63    0.95    0.045
  42. BD (   1) C  37 - H  39        /722. BD*(   1) C  40 - O  41            2.06    1.10    0.043
  42. BD (   1) C  37 - H  39        /723. BD*(   2) C  40 - O  41            4.91    0.51    0.047
  43. BD (   1) C  37 - C  40        /362. RY*(   3) C  34                    0.76    1.60    0.031
  43. BD (   1) C  37 - C  40        /394. RY*(   1) O  41                    1.43    2.04    0.048
  43. BD (   1) C  37 - C  40        /404. RY*(   1) O  42                    0.68    2.07    0.034
  43. BD (   1) C  37 - C  40        /715. BD*(   1) C  31 - C  34            1.87    1.03    0.039
  43. BD (   1) C  37 - C  40        /718. BD*(   1) C  34 - C  37            0.74    1.02    0.025
  43. BD (   1) C  37 - C  40        /720. BD*(   1) C  37 - H  39            0.53    1.07    0.021
  43. BD (   1) C  37 - C  40        /722. BD*(   1) C  40 - O  41            0.59    1.24    0.024
  43. BD (   1) C  37 - C  40        /725. BD*(   1) O  42 - H  43            3.13    1.05    0.052
  44. BD (   1) C  40 - O  41        /384. RY*(   1) C  40                    1.60    1.83    0.049
  44. BD (   1) C  40 - O  41        /721. BD*(   1) C  37 - C  40            0.97    1.46    0.034
  45. BD (   2) C  40 - O  41        /405. RY*(   2) O  42                    0.56    1.39    0.025
  45. BD (   2) C  40 - O  41        /718. BD*(   1) C  34 - C  37            1.38    0.75    0.029
  45. BD (   2) C  40 - O  41        /720. BD*(   1) C  37 - H  39            1.35    0.81    0.030
  45. BD (   2) C  40 - O  41        /723. BD*(   2) C  40 - O  41            0.89    0.39    0.018
  46. BD (   1) C  40 - O  42        /372. RY*(   1) C  37                    0.68    1.92    0.032
  46. BD (   1) C  40 - O  42        /384. RY*(   1) C  40                    0.52    1.69    0.027
  46. BD (   1) C  40 - O  42        /719. BD*(   1) C  37 - H  38            0.91    1.38    0.032
  47. BD (   1) O  42 - H  43        /384. RY*(   1) C  40                    1.69    1.51    0.045
  47. BD (   1) O  42 - H  43        /721. BD*(   1) C  37 - C  40            4.44    1.13    0.064
  47. BD (   1) O  42 - H  43        /722. BD*(   1) C  40 - O  41            0.70    1.34    0.027
  48. BD (   1) C  44 - H  45        /711. BD*(   1) C  29 - C  31            3.09    0.89    0.047
  49. BD (   1) C  44 - H  46        /337. RY*(   1) C  29                    0.60    1.49    0.027
  49. BD (   1) C  44 - H  46        /710. BD*(   1) C  29 - H  30            2.41    0.94    0.043
  50. BD (   1) C  44 - H  47        /709. BD*(   1) C  27 - C  29            2.84    0.88    0.045
 103. CR (   1) C   1                /206. RY*(   2) C   5                    0.86   11.12    0.087
 103. CR (   1) C   1                /681. BD*(   1) C   1 - O   3            0.67   10.55    0.077
 103. CR (   1) C   1                /683. BD*(   1) O   3 - H   4            0.52   10.60    0.066
 104. CR (   1) O   2                /174. RY*(   1) C   1                    6.47   19.60    0.319
 104. CR (   1) O   2                /682. BD*(   1) C   1 - C   5            0.76   19.26    0.109
 105. CR (   1) O   3                /174. RY*(   1) C   1                    1.21   19.73    0.139
 105. CR (   1) O   3                /175. RY*(   2) C   1                    1.89   20.24    0.175
 106. CR (   1) C   5                /175. RY*(   2) C   1                    0.85   11.31    0.088
 106. CR (   1) C   5                /180. RY*(   7) C   1                    0.82   12.09    0.089
 106. CR (   1) C   5                /218. RY*(   2) C   8                    0.85   10.91    0.086
 106. CR (   1) C   5                /679. BD*(   1) C   1 - O   2            0.81   10.68    0.084
 107. CR (   1) C   8                /207. RY*(   3) C   5                    0.85   11.00    0.086
 107. CR (   1) C   8                /229. RY*(   1) C  11                    1.05   10.87    0.096
 108. CR (   1) C  11                /218. RY*(   2) C   8                    0.54   10.90    0.068
 108. CR (   1) C  11                /241. RY*(   1) C  14                    0.95   10.81    0.091
 109. CR (   1) C  14                /254. RY*(   2) C  17                    0.72   11.41    0.081
 109. CR (   1) C  14                /697. BD*(   1) C  17 - O  19            0.92   10.67    0.089
 110. CR (   1) C  17                /241. RY*(   1) C  14                    0.53   10.96    0.068
 110. CR (   1) C  17                /696. BD*(   1) C  17 - O  18            0.56   10.57    0.070
 110. CR (   1) C  17                /699. BD*(   1) O  18 - C  20            1.09   10.46    0.096
 111. CR (   1) O  18                /253. RY*(   1) C  17                    1.36   19.76    0.147
 111. CR (   1) O  18                /254. RY*(   2) C  17                    1.42   20.33    0.152
 111. CR (   1) O  18                /283. RY*(   1) C  20                    0.71   19.83    0.106
 111. CR (   1) O  18                /284. RY*(   2) C  20                    0.74   19.62    0.108
 111. CR (   1) O  18                /697. BD*(   1) C  17 - O  19            0.53   19.59    0.092
 112. CR (   1) O  19                /253. RY*(   1) C  17                    6.43   19.64    0.319
 112. CR (   1) O  19                /695. BD*(   1) C  14 - C  17            0.71   19.26    0.106
 113. CR (   1) C  20                /295. RY*(   1) C  23                    0.53   10.97    0.068
 113. CR (   1) C  20                /296. RY*(   2) C  23                    0.55   10.77    0.069
 113. CR (   1) C  20                /696. BD*(   1) C  17 - O  18            0.79   10.50    0.083
 113. CR (   1) C  20                /699. BD*(   1) O  18 - C  20            1.13   10.39    0.097
 114. CR (   1) C  23                /283. RY*(   1) C  20                    0.52   10.98    0.067
 114. CR (   1) C  23                /284. RY*(   2) C  20                    0.54   10.76    0.068
 114. CR (   1) C  23                /705. BD*(   1) C  23 - O  26            1.10   10.40    0.096
 114. CR (   1) C  23                /706. BD*(   1) O  26 - C  27            0.79   10.50    0.084
 115. CR (   1) O  26                /295. RY*(   1) C  23                    0.70   19.83    0.106
 115. CR (   1) O  26                /296. RY*(   2) C  23                    0.75   19.62    0.108
 115. CR (   1) O  26                /317. RY*(   1) C  27                    1.33   19.78    0.146
 115. CR (   1) O  26                /318. RY*(   2) C  27                    1.56   20.29    0.159
 115. CR (   1) O  26                /707. BD*(   1) C  27 - O  28            0.54   19.59    0.092
 116. CR (   1) C  27                /338. RY*(   2) C  29                    0.91   11.19    0.090
 116. CR (   1) C  27                /705. BD*(   1) C  23 - O  26            1.08   10.46    0.095
 116. CR (   1) C  27                /706. BD*(   1) O  26 - C  27            0.61   10.56    0.073
 117. CR (   1) O  28                /317. RY*(   1) C  27                    6.54   19.67    0.322
 117. CR (   1) O  28                /709. BD*(   1) C  27 - C  29            0.76   19.25    0.110
 118. CR (   1) C  29                /318. RY*(   2) C  27                    0.66   11.37    0.077
 118. CR (   1) C  29                /417. RY*(   3) C  44                    0.92   10.98    0.090
 118. CR (   1) C  29                /707. BD*(   1) C  27 - O  28            0.92   10.67    0.089
 119. CR (   1) C  31                /337. RY*(   1) C  29                    0.58   11.04    0.072
 119. CR (   1) C  31                /361. RY*(   2) C  34                    0.66   10.87    0.076
 120. CR (   1) C  34                /349. RY*(   2) C  31                    1.08   10.87    0.097
 120. CR (   1) C  34                /374. RY*(   3) C  37                    0.89   10.97    0.088
 121. CR (   1) C  37                /361. RY*(   2) C  34                    0.81   10.88    0.084
 121. CR (   1) C  37                /385. RY*(   2) C  40                    0.86   11.30    0.088
 121. CR (   1) C  37                /390. RY*(   7) C  40                    0.79   12.24    0.088
 121. CR (   1) C  37                /722. BD*(   1) C  40 - O  41            0.73   10.66    0.079
 122. CR (   1) C  40                /373. RY*(   2) C  37                    0.86   11.11    0.087
 122. CR (   1) C  40                /724. BD*(   1) C  40 - O  42            0.51   10.59    0.067
 122. CR (   1) C  40                /725. BD*(   1) O  42 - H  43            0.78   10.61    0.082
 123. CR (   1) O  41                /384. RY*(   1) C  40                    6.19   19.64    0.313
 123. CR (   1) O  41                /721. BD*(   1) C  37 - C  40            0.69   19.26    0.104
 124. CR (   1) O  42                /384. RY*(   1) C  40                    1.63   19.74    0.161
 124. CR (   1) O  42                /385. RY*(   2) C  40                    1.77   20.21    0.169
 124. CR (   1) O  42                /414. RY*(   1) H  43                    0.64   19.81    0.100
[truncated: 135,124 more chars]
