# Supplementary material for: Application of the oxycodone templated molecular imprinted polymer in adsorption of the drug from human blood plasma as the real biological environment; a joint experimental and density functional theory study
Source: Front Chem. 2023 Jan 5;10:1045552. doi: 10.3389/fchem.2022.1045552 (PMC9849686; doi:10.3389/fchem.2022.1045552)
Supplement: Supplementary file 1 [file DataSheet1.ZIP › FREQ/FREQ NIP.LOG]

 Entering Link 1 = d:\l1.exe PID=       708.
  
 Copyright (c) 1988,1990,1992,1993,1995,1998,2003,2009, Gaussian, Inc.
                  All Rights Reserved.
  
 This is part of the Gaussian(R) 09 program.  It is based on
 the Gaussian(R) 03 system (copyright 2003, Gaussian, Inc.),
 the Gaussian(R) 98 system (copyright 1998, Gaussian, Inc.),
 the Gaussian(R) 94 system (copyright 1995, Gaussian, Inc.),
 the Gaussian 92(TM) system (copyright 1992, Gaussian, Inc.),
 the Gaussian 90(TM) system (copyright 1990, Gaussian, Inc.),
 the Gaussian 88(TM) system (copyright 1988, Gaussian, Inc.),
 the Gaussian 86(TM) system (copyright 1986, Carnegie Mellon
 University), and the Gaussian 82(TM) system (copyright 1983,
 Carnegie Mellon University). Gaussian is a federally registered
 trademark of Gaussian, Inc.
  
 This software contains proprietary and confidential information,
 including trade secrets, belonging to Gaussian, Inc.
  
 This software is provided under written license and may be
 used, copied, transmitted, or stored only in accord with that
 written license.
  
 The following legend is applicable only to US Government
 contracts under FAR:
  
                    RESTRICTED RIGHTS LEGEND
  
 Use, reproduction and disclosure by the US Government is
 subject to restrictions as set forth in subparagraphs (a)
 and (c) of the Commercial Computer Software - Restricted
 Rights clause in FAR 52.227-19.
  
 Gaussian, Inc.
 340 Quinnipiac St., Bldg. 40, Wallingford CT 06492
  
  
 ---------------------------------------------------------------
 Warning -- This program may not be used in any manner that
 competes with the business of Gaussian, Inc. or will provide
 assistance to any competitor of Gaussian, Inc.  The licensee
 of this program is prohibited from giving any competitor of
 Gaussian, Inc. access to this program.  By using this program,
 the user acknowledges that Gaussian, Inc. is engaged in the
 business of creating and licensing software in the field of
 computational chemistry and represents and warrants to the
 licensee that it is not a competitor of Gaussian, Inc. and that
 it will not use this program in any manner prohibited above.
 ---------------------------------------------------------------
  

 Cite this work as:
 Gaussian 09, Revision A.02,
 M. J. Frisch, G. W. Trucks, H. B. Schlegel, G. E. Scuseria, 
 M. A. Robb, J. R. Cheeseman, G. Scalmani, V. Barone, B. Mennucci, 
 G. A. Petersson, H. Nakatsuji, M. Caricato, X. Li, H. P. Hratchian, 
 A. F. Izmaylov, J. Bloino, G. Zheng, J. L. Sonnenberg, M. Hada, 
 M. Ehara, K. Toyota, R. Fukuda, J. Hasegawa, M. Ishida, T. Nakajima, 
 Y. Honda, O. Kitao, H. Nakai, T. Vreven, J. A. Montgomery, Jr., 
 J. E. Peralta, F. Ogliaro, M. Bearpark, J. J. Heyd, E. Brothers, 
 K. N. Kudin, V. N. Staroverov, R. Kobayashi, J. Normand, 
 K. Raghavachari, A. Rendell, J. C. Burant, S. S. Iyengar, J. Tomasi, 
 M. Cossi, N. Rega, J. M. Millam, M. Klene, J. E. Knox, J. B. Cross, 
 V. Bakken, C. Adamo, J. Jaramillo, R. Gomperts, R. E. Stratmann, 
 O. Yazyev, A. J. Austin, R. Cammi, C. Pomelli, J. W. Ochterski, 
 R. L. Martin, K. Morokuma, V. G. Zakrzewski, G. A. Voth, 
 P. Salvador, J. J. Dannenberg, S. Dapprich, A. D. Daniels, 
 O. Farkas, J. B. Foresman, J. V. Ortiz, J. Cioslowski, 
 and D. J. Fox, Gaussian, Inc., Wallingford CT, 2009.
 
 ******************************************
 Gaussian 09:  IA32W-G09RevA.02 11-Jun-2009
                31-Jul-2008 
 ******************************************
 %nprocshared=4
 Will use up to    4 processors via shared memory.
 -------------------------
 # freq b3lyp/6-31g nosymm
 -------------------------
 1/10=4,30=1,38=1/1,3;
 2/12=2,15=1,17=6,18=5,40=1/2;
 3/5=1,6=6,11=2,16=1,25=1,30=1,71=2,74=-5/1,2,3;
 4//1;
 5/5=2,38=5,98=1/2;
 8/6=4,10=90,11=11/1;
 11/6=1,8=1,9=11,15=111,16=1,31=1/1,2,10;
 10/6=1,31=1/2;
 6/7=2,8=2,9=2,10=2,18=1,28=1/1;
 7/8=1,10=1,25=1,30=1/1,2,3,16;
 1/10=4,30=1/3;
 99//99;
 -------------------
 Title Card Required
 -------------------
 Symbolic Z-matrix:
 Charge =  0 Multiplicity = 1
 C                     1.94534  -13.10601  -18.57268 
 O                     2.03431  -13.34111  -19.75694 
 O                     1.95658  -14.09093  -17.63474 
 H                     2.04054  -14.92866  -18.12801 
 C                     1.79638  -11.73852  -17.94408 
 H                     2.61216  -11.59765  -17.2236 
 H                     1.91516  -11.00081  -18.74222 
 C                     0.44463  -11.55673  -17.22657 
 H                    -0.36967  -11.73095  -17.94339 
 H                     0.34599  -12.32299  -16.44802 
 C                     0.30149  -10.1602  -16.61107 
 H                     1.11513  -9.98019  -15.89756 
 H                     0.40826  -9.39362  -17.38833 
 C                    -1.04062  -9.97306  -15.90069 
 H                    -1.17704  -10.71932  -15.10637 
 H                    -1.88104  -10.12498  -16.59119 
 C                    -1.19254  -8.59945  -15.27788 
 O                    -2.39793  -8.47892  -14.66735 
 O                    -0.36949  -7.71194  -15.30419 
 C                    -2.65464  -7.21094  -14.03766 
 H                    -1.90273  -7.01665  -13.2669 
 H                    -2.59579  -6.40703  -14.77751 
 C                    -4.04749  -7.31628  -13.44202 
 H                    -4.10663  -8.12071  -12.70265 
 H                    -4.79908  -7.51041  -14.21288 
 O                    -4.30452  -6.0495   -12.8107 
 C                    -5.52922  -5.91323  -12.24012 
 O                    -6.35676  -6.79763  -12.23949 
 C                    -5.70085  -4.52369  -11.63885 
 H                    -4.80447  -4.33394  -11.0318 
 C                    -6.94584  -4.48926  -10.7358 
 H                    -6.91748  -5.35634  -10.06432 
 H                    -7.84066  -4.62299  -11.35713 
 C                    -7.07137  -3.2097   -9.89944 
 H                    -7.15306  -2.3309   -10.55109 
 H                    -6.16965  -3.06908  -9.29049 
 C                    -8.30262  -3.25438  -8.9723 
 H                    -9.2205   -3.3755   -9.55381 
 H                    -8.21412  -4.10818  -8.28875 
 C                    -8.45552  -1.99463  -8.14986 
 O                    -9.34561  -1.18005  -8.25012 
 O                    -7.43882  -1.85172  -7.25757 
 H                    -7.61057  -1.01316  -6.78906 
 C                    -5.73298  -3.4743   -12.77103 
 H                    -4.83722  -3.5446   -13.39409 
 H                    -6.61132  -3.62134  -13.41063 
 H                    -5.78001  -2.46145  -12.36024 
 

 GradGradGradGradGradGradGradGradGradGradGradGradGradGradGradGradGradGrad
 Berny optimization.
 Initialization pass.
 Trust Radius=3.00D-01 FncErr=1.00D-07 GrdErr=1.00D-07
 Number of steps in this run=   2 maximum allowed number of steps=   2.
 GradGradGradGradGradGradGradGradGradGradGradGradGradGradGradGradGradGrad

                          Input orientation:                          
 ---------------------------------------------------------------------
 Center     Atomic      Atomic             Coordinates (Angstroms)
 Number     Number       Type             X           Y           Z
 ---------------------------------------------------------------------
      1          6           0        1.945337  -13.106013  -18.572683
      2          8           0        2.034310  -13.341109  -19.756936
      3          8           0        1.956575  -14.090926  -17.634739
      4          1           0        2.040543  -14.928664  -18.128011
      5          6           0        1.796383  -11.738521  -17.944076
      6          1           0        2.612157  -11.597649  -17.223605
      7          1           0        1.915159  -11.000808  -18.742224
      8          6           0        0.444633  -11.556733  -17.226571
      9          1           0       -0.369672  -11.730953  -17.943395
     10          1           0        0.345993  -12.322994  -16.448018
     11          6           0        0.301488  -10.160199  -16.611068
     12          1           0        1.115127   -9.980193  -15.897561
     13          1           0        0.408258   -9.393619  -17.388333
     14          6           0       -1.040625   -9.973058  -15.900688
     15          1           0       -1.177041  -10.719319  -15.106370
     16          1           0       -1.881036  -10.124979  -16.591191
     17          6           0       -1.192536   -8.599452  -15.277876
     18          8           0       -2.397928   -8.478917  -14.667350
     19          8           0       -0.369492   -7.711937  -15.304191
     20          6           0       -2.654640   -7.210943  -14.037656
     21          1           0       -1.902734   -7.016649  -13.266900
     22          1           0       -2.595794   -6.407029  -14.777507
     23          6           0       -4.047485   -7.316276  -13.442016
     24          1           0       -4.106631   -8.120712  -12.702646
     25          1           0       -4.799075   -7.510413  -14.212875
     26          8           0       -4.304517   -6.049504  -12.810704
     27          6           0       -5.529216   -5.913226  -12.240117
     28          8           0       -6.356761   -6.797626  -12.239489
     29          6           0       -5.700853   -4.523694  -11.638850
     30          1           0       -4.804474   -4.333937  -11.031795
     31          6           0       -6.945844   -4.489262  -10.735796
     32          1           0       -6.917477   -5.356335  -10.064317
     33          1           0       -7.840656   -4.622993  -11.357130
     34          6           0       -7.071369   -3.209702   -9.899441
     35          1           0       -7.153055   -2.330900  -10.551094
     36          1           0       -6.169646   -3.069075   -9.290487
     37          6           0       -8.302616   -3.254380   -8.972295
     38          1           0       -9.220504   -3.375500   -9.553812
     39          1           0       -8.214116   -4.108181   -8.288750
     40          6           0       -8.455519   -1.994633   -8.149856
     41          8           0       -9.345606   -1.180053   -8.250118
     42          8           0       -7.438819   -1.851719   -7.257574
     43          1           0       -7.610569   -1.013164   -6.789057
     44          6           0       -5.732984   -3.474302  -12.771025
     45          1           0       -4.837218   -3.544596  -13.394094
     46          1           0       -6.611316   -3.621342  -13.410633
     47          1           0       -5.780010   -2.461448  -12.360241
 ---------------------------------------------------------------------
                    Distance matrix (angstroms):
                    1          2          3          4          5
     1  C    0.000000
     2  O    1.210637   0.000000
     3  O    1.360117   2.252108   0.000000
     4  H    1.878524   2.274591   0.975793   0.000000
     5  C    1.512405   2.431329   2.378058   3.204756   0.000000
     6  H    2.130686   3.129109   2.610603   3.498622   1.097456
     7  H    2.112236   2.553595   3.282844   3.977566   1.093329
     8  C    2.542518   3.480491   2.979044   3.837895   1.541132
     9  H    2.765151   3.414771   3.328087   4.008563   2.166068
    10  H    2.772223   3.851741   2.669806   3.533184   2.164123
    11  C    3.902306   4.797640   4.386095   5.297517   2.550043
    12  H    4.197175   5.199560   4.541360   5.506239   2.782813
    13  H    4.188934   4.882315   4.952039   5.817921   2.781062
    14  C    5.086348   5.972407   5.380240   6.246006   3.916747
    15  H    5.240313   6.230114   5.251660   6.099323   4.234690
    16  H    5.239657   5.974560   5.616492   6.388739   4.237597
    17  C    6.403990   7.277213   6.754849   7.657349   5.088813
    18  O    7.451550   8.318024   7.698165   8.560107   6.241330
    19  O    6.718447   7.569199   7.178687   8.115625   5.279525
    20  C    8.745176   9.606006   9.029755   9.916600   7.454575
    21  H    8.946471   9.880267   9.166116  10.088598   7.606281
    22  H    8.938771   9.711542   9.377106  10.263516   7.598894
    23  C    9.785638  10.637907   9.976149  10.815317   8.600906
    24  H    9.794737  10.711055   9.835215  10.656948   8.683703
    25  H    9.788042  10.555983  10.032503  10.823082   8.677490
    26  O   11.047868  11.899511  11.275507  12.139729   9.794764
    27  C   12.153457  12.995497  12.329387  13.162320  10.960548
    28  O   12.199587  13.028402  12.304979  13.088284  11.109839
    29  C   13.423802  14.264742  13.642537  14.501787  12.166271
    30  H   13.393068  14.283774  13.583427  14.472691  12.090443
    31  C   14.653269  15.504171  14.800015  15.632694  13.451304
    32  H   14.525814  15.421996  14.572343  15.391516  13.369901
    33  H   14.825367  15.622972  15.001195  15.801575  13.670813
    34  C   15.951899  16.814547  16.116440  16.972636  14.700134
    35  H   16.224355  17.040537  16.476092  17.338846  14.941618
    36  H   15.898183  16.803753  16.035685  16.916231  14.611691
    37  C   17.153503  18.025055  17.254555  18.085823  15.951905
    38  H   17.340672  18.168322  17.465647  18.270295  16.177406
    39  H   17.027470  17.938687  17.042466  17.862025  15.863716
    40  C   18.446569  19.326234  18.565964  19.417004  17.203825
    41  O   19.397661  20.243533  19.557634  20.401997  18.154834
    42  O   18.513595  19.441716  18.594547  19.468724  17.240625
    43  H   19.401190  20.326530  19.498383  20.380309  18.109624
    44  C   13.615642  14.369680  13.982051  14.843431  12.318650
    45  H   12.815675  13.552687  13.242499  14.117740  11.482483
    46  H   13.777592  14.473986  14.172650  14.998795  12.535155
    47  H   14.545865  15.301690  14.930500  15.806951  13.215333
                    6          7          8          9         10
     6  H    0.000000
     7  H    1.774325   0.000000
     8  C    2.167912   2.183736   0.000000
     9  H    3.070370   2.528180   1.098764   0.000000
    10  H    2.502631   3.077960   1.096827   1.760353   0.000000
    11  C    2.789383   2.802210   1.532854   2.166292   2.169389
    12  H    2.572092   3.126310   2.168250   3.074935   2.526517
    13  H    3.121226   2.585890   2.169459   2.525153   3.077224
    14  C    4.210964   4.226968   2.544009   2.777233   2.782890
    15  H    4.428563   4.781252   2.797560   3.118326   2.586779
    16  H    4.770481   4.450294   2.803991   2.586857   3.132320
    17  C    5.220224   5.236983   3.901698   4.193852   4.195363
    18  O    6.431320   6.447267   4.909452   5.042027   5.047456
    19  O    5.260526   5.277914   4.375020   4.808106   4.804384
    20  C    7.558612   7.574899   6.217762   6.395808   6.398962
    21  H    7.551511   7.773609   6.465407   6.815024   6.582825
    22  H    7.749109   7.561117   6.462319   6.581993   6.814937
    23  C    8.773905   8.787554   7.244547   7.299185   7.307936
    24  H    8.813074   9.001856   7.279158   7.379983   7.177245
    25  H    8.983115   8.819229   7.276781   7.165846   7.391111
    26  O    9.904342   9.918806   8.507872   8.608507   8.614753
    27  C   11.109895  11.116636   9.612532   9.643351   9.659691
    28  O   11.327980  11.330356   9.683958   9.628992   9.652374
    29  C   12.261177  12.264362  10.883624  10.959624  10.978230
    30  H   12.087450  12.208659  10.867252  11.052309  10.940193
    31  C   13.563783  13.602224  12.111914  12.150622  12.131271
    32  H   13.454491  13.608145  11.997645  12.066042  11.918220
    33  H   13.868044  13.798263  12.295247  12.235914  12.338086
    34  C   14.757090  14.820723  13.410818  13.499247  13.451885
    35  H   15.025126  14.983138  13.689516  13.748505  13.814897
    36  H   14.587358  14.751671  13.370507  13.547717  13.390998
    37  C   16.025808  16.120223  14.614257  14.671896  14.591937
    38  H   16.323031  16.327132  14.806035  14.782961  14.802216
    39  H   15.910121  16.105454  14.503086  14.589521  14.399037
    40  C   17.234973  17.345328  15.907018  16.002820  15.906010
    41  O   18.221906  18.257501  16.855295  16.907055  16.890760
    42  O   17.185082  17.409765  15.991154  16.178964  15.959798
    43  H   18.039269  18.258443  16.881790  17.079837  16.867562
    44  C   12.468184  12.279967  11.105878  11.121637  11.347845
    45  H   11.619381  11.392637  10.333449  10.376490  10.642011
    46  H   12.776255  12.473298  11.283538  11.192401  11.547667
    47  H   13.324824  13.147852  12.047886  12.098227  12.308043
                   11         12         13         14         15
    11  C    0.000000
    12  H    1.097043   0.000000
    13  H    1.096898   1.751038   0.000000
    14  C    1.530009   2.155766   2.155945   0.000000
    15  H    2.182379   2.535020   3.078637   1.098388   0.000000
    16  H    2.182899   3.078811   2.532033   1.098255   1.747439
    17  C    2.538787   2.759667   2.765370   1.515838   2.126850
    18  O    3.727143   4.013577   4.014363   2.365555   2.588958
    19  O    2.855193   2.775098   2.788655   2.432878   3.120195
    20  C    4.905023   5.033799   5.037108   3.702055   3.954004
    21  H    5.091558   4.981009   5.289318   4.052212   4.197624
    22  H    5.083549   5.271903   4.975988   4.049278   4.551577
    23  C    6.086407   6.307037   6.304159   4.705823   4.752917
    24  H    6.234323   6.397805   6.630247   4.801984   4.594904
    25  H    6.228036   6.626897   6.383284   4.799925   4.920827
    26  O    7.249542   7.372350   7.372112   5.966177   6.071109
    27  C    8.434400   8.606068   8.594816   7.073151   7.089102
    28  O    8.645801   8.907263   8.889053   7.193681   7.101280
    29  C    9.618796   9.714298   9.700204   8.341256   8.418690
    30  H    9.546961   9.518275   9.652903   8.346997   8.398425
    31  C   10.917975  11.035098  11.063082   9.571820   9.549587
    32  H   10.865105  10.951234  11.117880   9.482339   9.334693
    33  H   11.160601  11.380736  11.277361   9.772796   9.778842
    34  C   12.153780  12.199824  12.258432  10.868662  10.874261
    35  H   12.393201  12.468329  12.401745  11.152692  11.261832
    36  H   12.072718  12.020187  12.200155  10.847423  10.829443
    37  C   13.419083  13.486651  13.579370  12.078070  12.005249
    38  H   13.656696  13.809069  13.795308  12.276849  12.225378
    39  H   13.356774  13.394376  13.604543  11.991554  11.819793
    40  C   14.661301  14.676286  14.787190  13.368295  13.322518
    41  O   15.608169  15.663741  15.687814  14.311564  14.308433
    42  O   14.711596  14.625028  14.869067  13.475773  13.395812
    43  H   15.580141  15.476118  15.712360  14.368914  14.310046
    44  C    9.790914   9.949797   9.699108   8.605048   8.871343
    45  H    8.973373   9.116725   8.813628   7.875421   8.234406
    46  H   10.039238  10.311048   9.920469   8.807796   9.098799
    47  H   10.692283  10.797549  10.565575   9.561424   9.844845
                   16         17         18         19         20
    16  H    0.000000
    17  C    2.127454   0.000000
    18  O    2.584156   1.356555   0.000000
    19  O    3.124725   1.210693   2.260172   0.000000
    20  C    3.951026   2.367245   1.438810   2.660265   0.000000
    21  H    4.551164   2.655875   2.084396   2.642879   1.094156
    22  H    4.198033   2.650702   2.084228   2.633743   1.094130
    23  C    4.743376   3.628727   2.360978   4.141482   1.518519
    24  H    4.908273   3.918284   2.628315   4.571798   2.172144
    25  H    4.583371   3.915017   2.628698   4.566485   2.172323
    26  O    6.064226   4.719491   3.603368   4.946270   2.361450
    27  C    7.069648   5.937220   4.720084   6.264716   3.630207
    28  O    7.073945   6.256804   4.938988   6.787912   4.136416
    29  C    8.395896   7.083730   5.977032   7.212699   4.717520
    30  H    8.543392   7.019253   6.015778   7.023768   4.683391
    31  C    9.575972   8.403851   7.215123   8.631586   6.060054
    32  H    9.523959   8.394877   7.166921   8.710984   6.115454
    33  H    9.653202   8.682279   7.446408   8.996619   6.385724
    34  C   10.933441   9.619649   8.505212   9.715791   7.255498
    35  H   11.181441   9.857231   8.795050   9.877460   7.497111
    36  H   11.021717   9.550158   8.508990   9.558378   7.214288
    37  C   12.103280  10.903366   9.725985  11.085900   8.556396
    38  H   12.204424  11.158085   9.936834  11.411045   8.827573
    39  H   12.051568  10.877591   9.675635  11.123920   8.578160
    40  C   13.438098  12.131909  11.009908  12.217033   9.773754
    41  O   14.328468  13.073233  11.946736  13.152797  10.706832
    42  O   13.654750  12.201360  11.146081  12.209242   9.878217
    43  H   14.557972  13.069161  12.040623  13.031280  10.747832
    44  C    8.582696   7.291580   6.305935   7.289824   5.004302
    45  H    7.890620   6.510293   5.649676   6.401232   4.315080
    46  H    8.648051   7.591532   6.551947   7.699279   5.379003
    47  H    9.582935   8.199549   7.278129   8.093712   5.927846
                   21         22         23         24         25
    21  H    0.000000
    22  H    1.770283   0.000000
    23  C    2.172648   2.172021   0.000000
    24  H    2.528735   3.086160   1.094205   0.000000
    25  H    3.086659   2.527986   1.093984   1.769953   0.000000
    26  O    2.629077   2.629805   1.438517   2.083444   2.084449
    27  C    3.927238   3.909879   2.368256   2.666585   2.641190
    28  O    4.576232   4.554006   2.654774   2.651067   2.613179
    29  C    4.826083   4.799949   3.712620   4.075751   4.044663
    30  H    4.540125   4.817296   3.908522   4.197427   4.495475
    31  C    6.182809   6.239887   4.869920   5.011692   5.081934
    32  H    6.177445   6.480360   4.846346   4.743776   5.132077
    33  H    6.680998   6.510786   5.097908   5.290311   5.073824
    34  C    7.248959   7.351816   6.209482   6.384798   6.501165
    35  H    7.543058   7.432767   6.546447   6.887075   6.765886
    36  H    7.042850   7.349949   6.306939   6.435674   6.770070
    37  C    8.576526   8.729691   7.388068   7.429872   7.606070
    38  H    8.977458   8.964594   7.576805   7.654011   7.638940
    39  H    8.548374   8.885618   7.362665   7.242535   7.637601
    40  C    9.713072   9.885918   8.703885   8.784621   8.975166
    41  O   10.706554  10.746537   9.627000   9.769576   9.813199
    42  O    9.666268  10.037686   8.922435   8.947210   9.346940
    43  H   10.515877  10.865408   9.832937   9.887636  10.258256
    44  C    5.240699   4.740129   4.248753   4.923294   4.386492
    45  H    4.547805   3.889902   3.853770   4.685370   4.049637
    46  H    5.806851   5.074723   4.497416   5.197983   4.364938
    47  H    6.050219   5.616940   5.266995   5.911405   5.466858
                   26         27         28         29         30
    26  O    0.000000
    27  C    1.357950   0.000000
    28  O    2.257804   1.211195   0.000000
    29  C    2.377203   1.523739   2.441669   0.000000
    30  H    2.521437   2.116470   3.152441   1.099099   0.000000
    31  C    3.703540   2.509480   2.817207   1.538407   2.167304
    32  H    3.853659   2.640360   2.668913   2.156993   2.538916
    33  H    4.080697   2.790542   2.776604   2.160552   3.067213
    34  C    4.918882   3.894360   4.342774   2.574963   2.772173
    35  H    5.200771   4.280504   4.841116   2.846129   3.123950
    36  H    4.975298   4.147248   4.757491   2.801873   2.548671
    37  C    6.207326   5.043795   5.197644   3.935841   4.200474
    38  H    6.474919   5.223207   5.208150   4.248962   4.754404
    39  H    6.285043   5.106875   5.127497   4.208600   4.381885
    40  C    7.442869   6.375645   6.648205   5.114432   5.206539
    41  O    8.362002   7.272403   7.510353   5.995637   6.189232
    42  O    7.634298   6.705830   7.102980   5.418077   5.229333
    43  H    8.517918   7.619494   8.046070   6.284213   6.074745
    44  C    2.945124   2.504343   3.422880   1.544045   2.150819
    45  H    2.626534   2.724139   3.771515   2.187551   2.490901
    46  H    3.402530   2.791734   3.394872   2.186869   3.071049
    47  H    3.905655   3.462961   4.376033   2.186213   2.494525
                   31         32         33         34         35
    31  C    0.000000
    32  H    1.097043   0.000000
    33  H    1.097556   1.749690   0.000000
    34  C    1.533793   2.158449   2.171187   0.000000
    35  H    2.176138   3.073387   2.525110   1.097095   0.000000
    36  H    2.169869   2.527770   3.078628   1.097135   1.761001
    37  C    2.544740   2.743964   2.788180   1.541935   2.160304
    38  H    2.794929   3.080301   2.590787   2.183055   2.521925
    39  H    2.782404   2.528201   3.133602   2.169668   3.066395
    40  C    3.897355   4.163145   4.192009   2.540337   2.752350
    41  O    4.784174   5.160277   4.875678   3.465818   3.380269
    42  O    4.392913   4.520170   4.964654   2.993092   3.340442
    43  H    5.301119   5.483688   5.826757   3.845777   4.012315
    44  C    2.577466   3.503047   2.785834   3.179195   2.872640
    45  H    3.522108   4.324036   3.785869   4.161272   3.862487
    46  H    2.831951   3.781768   2.594505   3.565048   3.183659
    47  H    2.847810   3.865937   3.150360   2.878025   2.274930
                   36         37         38         39         40
    36  H    0.000000
    37  C    2.164520   0.000000
    38  H    3.077494   1.093321   0.000000
    39  H    2.502614   1.097289   1.774830   0.000000
    40  C    2.771404   1.512200   2.112602   2.131819   0.000000
    41  O    3.838944   2.431502   2.556415   3.139378   1.210722
    42  O    2.688027   2.377787   3.281618   2.599236   1.360246
    43  H    3.544035   3.204451   3.976983   3.491773   1.878562
    44  C    3.531151   4.591484   4.745842   5.162229   5.563885
    45  H    4.340631   5.625435   5.830056   6.147000   6.557173
    46  H    4.180392   4.763822   4.662979   5.388846   5.807154
    47  H    3.153477   4.297727   4.533049   5.021319   5.010350
                   41         42         43         44         45
    41  O    0.000000
    42  O    2.252136   0.000000
    43  H    2.274402   0.975797   0.000000
    44  C    6.225208   5.995064   6.735463   0.000000
    45  H    7.237204   6.876848   7.597772   1.093413   0.000000
    46  H    6.329862   6.455731   7.186541   1.096443   1.775834
    47  H    5.590041   5.400058   6.040411   1.093996   1.769440
                   46         47
    46  H    0.000000
    47  H    1.771933   0.000000
 Symmetry turned off by external request.
 Stoichiometry    C15H24O8
 Framework group  C1[X(C15H24O8)]
 Deg. of freedom   135
 Full point group                 C1      NOp   1
 Rotational constants (GHZ):      1.3490439      0.0372665      0.0370589
 Standard basis: 6-31G (6D, 7F)
 Integral buffers will be    262144 words long.
 Raffenetti 2 integral format.
 Two-electron integral symmetry is turned off.
   255 basis functions,   602 primitive gaussians,   255 cartesian basis functions
    89 alpha electrons       89 beta electrons
       nuclear repulsion energy      1744.7034244245 Hartrees.
 NAtoms=   47 NActive=   47 NUniq=   47 SFac= 7.50D-01 NAtFMM=   80 NAOKFM=F Big=F
 One-electron integrals computed using PRISM.
 NBasis=   255 RedAO= T  NBF=   255
 NBsUse=   255 1.00D-06 NBFU=   255
 Harris functional with IExCor=  402 diagonalized for initial guess.
 ExpMin= 1.61D-01 ExpMax= 5.48D+03 ExpMxC= 8.25D+02 IAcc=1 IRadAn=         1 AccDes= 0.00D+00
 HarFok:  IExCor=  402 AccDes= 0.00D+00 IRadAn=         1 IDoV= 1
 ScaDFX=  1.000000  1.000000  1.000000  1.000000
 FoFCou: FMM=F IPFlag=           0 FMFlag=      100000 FMFlg1=           0
         NFxFlg=           0 DoJE=T BraDBF=F KetDBF=T FulRan=T
         Omega=  0.000000  0.000000  1.000000  0.000000  0.000000 ICntrl=     500 IOpCl=  0
         NMat0=    1 NMatS0=    1 NMatT0=    0 NMatD0=    1 NMtDS0=    0 NMtDT0=    0
         I1Cent=           4 NGrid=           0.
 Symmetry not used in FoFCou.
 Requested convergence on RMS density matrix=1.00D-08 within 128 cycles.
 Requested convergence on MAX density matrix=1.00D-06.
 Requested convergence on             energy=1.00D-06.
 No special actions if energy rises.
 Integral accuracy reduced to 1.0D-05 until final iterations.
 Initial convergence to 1.0D-05 achieved.  Increase integral accuracy.
 SCF Done:  E(RB3LYP) =  -1187.51777396     A.U. after   15 cycles
             Convg  =    0.3009D-08             -V/T =  2.0050
 Range of M.O.s used for correlation:     1   255
 NBasis=   255 NAE=    89 NBE=    89 NFC=     0 NFV=     0
 NROrb=    255 NOA=    89 NOB=    89 NVA=   166 NVB=   166
 Symmetrizing basis deriv contribution to polar:
 IMax=3 JMax=2 DiffMx= 0.00D+00
 G2DrvN: will do    48 centers at a time, making    1 passes doing MaxLOS=1.
 Calling FoFCou, ICntrl=  3107 FMM=F I1Cent=   0 AccDes= 0.00D+00.
 FoFDir/FoFCou used for L=0 through L=1.
 End of G2Drv Frequency-dependent properties file   721 does not exist.
 End of G2Drv Frequency-dependent properties file   722 does not exist.
          IDoAtm=11111111111111111111111111111111111111111111111
          Differentiating once with respect to electric field.
                with respect to dipole field.
          Differentiating once with respect to nuclear coordinates.
          There are   144 degrees of freedom in the 1st order CPHF.  IDoFFX=5.
    141 vectors produced by pass  0 Test12= 1.48D-14 1.00D-09 XBig12= 1.20D+02 3.67D+00.
 AX will form   141 AO Fock derivatives at one time.
    141 vectors produced by pass  1 Test12= 1.48D-14 1.00D-09 XBig12= 3.62D+01 1.98D+00.
    141 vectors produced by pass  2 Test12= 1.48D-14 1.00D-09 XBig12= 1.42D-01 4.54D-02.
    141 vectors produced by pass  3 Test12= 1.48D-14 1.00D-09 XBig12= 2.89D-04 1.57D-03.
    141 vectors produced by pass  4 Test12= 1.48D-14 1.00D-09 XBig12= 2.41D-07 3.88D-05.
     64 vectors produced by pass  5 Test12= 1.48D-14 1.00D-09 XBig12= 1.21D-10 7.23D-07.
      3 vectors produced by pass  6 Test12= 1.48D-14 1.00D-09 XBig12= 6.65D-14 1.99D-08.
 Inverted reduced A of dimension   772 with in-core refinement.
 Isotropic polarizability for W=    0.000000      176.74 Bohr**3.
 End of Minotr Frequency-dependent properties file   721 does not exist.
 End of Minotr Frequency-dependent properties file   722 does not exist.

 **********************************************************************

            Population analysis using the SCF density.

 **********************************************************************

 Alpha  occ. eigenvalues --  -19.20463 -19.20443 -19.20063 -19.19994 -19.15504
 Alpha  occ. eigenvalues --  -19.15387 -19.15152 -19.15085 -10.33432 -10.33347
 Alpha  occ. eigenvalues --  -10.33269 -10.33061 -10.25715 -10.25682 -10.21352
 Alpha  occ. eigenvalues --  -10.20795 -10.20398 -10.20298 -10.19789 -10.19640
 Alpha  occ. eigenvalues --  -10.19318 -10.18945 -10.18719  -1.13863  -1.13534
 Alpha  occ. eigenvalues --   -1.13525  -1.13452  -1.05167  -1.04689  -1.04265
 Alpha  occ. eigenvalues --   -1.04192  -0.83837  -0.83085  -0.81118  -0.79432
 Alpha  occ. eigenvalues --   -0.77654  -0.72324  -0.71170  -0.68119  -0.65705
 Alpha  occ. eigenvalues --   -0.62302  -0.61617  -0.60682  -0.60414  -0.58772
 Alpha  occ. eigenvalues --   -0.55397  -0.53191  -0.51925  -0.51330  -0.50705
 Alpha  occ. eigenvalues --   -0.50619  -0.49639  -0.48433  -0.48293  -0.47957
 Alpha  occ. eigenvalues --   -0.47580  -0.47351  -0.47008  -0.46537  -0.45894
 Alpha  occ. eigenvalues --   -0.45064  -0.43891  -0.42938  -0.42367  -0.40947
 Alpha  occ. eigenvalues --   -0.40459  -0.40331  -0.39859  -0.39551  -0.38893
 Alpha  occ. eigenvalues --   -0.38322  -0.37782  -0.36917  -0.36535  -0.36132
 Alpha  occ. eigenvalues --   -0.35823  -0.35706  -0.35435  -0.34505  -0.34374
 Alpha  occ. eigenvalues --   -0.33904  -0.32534  -0.32452  -0.31467  -0.31340
 Alpha  occ. eigenvalues --   -0.28925  -0.28381  -0.28128  -0.27966
 Alpha virt. eigenvalues --   -0.00941  -0.00683  -0.00634  -0.00484   0.06145
 Alpha virt. eigenvalues --    0.06241   0.07329   0.08075   0.08931   0.09987
 Alpha virt. eigenvalues --    0.10877   0.11281   0.11356   0.11526   0.13004
 Alpha virt. eigenvalues --    0.13113   0.13524   0.14298   0.14947   0.15254
 Alpha virt. eigenvalues --    0.15882   0.16223   0.16484   0.16920   0.17634
 Alpha virt. eigenvalues --    0.18098   0.18354   0.18928   0.19539   0.19686
 Alpha virt. eigenvalues --    0.20043   0.20144   0.20480   0.21136   0.21962
 Alpha virt. eigenvalues --    0.22930   0.23439   0.24183   0.24641   0.25889
 Alpha virt. eigenvalues --    0.26006   0.26911   0.28894   0.30007   0.33378
 Alpha virt. eigenvalues --    0.33791   0.35049   0.35892   0.38594   0.41639
 Alpha virt. eigenvalues --    0.50720   0.50926   0.51376   0.52085   0.52390
 Alpha virt. eigenvalues --    0.52794   0.54090   0.54621   0.56106   0.56355
 Alpha virt. eigenvalues --    0.56801   0.57172   0.57659   0.57843   0.58594
 Alpha virt. eigenvalues --    0.58920   0.60200   0.61147   0.61515   0.62782
 Alpha virt. eigenvalues --    0.63809   0.64777   0.65088   0.65968   0.66322
 Alpha virt. eigenvalues --    0.67191   0.68266   0.68474   0.69155   0.69525
 Alpha virt. eigenvalues --    0.70115   0.70671   0.71800   0.74145   0.75253
 Alpha virt. eigenvalues --    0.76177   0.76556   0.77784   0.78472   0.78842
 Alpha virt. eigenvalues --    0.79548   0.79985   0.80749   0.81016   0.81457
 Alpha virt. eigenvalues --    0.81818   0.84142   0.87044   0.87798   0.89036
 Alpha virt. eigenvalues --    0.89953   0.90566   0.91488   0.91668   0.91785
 Alpha virt. eigenvalues --    0.92215   0.92941   0.93382   0.94130   0.94403
 Alpha virt. eigenvalues --    0.94627   0.94871   0.95268   0.95554   0.95663
 Alpha virt. eigenvalues --    0.95991   0.96059   0.97230   0.97369   0.98339
 Alpha virt. eigenvalues --    0.98487   0.98990   0.99220   1.01656   1.02129
 Alpha virt. eigenvalues --    1.02790   1.03409   1.04860   1.07348   1.08255
 Alpha virt. eigenvalues --    1.08694   1.09708   1.10340   1.11684   1.12809
 Alpha virt. eigenvalues --    1.13466   1.15482   1.16114   1.20442   1.22302
 Alpha virt. eigenvalues --    1.23047   1.23188   1.24978   1.26764   1.28608
 Alpha virt. eigenvalues --    1.34488   1.37034   1.37292   1.40908   1.42849
 Alpha virt. eigenvalues --    1.44091   1.49412   1.52512   1.54634   1.57672
 Alpha virt. eigenvalues --    1.70454   1.75561   1.77164   1.88901   1.90838
 Alpha virt. eigenvalues --    1.91032   1.91237   1.93580   1.94252   1.98331
 Alpha virt. eigenvalues --    2.01943
          Condensed to atoms (all electrons):
              1          2          3          4          5          6
     1  C    4.778085   0.532591   0.143391  -0.012680   0.197752  -0.023696
     2  O    0.532591   8.062235  -0.119105   0.008100  -0.098324   0.002238
     3  O    0.143391  -0.119105   8.410057   0.223034  -0.138516   0.003043
     4  H   -0.012680   0.008100   0.223034   0.390722   0.012195  -0.000416
     5  C    0.197752  -0.098324  -0.138516   0.012195   5.440868   0.347431
     6  H   -0.023696   0.002238   0.003043  -0.000416   0.347431   0.565978
     7  H   -0.034597   0.003232   0.004073  -0.000320   0.363502  -0.030268
     8  C   -0.023705  -0.000054   0.005210  -0.000294   0.285269  -0.030528
     9  H    0.000342   0.000948  -0.000165  -0.000077  -0.049237   0.005510
    10  H   -0.004247   0.000033   0.005772  -0.000171  -0.042602  -0.004859
    11  C    0.002257  -0.000078  -0.000029   0.000014  -0.034961  -0.005758
    12  H    0.000073   0.000000   0.000006   0.000000  -0.002440   0.004581
    13  H   -0.000041  -0.000001  -0.000002   0.000000  -0.002463  -0.000545
    14  C   -0.000132   0.000000   0.000002   0.000000   0.003743   0.000126
    15  H    0.000002   0.000000  -0.000001   0.000000   0.000023   0.000001
    16  H    0.000001   0.000000   0.000000   0.000000   0.000031   0.000005
    17  C    0.000002   0.000000   0.000000   0.000000  -0.000153  -0.000005
    18  O    0.000000   0.000000   0.000000   0.000000   0.000000   0.000000
    19  O    0.000000   0.000000   0.000000   0.000000   0.000004  -0.000001
    20  C    0.000000   0.000000   0.000000   0.000000   0.000000   0.000000
    21  H    0.000000   0.000000   0.000000   0.000000   0.000000   0.000000
    22  H    0.000000   0.000000   0.000000   0.000000   0.000000   0.000000
    23  C    0.000000   0.000000   0.000000   0.000000   0.000000   0.000000
    24  H    0.000000   0.000000   0.000000   0.000000   0.000000   0.000000
    25  H    0.000000   0.000000   0.000000   0.000000   0.000000   0.000000
    26  O    0.000000   0.000000   0.000000   0.000000   0.000000   0.000000
    27  C    0.000000   0.000000   0.000000   0.000000   0.000000   0.000000
    28  O    0.000000   0.000000   0.000000   0.000000   0.000000   0.000000
    29  C    0.000000   0.000000   0.000000   0.000000   0.000000   0.000000
    30  H    0.000000   0.000000   0.000000   0.000000   0.000000   0.000000
    31  C    0.000000   0.000000   0.000000   0.000000   0.000000   0.000000
    32  H    0.000000   0.000000   0.000000   0.000000   0.000000   0.000000
    33  H    0.000000   0.000000   0.000000   0.000000   0.000000   0.000000
    34  C    0.000000   0.000000   0.000000   0.000000   0.000000   0.000000
    35  H    0.000000   0.000000   0.000000   0.000000   0.000000   0.000000
    36  H    0.000000   0.000000   0.000000   0.000000   0.000000   0.000000
    37  C    0.000000   0.000000   0.000000   0.000000   0.000000   0.000000
    38  H    0.000000   0.000000   0.000000   0.000000   0.000000   0.000000
    39  H    0.000000   0.000000   0.000000   0.000000   0.000000   0.000000
    40  C    0.000000   0.000000   0.000000   0.000000   0.000000   0.000000
    41  O    0.000000   0.000000   0.000000   0.000000   0.000000   0.000000
    42  O    0.000000   0.000000   0.000000   0.000000   0.000000   0.000000
    43  H    0.000000   0.000000   0.000000   0.000000   0.000000   0.000000
    44  C    0.000000   0.000000   0.000000   0.000000   0.000000   0.000000
    45  H    0.000000   0.000000   0.000000   0.000000   0.000000   0.000000
    46  H    0.000000   0.000000   0.000000   0.000000   0.000000   0.000000
    47  H    0.000000   0.000000   0.000000   0.000000   0.000000   0.000000
              7          8          9         10         11         12
     1  C   -0.034597  -0.023705   0.000342  -0.004247   0.002257   0.000073
     2  O    0.003232  -0.000054   0.000948   0.000033  -0.000078   0.000000
     3  O    0.004073   0.005210  -0.000165   0.005772  -0.000029   0.000006
     4  H   -0.000320  -0.000294  -0.000077  -0.000171   0.000014   0.000000
     5  C    0.363502   0.285269  -0.049237  -0.042602  -0.034961  -0.002440
     6  H   -0.030268  -0.030528   0.005510  -0.004859  -0.005758   0.004581
     7  H    0.561254  -0.033687  -0.004767   0.004925  -0.002801  -0.000459
     8  C   -0.033687   5.107127   0.380272   0.379282   0.306929  -0.044308
     9  H   -0.004767   0.380272   0.608926  -0.038063  -0.042990   0.005271
    10  H    0.004925   0.379282  -0.038063   0.581629  -0.038502  -0.004959
    11  C   -0.002801   0.306929  -0.042990  -0.038502   5.087766   0.385747
    12  H   -0.000459  -0.044308   0.005271  -0.004959   0.385747   0.585218
    13  H    0.004224  -0.042809  -0.005134   0.005043   0.384723  -0.036090
    14  C    0.000073  -0.035245  -0.002801  -0.003243   0.278900  -0.042970
    15  H    0.000004  -0.001867  -0.000437   0.004223  -0.037463  -0.004322
    16  H    0.000003  -0.002515   0.004265  -0.000402  -0.036728   0.004868
    17  C   -0.000001   0.005330   0.000008   0.000029  -0.027238  -0.002153
    18  O    0.000000  -0.000037  -0.000001  -0.000001   0.003369   0.000105
    19  O   -0.000001   0.000299  -0.000001  -0.000001   0.008629   0.003011
    20  C    0.000000   0.000002   0.000000   0.000000  -0.000191   0.000001
    21  H    0.000000   0.000000   0.000000   0.000000   0.000017  -0.000003
    22  H    0.000000   0.000000   0.000000   0.000000   0.000018   0.000000
    23  C    0.000000   0.000000   0.000000   0.000000   0.000000   0.000000
    24  H    0.000000   0.000000   0.000000   0.000000   0.000000   0.000000
    25  H    0.000000   0.000000   0.000000   0.000000   0.000000   0.000000
    26  O    0.000000   0.000000   0.000000   0.000000   0.000000   0.000000
    27  C    0.000000   0.000000   0.000000   0.000000   0.000000   0.000000
    28  O    0.000000   0.000000   0.000000   0.000000   0.000000   0.000000
    29  C    0.000000   0.000000   0.000000   0.000000   0.000000   0.000000
    30  H    0.000000   0.000000   0.000000   0.000000   0.000000   0.000000
    31  C    0.000000   0.000000   0.000000   0.000000   0.000000   0.000000
    32  H    0.000000   0.000000   0.000000   0.000000   0.000000   0.000000
    33  H    0.000000   0.000000   0.000000   0.000000   0.000000   0.000000
    34  C    0.000000   0.000000   0.000000   0.000000   0.000000   0.000000
    35  H    0.000000   0.000000   0.000000   0.000000   0.000000   0.000000
    36  H    0.000000   0.000000   0.000000   0.000000   0.000000   0.000000
    37  C    0.000000   0.000000   0.000000   0.000000   0.000000   0.000000
    38  H    0.000000   0.000000   0.000000   0.000000   0.000000   0.000000
    39  H    0.000000   0.000000   0.000000   0.000000   0.000000   0.000000
    40  C    0.000000   0.000000   0.000000   0.000000   0.000000   0.000000
    41  O    0.000000   0.000000   0.000000   0.000000   0.000000   0.000000
    42  O    0.000000   0.000000   0.000000   0.000000   0.000000   0.000000
    43  H    0.000000   0.000000   0.000000   0.000000   0.000000   0.000000
    44  C    0.000000   0.000000   0.000000   0.000000   0.000000   0.000000
    45  H    0.000000   0.000000   0.000000   0.000000   0.000000   0.000000
    46  H    0.000000   0.000000   0.000000   0.000000   0.000000   0.000000
    47  H    0.000000   0.000000   0.000000   0.000000   0.000000   0.000000
             13         14         15         16         17         18
     1  C   -0.000041  -0.000132   0.000002   0.000001   0.000002   0.000000
     2  O   -0.000001   0.000000   0.000000   0.000000   0.000000   0.000000
     3  O   -0.000002   0.000002  -0.000001   0.000000   0.000000   0.000000
     4  H    0.000000   0.000000   0.000000   0.000000   0.000000   0.000000
     5  C   -0.002463   0.003743   0.000023   0.000031  -0.000153   0.000000
     6  H   -0.000545   0.000126   0.000001   0.000005  -0.000005   0.000000
     7  H    0.004224   0.000073   0.000004   0.000003  -0.000001   0.000000
     8  C   -0.042809  -0.035245  -0.001867  -0.002515   0.005330  -0.000037
     9  H   -0.005134  -0.002801  -0.000437   0.004265   0.000008  -0.000001
    10  H    0.005043  -0.003243   0.004223  -0.000402   0.000029  -0.000001
    11  C    0.384723   0.278900  -0.037463  -0.036728  -0.027238   0.003369
    12  H   -0.036090  -0.042970  -0.004322   0.004868  -0.002153   0.000105
    13  H    0.585848  -0.042704   0.004896  -0.004389  -0.002297   0.000097
    14  C   -0.042704   5.452511   0.362192   0.361804   0.215529  -0.124181
    15  H    0.004896   0.362192   0.552454  -0.029091  -0.029039   0.003455
    16  H   -0.004389   0.361804  -0.029091   0.552581  -0.028722   0.003547
    17  C   -0.002297   0.215529  -0.029039  -0.028722   4.734813   0.125986
    18  O    0.000097  -0.124181   0.003455   0.003547   0.125986   8.583739
    19  O    0.002824  -0.114190   0.001338   0.001380   0.516227  -0.110553
    20  C    0.000001   0.006362  -0.000118  -0.000110  -0.021710   0.138153
    21  H    0.000000  -0.000025   0.000005  -0.000001  -0.005266  -0.039433
    22  H   -0.000003  -0.000013  -0.000001   0.000002  -0.005296  -0.039440
    23  C    0.000000   0.000054  -0.000026  -0.000027   0.006980  -0.039903
    24  H    0.000000  -0.000012   0.000000   0.000004  -0.000009   0.004388
    25  H    0.000000  -0.000013   0.000004   0.000001   0.000001   0.004296
    26  O    0.000000   0.000001   0.000000   0.000000  -0.000012   0.001143
    27  C    0.000000   0.000000   0.000000   0.000000   0.000002  -0.000013
    28  O    0.000000   0.000000   0.000000   0.000000   0.000000   0.000002
    29  C    0.000000   0.000000   0.000000   0.000000   0.000000   0.000001
    30  H    0.000000   0.000000   0.000000   0.000000   0.000000   0.000000
    31  C    0.000000   0.000000   0.000000   0.000000   0.000000   0.000000
    32  H    0.000000   0.000000   0.000000   0.000000   0.000000   0.000000
    33  H    0.000000   0.000000   0.000000   0.000000   0.000000   0.000000
    34  C    0.000000   0.000000   0.000000   0.000000   0.000000   0.000000
    35  H    0.000000   0.000000   0.000000   0.000000   0.000000   0.000000
    36  H    0.000000   0.000000   0.000000   0.000000   0.000000   0.000000
    37  C    0.000000   0.000000   0.000000   0.000000   0.000000   0.000000
    38  H    0.000000   0.000000   0.000000   0.000000   0.000000   0.000000
    39  H    0.000000   0.000000   0.000000   0.000000   0.000000   0.000000
    40  C    0.000000   0.000000   0.000000   0.000000   0.000000   0.000000
    41  O    0.000000   0.000000   0.000000   0.000000   0.000000   0.000000
    42  O    0.000000   0.000000   0.000000   0.000000   0.000000   0.000000
    43  H    0.000000   0.000000   0.000000   0.000000   0.000000   0.000000
    44  C    0.000000   0.000000   0.000000   0.000000   0.000000   0.000000
    45  H    0.000000   0.000000   0.000000   0.000000   0.000000   0.000000
    46  H    0.000000   0.000000   0.000000   0.000000   0.000000   0.000000
    47  H    0.000000   0.000000   0.000000   0.000000   0.000000   0.000000
             19         20         21         22         23         24
     1  C    0.000000   0.000000   0.000000   0.000000   0.000000   0.000000
     2  O    0.000000   0.000000   0.000000   0.000000   0.000000   0.000000
     3  O    0.000000   0.000000   0.000000   0.000000   0.000000   0.000000
     4  H    0.000000   0.000000   0.000000   0.000000   0.000000   0.000000
     5  C    0.000004   0.000000   0.000000   0.000000   0.000000   0.000000
     6  H   -0.000001   0.000000   0.000000   0.000000   0.000000   0.000000
     7  H   -0.000001   0.000000   0.000000   0.000000   0.000000   0.000000
     8  C    0.000299   0.000002   0.000000   0.000000   0.000000   0.000000
     9  H   -0.000001   0.000000   0.000000   0.000000   0.000000   0.000000
    10  H   -0.000001   0.000000   0.000000   0.000000   0.000000   0.000000
    11  C    0.008629  -0.000191   0.000017   0.000018   0.000000   0.000000
    12  H    0.003011   0.000001  -0.000003   0.000000   0.000000   0.000000
    13  H    0.002824   0.000001   0.000000  -0.000003   0.000000   0.000000
    14  C   -0.114190   0.006362  -0.000025  -0.000013   0.000054  -0.000012
    15  H    0.001338  -0.000118   0.000005  -0.000001  -0.000026   0.000000
    16  H    0.001380  -0.000110  -0.000001   0.000002  -0.000027   0.000004
    17  C    0.516227  -0.021710  -0.005266  -0.005296   0.006980  -0.000009
    18  O   -0.110553   0.138153  -0.039433  -0.039440  -0.039903   0.004388
    19  O    8.090893   0.001058   0.005739   0.005927   0.000760  -0.000004
    20  C    0.001058   5.000119   0.371368   0.371183   0.275072  -0.041256
    21  H    0.005739   0.371368   0.571649  -0.042775  -0.041000  -0.006867
    22  H    0.005927   0.371183  -0.042775   0.572656  -0.041312   0.005219
    23  C    0.000760   0.275072  -0.041000  -0.041312   5.000082   0.371756
    24  H   -0.000004  -0.041256  -0.006867   0.005219   0.371756   0.572107
    25  H   -0.000003  -0.041096   0.005185  -0.006891   0.370661  -0.042679
    26  O    0.000002  -0.039690   0.004268   0.004350   0.139471  -0.039065
    27  C    0.000000   0.007049   0.000031  -0.000039  -0.022689  -0.005653
    28  O    0.000000   0.000797  -0.000004  -0.000004   0.000791   0.005495
    29  C    0.000000   0.000086  -0.000013  -0.000017   0.006354  -0.000218
    30  H    0.000000  -0.000050   0.000007   0.000004  -0.000150  -0.000013
    31  C    0.000000   0.000000   0.000000   0.000000  -0.000192   0.000025
    32  H    0.000000   0.000000   0.000000   0.000000  -0.000003  -0.000001
    33  H    0.000000   0.000000   0.000000   0.000000   0.000002   0.000000
    34  C    0.000000   0.000000   0.000000   0.000000   0.000002   0.000000
    35  H    0.000000   0.000000   0.000000   0.000000   0.000000   0.000000
    36  H    0.000000   0.000000   0.000000   0.000000   0.000000   0.000000
    37  C    0.000000   0.000000   0.000000   0.000000   0.000000   0.000000
    38  H    0.000000   0.000000   0.000000   0.000000   0.000000   0.000000
    39  H    0.000000   0.000000   0.000000   0.000000   0.000000   0.000000
    40  C    0.000000   0.000000   0.000000   0.000000   0.000000   0.000000
    41  O    0.000000   0.000000   0.000000   0.000000   0.000000   0.000000
    42  O    0.000000   0.000000   0.000000   0.000000   0.000000   0.000000
    43  H    0.000000   0.000000   0.000000   0.000000   0.000000   0.000000
    44  C    0.000000  -0.000030   0.000002  -0.000011  -0.000120  -0.000010
    45  H    0.000000  -0.000018   0.000000   0.000120  -0.000230   0.000019
    46  H    0.000000  -0.000003   0.000000   0.000001  -0.000033   0.000000
    47  H    0.000000   0.000000   0.000000   0.000000   0.000008   0.000001
             25         26         27         28         29         30
     1  C    0.000000   0.000000   0.000000   0.000000   0.000000   0.000000
     2  O    0.000000   0.000000   0.000000   0.000000   0.000000   0.000000
     3  O    0.000000   0.000000   0.000000   0.000000   0.000000   0.000000
     4  H    0.000000   0.000000   0.000000   0.000000   0.000000   0.000000
     5  C    0.000000   0.000000   0.000000   0.000000   0.000000   0.000000
     6  H    0.000000   0.000000   0.000000   0.000000   0.000000   0.000000
     7  H    0.000000   0.000000   0.000000   0.000000   0.000000   0.000000
     8  C    0.000000   0.000000   0.000000   0.000000   0.000000   0.000000
     9  H    0.000000   0.000000   0.000000   0.000000   0.000000   0.000000
    10  H    0.000000   0.000000   0.000000   0.000000   0.000000   0.000000
    11  C    0.000000   0.000000   0.000000   0.000000   0.000000   0.000000
    12  H    0.000000   0.000000   0.000000   0.000000   0.000000   0.000000
    13  H    0.000000   0.000000   0.000000   0.000000   0.000000   0.000000
    14  C   -0.000013   0.000001   0.000000   0.000000   0.000000   0.000000
    15  H    0.000004   0.000000   0.000000   0.000000   0.000000   0.000000
    16  H    0.000001   0.000000   0.000000   0.000000   0.000000   0.000000
    17  C    0.000001  -0.000012   0.000002   0.000000   0.000000   0.000000
    18  O    0.004296   0.001143  -0.000013   0.000002   0.000001   0.000000
    19  O   -0.000003   0.000002   0.000000   0.000000   0.000000   0.000000
    20  C   -0.041096  -0.039690   0.007049   0.000797   0.000086  -0.000050
    21  H    0.005185   0.004268   0.000031  -0.000004  -0.000013   0.000007
    22  H   -0.006891   0.004350  -0.000039  -0.000004  -0.000017   0.000004
    23  C    0.370661   0.139471  -0.022689   0.000791   0.006354  -0.000150
    24  H   -0.042679  -0.039065  -0.005653   0.005495  -0.000218  -0.000013
    25  H    0.571215  -0.039745  -0.004725   0.006308   0.000157   0.000012
    26  O   -0.039745   8.593642   0.120225  -0.113748  -0.129286   0.004055
    27  C   -0.004725   0.120225   4.781332   0.512089   0.207489  -0.037951
    28  O    0.006308  -0.113748   0.512089   8.096109  -0.110441   0.002321
    29  C    0.000157  -0.129286   0.207489  -0.110441   5.452266   0.367200
    30  H    0.000012   0.004055  -0.037951   0.002321   0.367200   0.587394
    31  C    0.000009   0.003514  -0.032368   0.007784   0.283816  -0.047291
    32  H   -0.000001   0.000174  -0.001607   0.002909  -0.043275  -0.002477
    33  H   -0.000002   0.000046  -0.004415   0.003398  -0.038609   0.005462
    34  C    0.000000  -0.000037   0.005731   0.000358  -0.034008  -0.003083
    35  H    0.000000   0.000000   0.000013  -0.000005  -0.004284  -0.000305
    36  H    0.000000  -0.000003   0.000022   0.000000  -0.003061   0.005040
    37  C    0.000000   0.000000  -0.000156   0.000003   0.003913   0.000019
    38  H    0.000000   0.000000  -0.000002  -0.000001   0.000098   0.000006
    39  H    0.000000   0.000000  -0.000011  -0.000001   0.000090   0.000004
    40  C    0.000000   0.000000   0.000002   0.000000  -0.000136   0.000000
    41  O    0.000000   0.000000   0.000000   0.000000   0.000000   0.000000
    42  O    0.000000   0.000000   0.000000   0.000000   0.000002  -0.000002
    43  H    0.000000   0.000000   0.000000   0.000000   0.000000   0.000000
    44  C   -0.000073   0.002574  -0.042676  -0.000282   0.313397  -0.036811
    45  H    0.000025   0.007038  -0.004704   0.000056  -0.034066  -0.002597
    46  H    0.000008  -0.000140  -0.004096   0.000931  -0.041679   0.005403
    47  H   -0.000001   0.000025   0.004469  -0.000066  -0.034394  -0.005419
             31         32         33         34         35         36
     1  C    0.000000   0.000000   0.000000   0.000000   0.000000   0.000000
     2  O    0.000000   0.000000   0.000000   0.000000   0.000000   0.000000
     3  O    0.000000   0.000000   0.000000   0.000000   0.000000   0.000000
     4  H    0.000000   0.000000   0.000000   0.000000   0.000000   0.000000
     5  C    0.000000   0.000000   0.000000   0.000000   0.000000   0.000000
     6  H    0.000000   0.000000   0.000000   0.000000   0.000000   0.000000
     7  H    0.000000   0.000000   0.000000   0.000000   0.000000   0.000000
     8  C    0.000000   0.000000   0.000000   0.000000   0.000000   0.000000
     9  H    0.000000   0.000000   0.000000   0.000000   0.000000   0.000000
    10  H    0.000000   0.000000   0.000000   0.000000   0.000000   0.000000
    11  C    0.000000   0.000000   0.000000   0.000000   0.000000   0.000000
    12  H    0.000000   0.000000   0.000000   0.000000   0.000000   0.000000
    13  H    0.000000   0.000000   0.000000   0.000000   0.000000   0.000000
    14  C    0.000000   0.000000   0.000000   0.000000   0.000000   0.000000
    15  H    0.000000   0.000000   0.000000   0.000000   0.000000   0.000000
    16  H    0.000000   0.000000   0.000000   0.000000   0.000000   0.000000
    17  C    0.000000   0.000000   0.000000   0.000000   0.000000   0.000000
    18  O    0.000000   0.000000   0.000000   0.000000   0.000000   0.000000
    19  O    0.000000   0.000000   0.000000   0.000000   0.000000   0.000000
    20  C    0.000000   0.000000   0.000000   0.000000   0.000000   0.000000
    21  H    0.000000   0.000000   0.000000   0.000000   0.000000   0.000000
    22  H    0.000000   0.000000   0.000000   0.000000   0.000000   0.000000
    23  C   -0.000192  -0.000003   0.000002   0.000002   0.000000   0.000000
    24  H    0.000025  -0.000001   0.000000   0.000000   0.000000   0.000000
    25  H    0.000009  -0.000001  -0.000002   0.000000   0.000000   0.000000
    26  O    0.003514   0.000174   0.000046  -0.000037   0.000000  -0.000003
    27  C   -0.032368  -0.001607  -0.004415   0.005731   0.000013   0.000022
    28  O    0.007784   0.002909   0.003398   0.000358  -0.000005   0.000000
    29  C    0.283816  -0.043275  -0.038609  -0.034008  -0.004284  -0.003061
    30  H   -0.047291  -0.002477   0.005462  -0.003083  -0.000305   0.005040
    31  C    5.116685   0.382287   0.376541   0.305946  -0.040094  -0.039885
    32  H    0.382287   0.592670  -0.035747  -0.046653   0.005217  -0.004688
    33  H    0.376541  -0.035747   0.591012  -0.042066  -0.005217   0.005096
    34  C    0.305946  -0.046653  -0.042066   5.117804   0.378043   0.379505
    35  H   -0.040094   0.005217  -0.005217   0.378043   0.602842  -0.038134
    36  H   -0.039885  -0.004688   0.005096   0.379505  -0.038134   0.583840
    37  C   -0.034858  -0.002758  -0.002668   0.286946  -0.048807  -0.043315
    38  H   -0.002533  -0.000508   0.004168  -0.033604  -0.004839   0.004975
    39  H   -0.005907   0.004985  -0.000518  -0.030574   0.005524  -0.004932
    40  C    0.002191   0.000104  -0.000046  -0.024711   0.000665  -0.004145
    41  O   -0.000082   0.000000   0.000000  -0.000260   0.001095   0.000027
    42  O   -0.000036   0.000005  -0.000002   0.004994  -0.000242   0.005699
    43  H    0.000014   0.000000   0.000000  -0.000297  -0.000072  -0.000173
    44  C   -0.046397   0.005123  -0.006284  -0.004866   0.002567  -0.000509
    45  H    0.004853  -0.000166   0.000000   0.000084  -0.000099  -0.000019
    46  H   -0.004556   0.000009   0.005305  -0.000347   0.000220   0.000050
    47  H   -0.003562   0.000019  -0.000248   0.001330   0.003494   0.000361
             37         38         39         40         41         42
     1  C    0.000000   0.000000   0.000000   0.000000   0.000000   0.000000
     2  O    0.000000   0.000000   0.000000   0.000000   0.000000   0.000000
     3  O    0.000000   0.000000   0.000000   0.000000   0.000000   0.000000
     4  H    0.000000   0.000000   0.000000   0.000000   0.000000   0.000000
     5  C    0.000000   0.000000   0.000000   0.000000   0.000000   0.000000
     6  H    0.000000   0.000000   0.000000   0.000000   0.000000   0.000000
     7  H    0.000000   0.000000   0.000000   0.000000   0.000000   0.000000
     8  C    0.000000   0.000000   0.000000   0.000000   0.000000   0.000000
     9  H    0.000000   0.000000   0.000000   0.000000   0.000000   0.000000
    10  H    0.000000   0.000000   0.000000   0.000000   0.000000   0.000000
    11  C    0.000000   0.000000   0.000000   0.000000   0.000000   0.000000
    12  H    0.000000   0.000000   0.000000   0.000000   0.000000   0.000000
    13  H    0.000000   0.000000   0.000000   0.000000   0.000000   0.000000
    14  C    0.000000   0.000000   0.000000   0.000000   0.000000   0.000000
    15  H    0.000000   0.000000   0.000000   0.000000   0.000000   0.000000
    16  H    0.000000   0.000000   0.000000   0.000000   0.000000   0.000000
    17  C    0.000000   0.000000   0.000000   0.000000   0.000000   0.000000
    18  O    0.000000   0.000000   0.000000   0.000000   0.000000   0.000000
    19  O    0.000000   0.000000   0.000000   0.000000   0.000000   0.000000
    20  C    0.000000   0.000000   0.000000   0.000000   0.000000   0.000000
    21  H    0.000000   0.000000   0.000000   0.000000   0.000000   0.000000
    22  H    0.000000   0.000000   0.000000   0.000000   0.000000   0.000000
    23  C    0.000000   0.000000   0.000000   0.000000   0.000000   0.000000
    24  H    0.000000   0.000000   0.000000   0.000000   0.000000   0.000000
    25  H    0.000000   0.000000   0.000000   0.000000   0.000000   0.000000
    26  O    0.000000   0.000000   0.000000   0.000000   0.000000   0.000000
    27  C   -0.000156  -0.000002  -0.000011   0.000002   0.000000   0.000000
    28  O    0.000003  -0.000001  -0.000001   0.000000   0.000000   0.000000
    29  C    0.003913   0.000098   0.000090  -0.000136   0.000000   0.000002
    30  H    0.000019   0.000006   0.000004   0.000000   0.000000  -0.000002
    31  C   -0.034858  -0.002533  -0.005907   0.002191  -0.000082  -0.000036
    32  H   -0.002758  -0.000508   0.004985   0.000104   0.000000   0.000005
    33  H   -0.002668   0.004168  -0.000518  -0.000046   0.000000  -0.000002
    34  C    0.286946  -0.033604  -0.030574  -0.024711  -0.000260   0.004994
    35  H   -0.048807  -0.004839   0.005524   0.000665   0.001095  -0.000242
    36  H   -0.043315   0.004975  -0.004932  -0.004145   0.000027   0.005699
    37  C    5.440048   0.363319   0.346520   0.196903  -0.098315  -0.138068
    38  H    0.363319   0.561494  -0.030444  -0.034760   0.003155   0.004060
    39  H    0.346520  -0.030444   0.567008  -0.023260   0.002324   0.003196
    40  C    0.196903  -0.034760  -0.023260   4.780884   0.531880   0.143644
    41  O   -0.098315   0.003155   0.002324   0.531880   8.063494  -0.119076
    42  O   -0.138068   0.004060   0.003196   0.143644  -0.119076   8.409667
    43  H    0.012199  -0.000322  -0.000421  -0.012718   0.008126   0.222868
    44  C    0.000169  -0.000010  -0.000001   0.000001   0.000000   0.000000
    45  H   -0.000001   0.000000   0.000000   0.000000   0.000000   0.000000
    46  H   -0.000019  -0.000001   0.000001   0.000000   0.000000   0.000000
    47  H   -0.000103   0.000010  -0.000001   0.000001   0.000000   0.000000
             43         44         45         46         47
     1  C    0.000000   0.000000   0.000000   0.000000   0.000000
     2  O    0.000000   0.000000   0.000000   0.000000   0.000000
     3  O    0.000000   0.000000   0.000000   0.000000   0.000000
     4  H    0.000000   0.000000   0.000000   0.000000   0.000000
     5  C    0.000000   0.000000   0.000000   0.000000   0.000000
     6  H    0.000000   0.000000   0.000000   0.000000   0.000000
     7  H    0.000000   0.000000   0.000000   0.000000   0.000000
     8  C    0.000000   0.000000   0.000000   0.000000   0.000000
     9  H    0.000000   0.000000   0.000000   0.000000   0.000000
    10  H    0.000000   0.000000   0.000000   0.000000   0.000000
    11  C    0.000000   0.000000   0.000000   0.000000   0.000000
    12  H    0.000000   0.000000   0.000000   0.000000   0.000000
    13  H    0.000000   0.000000   0.000000   0.000000   0.000000
    14  C    0.000000   0.000000   0.000000   0.000000   0.000000
    15  H    0.000000   0.000000   0.000000   0.000000   0.000000
    16  H    0.000000   0.000000   0.000000   0.000000   0.000000
    17  C    0.000000   0.000000   0.000000   0.000000   0.000000
    18  O    0.000000   0.000000   0.000000   0.000000   0.000000
    19  O    0.000000   0.000000   0.000000   0.000000   0.000000
    20  C    0.000000  -0.000030  -0.000018  -0.000003   0.000000
    21  H    0.000000   0.000002   0.000000   0.000000   0.000000
    22  H    0.000000  -0.000011   0.000120   0.000001   0.000000
    23  C    0.000000  -0.000120  -0.000230  -0.000033   0.000008
    24  H    0.000000  -0.000010   0.000019   0.000000   0.000001
    25  H    0.000000  -0.000073   0.000025   0.000008  -0.000001
    26  O    0.000000   0.002574   0.007038  -0.000140   0.000025
    27  C    0.000000  -0.042676  -0.004704  -0.004096   0.004469
    28  O    0.000000  -0.000282   0.000056   0.000931  -0.000066
    29  C    0.000000   0.313397  -0.034066  -0.041679  -0.034394
    30  H    0.000000  -0.036811  -0.002597   0.005403  -0.005419
    31  C    0.000014  -0.046397   0.004853  -0.004556  -0.003562
    32  H    0.000000   0.005123  -0.000166   0.000009   0.000019
    33  H    0.000000  -0.006284   0.000000   0.005305  -0.000248
    34  C   -0.000297  -0.004866   0.000084  -0.000347   0.001330
    35  H   -0.000072   0.002567  -0.000099   0.000220   0.003494
    36  H   -0.000173  -0.000509  -0.000019   0.000050   0.000361
    37  C    0.012199   0.000169  -0.000001  -0.000019  -0.000103
    38  H   -0.000322  -0.000010   0.000000  -0.000001   0.000010
    39  H   -0.000421  -0.000001   0.000000   0.000001  -0.000001
    40  C   -0.012718   0.000001   0.000000   0.000000   0.000001
    41  O    0.008126   0.000000   0.000000   0.000000   0.000000
    42  O    0.222868   0.000000   0.000000   0.000000   0.000000
    43  H    0.391309   0.000000   0.000000   0.000000   0.000000
    44  C    0.000000   5.106816   0.369460   0.376092   0.375071
    45  H    0.000000   0.369460   0.558028  -0.029866  -0.027787
    46  H    0.000000   0.376092  -0.029866   0.579097  -0.031811
    47  H    0.000000   0.375071  -0.027787  -0.031811   0.569266
 Mulliken atomic charges:
              1
     1  C    0.444601
     2  O   -0.391817
     3  O   -0.536770
     4  H    0.379894
     5  C   -0.282123
     6  H    0.167163
     7  H    0.165612
     8  C   -0.254671
     9  H    0.138131
    10  H    0.156113
    11  C   -0.231630
    12  H    0.148823
    13  H    0.148822
    14  C   -0.315767
    15  H    0.173767
    16  H    0.173493
    17  C    0.516995
    18  O   -0.514718
    19  O   -0.413339
    20  C   -0.026977
    21  H    0.177116
    22  H    0.176321
    23  C   -0.026306
    24  H    0.176774
    25  H    0.177350
    26  O   -0.518801
    27  C    0.522652
    28  O   -0.414800
    29  C   -0.161379
    30  H    0.159225
    31  C   -0.225904
    32  H    0.144382
    33  H    0.144793
    34  C   -0.260238
    35  H    0.142418
    36  H    0.154251
    37  C   -0.280971
    38  H    0.165737
    39  H    0.166419
    40  C    0.443501
    41  O   -0.392367
    42  O   -0.536708
    43  H    0.379488
    44  C   -0.413193
    45  H    0.159867
    46  H    0.145434
    47  H    0.149336
 Sum of Mulliken atomic charges =   0.00000
 Mulliken charges with hydrogens summed into heavy atoms:
              1
     1  C    0.444601
     2  O   -0.391817
     3  O   -0.156876
     5  C    0.050652
     8  C    0.039574
    11  C    0.066015
    14  C    0.031494
    17  C    0.516995
    18  O   -0.514718
    19  O   -0.413339
    20  C    0.326460
    23  C    0.327817
    26  O   -0.518801
    27  C    0.522652
    28  O   -0.414800
    29  C   -0.002154
    31  C    0.063272
    34  C    0.036430
    37  C    0.051185
    40  C    0.443501
    41  O   -0.392367
    42  O   -0.157221
    44  C    0.041445
 Sum of Mulliken charges with hydrogens summed into heavy atoms =   0.00000
 APT atomic charges:
              1
     1  C    1.067500
     2  O   -0.704196
     3  O   -0.678975
     4  H    0.272315
     5  C   -0.059356
     6  H    0.013440
     7  H    0.002680
     8  C    0.131819
     9  H   -0.034718
    10  H   -0.012452
    11  C    0.097663
    12  H   -0.017663
    13  H   -0.016836
    14  C   -0.048306
    15  H    0.009769
    16  H    0.009406
    17  C    1.182304
    18  O   -0.987501
    19  O   -0.694565
    20  C    0.513036
    21  H   -0.023326
    22  H   -0.022840
    23  C    0.515515
    24  H   -0.025210
    25  H   -0.021953
    26  O   -0.967827
    27  C    1.128280
    28  O   -0.685409
    29  C   -0.005083
    30  H   -0.016489
    31  C    0.080377
    32  H   -0.020160
    33  H   -0.016495
    34  C    0.119357
    35  H   -0.025157
    36  H   -0.012990
    37  C   -0.055897
    38  H    0.003280
    39  H    0.012702
    40  C    1.066799
    41  O   -0.703857
    42  O   -0.677266
    43  H    0.271445
    44  C    0.033954
    45  H    0.009838
    46  H   -0.000852
    47  H   -0.006101
 Sum of APT charges=   0.00000
 APT Atomic charges with hydrogens summed into heavy atoms:
              1
     1  C    1.067500
     2  O   -0.704196
     3  O   -0.406660
     4  H    0.000000
     5  C   -0.043236
     6  H    0.000000
     7  H    0.000000
     8  C    0.084649
     9  H    0.000000
    10  H    0.000000
    11  C    0.063164
    12  H    0.000000
    13  H    0.000000
    14  C   -0.029131
    15  H    0.000000
    16  H    0.000000
    17  C    1.182304
    18  O   -0.987501
    19  O   -0.694565
    20  C    0.466870
    21  H    0.000000
    22  H    0.000000
    23  C    0.468352
    24  H    0.000000
    25  H    0.000000
    26  O   -0.967827
    27  C    1.128280
    28  O   -0.685409
    29  C   -0.021571
    30  H    0.000000
    31  C    0.043721
    32  H    0.000000
    33  H    0.000000
    34  C    0.081210
    35  H    0.000000
    36  H    0.000000
    37  C   -0.039915
    38  H    0.000000
    39  H    0.000000
    40  C    1.066799
    41  O   -0.703857
    42  O   -0.405821
    43  H    0.000000
    44  C    0.036840
    45  H    0.000000
    46  H    0.000000
    47  H    0.000000
 Sum of APT charges=   0.00000
 Electronic spatial extent (au):  <R**2>=         183432.9784
 Charge=              0.0000 electrons
 Dipole moment (field-independent basis, Debye):
    X=              1.0532    Y=             -0.6460    Z=              1.4950  Tot=              1.9395
 Quadrupole moment (field-independent basis, Debye-Ang):
   XX=           -173.9087   YY=           -122.5515   ZZ=           -189.9674
   XY=              1.6324   XZ=             -0.1412   YZ=             -6.6995
 Traceless Quadrupole moment (field-independent basis, Debye-Ang):
   XX=            -11.7662   YY=             39.5911   ZZ=            -27.8249
   XY=              1.6324   XZ=             -0.1412   YZ=             -6.6995
 Octapole moment (field-independent basis, Debye-Ang**2):
  XXX=           1881.0394  YYY=           2612.9062  ZZZ=           7137.1771  XYY=            498.3441
  XXY=           1068.1120  XXZ=           2222.7784  XZZ=            211.6771  YZZ=           1520.6827
  YYZ=           1823.5357  XYZ=           -103.5745
 Hexadecapole moment (field-independent basis, Debye-Ang**3):
 XXXX=         -26307.3034 YYYY=         -47188.4567 ZZZZ=        -203519.4793 XXXY=          -5382.8291
 XXXZ=         -18507.9215 YYYX=          -5249.5786 YYYZ=         -42003.1130 ZZZX=          -5923.6866
 ZZZY=         -64095.0053 XXYY=         -13484.4910 XXZZ=         -33836.4874 YYZZ=         -40686.7770
 XXYZ=         -16209.8894 YYXZ=          -4158.3677 ZZXY=           1720.9305
 N-N= 1.744703424425D+03 E-N=-6.266347448167D+03  KE= 1.181596310817D+03
  Exact polarizability: 173.608 -28.999 185.925 -30.588  33.754 170.699
 Approx polarizability: 240.150   1.533 238.530  -8.018   9.661 223.860
 Calling FoFJK, ICntrl=    100127 FMM=F ISym2X=0 I1Cent= 0 IOpClX= 0 NMat=1 NMatS=1 NMatT=0.
 Full mass-weighted force constant matrix:
 Low frequencies --- -137.1668 -136.9200 -136.5009 -129.5341 -107.5870 -105.4037
 Low frequencies ---  -51.6045  -46.2844  -40.0530
 ******   10 imaginary frequencies (negative Signs) ****** 
 Diagonal vibrational polarizability:
       81.6987886      98.1509354      61.9903440
 Harmonic frequencies (cm**-1), IR intensities (KM/Mole), Raman scattering
 activities (A**4/AMU), depolarization ratios for plane and unpolarized
 incident light, reduced masses (AMU), force constants (mDyne/A),
 and normal coordinates:
                     1                      2                      3
                     A                      A                      A
 Frequencies --  -136.9525              -136.4818              -129.9702
 Red. masses --    11.6455                11.5061                12.3725
 Frc consts  --     0.1287                 0.1263                 0.1231
 IR Inten    --     1.6121                 1.3197                 2.2201
  Atom  AN      X      Y      Z        X      Y      Z        X      Y      Z
     1   6     0.01  -0.01   0.01     0.01   0.00  -0.01     0.01   0.00   0.00
     2   8     0.13   0.00   0.01     0.56   0.04   0.02     0.09   0.00   0.01
     3   8    -0.11  -0.02   0.00    -0.47  -0.05  -0.05    -0.06   0.00   0.00
     4   1    -0.10  -0.02  -0.01    -0.39  -0.04  -0.06    -0.05   0.00   0.01
     5   6     0.00  -0.01   0.01    -0.05  -0.01  -0.01    -0.01   0.00  -0.01
     6   1    -0.01  -0.01   0.02    -0.03   0.00  -0.02    -0.01   0.01   0.00
     7   1     0.01  -0.01   0.01    -0.04  -0.01  -0.02     0.00   0.00  -0.01
     8   6    -0.01   0.00  -0.01    -0.02  -0.01   0.01    -0.01   0.01  -0.03
     9   1     0.00   0.01  -0.02    -0.04   0.00   0.03    -0.01   0.01  -0.04
    10   1    -0.03   0.00  -0.01    -0.01  -0.01   0.00    -0.03   0.01  -0.02
    11   6    -0.01   0.00  -0.01    -0.01  -0.01   0.02    -0.02   0.01  -0.03
    12   1    -0.03  -0.01   0.02     0.02  -0.01  -0.02    -0.05   0.00   0.01
    13   1     0.03   0.00  -0.01    -0.05  -0.01   0.02     0.05   0.01  -0.03
    14   6    -0.03   0.02  -0.06     0.02  -0.03   0.08    -0.05   0.04  -0.11
    15   1    -0.08   0.00  -0.09     0.08   0.00   0.11    -0.14  -0.01  -0.17
    16   1    -0.01   0.07  -0.09     0.00  -0.08   0.12    -0.02   0.14  -0.17
    17   6     0.00   0.00   0.00     0.00   0.00   0.00     0.01  -0.01   0.01
    18   8    -0.06   0.05  -0.12     0.07  -0.06   0.16    -0.12   0.10  -0.26
    19   8     0.09  -0.08   0.19    -0.11   0.09  -0.24     0.19  -0.16   0.41
    20   6     0.00  -0.01   0.01    -0.01   0.01  -0.01    -0.03   0.02  -0.06
    21   1     0.01  -0.12   0.03    -0.01   0.16  -0.04     0.01  -0.12  -0.06
    22   1     0.05   0.07   0.09    -0.06  -0.08  -0.11    -0.01   0.13   0.05
    23   6    -0.01   0.00  -0.02     0.01   0.00   0.02    -0.03   0.03  -0.06
    24   1    -0.05  -0.05  -0.07     0.06   0.06   0.09    -0.01   0.14   0.06
    25   1     0.00   0.08  -0.04     0.01  -0.11   0.05     0.01  -0.13  -0.05
    26   8     0.03  -0.03   0.07    -0.04   0.04  -0.09    -0.11   0.11  -0.27
    27   6     0.00   0.00  -0.01     0.00   0.00   0.00     0.02  -0.01   0.04
    28   8    -0.05   0.04  -0.10     0.06  -0.05   0.14     0.20  -0.18   0.45
    29   6     0.02   0.00   0.01    -0.01   0.01  -0.02    -0.04   0.02  -0.05
    30   1     0.02  -0.01   0.01    -0.01   0.02  -0.02    -0.03   0.06  -0.06
    31   6     0.01   0.00   0.00    -0.01   0.01  -0.01    -0.02   0.01  -0.02
    32   1     0.01   0.01   0.01    -0.01   0.00  -0.02     0.00   0.01  -0.03
    33   1     0.02  -0.01   0.00    -0.01   0.02  -0.01    -0.03   0.02   0.00
    34   6     0.01   0.02  -0.02     0.00   0.00   0.00     0.00   0.01  -0.01
    35   1     0.01   0.00  -0.03     0.01   0.01   0.01    -0.02   0.01   0.00
    36   1     0.01   0.03  -0.02     0.00  -0.01   0.00     0.00   0.00  -0.02
    37   6     0.02   0.03  -0.02     0.00   0.00   0.00     0.01  -0.01   0.01
    38   1     0.01   0.02   0.00     0.00   0.01   0.00     0.00  -0.02   0.02
    39   1     0.02   0.02  -0.02     0.00   0.00   0.00     0.03   0.00   0.01
    40   6    -0.01   0.00   0.02     0.01   0.00   0.01     0.01   0.00   0.00
    41   8    -0.32  -0.28   0.39     0.01   0.00   0.01     0.05   0.04  -0.07
    42   8     0.25   0.27  -0.33     0.01  -0.01   0.01    -0.03  -0.03   0.05
    43   1     0.21   0.24  -0.30     0.01  -0.01   0.01    -0.03  -0.02   0.03
    44   6     0.02  -0.01   0.00    -0.01   0.01  -0.02    -0.06   0.00  -0.06
    45   1     0.02  -0.01   0.00    -0.01   0.01  -0.02    -0.07   0.00  -0.07
    46   1     0.02   0.00   0.01    -0.01   0.01  -0.02    -0.06  -0.02  -0.05
    47   1     0.03   0.00   0.00    -0.01   0.01  -0.02    -0.08   0.00  -0.07
                     4                      5                      6
                     A                      A                      A
 Frequencies --  -119.4216              -106.3847               -76.6062
 Red. masses --     5.6618                 3.8474                 5.1567
 Frc consts  --     0.0476                 0.0257                 0.0178
 IR Inten    --     0.4189                 0.0221                 0.8531
  Atom  AN      X      Y      Z        X      Y      Z        X      Y      Z
     1   6     0.00   0.01   0.01    -0.01  -0.01   0.00     0.05   0.03   0.04
     2   8    -0.19   0.13  -0.03     0.06  -0.16   0.03     0.06   0.14   0.01
     3   8     0.06  -0.09  -0.10     0.05   0.11   0.13    -0.01  -0.06  -0.06
     4   1    -0.07  -0.04  -0.21     0.16   0.05   0.25    -0.07  -0.02  -0.14
     5   6     0.09  -0.05   0.14    -0.08   0.05  -0.15     0.08  -0.02   0.13
     6   1     0.03  -0.19   0.24    -0.01   0.20  -0.25     0.02  -0.11   0.22
     7   1     0.21   0.02   0.23    -0.23  -0.03  -0.24     0.19   0.04   0.20
     8   6     0.02  -0.01   0.03    -0.01   0.01  -0.01     0.02   0.01   0.02
     9   1     0.08   0.07  -0.06    -0.08  -0.07   0.08     0.08   0.03  -0.05
    10   1    -0.09  -0.05  -0.02     0.11   0.03   0.03    -0.07   0.01   0.01
    11   6     0.04  -0.03   0.08    -0.02   0.02  -0.05     0.00   0.01   0.01
    12   1     0.03  -0.09   0.12     0.01   0.07  -0.10    -0.04   0.00   0.06
    13   1     0.09   0.00   0.12    -0.09   0.00  -0.08     0.06   0.01   0.01
    14   6     0.03  -0.02   0.05     0.01   0.00   0.01    -0.04   0.04  -0.07
    15   1     0.00  -0.02   0.05     0.07   0.00   0.03    -0.11   0.02  -0.09
    16   1     0.05  -0.02   0.03    -0.02  -0.03   0.06     0.00   0.07  -0.12
    17   6     0.01  -0.01   0.02     0.00   0.00   0.01    -0.03   0.02  -0.04
    18   8     0.06  -0.05   0.11     0.00   0.00   0.00    -0.05   0.03  -0.08
    19   8    -0.05   0.04  -0.12     0.00   0.00   0.01     0.00   0.00   0.03
    20   6     0.00   0.00  -0.01     0.00   0.00   0.00    -0.02  -0.01   0.01
    21   1    -0.01   0.11  -0.03     0.00   0.00   0.00     0.02  -0.05  -0.03
    22   1    -0.03  -0.06  -0.09     0.00   0.00   0.00    -0.07   0.04   0.05
    23   6     0.00   0.01  -0.01     0.00   0.00   0.00     0.01  -0.05   0.08
    24   1     0.03   0.09   0.08     0.00   0.00   0.01     0.06  -0.08   0.05
    25   1     0.02  -0.11   0.01     0.00  -0.01   0.01    -0.03  -0.04   0.11
    26   8    -0.06   0.07  -0.15     0.00   0.00   0.00     0.01  -0.08   0.13
    27   6     0.00   0.01  -0.01    -0.01   0.00   0.00    -0.04  -0.05   0.03
    28   8     0.08  -0.06   0.17     0.00   0.00   0.00    -0.06  -0.03  -0.07
    29   6    -0.01   0.03  -0.04    -0.01   0.00  -0.01    -0.07  -0.04  -0.02
    30   1    -0.03   0.00   0.00    -0.02  -0.01   0.02    -0.05   0.04  -0.07
    31   6    -0.04   0.04  -0.08    -0.03   0.02  -0.05    -0.04  -0.05   0.03
    32   1    -0.10   0.01  -0.11    -0.09   0.00  -0.07     0.02  -0.01   0.07
    33   1    -0.02   0.11  -0.11    -0.02   0.07  -0.08    -0.06  -0.12   0.06
    34   6     0.00   0.01  -0.03    -0.01   0.01  -0.02    -0.05   0.00  -0.04
    35   1     0.12   0.05   0.01     0.13   0.04   0.01    -0.04  -0.03  -0.09
    36   1    -0.04  -0.08   0.05    -0.05  -0.09   0.07    -0.06   0.02  -0.04
    37   6    -0.07   0.07  -0.13    -0.10   0.09  -0.14    -0.06   0.07  -0.05
    38   1    -0.05   0.20  -0.19    -0.07   0.27  -0.22    -0.07   0.17  -0.05
    39   1    -0.21   0.00  -0.19    -0.27   0.01  -0.21    -0.13   0.04  -0.07
    40   6    -0.02   0.00  -0.01     0.00   0.01   0.00     0.08   0.06   0.00
    41   8    -0.06  -0.03   0.20     0.04   0.07   0.18     0.18   0.18   0.06
    42   8     0.06  -0.08  -0.08     0.05  -0.18  -0.01     0.14  -0.09  -0.04
    43   1     0.07  -0.16   0.06     0.11  -0.26   0.15     0.27  -0.09   0.00
    44   6     0.06   0.04  -0.02     0.03   0.00  -0.01    -0.18  -0.11  -0.09
    45   1     0.08   0.03   0.01     0.05  -0.01   0.01    -0.20  -0.10  -0.12
    46   1     0.08   0.07  -0.06     0.05   0.01  -0.03    -0.20  -0.20  -0.04
    47   1     0.07   0.03  -0.01     0.03   0.00  -0.01    -0.22  -0.09  -0.15
                     7                      8                      9
                     A                      A                      A
 Frequencies --   -51.1734               -39.7976               -31.3675
 Red. masses --     3.8860                 4.3863                 4.3731
 Frc consts  --     0.0060                 0.0041                 0.0025
 IR Inten    --     0.1699                 0.0299                 0.2776
  Atom  AN      X      Y      Z        X      Y      Z        X      Y      Z
     1   6     0.04   0.04  -0.06     0.05   0.02  -0.03    -0.08  -0.01  -0.06
     2   8     0.12   0.12  -0.07     0.11   0.06  -0.03    -0.08  -0.01  -0.06
     3   8     0.16   0.00  -0.11     0.14   0.00  -0.05    -0.08  -0.01  -0.06
     4   1     0.34   0.04  -0.16     0.27   0.02  -0.06    -0.08  -0.01  -0.06
     5   6    -0.08   0.01  -0.02    -0.05   0.00  -0.01    -0.07  -0.01  -0.06
     6   1    -0.02   0.08  -0.09    -0.10   0.01   0.04    -0.02   0.01  -0.11
     7   1    -0.22   0.03  -0.02    -0.03   0.02   0.01    -0.13  -0.02  -0.07
     8   6    -0.02  -0.11   0.12    -0.09  -0.04  -0.08    -0.02  -0.02   0.03
     9   1    -0.08  -0.23   0.21    -0.05   0.00  -0.13    -0.07  -0.05   0.09
    10   1     0.14  -0.08   0.17    -0.14  -0.07  -0.11     0.04  -0.01   0.05
    11   6    -0.07  -0.08   0.04    -0.10  -0.06  -0.04     0.00  -0.01   0.01
    12   1    -0.01   0.04  -0.06    -0.15  -0.12   0.04     0.04   0.02  -0.05
    13   1    -0.22  -0.13  -0.03     0.00  -0.03   0.00    -0.07  -0.03  -0.02
    14   6    -0.01  -0.12   0.17    -0.14  -0.01  -0.14     0.04  -0.01   0.10
    15   1     0.13  -0.06   0.25    -0.28  -0.06  -0.21     0.11   0.00   0.13
    16   1    -0.08  -0.24   0.28    -0.10   0.11  -0.22    -0.01  -0.04   0.17
    17   6    -0.02  -0.08   0.07    -0.07  -0.05  -0.04     0.08   0.00   0.09
    18   8    -0.06  -0.01  -0.01    -0.02  -0.05   0.06     0.09   0.04   0.09
    19   8    -0.01  -0.09   0.05    -0.04  -0.07  -0.04     0.11  -0.03   0.08
    20   6    -0.07   0.03  -0.11     0.07  -0.09   0.17     0.10   0.05   0.07
    21   1    -0.05   0.12  -0.15     0.08  -0.22   0.20     0.14   0.09   0.02
    22   1    -0.13  -0.03  -0.18     0.15  -0.02   0.25     0.04   0.03   0.04
    23   6    -0.04   0.03  -0.04     0.05  -0.04   0.13     0.13   0.03   0.13
    24   1     0.01   0.02  -0.04    -0.01  -0.01   0.15     0.21   0.09   0.20
    25   1    -0.08   0.02   0.00     0.08  -0.04   0.10     0.12  -0.09   0.18
    26   8    -0.02   0.02  -0.02     0.06  -0.01   0.08     0.06   0.06   0.03
    27   6    -0.02   0.02  -0.02     0.05   0.03   0.05     0.02   0.05  -0.04
    28   8    -0.03   0.04  -0.03     0.04   0.03   0.08     0.05   0.02  -0.06
    29   6     0.00   0.02   0.01     0.04   0.05  -0.01    -0.05   0.06  -0.10
    30   1     0.00   0.00   0.01     0.04   0.09  -0.03    -0.03   0.16  -0.16
    31   6     0.00   0.02   0.01     0.05   0.07  -0.01     0.00   0.01  -0.04
    32   1     0.00   0.01   0.01     0.04   0.07   0.00     0.09   0.03  -0.01
    33   1     0.00   0.02   0.01     0.04   0.06   0.00    -0.03  -0.06   0.02
    34   6     0.00   0.01   0.01     0.04   0.07  -0.01    -0.04   0.02  -0.06
    35   1     0.00   0.01   0.01     0.07   0.07  -0.01    -0.12   0.00  -0.07
    36   1     0.01   0.02   0.01     0.02   0.06   0.02    -0.02   0.08  -0.10
    37   6     0.01   0.02   0.02     0.00   0.06  -0.06     0.00  -0.04   0.00
    38   1     0.00   0.01   0.02     0.03   0.08  -0.10    -0.02  -0.07   0.04
    39   1     0.01   0.02   0.02    -0.03   0.05  -0.08     0.07  -0.03  -0.01
    40   6     0.02   0.02   0.01    -0.05   0.03  -0.02    -0.02  -0.05   0.01
    41   8     0.03   0.03   0.01    -0.08   0.00  -0.01    -0.03  -0.06   0.01
    42   8     0.03   0.02   0.00    -0.09   0.02   0.03    -0.03  -0.05   0.02
    43   1     0.04   0.02   0.00    -0.17  -0.02   0.09    -0.04  -0.06   0.04
    44   6     0.00   0.03   0.02     0.01   0.00  -0.05    -0.20   0.00  -0.16
    45   1     0.00   0.03   0.01     0.01   0.00  -0.05    -0.22   0.05  -0.20
    46   1     0.00   0.05   0.02     0.02  -0.05  -0.05    -0.22  -0.12  -0.11
    47   1     0.02   0.03   0.03    -0.01   0.02  -0.10    -0.27   0.02  -0.21
                    10                     11                     12
                     A                      A                      A
 Frequencies --   -22.4172                17.6372                31.4805
 Red. masses --     5.0480                 3.9526                 5.2457
 Frc consts  --     0.0015                 0.0007                 0.0031
 IR Inten    --     0.1417                 0.7815                 0.5057
  Atom  AN      X      Y      Z        X      Y      Z        X      Y      Z
     1   6     0.04  -0.05   0.09     0.01  -0.03   0.05     0.04   0.04   0.01
     2   8     0.03  -0.04   0.08     0.05  -0.02   0.05     0.02   0.00   0.01
     3   8     0.02  -0.07   0.07     0.09  -0.03   0.05     0.03   0.07   0.04
     4   1     0.00  -0.06   0.06     0.19  -0.02   0.05     0.01   0.05   0.07
     5   6     0.04  -0.06   0.10    -0.06  -0.04   0.04     0.05   0.06  -0.02
     6   1     0.01  -0.09   0.14    -0.10  -0.02   0.08     0.03   0.05   0.00
     7   1     0.10  -0.05   0.12    -0.04  -0.03   0.05     0.08   0.05  -0.02
     8   6     0.01  -0.04   0.03    -0.10  -0.04  -0.02     0.03   0.06  -0.05
     9   1     0.04  -0.03  -0.01    -0.06   0.02  -0.07     0.05   0.14  -0.09
    10   1    -0.04  -0.03   0.03    -0.16  -0.07  -0.06    -0.02   0.02  -0.11
    11   6     0.00  -0.03   0.01    -0.06  -0.06   0.03     0.05   0.02   0.04
    12   1    -0.03  -0.03   0.04    -0.10  -0.15   0.10     0.02  -0.05   0.09
    13   1     0.04  -0.04   0.00     0.05  -0.04   0.07     0.10   0.08   0.11
    14   6    -0.03   0.00  -0.05    -0.10   0.02  -0.06     0.02  -0.01  -0.01
    15   1    -0.07   0.02  -0.03    -0.22   0.01  -0.09    -0.03  -0.06  -0.06
    16   1    -0.01  -0.01  -0.08    -0.06   0.12  -0.13     0.05   0.04  -0.06
    17   6    -0.04   0.01  -0.09    -0.01   0.02  -0.03    -0.02  -0.05   0.07
    18   8    -0.06   0.05  -0.13     0.04   0.06   0.04    -0.01  -0.14   0.12
    19   8    -0.03   0.00  -0.09     0.03  -0.02  -0.08    -0.06  -0.01   0.09
    20   6    -0.05   0.07  -0.16     0.10   0.07   0.06    -0.04  -0.15   0.13
    21   1    -0.01   0.11  -0.22     0.04  -0.03   0.15    -0.14  -0.21   0.24
    22   1    -0.11   0.04  -0.20     0.24   0.09   0.10     0.10  -0.13   0.16
    23   6    -0.01   0.05  -0.07     0.03   0.14  -0.09    -0.13  -0.07  -0.06
    24   1     0.05   0.04  -0.08    -0.10   0.11  -0.14    -0.28  -0.03  -0.04
    25   1    -0.07   0.07  -0.02     0.11   0.20  -0.19    -0.04  -0.04  -0.16
    26   8     0.04   0.04  -0.02    -0.01   0.12  -0.07    -0.12  -0.02  -0.15
    27   6     0.03   0.07  -0.04    -0.01   0.04  -0.05    -0.09   0.03  -0.11
    28   8     0.01   0.09  -0.06     0.05  -0.01  -0.06    -0.12   0.05  -0.04
    29   6     0.05   0.07  -0.05    -0.06   0.01   0.01    -0.03   0.04  -0.12
    30   1     0.10   0.13  -0.14    -0.08   0.00   0.04     0.01   0.03  -0.17
    31   6     0.12   0.04   0.05    -0.08  -0.05  -0.02     0.02   0.06  -0.05
    32   1     0.22   0.06   0.07    -0.06  -0.06  -0.03     0.05   0.05  -0.06
    33   1     0.08  -0.02   0.12    -0.07  -0.07  -0.03    -0.02   0.07   0.00
    34   6     0.10   0.05   0.04    -0.11  -0.06  -0.01     0.06   0.05  -0.03
    35   1     0.10   0.05   0.04    -0.21  -0.07   0.00    -0.02   0.05  -0.02
    36   1     0.08   0.06   0.06    -0.07  -0.01  -0.07     0.10   0.07  -0.10
    37   6     0.07   0.01  -0.01    -0.03  -0.10   0.10     0.13  -0.02   0.06
    38   1     0.10   0.03  -0.05    -0.08  -0.15   0.18     0.10  -0.08   0.12
    39   1     0.05  -0.03  -0.05     0.06  -0.07   0.12     0.24  -0.01   0.06
    40   6    -0.01  -0.06   0.08     0.03  -0.06   0.04     0.10  -0.02   0.06
    41   8    -0.06  -0.11   0.12     0.08  -0.01   0.01     0.08  -0.05   0.05
    42   8    -0.09  -0.10   0.17     0.10  -0.03  -0.04     0.08   0.01   0.07
    43   1    -0.20  -0.19   0.29     0.20   0.04  -0.13     0.05   0.00   0.07
    44   6    -0.12   0.03  -0.09    -0.04   0.06   0.06    -0.08   0.04  -0.13
    45   1    -0.17   0.05  -0.17    -0.03   0.10   0.08    -0.11   0.02  -0.17
    46   1    -0.17  -0.06   0.00    -0.03   0.09   0.03    -0.12   0.05  -0.08
    47   1    -0.14   0.04  -0.13    -0.06   0.04   0.11    -0.04   0.04  -0.12
                    13                     14                     15
                     A                      A                      A
 Frequencies --    55.5189                72.7927                79.5530
 Red. masses --     2.2343                 2.1561                 2.1310
 Frc consts  --     0.0041                 0.0067                 0.0079
 IR Inten    --     0.0664                 0.2172                 0.7693
  Atom  AN      X      Y      Z        X      Y      Z        X      Y      Z
     1   6     0.01   0.01   0.02     0.01   0.00   0.03     0.00   0.00   0.03
     2   8     0.01  -0.01   0.02    -0.02   0.03   0.02     0.00   0.02   0.02
     3   8     0.02   0.02   0.03    -0.02  -0.03   0.00     0.01  -0.02   0.01
     4   1     0.03   0.01   0.05    -0.07  -0.02  -0.03     0.00  -0.01  -0.01
     5   6     0.00   0.01   0.01     0.03  -0.01   0.05     0.00  -0.01   0.05
     6   1    -0.03   0.00   0.03     0.05   0.00   0.02     0.01  -0.01   0.04
     7   1     0.03   0.01   0.01     0.00  -0.01   0.05    -0.01  -0.01   0.05
     8   6    -0.02   0.02  -0.04     0.05  -0.02   0.09     0.01  -0.02   0.05
     9   1     0.00   0.09  -0.08     0.03  -0.22   0.16     0.00  -0.14   0.09
    10   1    -0.08  -0.02  -0.08     0.16   0.09   0.22     0.07   0.06   0.14
    11   6     0.00  -0.01   0.04    -0.06   0.06  -0.14    -0.06   0.04  -0.10
    12   1    -0.03  -0.09   0.09     0.00   0.30  -0.27    -0.02   0.19  -0.18
    13   1     0.08   0.03   0.09    -0.26  -0.06  -0.29    -0.17  -0.04  -0.20
    14   6    -0.03   0.00  -0.02     0.00   0.00  -0.01    -0.02   0.02  -0.02
    15   1    -0.09  -0.01  -0.04     0.14   0.03   0.04     0.06   0.03   0.00
    16   1     0.01   0.04  -0.07    -0.07  -0.09   0.09    -0.06  -0.01   0.04
    17   6    -0.02   0.00  -0.01    -0.02   0.01  -0.03    -0.01   0.02  -0.02
    18   8    -0.03   0.00  -0.02    -0.02   0.00  -0.03     0.00   0.02  -0.01
    19   8    -0.02   0.00   0.00    -0.02   0.01  -0.01     0.01   0.01   0.00
    20   6    -0.06   0.03  -0.09     0.02  -0.04   0.06     0.02   0.00   0.04
    21   1     0.06   0.19  -0.25     0.00  -0.14   0.11     0.04  -0.03   0.03
    22   1    -0.29  -0.03  -0.18     0.09   0.02   0.14     0.01   0.03   0.07
    23   6     0.06  -0.06   0.16    -0.01   0.00   0.00     0.03  -0.01   0.05
    24   1     0.29   0.04   0.29    -0.09  -0.02  -0.03     0.05   0.03   0.10
    25   1    -0.05  -0.28   0.32     0.02   0.05  -0.05     0.04  -0.09   0.06
    26   8     0.00  -0.01   0.02     0.01  -0.01   0.01    -0.02   0.01  -0.02
    27   6    -0.02   0.02  -0.02     0.01   0.01   0.01    -0.03   0.00  -0.04
    28   8    -0.01   0.01   0.00     0.01   0.02   0.03    -0.02  -0.02  -0.03
    29   6    -0.02   0.02  -0.03     0.02   0.02   0.00    -0.04   0.00  -0.04
    30   1    -0.05  -0.02   0.03     0.00   0.00   0.03    -0.06  -0.02  -0.02
    31   6    -0.06   0.04  -0.10    -0.01   0.03  -0.04    -0.06   0.02  -0.07
    32   1    -0.13   0.02  -0.13     0.02   0.07   0.01    -0.21  -0.10  -0.22
    33   1    -0.04   0.10  -0.14     0.01  -0.06  -0.05    -0.07   0.27  -0.12
    34   6    -0.05   0.02  -0.06    -0.09   0.07  -0.12     0.12  -0.10   0.14
    35   1    -0.13   0.03  -0.03    -0.27   0.02  -0.17     0.35   0.02   0.28
    36   1     0.00   0.03  -0.12    -0.04   0.22  -0.22     0.09  -0.38   0.24
    37   6     0.03  -0.06   0.05     0.01  -0.03   0.01     0.03  -0.01   0.02
    38   1    -0.01  -0.12   0.12    -0.04  -0.11   0.11     0.07   0.06  -0.07
    39   1     0.15  -0.04   0.05     0.16  -0.02   0.01    -0.11  -0.03   0.02
    40   6     0.03  -0.04   0.02     0.01  -0.04   0.02     0.02   0.00   0.00
    41   8     0.03  -0.04  -0.01     0.01  -0.03   0.02     0.01  -0.02  -0.02
    42   8     0.03  -0.01   0.01     0.01  -0.05   0.02     0.01   0.03   0.01
    43   1     0.04   0.01  -0.03     0.01  -0.05   0.02    -0.01   0.04  -0.02
    44   6     0.10   0.05  -0.01     0.08   0.02   0.00     0.00   0.01  -0.03
    45   1     0.14   0.03   0.06     0.09   0.00   0.02     0.04   0.04   0.02
    46   1     0.14   0.10  -0.07     0.09   0.05  -0.02     0.04  -0.01  -0.09
    47   1     0.11   0.04   0.02     0.10   0.02   0.01    -0.06   0.00  -0.03
                    16                     17                     18
                     A                      A                      A
 Frequencies --   100.1824               112.8639               117.9821
 Red. masses --     2.8778                 4.5428                 2.9474
 Frc consts  --     0.0170                 0.0341                 0.0242
 IR Inten    --     0.3732                 0.1432                 1.0727
  Atom  AN      X      Y      Z        X      Y      Z        X      Y      Z
     1   6    -0.04  -0.03  -0.05     0.03  -0.09  -0.01     0.02  -0.06  -0.03
     2   8     0.01  -0.02  -0.04     0.07  -0.05  -0.01     0.02  -0.05  -0.04
     3   8     0.01  -0.03  -0.05     0.10  -0.12  -0.04     0.03  -0.06  -0.04
     4   1     0.11  -0.02  -0.05     0.19  -0.09  -0.07     0.04  -0.06  -0.05
     5   6    -0.07  -0.02  -0.05    -0.02  -0.10   0.01     0.03  -0.05  -0.04
     6   1     0.05   0.06  -0.20    -0.12  -0.17   0.13     0.09  -0.02  -0.10
     7   1    -0.26  -0.04  -0.10     0.14  -0.09   0.05    -0.03  -0.07  -0.06
     8   6     0.05  -0.07   0.18    -0.10   0.01  -0.16     0.08  -0.04   0.06
     9   1    -0.06  -0.12   0.32    -0.03   0.12  -0.26     0.04  -0.14   0.14
    10   1     0.20  -0.05   0.22    -0.28   0.00  -0.19     0.17   0.02   0.13
    11   6     0.09  -0.05   0.15    -0.01   0.02  -0.13     0.05   0.01  -0.05
    12   1     0.01  -0.12   0.26     0.07  -0.01  -0.22     0.02   0.07  -0.03
    13   1     0.27  -0.07   0.16    -0.08   0.01  -0.14     0.07  -0.05  -0.10
    14   6     0.00   0.08  -0.05     0.08   0.04   0.04     0.02   0.04  -0.11
    15   1    -0.21   0.08  -0.09     0.19   0.07   0.08    -0.07   0.00  -0.16
    16   1     0.11   0.17  -0.20    -0.01   0.01   0.16     0.05   0.12  -0.17
    17   6     0.01   0.08  -0.05     0.11   0.06   0.03     0.02   0.01  -0.03
    18   8     0.01   0.06  -0.05     0.10   0.05   0.03     0.02  -0.03   0.01
    19   8     0.01   0.08  -0.03     0.11   0.06   0.02     0.01   0.02   0.02
    20   6     0.01   0.00   0.05     0.00   0.06  -0.02    -0.01  -0.04   0.02
    21   1    -0.02  -0.09   0.11    -0.03   0.14  -0.01     0.04   0.02  -0.05
    22   1     0.07   0.07   0.13    -0.04   0.03  -0.05    -0.10  -0.05  -0.01
    23   6    -0.02  -0.01  -0.02    -0.01  -0.02  -0.03     0.03  -0.06   0.11
    24   1    -0.07  -0.05  -0.07     0.03  -0.04  -0.06     0.14   0.08   0.28
    25   1     0.02   0.05  -0.07     0.01  -0.04  -0.05     0.01  -0.28   0.19
    26   8    -0.03  -0.04   0.03    -0.08  -0.05   0.00    -0.06   0.04  -0.11
    27   6    -0.03  -0.03   0.02    -0.09  -0.07   0.00    -0.04   0.04  -0.06
    28   8    -0.03  -0.03   0.03    -0.09  -0.06  -0.01    -0.04   0.04  -0.03
    29   6    -0.03  -0.02  -0.02    -0.06  -0.05   0.01    -0.01   0.02   0.03
    30   1    -0.04  -0.02   0.00    -0.07  -0.10   0.03     0.03  -0.04  -0.01
    31   6    -0.05   0.04  -0.06    -0.07   0.04  -0.01     0.04  -0.04   0.10
    32   1    -0.13   0.02  -0.08    -0.12   0.06   0.02     0.16   0.00   0.15
    33   1    -0.04   0.12  -0.09    -0.08   0.06  -0.01     0.02  -0.16   0.16
    34   6     0.01   0.03  -0.03    -0.03   0.08  -0.05    -0.04   0.00   0.03
    35   1     0.00   0.05   0.00    -0.08   0.05  -0.08    -0.06  -0.04  -0.02
    36   1     0.03   0.00  -0.06     0.02   0.11  -0.12    -0.06   0.07   0.04
    37   6     0.04   0.02   0.02     0.04   0.09   0.04    -0.06   0.02   0.01
    38   1     0.03  -0.01   0.04     0.01   0.05   0.09    -0.05   0.04   0.00
    39   1     0.08   0.02   0.01     0.10   0.10   0.04    -0.08   0.02   0.02
    40   6     0.01   0.01   0.02     0.00   0.07   0.06    -0.03   0.03   0.01
    41   8    -0.01  -0.02   0.02    -0.04   0.03   0.08    -0.02   0.05   0.02
    42   8    -0.01   0.02   0.05    -0.05   0.07   0.12    -0.01   0.01  -0.01
    43   1    -0.06   0.00   0.07    -0.13   0.03   0.17     0.02   0.02  -0.02
    44   6     0.04  -0.05  -0.05     0.03  -0.06   0.00    -0.06   0.11   0.12
    45   1     0.08  -0.06   0.01     0.04  -0.11   0.02    -0.16   0.07  -0.01
    46   1     0.08  -0.06  -0.10     0.03   0.00  -0.02    -0.17   0.26   0.23
    47   1     0.01  -0.04  -0.08     0.08  -0.05   0.00     0.11   0.08   0.21
                    19                     20                     21
                     A                      A                      A
 Frequencies --   135.2107               147.0559               164.7689
 Red. masses --     4.0668                 5.1032                 2.8321
 Frc consts  --     0.0438                 0.0650                 0.0453
 IR Inten    --     0.2358                 2.3088                11.6436
  Atom  AN      X      Y      Z        X      Y      Z        X      Y      Z
     1   6     0.07  -0.04  -0.05     0.01   0.10   0.03     0.00  -0.01   0.00
     2   8     0.00  -0.09  -0.05    -0.06   0.07   0.03     0.00   0.00   0.00
     3   8    -0.01  -0.01  -0.03    -0.08   0.13   0.06     0.01  -0.02  -0.01
     4   1    -0.15  -0.04  -0.01    -0.22   0.10   0.09     0.01  -0.02  -0.02
     5   6     0.16  -0.01  -0.07     0.06   0.10   0.02     0.00  -0.01   0.00
     6   1     0.16  -0.04  -0.07     0.08   0.14  -0.02     0.03   0.01  -0.04
     7   1     0.17  -0.02  -0.07    -0.02   0.11   0.02    -0.04  -0.02  -0.02
     8   6     0.15   0.00  -0.06     0.07  -0.03   0.06     0.03  -0.01   0.05
     9   1     0.16   0.00  -0.08     0.06  -0.14   0.09     0.01  -0.13   0.10
    10   1     0.15  -0.03  -0.09     0.18  -0.02   0.08     0.11   0.05   0.13
    11   6     0.08  -0.03  -0.01    -0.06  -0.04   0.02    -0.02   0.04  -0.07
    12   1     0.07  -0.02   0.01    -0.12   0.03   0.06    -0.06   0.10  -0.05
    13   1     0.06   0.01   0.02    -0.06  -0.05   0.01     0.00  -0.02  -0.13
    14   6     0.06  -0.10  -0.01    -0.11  -0.07  -0.07    -0.06   0.06  -0.15
    15   1     0.11  -0.10   0.01    -0.20  -0.11  -0.12    -0.22  -0.06  -0.29
    16   1     0.07  -0.18   0.00    -0.07   0.02  -0.14    -0.01   0.28  -0.25
    17   6    -0.03  -0.09  -0.03    -0.01  -0.09  -0.02     0.02  -0.02   0.06
    18   8    -0.05  -0.06  -0.06     0.05   0.00   0.05     0.07  -0.08   0.18
    19   8    -0.03  -0.08  -0.04     0.08  -0.16  -0.07     0.01  -0.01   0.08
    20   6     0.02  -0.04  -0.01     0.08   0.05  -0.04    -0.07   0.04  -0.13
    21   1     0.03  -0.13   0.00     0.11   0.11  -0.08    -0.10   0.32  -0.17
    22   1     0.10  -0.03   0.02     0.05  -0.01  -0.11    -0.15  -0.14  -0.33
    23   6     0.00   0.06  -0.01     0.10   0.01  -0.02    -0.05   0.04  -0.08
    24   1    -0.07   0.02  -0.06     0.17   0.04   0.02    -0.02  -0.02  -0.14
    25   1    -0.01   0.17  -0.03     0.12  -0.10  -0.01    -0.11   0.13  -0.04
    26   8     0.05   0.05   0.07    -0.03   0.01  -0.08     0.03  -0.01   0.05
    27   6     0.02   0.05   0.04    -0.04  -0.09  -0.07     0.03   0.01   0.05
    28   8     0.05   0.03   0.01     0.01  -0.14  -0.12     0.01   0.03   0.02
    29   6    -0.08   0.06   0.01    -0.05  -0.12   0.00     0.01   0.02   0.02
    30   1    -0.13   0.11   0.07    -0.04  -0.18   0.02     0.00   0.06   0.02
    31   6    -0.15   0.06  -0.06    -0.04  -0.04   0.01    -0.01   0.02  -0.02
    32   1    -0.27  -0.01  -0.15    -0.04   0.01   0.08    -0.04   0.01  -0.03
    33   1    -0.12   0.20  -0.14    -0.05  -0.06   0.04     0.00   0.05  -0.04
    34   6    -0.10   0.00   0.06     0.01   0.04  -0.07    -0.02   0.00   0.01
    35   1    -0.06   0.06   0.13    -0.02  -0.02  -0.14    -0.02   0.02   0.03
    36   1    -0.07  -0.09   0.05     0.05   0.08  -0.14    -0.02  -0.01   0.02
    37   6    -0.07   0.02   0.11     0.06   0.12  -0.01    -0.01  -0.02   0.01
    38   1    -0.09   0.01   0.15     0.04   0.11   0.03    -0.02  -0.02   0.02
    39   1    -0.05   0.03   0.13     0.07   0.12   0.00     0.00  -0.02   0.01
    40   6    -0.04   0.05   0.08     0.02   0.10   0.03    -0.01  -0.01   0.01
    41   8    -0.02   0.07   0.06    -0.04   0.04   0.07     0.00   0.00  -0.01
    42   8    -0.03   0.07   0.06    -0.05   0.08   0.12     0.01   0.00  -0.01
    43   1     0.00   0.11   0.01    -0.17   0.01   0.21     0.03   0.01  -0.03
    44   6    -0.05   0.03  -0.01     0.04  -0.07   0.04     0.00  -0.04  -0.04
    45   1     0.05   0.14   0.12     0.00  -0.16   0.01     0.08   0.04   0.06
    46   1     0.06  -0.11  -0.14    -0.01   0.07   0.08     0.09  -0.19  -0.13
    47   1    -0.26   0.03  -0.04     0.19  -0.08   0.08    -0.18  -0.03  -0.10
                    22                     23                     24
                     A                      A                      A
 Frequencies --   208.2726               215.9499               254.4311
 Red. masses --     5.8097                 1.3657                 5.2898
 Frc consts  --     0.1485                 0.0375                 0.2018
 IR Inten    --     0.4222                 2.0705                 1.2849
  Atom  AN      X      Y      Z        X      Y      Z        X      Y      Z
     1   6     0.05   0.03  -0.01     0.00   0.01   0.01     0.06  -0.06  -0.06
     2   8    -0.03   0.00  -0.01    -0.01   0.01   0.01     0.02  -0.12  -0.05
     3   8    -0.04   0.06   0.02    -0.01   0.02   0.01     0.02  -0.06  -0.05
     4   1    -0.18   0.03   0.05    -0.02   0.01   0.01    -0.09  -0.07  -0.06
     5   6     0.08   0.03  -0.01     0.00   0.01   0.01     0.14  -0.02  -0.06
     6   1     0.07   0.04   0.01    -0.01   0.01   0.01     0.16  -0.07  -0.07
     7   1     0.07   0.05   0.01    -0.01   0.01   0.01     0.18  -0.04  -0.07
     8   6     0.05  -0.06  -0.02    -0.01  -0.01   0.00     0.12   0.04  -0.03
     9   1     0.08  -0.11  -0.04     0.00  -0.01   0.00     0.14   0.02  -0.05
    10   1     0.10  -0.09  -0.04     0.00  -0.02  -0.01     0.13   0.03  -0.05
    11   6    -0.04  -0.09  -0.01    -0.01  -0.02   0.00    -0.02   0.04   0.03
    12   1    -0.05  -0.06   0.00     0.00  -0.02   0.00    -0.06   0.08   0.05
    13   1    -0.04  -0.08  -0.01     0.00  -0.02   0.00    -0.06   0.07   0.06
    14   6    -0.04  -0.06  -0.01     0.00  -0.01   0.01    -0.08  -0.02   0.03
    15   1    -0.07  -0.05   0.00     0.00   0.01   0.02    -0.06  -0.03   0.02
    16   1    -0.05  -0.02  -0.01    -0.01  -0.01   0.01    -0.07  -0.04   0.02
    17   6     0.08  -0.02  -0.04     0.02   0.00  -0.02    -0.11   0.00   0.05
    18   8     0.11   0.10   0.00     0.02   0.02  -0.02    -0.09   0.11   0.08
    19   8     0.20  -0.13  -0.15     0.04  -0.01  -0.03    -0.09  -0.03   0.03
    20   6     0.01   0.07   0.01     0.01  -0.01   0.02     0.02   0.16   0.06
    21   1    -0.04   0.11   0.05     0.01  -0.02   0.02     0.05   0.13   0.04
    22   1    -0.02   0.09   0.02    -0.01   0.01   0.04     0.04   0.14   0.04
    23   6    -0.03  -0.03  -0.02     0.00  -0.03   0.02     0.02   0.15   0.06
    24   1     0.00  -0.11  -0.10     0.03   0.01   0.07     0.05   0.14   0.05
    25   1     0.00   0.01  -0.06     0.02  -0.11   0.02     0.05   0.10   0.04
    26   8    -0.11  -0.10   0.09    -0.04   0.00  -0.07    -0.10   0.11   0.05
    27   6    -0.10   0.02   0.07    -0.01   0.01   0.00    -0.11  -0.01   0.05
    28   8    -0.21   0.12   0.19    -0.05   0.04   0.00    -0.08  -0.04   0.01
    29   6     0.01   0.08  -0.01     0.03   0.00   0.02    -0.06  -0.05   0.06
    30   1     0.03   0.06  -0.05     0.03   0.01   0.01    -0.04  -0.10   0.05
    31   6     0.02   0.10   0.01     0.04  -0.01   0.04     0.00   0.01   0.05
    32   1     0.00   0.08  -0.03     0.09   0.01   0.07     0.00   0.07   0.13
    33   1     0.02   0.13   0.00     0.03  -0.07   0.06    -0.03   0.00   0.11
    34   6     0.00   0.05   0.06    -0.02   0.01   0.02     0.12   0.07  -0.07
    35   1     0.01   0.09   0.12    -0.05  -0.01   0.00     0.11   0.03  -0.11
    36   1    -0.03   0.02   0.11    -0.03   0.06   0.02     0.13   0.07  -0.08
    37   6    -0.03  -0.07   0.01    -0.02  -0.01   0.01     0.12   0.02  -0.11
    38   1    -0.01  -0.08  -0.02    -0.02  -0.01   0.02     0.15   0.02  -0.15
    39   1    -0.01  -0.08  -0.01    -0.02   0.00   0.02     0.12  -0.01  -0.15
    40   6    -0.03  -0.07  -0.01    -0.02   0.00   0.01     0.07  -0.04  -0.08
    41   8     0.02  -0.02  -0.05     0.00   0.02   0.01     0.01  -0.11  -0.07
    42   8     0.03  -0.06  -0.08     0.00   0.00  -0.01     0.03  -0.06  -0.04
    43   1     0.13   0.00  -0.15     0.02   0.01  -0.02    -0.04  -0.13   0.06
    44   6    -0.02   0.06  -0.02     0.03  -0.04  -0.02    -0.01  -0.04   0.07
    45   1    -0.18  -0.15  -0.24     0.28   0.28   0.31     0.11   0.10   0.24
    46   1    -0.21   0.25   0.19     0.32  -0.40  -0.34     0.13  -0.16  -0.09
    47   1     0.31   0.08  -0.02    -0.52  -0.04  -0.07    -0.24  -0.05   0.08
                    25                     26                     27
                     A                      A                      A
 Frequencies --   271.8294               325.0748               331.7218
 Red. masses --     2.6625                 4.2534                 3.3264
 Frc consts  --     0.1159                 0.2648                 0.2157
 IR Inten    --     2.6732                 3.9626                 4.7878
  Atom  AN      X      Y      Z        X      Y      Z        X      Y      Z
     1   6     0.01  -0.02  -0.01    -0.13  -0.04   0.06     0.00   0.03   0.01
     2   8     0.01  -0.03  -0.01     0.02   0.05   0.05    -0.01   0.04   0.01
     3   8     0.01  -0.02  -0.01     0.03  -0.11  -0.02    -0.01   0.04   0.02
     4   1    -0.01  -0.02  -0.02     0.35  -0.03  -0.10    -0.01   0.02   0.05
     5   6     0.02  -0.01  -0.01    -0.13   0.00  -0.01    -0.03   0.00   0.02
     6   1     0.03  -0.02  -0.02    -0.05   0.04  -0.10    -0.05   0.01   0.03
     7   1     0.04  -0.01  -0.02    -0.14  -0.11  -0.11    -0.05   0.02   0.03
     8   6     0.02   0.02   0.00    -0.01   0.23   0.06    -0.04  -0.06  -0.01
     9   1     0.03   0.02   0.00    -0.10   0.31   0.14    -0.04  -0.06  -0.01
    10   1     0.02   0.02  -0.01    -0.09   0.29   0.12    -0.03  -0.06   0.00
    11   6    -0.01   0.02   0.01     0.11   0.23   0.04     0.04  -0.05  -0.04
    12   1    -0.02   0.03   0.02     0.07   0.24   0.07     0.06  -0.08  -0.06
    13   1    -0.02   0.03   0.02     0.07   0.27   0.08     0.06  -0.08  -0.06
    14   6    -0.02   0.00   0.01     0.05  -0.03  -0.03     0.06   0.00  -0.03
    15   1    -0.01  -0.01   0.01     0.13  -0.11  -0.10     0.06   0.01  -0.02
    16   1    -0.02  -0.02   0.01     0.12  -0.11  -0.10     0.06   0.00  -0.02
    17   6    -0.04   0.00   0.01    -0.03  -0.11  -0.03     0.04   0.00  -0.03
    18   8    -0.03   0.02   0.02    -0.01  -0.04  -0.02     0.02  -0.06  -0.04
    19   8    -0.04   0.00   0.02     0.04  -0.18  -0.09     0.02   0.02   0.00
    20   6     0.03   0.04   0.02     0.06  -0.01  -0.03     0.00  -0.07  -0.01
    21   1     0.05   0.02   0.00     0.09  -0.04  -0.05     0.02  -0.07  -0.03
    22   1     0.03   0.04   0.02     0.09  -0.03  -0.05     0.00  -0.06  -0.01
    23   6     0.03   0.04   0.02     0.06   0.02  -0.02     0.00   0.02   0.03
    24   1     0.06   0.09   0.08     0.07   0.00  -0.03     0.00   0.11   0.13
    25   1     0.05  -0.06   0.03     0.07   0.00  -0.03    -0.02  -0.07   0.07
    26   8    -0.03   0.06  -0.08    -0.02  -0.01   0.00    -0.01   0.09  -0.09
    27   6     0.00   0.00   0.01    -0.03  -0.02   0.01     0.05   0.02   0.09
    28   8    -0.02   0.02  -0.05    -0.04  -0.01   0.02    -0.01   0.08  -0.05
    29   6     0.05   0.00   0.02    -0.01  -0.01   0.01     0.02  -0.04   0.19
    30   1     0.07   0.00  -0.01     0.00  -0.02   0.00    -0.03   0.03   0.23
    31   6     0.05   0.04   0.05     0.00   0.06   0.01    -0.09   0.10  -0.02
    32   1     0.08   0.03   0.04    -0.05   0.06   0.02    -0.41   0.08  -0.04
    33   1     0.06   0.00   0.05    -0.01   0.10   0.01    -0.01   0.33  -0.18
    34   6    -0.04   0.01   0.08     0.01   0.06   0.02     0.03   0.10  -0.02
    35   1    -0.06   0.03   0.10     0.00   0.07   0.04     0.03   0.13   0.02
    36   1    -0.08   0.05   0.12     0.01   0.06   0.03     0.04   0.05  -0.02
    37   6    -0.08  -0.05   0.07     0.00  -0.01   0.01     0.05   0.01  -0.03
    38   1    -0.07  -0.07   0.07     0.01  -0.03   0.00     0.05  -0.02  -0.03
    39   1    -0.05  -0.04   0.08     0.03  -0.01  -0.01     0.11  -0.01  -0.06
    40   6    -0.06  -0.01   0.04    -0.02  -0.02   0.00     0.01  -0.03  -0.02
    41   8     0.00   0.05   0.01     0.00   0.00  -0.01     0.00  -0.05  -0.04
    42   8     0.00  -0.01  -0.02     0.01  -0.02  -0.02     0.02  -0.04  -0.03
    43   1     0.11   0.07  -0.12     0.05  -0.01  -0.04     0.03  -0.05  -0.01
    44   6     0.13  -0.18  -0.15    -0.02   0.00   0.02    -0.10  -0.15   0.10
    45   1     0.02  -0.54  -0.27    -0.02   0.04   0.03    -0.20  -0.21  -0.04
    46   1     0.00  -0.08   0.01    -0.02  -0.01   0.02    -0.20  -0.26   0.27
    47   1     0.46  -0.08  -0.34    -0.05  -0.01   0.04    -0.06  -0.11  -0.01
                    28                     29                     30
                     A                      A                      A
 Frequencies --   340.5083               372.1376               392.0310
 Red. masses --     4.3224                 4.8529                 3.3874
 Frc consts  --     0.2953                 0.3960                 0.3067
 IR Inten    --     2.1818                66.8173                12.1543
  Atom  AN      X      Y      Z        X      Y      Z        X      Y      Z
     1   6    -0.01  -0.02   0.00    -0.01   0.03   0.02    -0.01   0.01   0.02
     2   8     0.01  -0.02   0.00    -0.01   0.07   0.01    -0.01   0.05   0.01
     3   8     0.01  -0.03  -0.02    -0.01   0.05   0.04    -0.01   0.02   0.02
     4   1     0.04  -0.02  -0.04     0.01   0.03   0.08     0.03   0.01   0.04
     5   6     0.01   0.00  -0.01    -0.05  -0.02   0.02    -0.04  -0.01   0.00
     6   1     0.03   0.00  -0.03    -0.08   0.00   0.04    -0.05   0.02   0.01
     7   1     0.02  -0.02  -0.03    -0.08   0.01   0.04    -0.06  -0.01   0.00
     8   6     0.02   0.06   0.01    -0.05  -0.09  -0.01    -0.02  -0.04  -0.01
     9   1     0.01   0.07   0.02    -0.06  -0.07  -0.01    -0.04  -0.02   0.00
    10   1     0.01   0.06   0.01    -0.05  -0.08   0.00    -0.03  -0.03   0.01
    11   6    -0.01   0.05   0.03     0.09  -0.07  -0.07     0.08  -0.03  -0.05
    12   1    -0.03   0.07   0.05     0.13  -0.12  -0.10     0.11  -0.06  -0.07
    13   1    -0.03   0.08   0.05     0.13  -0.11  -0.11     0.11  -0.05  -0.07
    14   6    -0.03   0.00   0.02     0.12  -0.02  -0.06     0.09   0.00  -0.04
    15   1    -0.02  -0.01   0.01     0.13  -0.04  -0.08     0.10  -0.02  -0.06
    16   1    -0.03  -0.01   0.01     0.13  -0.05  -0.07     0.10  -0.02  -0.05
    17   6    -0.01   0.00   0.01    -0.01  -0.06  -0.02     0.05  -0.01  -0.02
    18   8     0.00   0.04   0.01    -0.03  -0.10  -0.02     0.01  -0.04  -0.02
    19   8     0.05  -0.05  -0.04    -0.15   0.07   0.10     0.08  -0.05  -0.06
    20   6    -0.03   0.02   0.03     0.22   0.03  -0.09    -0.11  -0.06   0.02
    21   1    -0.05   0.03   0.04     0.31  -0.04  -0.16    -0.12  -0.05   0.03
    22   1    -0.06   0.04   0.05     0.31  -0.04  -0.16    -0.11  -0.05   0.03
    23   6    -0.04  -0.01   0.02     0.21   0.12  -0.05    -0.13   0.09   0.09
    24   1    -0.03   0.03   0.07     0.26   0.05  -0.11    -0.20   0.12   0.12
    25   1    -0.04  -0.05   0.03     0.26   0.08  -0.10    -0.19   0.16   0.14
    26   8     0.00   0.03  -0.05    -0.04   0.01   0.05    -0.02   0.14   0.08
    27   6     0.08   0.08   0.05    -0.08  -0.01   0.00    -0.07   0.06   0.01
    28   8    -0.06   0.22   0.08    -0.18   0.08   0.13     0.04  -0.04  -0.02
    29   6     0.05   0.00   0.06    -0.04   0.01  -0.03    -0.14   0.04  -0.02
    30   1    -0.02   0.11   0.14    -0.04  -0.02  -0.03    -0.14   0.02  -0.01
    31   6    -0.06  -0.21  -0.09    -0.01  -0.07   0.02    -0.03  -0.06   0.11
    32   1    -0.06  -0.25  -0.14     0.11  -0.05   0.03     0.22   0.01   0.18
    33   1     0.02  -0.23  -0.19    -0.03  -0.15   0.08    -0.14  -0.23   0.29
    34   6    -0.05  -0.22  -0.12    -0.01  -0.06  -0.02     0.02  -0.02   0.01
    35   1     0.03  -0.26  -0.18     0.01  -0.08  -0.05     0.04  -0.06  -0.05
    36   1     0.00  -0.26  -0.17     0.00  -0.05  -0.02     0.02  -0.01   0.00
    37   6     0.02   0.04  -0.06     0.00   0.01  -0.02     0.02   0.03  -0.03
    38   1    -0.03   0.17  -0.02    -0.01   0.06  -0.02     0.03   0.10  -0.07
    39   1    -0.11   0.03  -0.04    -0.06   0.00  -0.02    -0.06  -0.01  -0.07
    40   6     0.10   0.05  -0.03     0.03   0.01  -0.01     0.04  -0.01  -0.02
    41   8     0.01  -0.04   0.02     0.01  -0.02   0.00     0.01  -0.05  -0.03
    42   8    -0.01   0.09   0.09     0.00   0.02   0.02     0.02   0.00   0.01
    43   1    -0.24  -0.02   0.19    -0.06   0.00   0.04    -0.04  -0.04   0.05
    44   6     0.01  -0.08  -0.02     0.03   0.01  -0.03     0.09   0.00  -0.08
    45   1    -0.07  -0.22  -0.11     0.07  -0.03   0.03     0.18  -0.21   0.08
    46   1    -0.07  -0.11   0.10     0.07   0.06  -0.09     0.17   0.11  -0.21
    47   1     0.12  -0.03  -0.14     0.06   0.02  -0.04     0.22   0.04  -0.16
                    31                     32                     33
                     A                      A                      A
 Frequencies --   425.0198               426.4796               495.6383
 Red. masses --     2.5890                 2.6473                 3.8933
 Frc consts  --     0.2755                 0.2837                 0.5635
 IR Inten    --     4.2972                 5.0518                 7.1756
  Atom  AN      X      Y      Z        X      Y      Z        X      Y      Z
     1   6    -0.08   0.01  -0.14    -0.01   0.00  -0.01    -0.01  -0.01   0.01
     2   8     0.04  -0.11  -0.11     0.00   0.00  -0.01    -0.01   0.09  -0.01
     3   8     0.00   0.17   0.01     0.00   0.01   0.00    -0.01   0.03   0.06
     4   1     0.23   0.06   0.23     0.01   0.00   0.01     0.06  -0.02   0.15
     5   6     0.00  -0.09   0.14     0.00  -0.01   0.01    -0.03  -0.06  -0.02
     6   1    -0.07  -0.56   0.31    -0.01  -0.03   0.02    -0.04  -0.03  -0.02
     7   1     0.28   0.18   0.43     0.01   0.01   0.02    -0.06  -0.06  -0.02
     8   6    -0.03   0.01   0.08     0.00   0.00   0.00     0.00  -0.08  -0.03
     9   1    -0.02   0.05   0.07     0.00   0.00   0.00    -0.02  -0.05  -0.02
    10   1    -0.11   0.05   0.11    -0.01   0.00   0.00    -0.02  -0.06  -0.01
    11   6     0.02   0.05   0.01     0.01   0.00   0.00     0.16  -0.04  -0.09
    12   1     0.02   0.11  -0.01     0.01   0.00  -0.01     0.20  -0.10  -0.12
    13   1    -0.02   0.01  -0.04     0.01  -0.01  -0.01     0.20  -0.09  -0.13
    14   6     0.01   0.01  -0.01     0.01   0.00  -0.01     0.12  -0.02  -0.06
    15   1     0.03   0.00  -0.01     0.01   0.00  -0.01     0.18  -0.08  -0.11
    16   1     0.02  -0.01  -0.02     0.01   0.00  -0.01     0.17  -0.10  -0.11
    17   6    -0.01  -0.01  -0.01     0.00   0.00   0.00    -0.08  -0.03   0.02
    18   8     0.00  -0.01   0.00     0.00   0.00   0.00    -0.06   0.11   0.07
    19   8     0.01  -0.03  -0.02     0.01  -0.01   0.00    -0.03  -0.08  -0.02
    20   6     0.00   0.00   0.00    -0.01   0.00   0.00    -0.07   0.13   0.09
    21   1     0.00   0.00  -0.01    -0.01   0.00   0.00    -0.10   0.14   0.11
    22   1     0.00  -0.01  -0.01    -0.01   0.00   0.00    -0.10   0.14   0.10
    23   6     0.00   0.00   0.00    -0.01   0.02   0.01    -0.07   0.04   0.05
    24   1     0.00   0.00   0.00    -0.02   0.02   0.01    -0.06   0.04   0.05
    25   1     0.00   0.00   0.00    -0.02   0.03   0.01    -0.06   0.03   0.04
    26   8     0.00   0.00   0.00     0.00   0.02   0.01    -0.05   0.02   0.02
    27   6     0.00   0.00   0.00     0.00   0.02   0.00    -0.02  -0.03   0.01
    28   8     0.00   0.00   0.00    -0.01   0.03   0.02     0.01  -0.07  -0.03
    29   6     0.00   0.00   0.00    -0.02  -0.01  -0.01     0.16  -0.02  -0.01
    30   1     0.00   0.00   0.00    -0.03   0.00   0.01     0.21  -0.08  -0.07
    31   6     0.00   0.00   0.00    -0.02  -0.06  -0.01     0.13   0.01  -0.12
    32   1     0.00   0.00   0.00    -0.03  -0.09  -0.05    -0.02  -0.05  -0.19
    33   1     0.00   0.00   0.00    -0.03  -0.01  -0.01     0.22   0.08  -0.27
    34   6     0.00   0.00   0.00     0.07  -0.06  -0.01     0.00  -0.05  -0.04
    35   1     0.00   0.00   0.00     0.05  -0.08  -0.03    -0.03  -0.02  -0.01
    36   1    -0.01   0.00   0.00     0.13  -0.06  -0.09    -0.02  -0.02  -0.02
    37   6    -0.01   0.00   0.00     0.14  -0.02   0.09    -0.02  -0.06  -0.01
    38   1    -0.01   0.02  -0.01     0.13  -0.49   0.20    -0.04  -0.07   0.01
    39   1    -0.02  -0.01  -0.02     0.45   0.25   0.38    -0.01  -0.05  -0.01
    40   6     0.00   0.00   0.00    -0.07   0.11  -0.11    -0.02  -0.02   0.01
    41   8     0.00  -0.01   0.00    -0.08   0.13   0.07     0.03   0.05   0.06
    42   8     0.00   0.01   0.00    -0.05  -0.12  -0.10    -0.04   0.05   0.01
    43   1     0.00   0.02  -0.01     0.03  -0.27   0.17    -0.06   0.12  -0.12
    44   6     0.00   0.00   0.00     0.01   0.00   0.00    -0.02   0.00   0.02
    45   1     0.00   0.00   0.00     0.02  -0.03   0.01    -0.10   0.18  -0.10
    46   1     0.00   0.00   0.00     0.02   0.01  -0.02    -0.10  -0.09   0.14
    47   1    -0.01   0.00   0.00     0.03   0.00  -0.01    -0.14  -0.03   0.10
                    34                     35                     36
                     A                      A                      A
 Frequencies --   540.5325               543.9405               548.9061
 Red. masses --     3.0109                 2.6592                 1.7927
 Frc consts  --     0.5183                 0.4636                 0.3182
 IR Inten    --    36.9017                 6.4666               108.9774
  Atom  AN      X      Y      Z        X      Y      Z        X      Y      Z
     1   6    -0.08  -0.04   0.00    -0.01   0.00   0.00    -0.12  -0.03   0.01
     2   8     0.00   0.09  -0.01     0.00   0.01   0.00     0.00   0.06   0.00
     3   8    -0.03   0.01   0.06     0.00   0.00   0.01    -0.05  -0.01   0.04
     4   1     0.47  -0.02   0.20     0.06   0.00   0.03     0.78   0.02   0.14
     5   6     0.02  -0.05  -0.03     0.00  -0.01   0.00     0.06  -0.02  -0.03
     6   1     0.06  -0.10  -0.07     0.00  -0.02   0.01     0.11  -0.11  -0.08
     7   1     0.04  -0.09  -0.06     0.03  -0.01   0.00     0.10  -0.06  -0.06
     8   6     0.06  -0.03  -0.04     0.00   0.00  -0.01     0.09   0.01  -0.04
     9   1     0.07  -0.03  -0.05     0.00  -0.04   0.00     0.12  -0.02  -0.07
    10   1     0.05  -0.04  -0.05     0.03   0.02   0.01     0.09  -0.03  -0.07
    11   6     0.04  -0.03  -0.03    -0.01   0.01  -0.03    -0.05  -0.04   0.01
    12   1     0.04  -0.04  -0.02     0.06   0.07  -0.12    -0.07   0.00   0.03
    13   1     0.05  -0.03  -0.03    -0.14   0.00  -0.06    -0.07  -0.01   0.03
    14   6     0.01  -0.03  -0.02     0.02  -0.02   0.04    -0.04  -0.02   0.01
    15   1     0.06  -0.02   0.00    -0.34  -0.38  -0.37    -0.06   0.02   0.05
    16   1     0.02  -0.11  -0.02     0.08   0.58  -0.19    -0.07   0.00   0.04
    17   6    -0.06   0.00  -0.01     0.13  -0.11   0.28     0.03   0.02  -0.02
    18   8     0.00   0.09   0.05    -0.05   0.05  -0.10     0.02  -0.02  -0.01
    19   8    -0.05  -0.01   0.03    -0.05   0.04  -0.09     0.01   0.04   0.01
    20   6     0.01   0.09   0.03     0.00   0.01   0.00     0.00  -0.03  -0.01
    21   1    -0.04   0.12   0.06     0.01  -0.11   0.03     0.00  -0.02  -0.02
    22   1    -0.04   0.11   0.05     0.03   0.08   0.09     0.00  -0.03  -0.01
    23   6     0.00  -0.10  -0.04     0.00  -0.01   0.00     0.00   0.02   0.01
    24   1     0.05  -0.12  -0.06     0.01  -0.01   0.01    -0.02   0.03   0.02
    25   1     0.04  -0.13  -0.08     0.00  -0.02   0.00    -0.02   0.03   0.02
    26   8     0.02  -0.10  -0.05     0.00  -0.01   0.00     0.01   0.03   0.01
    27   6     0.06   0.01   0.00     0.00   0.00   0.00    -0.01   0.00   0.00
    28   8     0.05   0.03  -0.02     0.00   0.00   0.00    -0.01   0.01   0.01
    29   6    -0.05   0.04   0.02     0.00   0.00   0.00    -0.01  -0.02  -0.01
    30   1    -0.08   0.10   0.05     0.00   0.01   0.00    -0.02  -0.02   0.00
    31   6    -0.07   0.02   0.06     0.00   0.00   0.00     0.00  -0.02  -0.01
    32   1    -0.01   0.03   0.08     0.00   0.00   0.01     0.01  -0.01   0.01
    33   1    -0.09  -0.01   0.11    -0.01   0.00   0.01    -0.01  -0.02   0.01
    34   6    -0.06   0.02   0.06     0.00   0.00   0.00     0.04   0.00  -0.03
    35   1    -0.05   0.02   0.05     0.00   0.00   0.00     0.05  -0.01  -0.04
    36   1    -0.05   0.02   0.05     0.00   0.00   0.00     0.05  -0.01  -0.04
    37   6    -0.02   0.07   0.05     0.00   0.00   0.00     0.02  -0.02  -0.03
    38   1    -0.04   0.10   0.08     0.00   0.01   0.01     0.04  -0.04  -0.06
    39   1    -0.05   0.10   0.10     0.00   0.01   0.01     0.04  -0.05  -0.07
    40   6     0.06   0.07  -0.03     0.00   0.01   0.00    -0.04  -0.04   0.03
    41   8    -0.05  -0.07  -0.08     0.00   0.00  -0.01     0.02   0.03   0.04
    42   8     0.07  -0.05  -0.01     0.01   0.00   0.00    -0.04   0.01   0.01
    43   1    -0.07  -0.33   0.44     0.00  -0.02   0.02     0.13   0.23  -0.32
    44   6     0.01   0.02  -0.02     0.00   0.00   0.00     0.00  -0.01   0.01
    45   1     0.03  -0.06   0.02     0.00  -0.01   0.00     0.00  -0.01   0.02
    46   1     0.03   0.04  -0.05     0.00   0.00   0.00     0.00   0.00   0.00
    47   1     0.06   0.04  -0.07     0.00   0.00  -0.01     0.00  -0.02   0.02
                    37                     38                     39
                     A                      A                      A
 Frequencies --   559.0950               598.7432               602.2083
 Red. masses --     2.0486                 2.5223                 2.6125
 Frc consts  --     0.3773                 0.5328                 0.5582
 IR Inten    --    29.3538               128.9311                25.6275
  Atom  AN      X      Y      Z        X      Y      Z        X      Y      Z
     1   6    -0.04   0.00   0.00    -0.01   0.12   0.05     0.00   0.04   0.02
     2   8     0.00  -0.01   0.01    -0.02  -0.15   0.10    -0.01  -0.05   0.04
     3   8    -0.02  -0.01  -0.01    -0.05  -0.01  -0.13    -0.02   0.00  -0.05
     4   1     0.29   0.03  -0.02     0.63   0.22  -0.43     0.21   0.08  -0.16
     5   6     0.02   0.02   0.00     0.01   0.13   0.06     0.00   0.05   0.02
     6   1     0.04  -0.02  -0.01    -0.03   0.12   0.11    -0.02   0.04   0.04
     7   1     0.04   0.01  -0.01     0.00   0.19   0.11    -0.01   0.07   0.04
     8   6     0.03   0.02   0.00    -0.02  -0.03   0.00    -0.01  -0.01   0.00
     9   1     0.04   0.00  -0.02     0.01  -0.05  -0.03     0.00  -0.02  -0.01
    10   1     0.03   0.00  -0.02     0.01  -0.05  -0.02     0.00  -0.02   0.00
    11   6    -0.04  -0.01   0.02     0.04  -0.04  -0.03     0.02  -0.01  -0.02
    12   1    -0.06   0.01   0.03     0.06  -0.06  -0.06     0.03  -0.03  -0.03
    13   1    -0.06   0.00   0.03     0.06  -0.07  -0.06     0.03  -0.03  -0.03
    14   6    -0.03   0.00   0.01     0.05  -0.01  -0.03     0.02  -0.01  -0.01
    15   1    -0.05   0.03   0.04     0.06  -0.03  -0.04     0.03  -0.03  -0.03
    16   1    -0.05   0.03   0.04     0.07  -0.03  -0.04     0.04  -0.02  -0.03
    17   6     0.04   0.01  -0.02    -0.01  -0.01   0.00    -0.02  -0.01   0.00
    18   8     0.02  -0.06  -0.03    -0.01   0.02   0.01     0.00   0.03   0.01
    19   8     0.03   0.03   0.00    -0.02  -0.01   0.00    -0.02  -0.01   0.01
    20   6     0.00  -0.06  -0.02    -0.01   0.03   0.02     0.01   0.03   0.01
    21   1     0.03  -0.07  -0.05    -0.02   0.03   0.02    -0.01   0.04   0.03
    22   1     0.03  -0.07  -0.04    -0.02   0.03   0.02    -0.01   0.04   0.02
    23   6     0.00   0.07   0.03    -0.01   0.00   0.01     0.00  -0.05  -0.02
    24   1    -0.03   0.08   0.04     0.00   0.00   0.00     0.02  -0.06  -0.03
    25   1    -0.02   0.08   0.05    -0.01   0.00   0.00     0.02  -0.06  -0.04
    26   8    -0.04   0.06   0.04    -0.01  -0.01   0.00     0.01  -0.04  -0.02
    27   6    -0.06  -0.03   0.02     0.00   0.00   0.00     0.03   0.02   0.01
    28   8    -0.03  -0.07  -0.01     0.00   0.00   0.00     0.03   0.02  -0.01
    29   6     0.09   0.01   0.00     0.02   0.00   0.00    -0.08   0.02   0.02
    30   1     0.14  -0.05  -0.06     0.03   0.00  -0.01    -0.11   0.07   0.06
    31   6     0.08   0.05  -0.04     0.01  -0.01  -0.01    -0.05   0.03   0.05
    32   1     0.00  -0.01  -0.10     0.00  -0.02  -0.03     0.00   0.06   0.10
    33   1     0.14   0.08  -0.14     0.03  -0.01  -0.04    -0.10   0.01   0.13
    34   6    -0.07  -0.03   0.03     0.00  -0.01  -0.01     0.02   0.03   0.01
    35   1    -0.11  -0.01   0.07     0.01  -0.02  -0.02     0.00   0.05   0.04
    36   1    -0.10   0.02   0.06     0.01  -0.02  -0.02     0.00   0.03   0.04
    37   6    -0.05  -0.03   0.03     0.00   0.05   0.02     0.00  -0.12  -0.06
    38   1    -0.09  -0.02   0.09    -0.01   0.08   0.03     0.04  -0.20  -0.10
    39   1    -0.07   0.04   0.12    -0.02   0.05   0.02     0.06  -0.12  -0.07
    40   6     0.07   0.05  -0.07     0.00   0.04   0.03     0.00  -0.11  -0.07
    41   8     0.00  -0.02  -0.01    -0.05  -0.02  -0.04     0.13   0.05   0.11
    42   8     0.04   0.03  -0.02     0.02  -0.04   0.02    -0.07   0.10  -0.06
    43   1    -0.41  -0.37   0.53     0.30   0.08  -0.10    -0.73  -0.17   0.19
    44   6     0.00   0.01   0.00     0.00   0.00   0.00     0.00   0.00   0.00
    45   1    -0.04   0.09  -0.07    -0.01   0.02  -0.02     0.04  -0.09   0.07
    46   1    -0.04  -0.05   0.07    -0.01  -0.01   0.01     0.03   0.04  -0.05
    47   1    -0.06   0.00   0.02    -0.01   0.00   0.00     0.05   0.02  -0.04
                    40                     41                     42
                     A                      A                      A
 Frequencies --   663.4597               698.2582               714.3650
 Red. masses --     4.8230                 3.6586                 3.4154
 Frc consts  --     1.2508                 1.0510                 1.0269
 IR Inten    --    10.1184                52.3251                55.0411
  Atom  AN      X      Y      Z        X      Y      Z        X      Y      Z
     1   6    -0.02   0.00   0.00     0.28  -0.04  -0.03    -0.05   0.01   0.01
     2   8     0.01   0.00   0.00    -0.07   0.01  -0.08     0.01   0.00   0.02
     3   8     0.01   0.00   0.00    -0.12  -0.01   0.03     0.02   0.00  -0.01
     4   1    -0.11  -0.01  -0.01     0.67  -0.05   0.24    -0.10   0.01  -0.05
     5   6    -0.01   0.00   0.00     0.04  -0.02   0.01     0.00   0.00  -0.01
     6   1     0.00  -0.03   0.00     0.00   0.27  -0.01     0.01  -0.05   0.00
     7   1     0.01   0.00   0.01    -0.15  -0.06  -0.06     0.04   0.01   0.01
     8   6     0.01   0.02   0.00    -0.07  -0.05   0.02     0.01   0.00  -0.01
     9   1     0.00   0.02   0.01    -0.04   0.00  -0.03     0.01  -0.02   0.00
    10   1     0.01   0.02   0.01    -0.15  -0.04   0.02     0.04  -0.01  -0.01
    11   6    -0.02   0.00   0.01     0.00   0.05   0.02     0.00  -0.01   0.00
    12   1    -0.03   0.02   0.02     0.05   0.00  -0.02     0.00  -0.01  -0.01
    13   1    -0.03   0.02   0.02     0.06   0.00  -0.03     0.00  -0.01   0.00
    14   6    -0.01  -0.05  -0.01     0.02   0.20   0.07     0.00   0.00   0.00
    15   1    -0.01  -0.04  -0.01     0.01   0.19   0.06     0.00   0.01   0.00
    16   1    -0.01  -0.03  -0.01     0.00   0.18   0.09     0.00   0.01   0.00
    17   6     0.03  -0.02  -0.02    -0.06   0.05   0.05     0.00   0.01   0.00
    18   8     0.04  -0.02  -0.02    -0.12  -0.06   0.03    -0.01   0.00   0.00
    19   8    -0.02   0.03   0.02     0.07  -0.08  -0.06     0.01   0.00   0.00
    20   6     0.05   0.01  -0.02     0.01  -0.03  -0.02    -0.01   0.00   0.00
    21   1     0.06  -0.01  -0.02     0.05  -0.08  -0.05    -0.02  -0.02   0.01
    22   1     0.08   0.00  -0.02     0.06  -0.07  -0.05     0.01   0.00   0.01
    23   6     0.00  -0.02  -0.02     0.05   0.01  -0.02     0.00   0.02   0.01
    24   1     0.08  -0.01   0.01     0.07   0.01  -0.02     0.01   0.06   0.05
    25   1     0.04  -0.15  -0.03     0.06  -0.03  -0.02    -0.02  -0.02   0.03
    26   8    -0.17  -0.03  -0.02     0.00  -0.01  -0.03    -0.01   0.03  -0.04
    27   6     0.03  -0.08   0.33     0.04  -0.05   0.07     0.09  -0.10   0.18
    28   8     0.03  -0.11  -0.14    -0.02   0.00  -0.01    -0.05   0.02  -0.03
    29   6     0.03   0.21   0.13    -0.01   0.00   0.00    -0.01  -0.04  -0.05
    30   1    -0.04   0.43   0.16    -0.03   0.08   0.01    -0.06   0.14  -0.02
    31   6    -0.02   0.00   0.01    -0.01   0.00   0.00    -0.01  -0.06  -0.05
    32   1     0.07  -0.02  -0.01     0.02   0.02   0.02     0.08  -0.01   0.01
    33   1     0.04  -0.10  -0.04    -0.02  -0.03   0.03    -0.04  -0.13   0.02
    34   6    -0.02  -0.07  -0.03     0.00   0.00   0.00     0.08   0.01  -0.05
    35   1     0.08  -0.08  -0.05     0.02   0.01   0.01     0.05   0.01  -0.05
    36   1     0.00  -0.14  -0.03     0.00  -0.02   0.00     0.14  -0.03  -0.13
    37   6     0.04   0.01  -0.04     0.00   0.00   0.00     0.02   0.00   0.03
    38   1     0.02  -0.07   0.01     0.00  -0.01   0.00     0.09   0.13  -0.11
    39   1     0.09   0.07   0.04     0.01   0.00   0.00    -0.06  -0.19  -0.20
    40   6     0.05   0.02  -0.08     0.00   0.00   0.00    -0.18  -0.08   0.24
    41   8     0.01  -0.02   0.04     0.00   0.00   0.00    -0.03   0.08  -0.08
    42   8    -0.05  -0.02   0.03     0.00   0.00   0.00     0.09   0.04  -0.07
    43   1     0.15   0.24  -0.35    -0.01   0.00  -0.01    -0.13  -0.36   0.56
    44   6     0.00   0.17  -0.10     0.00   0.03  -0.02     0.00   0.04  -0.04
    45   1     0.00   0.06  -0.08     0.01   0.04  -0.01     0.02   0.14  -0.02
    46   1     0.00   0.08  -0.07     0.00   0.07  -0.04     0.00   0.19  -0.07
    47   1     0.02   0.23  -0.24     0.01   0.01   0.02     0.03  -0.04   0.16
                    43                     44                     45
                     A                      A                      A
 Frequencies --   730.9351               742.9689               757.2040
 Red. masses --     3.9157                 3.1713                 1.1238
 Frc consts  --     1.2326                 1.0314                 0.3796
 IR Inten    --    15.1992                 7.2757                 9.6339
  Atom  AN      X      Y      Z        X      Y      Z        X      Y      Z
     1   6     0.23  -0.03  -0.03     0.09  -0.01  -0.01    -0.02   0.00   0.00
     2   8    -0.05   0.00  -0.07    -0.02   0.00  -0.03     0.01   0.00   0.00
     3   8    -0.08   0.00   0.02    -0.03   0.00   0.00     0.01   0.01  -0.01
     4   1     0.36  -0.06   0.19     0.12  -0.02   0.06    -0.05   0.01  -0.01
     5   6    -0.03  -0.02   0.04    -0.02  -0.01   0.02     0.00  -0.01   0.02
     6   1    -0.05   0.24   0.01    -0.02   0.09   0.00     0.12   0.08  -0.13
     7   1    -0.20  -0.04   0.00    -0.09  -0.01   0.01    -0.18  -0.03  -0.04
     8   6    -0.06   0.05   0.06    -0.02   0.03   0.03     0.02  -0.02   0.04
     9   1    -0.06   0.16   0.03    -0.02   0.09   0.01     0.14   0.37  -0.20
    10   1    -0.20   0.09   0.07    -0.10   0.04   0.03    -0.31  -0.22  -0.21
    11   6    -0.01   0.05   0.02     0.01   0.02   0.01     0.02  -0.02   0.05
    12   1    -0.07   0.12   0.07    -0.03   0.07   0.03     0.15   0.38  -0.21
    13   1    -0.08   0.09   0.05    -0.05   0.03   0.02    -0.35  -0.23  -0.22
    14   6    -0.03  -0.18  -0.06    -0.02  -0.13  -0.04     0.01   0.00   0.02
    15   1     0.02  -0.20  -0.07     0.01  -0.14  -0.05    -0.23   0.01  -0.01
    16   1     0.00  -0.19  -0.10     0.01  -0.13  -0.07     0.14   0.08  -0.16
    17   6     0.06  -0.07  -0.06     0.03  -0.04  -0.03    -0.02   0.02  -0.04
    18   8     0.14   0.05  -0.05     0.09   0.06  -0.02     0.00  -0.01   0.01
    19   8    -0.08   0.06   0.06    -0.04   0.04   0.04     0.01  -0.01   0.01
    20   6     0.02   0.02   0.00    -0.04   0.00   0.02     0.00   0.00   0.00
    21   1    -0.02   0.07   0.02    -0.09   0.04   0.07     0.01   0.01  -0.01
    22   1    -0.03   0.06   0.03    -0.06   0.05   0.07    -0.01  -0.01  -0.01
    23   6    -0.05  -0.03   0.01    -0.03   0.02   0.02     0.00   0.00   0.00
    24   1    -0.07  -0.04   0.00    -0.06   0.09   0.09     0.00   0.00   0.00
    25   1    -0.05   0.01   0.01    -0.10   0.02   0.08     0.01   0.00  -0.01
    26   8    -0.05   0.00   0.05     0.08   0.08  -0.05     0.00   0.00   0.00
    27   6    -0.08   0.09  -0.07     0.11  -0.12   0.13     0.00   0.00   0.00
    28   8     0.05  -0.03   0.00    -0.08   0.05   0.00     0.00   0.00   0.00
    29   6     0.03   0.06   0.06    -0.04  -0.13  -0.13     0.00   0.00   0.00
    30   1     0.04  -0.04   0.07    -0.06   0.03  -0.15     0.00   0.00   0.00
    31   6     0.01  -0.03   0.00     0.01   0.04  -0.04     0.00   0.00   0.00
    32   1    -0.06  -0.09  -0.07     0.17   0.16   0.11     0.00   0.00   0.00
    33   1     0.06   0.05  -0.09    -0.07  -0.14   0.12     0.00   0.00   0.00
    34   6     0.04  -0.02  -0.03    -0.04   0.04   0.02     0.00   0.00   0.00
    35   1    -0.04  -0.09  -0.11     0.10   0.17   0.18     0.00   0.00   0.00
    36   1     0.08   0.05  -0.11    -0.10  -0.13   0.16     0.00   0.00   0.00
    37   6     0.03   0.00   0.00    -0.05  -0.01   0.00     0.00   0.00   0.00
    38   1     0.07   0.07  -0.08    -0.10  -0.09   0.11     0.00   0.00   0.00
    39   1    -0.04  -0.08  -0.09     0.06   0.08   0.10     0.00   0.00   0.00
    40   6    -0.08  -0.03   0.10     0.07   0.04  -0.09     0.00   0.00   0.00
    41   8    -0.01   0.03  -0.03     0.01  -0.03   0.02     0.00   0.00   0.00
    42   8     0.03   0.01  -0.03    -0.02  -0.01   0.03     0.00   0.00   0.00
    43   1    -0.03  -0.12   0.19     0.03   0.10  -0.14     0.00   0.00   0.00
    44   6     0.00   0.00   0.02     0.00  -0.02  -0.01     0.00   0.00   0.00
    45   1    -0.02  -0.10  -0.01     0.03   0.19   0.02     0.00   0.00   0.00
    46   1    -0.01  -0.17   0.06     0.00   0.28  -0.09     0.00   0.00   0.00
    47   1    -0.03   0.08  -0.19     0.04  -0.18   0.39     0.00   0.00   0.00
                    46                     47                     48
                     A                      A                      A
 Frequencies --   771.6565               819.2851               838.8957
 Red. masses --     1.2202                 1.3393                 1.1093
 Frc consts  --     0.4281                 0.5296                 0.4600
 IR Inten    --     3.5564                 2.3453                 0.0506
  Atom  AN      X      Y      Z        X      Y      Z        X      Y      Z
     1   6     0.00   0.00   0.00     0.04   0.00   0.00     0.00   0.00   0.00
     2   8     0.00   0.00   0.00    -0.01   0.01   0.00     0.00   0.00   0.00
     3   8     0.00   0.00   0.00    -0.01  -0.03   0.02     0.00   0.00   0.00
     4   1     0.00   0.00   0.00     0.05  -0.02   0.00     0.00   0.00   0.00
     5   6     0.00   0.00   0.00    -0.02   0.03  -0.07     0.00   0.00  -0.01
     6   1     0.00   0.00   0.00    -0.26  -0.17   0.24    -0.02  -0.01   0.02
     7   1     0.00   0.00   0.00     0.36   0.10   0.05     0.03   0.01   0.00
     8   6     0.00   0.00   0.00    -0.03   0.02  -0.05     0.00   0.00   0.00
     9   1     0.00   0.00   0.00    -0.24  -0.16   0.23    -0.02   0.00   0.02
    10   1     0.00   0.00   0.00     0.35   0.06   0.04     0.02   0.00   0.00
    11   6     0.00   0.00   0.00     0.02  -0.01   0.05     0.00   0.00   0.01
    12   1     0.00   0.00   0.00     0.20   0.10  -0.19     0.02   0.02  -0.02
    13   1     0.00   0.00   0.00    -0.30  -0.01   0.00    -0.03  -0.01  -0.01
    14   6     0.00  -0.01   0.00     0.03  -0.03   0.06     0.00   0.00   0.00
    15   1     0.00  -0.01   0.00    -0.34  -0.03  -0.01    -0.02   0.01   0.01
    16   1     0.00  -0.01   0.00     0.23   0.11  -0.23     0.02   0.00  -0.02
    17   6     0.00   0.00   0.00    -0.03   0.03  -0.07     0.00   0.00  -0.01
    18   8     0.00   0.01   0.00     0.01   0.00   0.01     0.01  -0.01   0.02
    19   8     0.00   0.00   0.00     0.01  -0.01   0.02     0.00   0.00   0.00
    20   6    -0.01   0.00   0.00     0.00   0.00   0.01    -0.02   0.02  -0.05
    21   1    -0.02   0.00   0.01     0.03   0.04  -0.03    -0.29  -0.27   0.30
    22   1    -0.01   0.01   0.01    -0.05  -0.02  -0.01     0.48   0.11   0.09
    23   6     0.00   0.00   0.00     0.00   0.00   0.00    -0.02   0.02  -0.05
    24   1     0.00   0.02   0.02    -0.05  -0.01  -0.01     0.48   0.11   0.09
    25   1    -0.01   0.00   0.01     0.02   0.02  -0.03    -0.30  -0.27   0.30
    26   8     0.02   0.01  -0.01     0.00   0.00   0.00     0.00  -0.01   0.02
    27   6     0.02  -0.03   0.03     0.00   0.00   0.00     0.00   0.01  -0.01
    28   8    -0.02   0.01   0.00     0.00   0.00   0.00     0.01   0.00   0.00
    29   6    -0.01  -0.03  -0.02     0.00   0.00   0.00     0.00   0.00   0.00
    30   1     0.02   0.02  -0.07     0.00   0.00   0.00     0.00  -0.01   0.00
    31   6     0.01  -0.02   0.05     0.00   0.00   0.00     0.00   0.00   0.00
    32   1    -0.26  -0.19  -0.16     0.00   0.00   0.00     0.01   0.00   0.00
    33   1     0.01   0.37  -0.04     0.00   0.00   0.00     0.00   0.00   0.00
    34   6     0.03  -0.02   0.06     0.00   0.00   0.00     0.00   0.00   0.00
    35   1    -0.42  -0.23  -0.18     0.00   0.00   0.00     0.00   0.00   0.00
    36   1     0.11   0.46  -0.18     0.00   0.00   0.00     0.00   0.00   0.00
    37   6     0.02  -0.01   0.02     0.00   0.00   0.00     0.00   0.00   0.00
    38   1     0.12   0.17  -0.17     0.00   0.00   0.00     0.00   0.00   0.00
    39   1    -0.28  -0.05   0.01     0.00   0.00   0.00    -0.01   0.00   0.00
    40   6     0.02   0.01  -0.03     0.00   0.00   0.00     0.00   0.00   0.00
    41   8     0.00   0.00   0.01     0.00   0.00   0.00     0.00   0.00   0.00
    42   8    -0.02  -0.01  -0.01     0.00   0.00   0.00     0.00   0.00   0.00
    43   1     0.01   0.03  -0.06     0.00   0.00   0.00     0.00   0.00   0.00
    44   6     0.00   0.02  -0.04     0.00   0.00   0.00     0.00  -0.01   0.01
    45   1     0.03   0.03   0.00     0.00   0.00   0.00     0.00  -0.01   0.01
    46   1     0.02   0.10  -0.08     0.00   0.00   0.00     0.00  -0.01   0.00
    47   1     0.03   0.00   0.04     0.00   0.00   0.00     0.00   0.00   0.00
                    49                     50                     51
                     A                      A                      A
 Frequencies --   854.2847               882.9560               895.5589
 Red. masses --     2.2466                 2.0715                 4.6628
 Frc consts  --     0.9660                 0.9515                 2.2034
 IR Inten    --     7.2367                 3.3066                 4.8261
  Atom  AN      X      Y      Z        X      Y      Z        X      Y      Z
     1   6     0.00   0.00   0.00     0.00   0.00   0.00    -0.11  -0.08  -0.12
     2   8     0.00   0.00   0.00     0.00   0.00   0.01     0.03  -0.01  -0.17
     3   8     0.00   0.00   0.00     0.00   0.01  -0.01     0.03  -0.19   0.15
     4   1     0.00   0.01  -0.01     0.00   0.01  -0.01    -0.04  -0.30   0.33
     5   6     0.00  -0.01   0.00     0.00  -0.01   0.00     0.04   0.36   0.10
     6   1    -0.01   0.00   0.00     0.00  -0.01   0.00     0.02   0.30   0.12
     7   1     0.00   0.00   0.00     0.00  -0.02   0.00    -0.03   0.48   0.19
     8   6     0.00   0.00   0.00     0.00   0.00   0.00    -0.04   0.03   0.05
     9   1     0.00   0.00   0.00     0.00   0.00   0.00     0.05   0.03  -0.06
    10   1     0.00   0.00   0.00     0.00   0.00   0.00     0.02  -0.11  -0.08
    11   6     0.01   0.00   0.00     0.01   0.00   0.00    -0.04  -0.07  -0.01
    12   1     0.01   0.00   0.00     0.00   0.00   0.00    -0.01  -0.08  -0.03
    13   1     0.00   0.00   0.00     0.00   0.01   0.00     0.05  -0.16  -0.09
    14   6     0.00  -0.01   0.00    -0.01  -0.01   0.00     0.07   0.04  -0.05
    15   1     0.00  -0.02  -0.01     0.00  -0.01   0.00     0.15   0.03  -0.04
    16   1     0.00  -0.02  -0.01     0.00  -0.01  -0.01     0.04  -0.02   0.02
    17   6     0.00   0.00   0.00     0.00   0.00   0.00     0.01  -0.03   0.00
    18   8     0.01   0.02   0.01     0.00   0.01   0.00     0.00  -0.01  -0.01
    19   8     0.00   0.00   0.00     0.00   0.00   0.00    -0.02  -0.01   0.00
    20   6    -0.03  -0.02   0.00    -0.02  -0.01   0.00     0.01   0.03   0.01
    21   1    -0.07  -0.01   0.04    -0.04  -0.01   0.02     0.01   0.03   0.01
    22   1    -0.02   0.01   0.03    -0.02   0.00   0.02     0.00   0.03   0.00
    23   6     0.01   0.01   0.00     0.01   0.01   0.00    -0.02   0.01   0.01
    24   1     0.00   0.04   0.03     0.00   0.02   0.02    -0.01   0.00   0.00
    25   1    -0.04   0.03   0.04    -0.02   0.03   0.02     0.00   0.00   0.00
    26   8     0.09   0.03  -0.02     0.06   0.02  -0.01    -0.03  -0.01   0.01
    27   6     0.00  -0.07  -0.05    -0.01  -0.05  -0.04     0.01   0.02   0.01
    28   8    -0.07  -0.03   0.02    -0.05  -0.03   0.01     0.02   0.02   0.00
    29   6     0.08  -0.03   0.06     0.07   0.02   0.03     0.01  -0.02  -0.02
    30   1     0.13  -0.09  -0.01    -0.01  -0.10   0.18     0.02  -0.01  -0.04
    31   6    -0.05  -0.08   0.12    -0.09   0.01  -0.05    -0.01  -0.02   0.00
    32   1    -0.40  -0.16   0.02     0.22   0.15   0.13    -0.03  -0.03  -0.01
    33   1     0.06   0.22  -0.10    -0.10  -0.36   0.06     0.00   0.00  -0.02
    34   6    -0.03   0.03  -0.01    -0.02   0.01   0.03    -0.01   0.01   0.01
    35   1     0.29  -0.05  -0.15    -0.13   0.10   0.16     0.02   0.00  -0.01
    36   1    -0.15  -0.05   0.20     0.17  -0.13  -0.21     0.00   0.00   0.01
    37   6    -0.03   0.10  -0.04     0.08   0.09   0.12     0.00   0.06   0.03
    38   1    -0.15  -0.21   0.22     0.16   0.40  -0.07    -0.02   0.06   0.06
    39   1     0.41   0.17  -0.01    -0.31  -0.01   0.04     0.02   0.06   0.03
    40   6    -0.02  -0.07   0.04     0.02  -0.04   0.00     0.00  -0.03   0.01
    41   8     0.04  -0.02  -0.01     0.05  -0.03   0.02     0.03  -0.02   0.00
    42   8     0.00   0.01  -0.01    -0.09  -0.02  -0.09    -0.03  -0.01  -0.03
    43   1    -0.12  -0.01  -0.03    -0.12  -0.02  -0.11    -0.07   0.00  -0.05
    44   6     0.01   0.11  -0.10     0.04   0.03  -0.02     0.00  -0.01  -0.01
    45   1    -0.02   0.10  -0.15    -0.10   0.12  -0.22     0.00   0.06  -0.03
    46   1    -0.01  -0.01  -0.05    -0.08  -0.20   0.19    -0.01   0.03   0.00
    47   1    -0.03   0.15  -0.20    -0.11   0.07  -0.12     0.00  -0.04   0.07
                    52                     53                     54
                     A                      A                      A
 Frequencies --   901.7725               932.9078               944.9685
 Red. masses --     4.1041                 5.2916                 1.4898
 Frc consts  --     1.9664                 2.7134                 0.7838
 IR Inten    --     7.7904                11.3091                 3.1188
  Atom  AN      X      Y      Z        X      Y      Z        X      Y      Z
     1   6     0.03   0.01   0.02    -0.03   0.01   0.01    -0.05  -0.02  -0.01
     2   8    -0.01   0.00   0.03     0.00   0.01   0.02     0.01  -0.01  -0.02
     3   8    -0.01   0.04  -0.03     0.00   0.01  -0.01     0.01   0.03  -0.02
     4   1     0.01   0.06  -0.06     0.00   0.03  -0.04    -0.02  -0.03   0.07
     5   6    -0.01  -0.07  -0.02     0.06  -0.02  -0.04     0.04  -0.01   0.11
     6   1    -0.01  -0.05  -0.02     0.07  -0.06  -0.05     0.21   0.26  -0.15
     7   1     0.00  -0.10  -0.04     0.08  -0.04  -0.06    -0.29  -0.14  -0.06
     8   6     0.01   0.01  -0.01    -0.04  -0.07   0.00    -0.02   0.02  -0.04
     9   1    -0.01   0.01   0.02     0.00  -0.08  -0.04     0.12  -0.32  -0.11
    10   1    -0.01   0.04   0.03     0.01  -0.12  -0.05    -0.06   0.27   0.21
    11   6     0.00   0.01   0.00    -0.02   0.05   0.03    -0.03   0.01  -0.04
    12   1    -0.02   0.02   0.02     0.04   0.00  -0.03     0.11  -0.34  -0.11
    13   1    -0.04   0.04   0.04     0.05  -0.03  -0.03    -0.06   0.26   0.20
    14   6    -0.01  -0.03   0.00     0.03   0.24   0.08     0.05  -0.03   0.09
    15   1    -0.04  -0.02   0.01     0.00   0.25   0.08    -0.30  -0.08  -0.04
    16   1    -0.01   0.00  -0.01    -0.01   0.22   0.13     0.22   0.18  -0.17
    17   6     0.03   0.02  -0.01    -0.07  -0.14  -0.02    -0.03   0.02  -0.07
    18   8    -0.04  -0.06  -0.01     0.22   0.12  -0.06     0.01   0.00   0.01
    19   8     0.04   0.03   0.00    -0.18  -0.14   0.03     0.00  -0.01   0.01
    20   6     0.04   0.05   0.00     0.06  -0.09  -0.06     0.00   0.00   0.00
    21   1     0.11   0.00  -0.05    -0.02   0.00  -0.01    -0.01   0.01   0.01
    22   1     0.09  -0.01  -0.05    -0.01   0.00   0.02     0.00   0.00   0.00
    23   6    -0.03   0.05   0.03    -0.04  -0.10  -0.02     0.00   0.00   0.00
    24   1     0.02  -0.01  -0.02    -0.12  -0.02   0.06     0.01   0.00   0.00
    25   1     0.04  -0.02  -0.02    -0.12  -0.02   0.04    -0.01  -0.01   0.01
    26   8    -0.18  -0.08   0.04     0.05   0.09   0.01     0.00   0.00   0.00
    27   6     0.03   0.10   0.04    -0.05   0.00   0.04     0.00   0.00   0.00
    28   8     0.13   0.08  -0.03    -0.03  -0.03   0.00     0.00   0.00   0.00
    29   6     0.02  -0.08  -0.10    -0.06   0.08  -0.01     0.00   0.00   0.00
    30   1     0.07   0.03  -0.22     0.01   0.15  -0.14     0.00   0.00   0.00
    31   6     0.02  -0.07   0.00     0.11   0.01  -0.05     0.00   0.00   0.00
    32   1    -0.11  -0.16  -0.11     0.09  -0.09  -0.18     0.00   0.00   0.00
    33   1     0.05   0.08  -0.08     0.15   0.07  -0.12     0.00   0.00   0.00
    34   6    -0.02   0.04   0.03    -0.01  -0.03  -0.02     0.00   0.00   0.00
    35   1     0.11  -0.02  -0.08     0.06  -0.08  -0.08     0.00   0.00   0.00
    36   1    -0.05   0.04   0.08    -0.03   0.00   0.02     0.00   0.00   0.00
    37   6    -0.02   0.22   0.09    -0.01   0.12   0.05     0.00   0.00   0.00
    38   1    -0.12   0.15   0.28    -0.08   0.10   0.18     0.00   0.00   0.00
    39   1     0.15   0.26   0.12     0.07   0.15   0.07     0.00   0.00   0.00
    40   6     0.00  -0.11   0.04    -0.01  -0.06   0.04     0.00   0.00   0.00
    41   8     0.10  -0.06   0.00     0.05  -0.03   0.00     0.00   0.00   0.00
    42   8    -0.09  -0.02  -0.10    -0.04  -0.01  -0.06     0.00   0.00   0.00
    43   1    -0.25  -0.02  -0.16    -0.10  -0.02  -0.06     0.00   0.00   0.00
    44   6     0.00  -0.07  -0.01    -0.05  -0.05   0.07     0.00   0.00   0.00
    45   1     0.04   0.13   0.03     0.08  -0.24   0.28     0.00   0.00   0.00
    46   1     0.01   0.20  -0.07     0.08   0.09  -0.12     0.00   0.00   0.00
    47   1     0.04  -0.22   0.35     0.11  -0.03   0.03     0.00   0.00   0.00
                    55                     56                     57
                     A                      A                      A
 Frequencies --   949.2203              1020.6698              1036.2453
 Red. masses --     3.0133                 1.4510                 3.9678
 Frc consts  --     1.5996                 0.8906                 2.5103
 IR Inten    --     6.3278                13.3297                 1.0605
  Atom  AN      X      Y      Z        X      Y      Z        X      Y      Z
     1   6    -0.01   0.00   0.01     0.00   0.00   0.00    -0.02  -0.02   0.02
     2   8     0.00   0.00   0.01     0.00   0.00   0.00     0.00   0.01   0.02
     3   8     0.00   0.01  -0.01     0.00   0.00   0.00     0.00   0.03  -0.02
     4   1     0.00   0.02  -0.02     0.00   0.00   0.00     0.01   0.03  -0.02
     5   6     0.03  -0.02  -0.03     0.00   0.00   0.00     0.16  -0.03  -0.09
     6   1     0.03  -0.04  -0.03    -0.01   0.00   0.00     0.21  -0.08  -0.12
     7   1     0.05  -0.03  -0.04    -0.01   0.01   0.01     0.24  -0.17  -0.20
     8   6    -0.02  -0.02   0.00     0.00   0.00   0.00    -0.16   0.05   0.09
     9   1    -0.01  -0.03  -0.01     0.00   0.00   0.00    -0.16   0.03   0.09
    10   1     0.00  -0.05  -0.02     0.00   0.00   0.00    -0.11   0.01   0.06
    11   6    -0.03   0.02   0.02     0.01   0.00   0.00    -0.16  -0.03   0.07
    12   1     0.00   0.01   0.00     0.00   0.00   0.00    -0.14  -0.03   0.04
    13   1     0.00  -0.01  -0.01     0.00   0.00   0.00    -0.13  -0.08   0.03
    14   6     0.02   0.11   0.03    -0.01   0.00   0.00     0.15   0.03  -0.07
    15   1     0.00   0.13   0.05     0.00   0.00   0.00     0.17   0.03  -0.07
    16   1    -0.01   0.11   0.07     0.00   0.00   0.00     0.15   0.00  -0.06
    17   6    -0.01  -0.07  -0.02     0.00   0.00   0.00     0.07  -0.06  -0.05
    18   8     0.10   0.02  -0.04     0.00   0.01   0.00    -0.02  -0.11  -0.04
    19   8    -0.08  -0.06   0.01     0.00   0.00   0.00    -0.01   0.00   0.00
    20   6     0.05   0.00  -0.02     0.00  -0.01   0.00    -0.02   0.18   0.08
    21   1     0.06   0.00  -0.03    -0.01   0.00   0.00    -0.04   0.15   0.10
    22   1     0.06   0.00  -0.02     0.00  -0.01   0.00    -0.06   0.16   0.07
    23   6    -0.06   0.03   0.04     0.01  -0.01  -0.01    -0.03   0.02   0.02
    24   1    -0.08   0.02   0.04     0.00   0.00   0.00    -0.01   0.01   0.01
    25   1    -0.07   0.02   0.05     0.00   0.00   0.00    -0.01   0.01   0.00
    26   8    -0.10  -0.02   0.04     0.00   0.01   0.00     0.02  -0.02  -0.02
    27   6     0.01   0.06   0.00     0.01  -0.02   0.02     0.04  -0.05  -0.01
    28   8     0.07   0.04  -0.01    -0.01  -0.01  -0.01    -0.02   0.00   0.01
    29   6     0.09  -0.14  -0.01    -0.03   0.06  -0.07    -0.04  -0.03   0.02
    30   1     0.04  -0.26   0.10    -0.20  -0.07   0.24    -0.11  -0.09   0.15
    31   6    -0.12  -0.03   0.06    -0.02   0.00  -0.04     0.04  -0.04  -0.06
    32   1    -0.14   0.07   0.20     0.29  -0.13  -0.22     0.03   0.00   0.00
    33   1    -0.16  -0.08   0.12    -0.22   0.07   0.24    -0.01   0.00   0.01
    34   6     0.00   0.04   0.02     0.04  -0.02   0.06     0.11   0.06  -0.04
    35   1    -0.04   0.08   0.08    -0.08  -0.18  -0.16     0.07   0.05  -0.04
    36   1     0.03  -0.01  -0.01    -0.01   0.27   0.06     0.09   0.10  -0.02
    37   6     0.01  -0.09  -0.03    -0.05   0.06  -0.05    -0.12  -0.01   0.07
    38   1     0.07  -0.07  -0.15    -0.06  -0.22   0.02    -0.13   0.01   0.09
    39   1    -0.05  -0.12  -0.06     0.16   0.19   0.09    -0.11   0.03   0.12
    40   6     0.01   0.04  -0.04    -0.03  -0.03   0.00     0.02   0.01  -0.03
    41   8    -0.03   0.02   0.00     0.01  -0.01  -0.01     0.00  -0.01   0.00
    42   8     0.03   0.01   0.04     0.04   0.00   0.03     0.00   0.00   0.01
    43   1     0.07   0.01   0.04    -0.09   0.02  -0.05    -0.05   0.01  -0.03
    44   6     0.07   0.04  -0.12     0.07  -0.03   0.05    -0.02   0.07   0.02
    45   1    -0.11   0.44  -0.43    -0.12   0.16  -0.25    -0.01  -0.19   0.06
    46   1    -0.12  -0.05   0.17    -0.09  -0.27   0.32     0.03  -0.14  -0.01
    47   1    -0.16  -0.07   0.15    -0.15  -0.02  -0.01     0.00   0.20  -0.31
                    58                     59                     60
                     A                      A                      A
 Frequencies --  1040.3234              1059.0566              1063.9594
 Red. masses --     3.6772                 4.2488                 3.9294
 Frc consts  --     2.3448                 2.8077                 2.6208
 IR Inten    --    13.4564                 3.5576                 6.6151
  Atom  AN      X      Y      Z        X      Y      Z        X      Y      Z
     1   6     0.01   0.01  -0.01    -0.04   0.01   0.00    -0.07   0.03  -0.01
     2   8     0.00  -0.01  -0.01     0.01   0.01   0.00     0.01   0.01   0.00
     3   8     0.00  -0.01   0.01     0.01  -0.01   0.02     0.01  -0.03   0.04
     4   1    -0.01  -0.02   0.01     0.00   0.03  -0.06     0.01   0.07  -0.13
     5   6    -0.10   0.01   0.05     0.10   0.01  -0.05     0.20   0.02  -0.09
     6   1    -0.12   0.04   0.07     0.11  -0.02  -0.06     0.22  -0.05  -0.11
     7   1    -0.14   0.09   0.11     0.06   0.03  -0.04     0.11   0.05  -0.08
     8   6     0.10  -0.03  -0.05    -0.10  -0.08   0.02    -0.20  -0.13   0.06
     9   1     0.10  -0.02  -0.05    -0.08  -0.07  -0.01    -0.16  -0.10   0.00
    10   1     0.07  -0.01  -0.04    -0.11  -0.07   0.03    -0.23  -0.10   0.08
    11   6     0.08   0.01  -0.04     0.02   0.08   0.01     0.04   0.13   0.02
    12   1     0.07   0.02  -0.02     0.04   0.02   0.01     0.06   0.02   0.02
    13   1     0.07   0.04  -0.01     0.04   0.06   0.00     0.06   0.11   0.00
    14   6    -0.08   0.00   0.04    -0.02  -0.03   0.00    -0.04  -0.11  -0.01
    15   1    -0.10   0.01   0.05     0.04  -0.11  -0.06     0.10  -0.28  -0.15
    16   1    -0.09   0.02   0.05     0.05  -0.09  -0.08     0.12  -0.22  -0.18
    17   6    -0.03   0.02   0.02    -0.02   0.01   0.01    -0.05   0.09   0.05
    18   8     0.02   0.06   0.01     0.05   0.09   0.01    -0.03   0.08   0.05
    19   8     0.00   0.00   0.00    -0.01   0.00   0.01     0.05   0.04   0.00
    20   6     0.02  -0.09  -0.04    -0.04  -0.14  -0.04     0.01  -0.13  -0.06
    21   1     0.05  -0.08  -0.07     0.01  -0.12  -0.09     0.02  -0.11  -0.07
    22   1     0.05  -0.09  -0.04     0.03  -0.14  -0.04     0.03  -0.12  -0.05
    23   6     0.00   0.04   0.02     0.01   0.27   0.10     0.05  -0.09  -0.06
    24   1    -0.03   0.04   0.02    -0.08   0.25   0.09     0.07  -0.09  -0.06
    25   1    -0.03   0.03   0.04    -0.05   0.22   0.16     0.07  -0.09  -0.07
    26   8    -0.04  -0.03   0.01    -0.05  -0.18  -0.06    -0.01   0.06   0.03
    27   6     0.03   0.00   0.01     0.09  -0.08  -0.07    -0.06   0.06   0.04
    28   8     0.02   0.02   0.00     0.00   0.00   0.00     0.02   0.01  -0.01
    29   6    -0.05  -0.08   0.04     0.03   0.06  -0.03    -0.01  -0.03   0.02
    30   1    -0.13  -0.18   0.19    -0.03   0.22   0.00     0.03  -0.09  -0.01
    31   6     0.05  -0.08  -0.07    -0.03  -0.10  -0.05     0.00   0.06   0.05
    32   1    -0.04   0.02   0.06     0.04  -0.12  -0.08    -0.04   0.08   0.07
    33   1     0.00  -0.01   0.00     0.00  -0.14  -0.08    -0.02   0.10   0.07
    34   6     0.21   0.10  -0.10    -0.06   0.09   0.11     0.06  -0.06  -0.09
    35   1     0.16   0.12  -0.07    -0.11   0.11   0.14     0.09  -0.08  -0.11
    36   1     0.19   0.11  -0.06    -0.07   0.12   0.11     0.07  -0.09  -0.09
    37   6    -0.22  -0.04   0.14     0.06   0.00  -0.05    -0.06  -0.01   0.04
    38   1    -0.24   0.05   0.16     0.13  -0.09  -0.15    -0.11   0.06   0.11
    39   1    -0.24   0.01   0.20     0.08   0.00  -0.06    -0.08   0.00   0.05
    40   6     0.04   0.02  -0.05    -0.01   0.00  -0.02     0.01   0.01   0.01
    41   8     0.00  -0.02   0.00    -0.01   0.01   0.00     0.00  -0.01   0.00
    42   8     0.00  -0.01   0.01     0.02   0.00   0.02    -0.01   0.00  -0.01
    43   1    -0.08   0.01  -0.04    -0.02   0.02  -0.02     0.01  -0.01   0.01
    44   6    -0.02   0.10   0.00    -0.04   0.01   0.07     0.03  -0.02  -0.04
    45   1    -0.02  -0.18   0.03     0.05  -0.28   0.21    -0.02   0.20  -0.13
    46   1     0.03  -0.14  -0.02     0.08  -0.04  -0.08    -0.05   0.05   0.05
    47   1    -0.01   0.23  -0.35     0.09   0.12  -0.20    -0.05  -0.11   0.17
                    61                     62                     63
                     A                      A                      A
 Frequencies --  1082.0925              1084.2398              1101.9780
 Red. masses --     3.2294                 3.4458                 2.0198
 Frc consts  --     2.2280                 2.3867                 1.4451
 IR Inten    --    17.8626                36.6236                58.1082
  Atom  AN      X      Y      Z        X      Y      Z        X      Y      Z
     1   6     0.01  -0.05   0.02     0.00   0.03  -0.01    -0.03  -0.08   0.02
     2   8     0.00   0.00   0.01     0.00   0.00   0.00     0.00  -0.01   0.01
     3   8     0.00   0.04  -0.05     0.00  -0.02   0.03     0.01   0.05  -0.08
     4   1     0.00  -0.06   0.14    -0.01   0.03  -0.07    -0.01  -0.13   0.27
     5   6     0.04  -0.01   0.01    -0.06   0.00   0.01    -0.01   0.01   0.08
     6   1     0.03   0.08   0.00    -0.06  -0.05   0.02    -0.14   0.32   0.16
     7   1     0.17  -0.21  -0.16    -0.13   0.13   0.12     0.02  -0.22  -0.13
     8   6    -0.04   0.21   0.07     0.06  -0.13  -0.07     0.01  -0.03  -0.08
     9   1    -0.15   0.23   0.20     0.14  -0.17  -0.15    -0.06  -0.14   0.03
    10   1     0.01   0.23   0.10     0.05  -0.17  -0.10     0.26  -0.11  -0.11
    11   6     0.02  -0.21  -0.06    -0.04   0.14   0.05    -0.05   0.03   0.10
    12   1     0.09  -0.19  -0.15    -0.10   0.15   0.12    -0.04   0.21   0.04
    13   1     0.04  -0.33  -0.17    -0.07   0.23   0.14    -0.18  -0.02   0.02
    14   6    -0.01   0.02  -0.02     0.03   0.02   0.01     0.05   0.02  -0.08
    15   1    -0.03   0.11   0.07     0.03  -0.02  -0.03     0.19   0.04  -0.03
    16   1    -0.07  -0.01   0.07     0.06   0.05  -0.03     0.11  -0.21  -0.09
    17   6    -0.01   0.00   0.03     0.02  -0.03  -0.03     0.00   0.00   0.04
    18   8     0.01   0.08   0.03     0.03  -0.05  -0.03     0.00   0.03   0.01
    19   8    -0.02  -0.02   0.00    -0.01  -0.01   0.01     0.00   0.00  -0.01
    20   6    -0.02  -0.11  -0.04    -0.03   0.06   0.04    -0.03  -0.04   0.00
    21   1    -0.01  -0.08  -0.05    -0.02   0.05   0.03    -0.04  -0.02   0.01
    22   1     0.01  -0.09  -0.02    -0.02   0.05   0.03    -0.03  -0.02   0.01
    23   6     0.02   0.10   0.03    -0.02   0.14   0.07     0.03   0.00  -0.01
    24   1    -0.02   0.09   0.02    -0.03   0.11   0.04     0.04  -0.01  -0.02
    25   1     0.00   0.08   0.05    -0.02   0.11   0.07     0.04   0.00  -0.02
    26   8    -0.01  -0.08  -0.03     0.02  -0.11  -0.05     0.00   0.01   0.00
    27   6     0.01  -0.01  -0.02     0.04  -0.04  -0.04    -0.03   0.01  -0.02
    28   8     0.01   0.00   0.00    -0.01   0.00   0.00    -0.01  -0.02   0.00
    29   6     0.01   0.03  -0.01     0.00   0.03  -0.02     0.06   0.06   0.02
    30   1     0.02   0.06  -0.04     0.02   0.05  -0.04     0.07   0.25  -0.07
    31   6    -0.02   0.12   0.08    -0.02   0.18   0.11    -0.06  -0.03   0.00
    32   1    -0.02   0.12   0.09    -0.01   0.19   0.11    -0.03   0.01   0.05
    33   1    -0.08   0.18   0.16    -0.12   0.27   0.24    -0.01  -0.10  -0.05
    34   6     0.04  -0.11  -0.09     0.03  -0.17  -0.13     0.05   0.03   0.00
    35   1     0.09  -0.15  -0.15     0.11  -0.23  -0.21    -0.02   0.03   0.00
    36   1     0.06  -0.12  -0.11     0.05  -0.18  -0.14     0.13   0.00  -0.11
    37   6    -0.04  -0.01   0.03    -0.03   0.00   0.02    -0.05   0.01   0.02
    38   1    -0.10   0.06   0.12    -0.14   0.09   0.17     0.03  -0.10  -0.08
    39   1    -0.05   0.00   0.04    -0.04  -0.01   0.03    -0.08   0.09   0.12
    40   6     0.01   0.00   0.02     0.01   0.00   0.04    -0.02  -0.02  -0.04
    41   8     0.00   0.00   0.00     0.01   0.00   0.00    -0.01   0.00   0.00
    42   8    -0.02   0.00  -0.01    -0.03   0.00  -0.03     0.04   0.00   0.03
    43   1     0.03  -0.01   0.02     0.06  -0.02   0.04    -0.15   0.03  -0.09
    44   6     0.01  -0.03   0.01     0.01  -0.02   0.02    -0.01  -0.05  -0.02
    45   1    -0.01   0.07  -0.03    -0.01   0.04  -0.02     0.04   0.09   0.04
    46   1    -0.01   0.01   0.03    -0.01  -0.04   0.06     0.00   0.16  -0.07
    47   1    -0.01  -0.05   0.08    -0.01  -0.02   0.02     0.05  -0.14   0.21
                    64                     65                     66
                     A                      A                      A
 Frequencies --  1103.6310              1117.8043              1120.8968
 Red. masses --     1.9559                 2.8556                 2.3163
 Frc consts  --     1.4036                 2.1022                 1.7147
 IR Inten    --    92.1850                16.0140                54.0818
  Atom  AN      X      Y      Z        X      Y      Z        X      Y      Z
     1   6     0.03   0.06  -0.02    -0.06  -0.03   0.00    -0.02  -0.01   0.00
     2   8    -0.01   0.00  -0.01     0.01   0.00   0.00     0.00   0.00   0.00
     3   8     0.00  -0.04   0.06     0.01   0.02  -0.03     0.00   0.01  -0.01
     4   1     0.01   0.11  -0.21     0.00  -0.06   0.12     0.00  -0.02   0.04
     5   6    -0.02  -0.01  -0.06     0.09   0.03   0.03     0.04   0.01   0.01
     6   1     0.09  -0.27  -0.12    -0.02   0.29   0.10    -0.01   0.12   0.04
     7   1    -0.03   0.18   0.12     0.03  -0.11  -0.11     0.01  -0.04  -0.04
     8   6     0.01   0.02   0.05    -0.09  -0.04  -0.03    -0.04  -0.02  -0.01
     9   1     0.08   0.09  -0.05    -0.21  -0.02   0.12    -0.09  -0.01   0.05
    10   1    -0.18   0.06   0.06     0.03   0.03   0.06     0.01   0.02   0.03
    11   6     0.00  -0.02  -0.06     0.19   0.04  -0.02     0.09   0.02  -0.01
    12   1    -0.02  -0.15   0.00     0.25   0.09  -0.11     0.11   0.04  -0.05
    13   1     0.10   0.04   0.01     0.10  -0.05  -0.13     0.05  -0.02  -0.05
    14   6     0.00   0.00   0.05    -0.19   0.00   0.04    -0.09   0.00   0.02
    15   1    -0.11  -0.04   0.00    -0.20   0.18   0.21    -0.11   0.09   0.11
    16   1    -0.04   0.17   0.06    -0.25  -0.04   0.13    -0.12   0.00   0.07
    17   6     0.00   0.00  -0.04     0.05  -0.03   0.00     0.03  -0.02  -0.01
    18   8     0.01  -0.02  -0.01     0.01  -0.09  -0.05     0.02  -0.05  -0.03
    19   8    -0.01  -0.01   0.01     0.00   0.01   0.00    -0.01   0.00   0.00
    20   6    -0.02   0.02   0.02     0.04   0.11   0.03    -0.03   0.05   0.03
    21   1    -0.04   0.03   0.04     0.06   0.07   0.02    -0.06   0.05   0.06
    22   1    -0.04   0.03   0.03     0.05   0.08  -0.01    -0.06   0.06   0.04
    23   6     0.01   0.01   0.00    -0.07  -0.01   0.03     0.02   0.00  -0.01
    24   1     0.02   0.00  -0.01    -0.08   0.01   0.04     0.03  -0.01  -0.02
    25   1     0.02   0.01  -0.01    -0.08   0.01   0.03     0.03   0.01  -0.02
    26   8     0.02   0.00   0.00     0.02  -0.01  -0.01     0.01   0.01   0.00
    27   6    -0.03   0.01  -0.04     0.02  -0.02  -0.02    -0.01  -0.01  -0.01
    28   8    -0.02  -0.03   0.00     0.00   0.00   0.00    -0.02  -0.03   0.00
    29   6     0.08   0.08   0.02     0.00  -0.04   0.03     0.04   0.12  -0.06
    30   1     0.10   0.35  -0.10     0.04  -0.06  -0.02    -0.02   0.30  -0.03
    31   6    -0.08  -0.02   0.01     0.00   0.06  -0.01    -0.05  -0.10   0.04
    32   1    -0.03   0.03   0.08     0.02   0.14   0.09    -0.05  -0.22  -0.12
    33   1    -0.02  -0.12  -0.05     0.02  -0.06  -0.01    -0.09   0.10   0.04
    34   6     0.07   0.02  -0.01    -0.01  -0.06   0.01     0.03   0.10  -0.03
    35   1    -0.03   0.02  -0.01    -0.12  -0.04   0.05     0.23   0.05  -0.12
    36   1     0.18  -0.02  -0.17     0.08  -0.05  -0.13    -0.08   0.05   0.16
    37   6    -0.07   0.02   0.02     0.00   0.05  -0.02    -0.02  -0.09   0.05
    38   1     0.04  -0.15  -0.12     0.08  -0.14  -0.11    -0.14   0.21   0.17
    39   1    -0.11   0.14   0.18    -0.07   0.21   0.19     0.09  -0.34  -0.29
    40   6    -0.03  -0.03  -0.05    -0.05  -0.05  -0.01     0.08   0.07   0.01
    41   8    -0.01   0.00   0.00     0.00   0.01  -0.01     0.00  -0.01   0.01
    42   8     0.06  -0.01   0.05     0.05   0.00   0.03    -0.08   0.01  -0.04
    43   1    -0.21   0.05  -0.13    -0.18   0.04  -0.11     0.27  -0.06   0.17
    44   6    -0.02  -0.07  -0.01    -0.03   0.02  -0.01     0.04  -0.07   0.03
    45   1     0.06   0.09   0.07     0.02  -0.08   0.07    -0.02   0.13  -0.07
    46   1     0.00   0.21  -0.09     0.03   0.03  -0.08    -0.03  -0.02   0.12
    47   1     0.07  -0.17   0.27     0.04   0.05  -0.07    -0.03  -0.12   0.16
                    67                     68                     69
                     A                      A                      A
 Frequencies --  1138.2112              1157.9165              1165.7988
 Red. masses --     2.8693                 2.0390                 1.5034
 Frc consts  --     2.1901                 1.6107                 1.2038
 IR Inten    --     1.5248                59.3271                40.9082
  Atom  AN      X      Y      Z        X      Y      Z        X      Y      Z
     1   6     0.00   0.00   0.00     0.00   0.00   0.00    -0.01  -0.06   0.02
     2   8     0.00   0.00   0.00     0.00   0.00   0.00     0.00   0.00   0.03
     3   8     0.00   0.00   0.00     0.00   0.00   0.00     0.00   0.03  -0.07
     4   1     0.00   0.00   0.00     0.00   0.00  -0.01     0.00  -0.15   0.27
     5   6    -0.01   0.00   0.00     0.00   0.00   0.00     0.00   0.04  -0.02
     6   1     0.00  -0.02  -0.01     0.00   0.00   0.00    -0.14   0.08   0.14
     7   1     0.01   0.00   0.00     0.00   0.00   0.00     0.16  -0.04  -0.06
     8   6     0.00   0.01   0.00     0.00   0.00   0.00     0.01  -0.03   0.04
     9   1     0.02   0.00  -0.01     0.00   0.00   0.00    -0.04   0.20   0.05
    10   1     0.00  -0.01  -0.01     0.00   0.01   0.00     0.02  -0.21  -0.13
    11   6    -0.03  -0.01   0.01     0.00   0.00   0.00    -0.01   0.04  -0.06
    12   1    -0.03  -0.01   0.01     0.01   0.00   0.00    -0.22   0.04   0.19
    13   1    -0.02   0.00   0.01    -0.01   0.00   0.00     0.32  -0.07  -0.11
    14   6     0.02  -0.02  -0.02     0.00   0.00   0.00     0.03  -0.04   0.10
    15   1     0.07  -0.08  -0.07     0.00   0.01   0.01     0.06  -0.41  -0.26
    16   1     0.07  -0.06  -0.06     0.00  -0.01   0.00    -0.13   0.44   0.16
    17   6    -0.03   0.04   0.03     0.00   0.00   0.00    -0.04   0.03  -0.09
    18   8    -0.06   0.02   0.04     0.00   0.00   0.00     0.01  -0.01   0.01
    19   8     0.04   0.02  -0.01     0.00   0.00   0.00     0.01   0.00   0.01
    20   6     0.24   0.04  -0.09     0.02   0.01  -0.01     0.00   0.00   0.01
    21   1     0.38  -0.05  -0.20     0.04  -0.02  -0.02     0.01   0.01   0.00
    22   1     0.40  -0.04  -0.19     0.06   0.01  -0.01    -0.01   0.00   0.00
    23   6    -0.23  -0.07   0.08    -0.03   0.03   0.03     0.00   0.00   0.00
    24   1    -0.39   0.02   0.18    -0.06   0.02   0.02     0.01   0.01   0.01
    25   1    -0.39   0.04   0.19    -0.05   0.04   0.04    -0.01  -0.01   0.00
    26   8     0.05   0.01  -0.02     0.03  -0.05  -0.02     0.00   0.00   0.00
    27   6     0.02  -0.03  -0.02    -0.02   0.02  -0.07     0.00   0.00   0.00
    28   8    -0.04  -0.03   0.00    -0.01  -0.02   0.01     0.00   0.00   0.00
    29   6     0.04   0.06  -0.04    -0.05  -0.03   0.20     0.00   0.00   0.00
    30   1     0.05   0.15  -0.09    -0.30   0.21   0.48    -0.01   0.01   0.01
    31   6    -0.04  -0.02   0.03     0.07   0.01  -0.08     0.00   0.00   0.00
    32   1    -0.03  -0.03   0.00     0.20  -0.02  -0.12     0.00   0.00   0.00
    33   1    -0.04   0.02   0.02     0.02  -0.04   0.02     0.00   0.00   0.00
    34   6     0.01   0.02  -0.01     0.02  -0.01   0.03     0.00   0.00   0.00
    35   1     0.05   0.00  -0.04    -0.05  -0.05  -0.02     0.00   0.00   0.00
    36   1     0.02  -0.02  -0.01    -0.06   0.17   0.11     0.00   0.00   0.00
    37   6    -0.01  -0.02   0.01     0.00   0.00  -0.03     0.00   0.00   0.00
    38   1    -0.02   0.02   0.01    -0.07   0.00   0.08     0.00   0.00   0.00
    39   1     0.00  -0.06  -0.04     0.08   0.01  -0.03     0.00   0.00   0.00
    40   6     0.01   0.01  -0.01     0.02   0.01   0.03     0.00   0.00   0.00
    41   8     0.00   0.00   0.00     0.01  -0.01   0.00     0.00   0.00   0.00
    42   8     0.00   0.00   0.00    -0.04   0.01  -0.02     0.00   0.00   0.00
    43   1     0.01   0.00   0.01     0.14  -0.03   0.09     0.00   0.00   0.00
    44   6     0.00  -0.02   0.03    -0.02  -0.02  -0.12     0.00   0.00   0.00
    45   1     0.00  -0.02   0.03     0.04   0.27  -0.07     0.00   0.00   0.00
    46   1     0.01  -0.03   0.03    -0.07   0.34  -0.13     0.00   0.01   0.00
    47   1     0.01  -0.01   0.00     0.02  -0.20   0.33     0.00   0.00   0.01
                    70                     71                     72
                     A                      A                      A
 Frequencies --  1178.3752              1211.9003              1222.7594
 Red. masses --     1.6013                 2.1392                 1.5577
 Frc consts  --     1.3101                 1.8511                 1.3722
 IR Inten    --     0.1209               108.4359               101.0335
  Atom  AN      X      Y      Z        X      Y      Z        X      Y      Z
     1   6     0.00   0.00   0.00     0.00   0.00   0.00     0.03  -0.08   0.03
     2   8     0.00   0.00   0.00     0.00   0.00   0.00    -0.01   0.02   0.07
     3   8     0.00   0.00   0.00     0.00   0.00   0.00     0.00   0.02  -0.10
     4   1     0.00   0.00  -0.01     0.00   0.00   0.01    -0.01  -0.29   0.50
     5   6     0.00   0.00   0.00     0.00   0.00   0.00    -0.03   0.08  -0.08
     6   1     0.00   0.00   0.00     0.00  -0.01   0.00     0.06  -0.33  -0.09
     7   1     0.00   0.00   0.00     0.00   0.00   0.00     0.05   0.31   0.16
     8   6     0.00   0.00   0.00     0.00   0.00   0.00     0.01  -0.03   0.06
     9   1     0.00   0.00   0.00     0.00   0.00   0.00     0.20  -0.04  -0.16
    10   1     0.00   0.00   0.00     0.00   0.00   0.00    -0.22   0.02   0.07
    11   6     0.00   0.00   0.00     0.00   0.00   0.00     0.00   0.02  -0.03
    12   1     0.01   0.00   0.00     0.00   0.00   0.00     0.13  -0.20  -0.12
    13   1    -0.01   0.00   0.00     0.00   0.00   0.00    -0.05   0.15   0.10
    14   6     0.00   0.00   0.00     0.00   0.00   0.00    -0.02   0.00  -0.01
    15   1     0.00   0.01   0.00     0.00   0.01   0.00    -0.12   0.17   0.13
    16   1     0.00   0.00   0.00     0.00   0.00   0.00     0.13  -0.22  -0.15
    17   6     0.00   0.00   0.01     0.00   0.00   0.00     0.01  -0.01   0.03
    18   8    -0.02   0.02  -0.04     0.00   0.00   0.01     0.00   0.00  -0.01
    19   8     0.00   0.00   0.00     0.00   0.00   0.00     0.00   0.00   0.00
    20   6     0.06  -0.05   0.13     0.00  -0.01  -0.01     0.00   0.00   0.00
    21   1     0.08   0.48  -0.02    -0.01  -0.01   0.00     0.00   0.01   0.00
    22   1    -0.20  -0.37  -0.24    -0.01   0.01   0.01     0.00   0.00   0.00
    23   6    -0.06   0.05  -0.13     0.01  -0.04  -0.02     0.00   0.00   0.00
    24   1     0.19   0.38   0.25     0.00  -0.01   0.00     0.00   0.00   0.00
    25   1    -0.08  -0.48   0.03     0.01  -0.01  -0.02     0.00   0.00   0.00
    26   8     0.02  -0.02   0.04    -0.04   0.04   0.04     0.00   0.00   0.00
    27   6     0.00   0.00  -0.01     0.03  -0.02  -0.03     0.00   0.00   0.00
    28   8     0.00   0.00   0.00     0.00   0.00   0.00     0.00   0.00   0.00
    29   6     0.00   0.00   0.00     0.12  -0.04  -0.01     0.00   0.00   0.00
    30   1    -0.01   0.01   0.01     0.15   0.05  -0.07    -0.01   0.01   0.01
    31   6     0.00   0.00   0.00    -0.10   0.03  -0.05     0.00   0.00   0.00
    32   1     0.01   0.00   0.00     0.09   0.17   0.13     0.00   0.00   0.00
    33   1    -0.01   0.00   0.01    -0.20  -0.14   0.14     0.00   0.00   0.00
    34   6     0.00   0.00   0.00     0.06  -0.04   0.07     0.00   0.00   0.00
    35   1     0.00   0.00   0.00    -0.20  -0.12  -0.02     0.00   0.00   0.00
    36   1     0.00   0.01   0.00     0.12   0.18  -0.07     0.00   0.00   0.00
    37   6     0.00   0.00   0.00    -0.07   0.00  -0.09     0.00   0.00   0.00
    38   1     0.00   0.00   0.00    -0.07  -0.28  -0.02     0.00   0.01   0.00
    39   1     0.00   0.00   0.00     0.12   0.16   0.10     0.00   0.00   0.00
    40   6     0.00   0.00   0.00     0.05   0.03   0.08     0.00   0.00   0.00
    41   8     0.00   0.00   0.00     0.05  -0.05   0.00     0.00   0.00   0.00
    42   8     0.00   0.00   0.00    -0.09   0.04  -0.04     0.00   0.00   0.00
    43   1     0.01   0.00   0.01     0.50  -0.09   0.32    -0.01   0.00  -0.01
    44   6     0.00   0.00   0.00    -0.06   0.02   0.02     0.00   0.00   0.00
    45   1     0.00   0.00   0.00     0.05  -0.19   0.19     0.00   0.00   0.00
    46   1     0.00   0.01   0.00     0.08   0.06  -0.18     0.00   0.00   0.00
    47   1     0.00   0.00   0.01     0.12   0.08  -0.10     0.00   0.00   0.00
                    73                     74                     75
                     A                      A                      A
 Frequencies --  1235.9723              1251.4292              1263.5016
 Red. masses --     2.4847                 2.4430                 1.4031
 Frc consts  --     2.2364                 2.2542                 1.3198
 IR Inten    --   686.9684               271.7888                14.4438
  Atom  AN      X      Y      Z        X      Y      Z        X      Y      Z
     1   6     0.00   0.00   0.00    -0.01  -0.01   0.00     0.00   0.00   0.00
     2   8     0.00   0.00   0.00     0.00   0.00   0.01     0.00   0.00   0.00
     3   8     0.00   0.00   0.00     0.00   0.00  -0.01     0.00   0.00   0.00
     4   1     0.00   0.00   0.01     0.00  -0.02   0.03     0.00   0.00   0.01
     5   6    -0.01   0.00   0.00     0.03   0.01  -0.02     0.01   0.00   0.00
     6   1     0.01  -0.01  -0.01    -0.04   0.05   0.05    -0.02   0.02   0.02
     7   1     0.01  -0.01  -0.01    -0.04   0.08   0.04    -0.01   0.02   0.01
     8   6     0.00   0.01   0.00     0.00  -0.04  -0.01     0.00  -0.01   0.00
     9   1     0.02  -0.01  -0.01    -0.08   0.06   0.05    -0.02   0.02   0.02
    10   1     0.02  -0.01  -0.02    -0.11   0.06   0.07    -0.03   0.01   0.02
    11   6    -0.01  -0.01   0.00     0.02   0.01  -0.01     0.00   0.00   0.00
    12   1     0.03  -0.05  -0.04    -0.12   0.17   0.12    -0.03   0.04   0.03
    13   1     0.04  -0.05  -0.04    -0.13   0.19   0.14    -0.03   0.04   0.03
    14   6    -0.02   0.00   0.01     0.05  -0.02  -0.03     0.01  -0.01  -0.01
    15   1     0.06  -0.09  -0.07    -0.22   0.31   0.23    -0.05   0.06   0.04
    16   1     0.07  -0.09  -0.07    -0.21   0.29   0.22    -0.04   0.06   0.04
    17   6    -0.06   0.05   0.05     0.16  -0.12  -0.12     0.03  -0.02  -0.02
    18   8     0.05  -0.04  -0.04    -0.13   0.09   0.09    -0.03   0.02  -0.01
    19   8     0.00   0.00   0.00    -0.01   0.01   0.01     0.00   0.00   0.00
    20   6    -0.01   0.03   0.02     0.03  -0.06  -0.04     0.02  -0.02   0.03
    21   1     0.04   0.00  -0.02    -0.07   0.08   0.04    -0.17   0.29   0.15
    22   1     0.04  -0.04  -0.05    -0.04   0.02   0.04     0.14  -0.25  -0.20
    23   6    -0.03   0.06   0.04     0.00   0.00   0.01     0.01   0.00   0.05
    24   1     0.06  -0.05  -0.06    -0.02  -0.01   0.00     0.17  -0.28  -0.24
    25   1     0.04  -0.03  -0.01    -0.04   0.03   0.03    -0.15   0.26   0.14
    26   8     0.12  -0.08  -0.09     0.01  -0.01  -0.01     0.03  -0.01  -0.05
    27   6    -0.13   0.09   0.13     0.00   0.01   0.01    -0.06   0.05   0.06
    28   8     0.00  -0.01  -0.01     0.00   0.00   0.00     0.01   0.00  -0.01
    29   6    -0.08   0.04  -0.01    -0.07   0.03   0.00     0.05  -0.01   0.02
    30   1     0.17  -0.32  -0.26    -0.02   0.02  -0.07     0.16  -0.28  -0.06
    31   6     0.01  -0.04   0.01     0.03  -0.02   0.03    -0.05   0.02  -0.04
    32   1    -0.10  -0.02   0.03    -0.13  -0.01   0.05     0.18  -0.02  -0.09
    33   1     0.22  -0.16  -0.27     0.16  -0.03  -0.16    -0.11  -0.08   0.08
    34   6     0.02   0.03   0.02     0.00   0.01  -0.01     0.02   0.00   0.03
    35   1    -0.10   0.09   0.11    -0.05   0.10   0.11     0.05  -0.14  -0.15
    36   1     0.16  -0.07  -0.18     0.08  -0.10  -0.11    -0.02   0.11   0.05
    37   6    -0.05   0.00  -0.04    -0.02   0.00  -0.02     0.00   0.00   0.02
    38   1     0.07  -0.26  -0.18     0.07  -0.15  -0.13    -0.07   0.11   0.11
    39   1    -0.05   0.18   0.19    -0.09   0.14   0.16     0.14  -0.16  -0.21
    40   6     0.02   0.01   0.04     0.00   0.00   0.02     0.00   0.00  -0.02
    41   8     0.04  -0.03   0.00     0.02  -0.02   0.00    -0.02   0.01   0.00
    42   8    -0.05   0.03  -0.02    -0.02   0.02  -0.01     0.02  -0.01   0.01
    43   1     0.30  -0.05   0.20     0.17  -0.03   0.11    -0.13   0.02  -0.09
    44   6     0.04  -0.01   0.00     0.04  -0.01   0.00    -0.04   0.01  -0.01
    45   1    -0.03   0.05  -0.09    -0.03   0.08  -0.10     0.03  -0.07   0.10
    46   1    -0.04  -0.08   0.12    -0.04  -0.05   0.11     0.03   0.07  -0.11
    47   1    -0.10  -0.04   0.06    -0.08  -0.03   0.04     0.07   0.00   0.01
                    76                     77                     78
                     A                      A                      A
 Frequencies --  1264.0603              1296.5273              1307.6387
 Red. masses --     1.3484                 1.2940                 1.3868
 Frc consts  --     1.2694                 1.2816                 1.3972
 IR Inten    --    23.1802                18.3747               175.1882
  Atom  AN      X      Y      Z        X      Y      Z        X      Y      Z
     1   6     0.00   0.00   0.00     0.03   0.01   0.00    -0.01  -0.01   0.00
     2   8     0.00   0.00   0.00    -0.01   0.00   0.03     0.00   0.00   0.01
     3   8     0.00   0.00   0.00     0.00  -0.01  -0.02     0.00   0.00  -0.01
     4   1     0.00   0.01  -0.01    -0.01  -0.11   0.17     0.00  -0.03   0.04
     5   6    -0.01   0.00   0.00    -0.01   0.01   0.03     0.03  -0.01  -0.02
     6   1     0.01  -0.01  -0.01     0.36  -0.31  -0.32    -0.06   0.07   0.06
     7   1     0.01  -0.02  -0.01    -0.20   0.16   0.14    -0.13   0.16   0.11
     8   6     0.00   0.01   0.00    -0.05   0.04  -0.08     0.01  -0.02  -0.03
     9   1     0.02  -0.01  -0.01    -0.03  -0.25  -0.03    -0.11   0.07   0.09
    10   1     0.03  -0.02  -0.02     0.15   0.11   0.03    -0.13   0.16   0.13
    11   6     0.00   0.00   0.00     0.04  -0.02   0.09     0.01  -0.04   0.00
    12   1     0.03  -0.04  -0.02     0.13   0.14  -0.06    -0.09   0.13   0.08
    13   1     0.03  -0.04  -0.03    -0.08  -0.18  -0.09    -0.13   0.08   0.09
    14   6    -0.01   0.00   0.01    -0.02   0.01  -0.02     0.02   0.00  -0.02
    15   1     0.04  -0.07  -0.05     0.27  -0.24  -0.20     0.02   0.01   0.00
    16   1     0.04  -0.05  -0.04    -0.25   0.21   0.22    -0.07   0.09   0.08
    17   6    -0.03   0.02   0.02     0.00   0.00  -0.04    -0.03   0.02   0.02
    18   8     0.01   0.00  -0.04    -0.01   0.00   0.01     0.02   0.00  -0.01
    19   8     0.00   0.00   0.00     0.00   0.00   0.00     0.00  -0.01   0.00
    20   6     0.01  -0.01   0.05     0.00   0.00   0.00    -0.01   0.01   0.01
    21   1    -0.19   0.31   0.17     0.00   0.01   0.00     0.03  -0.03  -0.02
    22   1     0.16  -0.30  -0.24    -0.02   0.01   0.01     0.03  -0.02  -0.02
    23   6     0.03  -0.03   0.03     0.00   0.00   0.00    -0.01   0.01   0.01
    24   1     0.14  -0.27  -0.21     0.01  -0.01  -0.01     0.04  -0.04  -0.03
    25   1    -0.21   0.34   0.18    -0.02   0.01   0.01     0.04  -0.04  -0.03
    26   8    -0.05   0.04   0.00     0.00   0.00   0.00     0.03  -0.01  -0.02
    27   6     0.06  -0.04  -0.05     0.00   0.00   0.00    -0.06   0.04   0.03
    28   8    -0.01   0.00   0.00     0.00   0.00   0.00     0.00  -0.01   0.00
    29   6    -0.03   0.01  -0.01     0.00   0.00   0.00     0.05  -0.01  -0.03
    30   1    -0.14   0.25   0.07     0.01  -0.02  -0.01    -0.05   0.14   0.07
    31   6     0.04  -0.01   0.03     0.00   0.00   0.00     0.01  -0.05  -0.03
    32   1    -0.15   0.03   0.08     0.01  -0.01  -0.01    -0.13   0.10   0.16
    33   1     0.08   0.07  -0.05     0.01  -0.01  -0.01    -0.21   0.18   0.24
    34   6    -0.01   0.00  -0.03     0.00   0.00   0.00     0.02  -0.02  -0.06
    35   1    -0.04   0.11   0.12     0.00  -0.01  -0.01    -0.12   0.16   0.20
    36   1     0.01  -0.08  -0.03     0.01   0.00  -0.01    -0.25   0.15   0.30
    37   6     0.00   0.00  -0.02     0.00   0.00   0.00     0.06  -0.02  -0.04
    38   1     0.06  -0.08  -0.08     0.00   0.00  -0.01    -0.10   0.15   0.18
    39   1    -0.12   0.13   0.17     0.01  -0.01  -0.01    -0.25   0.19   0.28
    40   6     0.00   0.00   0.02     0.00   0.00   0.00    -0.03  -0.02   0.01
    41   8     0.01  -0.01   0.00     0.00   0.00   0.00     0.00   0.01   0.00
    42   8    -0.01   0.01   0.00     0.00   0.00   0.00     0.01   0.00   0.00
    43   1     0.10  -0.01   0.07     0.00   0.00   0.00     0.01   0.00   0.01
    44   6     0.03   0.00   0.01     0.00   0.00   0.00    -0.01   0.01   0.01
    45   1    -0.02   0.05  -0.08     0.00   0.00   0.00     0.01  -0.08   0.04
    46   1    -0.02  -0.04   0.08     0.00   0.00   0.00     0.01  -0.04  -0.01
    47   1    -0.04   0.00  -0.01     0.00   0.00   0.00     0.02   0.01   0.00
                    79                     80                     81
                     A                      A                      A
 Frequencies --  1311.3764              1318.3255              1328.2427
 Red. masses --     1.4804                 1.0909                 1.2384
 Frc consts  --     1.5000                 1.1171                 1.2872
 IR Inten    --    23.0875                 0.1424                 1.7021
  Atom  AN      X      Y      Z        X      Y      Z        X      Y      Z
     1   6    -0.02  -0.01   0.00     0.00   0.00   0.00     0.00   0.00   0.00
     2   8     0.00   0.01   0.02     0.00   0.00   0.00     0.00   0.00   0.00
     3   8     0.00   0.00  -0.01     0.00   0.00   0.00     0.00   0.00   0.00
     4   1     0.00  -0.03   0.06     0.00   0.00  -0.01     0.00   0.00   0.00
     5   6     0.06  -0.02  -0.04     0.00   0.00   0.00     0.00   0.00   0.00
     6   1    -0.14   0.15   0.13    -0.01   0.01   0.01     0.00   0.00   0.00
     7   1    -0.22   0.27   0.19     0.01  -0.01  -0.01     0.00   0.00   0.00
     8   6     0.03  -0.03  -0.04     0.00   0.00   0.00     0.00   0.00   0.00
     9   1    -0.18   0.15   0.16     0.01   0.00   0.00     0.00   0.00   0.00
    10   1    -0.25   0.29   0.24     0.00  -0.01   0.00     0.00   0.00   0.00
    11   6     0.02  -0.07   0.00     0.00   0.00   0.00     0.00   0.00   0.00
    12   1    -0.16   0.22   0.14     0.01  -0.01  -0.01     0.00   0.00   0.00
    13   1    -0.22   0.13   0.16     0.00   0.01   0.00     0.00   0.00   0.00
    14   6     0.04   0.00  -0.03     0.00   0.00   0.00     0.00   0.00   0.00
    15   1     0.05  -0.01  -0.02     0.00   0.01   0.01     0.00   0.00   0.00
    16   1    -0.08   0.10   0.09     0.01  -0.01  -0.01     0.00   0.00   0.00
    17   6    -0.07   0.06   0.05     0.00   0.00   0.00     0.00   0.00   0.00
    18   8     0.04  -0.02  -0.03     0.01  -0.01   0.02     0.00   0.00   0.00
    19   8     0.00  -0.02   0.00     0.00   0.00   0.00     0.00   0.00   0.00
    20   6    -0.01   0.01   0.01     0.02  -0.02   0.05     0.00   0.00   0.00
    21   1     0.05  -0.04  -0.03     0.38  -0.17  -0.27     0.02  -0.01  -0.01
    22   1     0.03  -0.04  -0.03    -0.40   0.19   0.24    -0.02   0.01   0.01
    23   6     0.01  -0.01  -0.01    -0.02   0.02  -0.05     0.00   0.00   0.00
    24   1     0.00   0.01   0.01     0.39  -0.18  -0.23     0.02  -0.01  -0.01
    25   1    -0.02   0.02   0.02    -0.38   0.17   0.27    -0.01   0.01   0.01
    26   8    -0.02   0.01   0.01    -0.01   0.01  -0.01     0.00   0.00   0.00
    27   6     0.04  -0.03  -0.03     0.00   0.00   0.00     0.00   0.01  -0.01
    28   8     0.00   0.01   0.00     0.00   0.00   0.00     0.00   0.00   0.00
    29   6    -0.03   0.00   0.01     0.00   0.00   0.00    -0.05  -0.02   0.01
    30   1     0.00  -0.03  -0.02     0.00  -0.02   0.02     0.04   0.35  -0.26
    31   6     0.00   0.03   0.02     0.00   0.00   0.00     0.00   0.00  -0.03
    32   1     0.07  -0.05  -0.09     0.00  -0.01  -0.01    -0.19   0.22   0.27
    33   1     0.12  -0.09  -0.13     0.00   0.01   0.01     0.13  -0.19  -0.17
    34   6    -0.01   0.01   0.03     0.00   0.00   0.00     0.06  -0.05   0.06
    35   1     0.07  -0.09  -0.11     0.01   0.00   0.00    -0.27  -0.02   0.14
    36   1     0.14  -0.10  -0.18     0.00   0.00   0.00     0.08   0.16  -0.02
    37   6    -0.04   0.01   0.02     0.00   0.00   0.00    -0.01   0.01  -0.04
    38   1     0.07  -0.09  -0.11     0.01   0.00  -0.01    -0.26   0.15   0.33
    39   1     0.14  -0.11  -0.16    -0.01   0.01   0.01     0.25  -0.11  -0.22
    40   6     0.01   0.01   0.00     0.00   0.00   0.00     0.02   0.01   0.01
    41   8     0.00   0.00   0.00     0.00   0.00   0.00    -0.02   0.02   0.00
    42   8     0.00   0.00   0.00     0.00   0.00   0.00     0.01  -0.02   0.00
    43   1    -0.01   0.00   0.00     0.01   0.00   0.00    -0.16   0.02  -0.11
    44   6     0.01   0.00   0.00     0.00   0.00   0.00     0.05   0.02   0.01
    45   1    -0.01   0.04  -0.03     0.00   0.00   0.01    -0.03  -0.01  -0.10
    46   1    -0.01   0.02   0.01     0.00   0.01  -0.01    -0.03  -0.13   0.14
    47   1    -0.01   0.00  -0.01     0.01   0.00   0.00    -0.10   0.02  -0.01
                    82                     83                     84
                     A                      A                      A
 Frequencies --  1348.1284              1353.7993              1354.3758
 Red. masses --     1.1766                 1.0708                 1.1265
 Frc consts  --     1.2599                 1.1563                 1.2175
 IR Inten    --     3.4687                 3.1392                 0.3129
  Atom  AN      X      Y      Z        X      Y      Z        X      Y      Z
     1   6    -0.01  -0.04   0.01     0.00   0.02  -0.01     0.00   0.00   0.00
     2   8     0.00   0.00  -0.02     0.00   0.00   0.01     0.00   0.00   0.00
     3   8     0.00   0.02   0.01     0.00  -0.01   0.00     0.00   0.00   0.00
     4   1     0.00   0.09  -0.14     0.00  -0.03   0.05     0.00   0.00   0.00
     5   6    -0.01   0.01  -0.04     0.01  -0.01   0.03     0.00   0.00   0.00
     6   1    -0.28   0.15   0.23     0.11  -0.03  -0.07     0.00   0.00   0.00
     7   1     0.19  -0.08  -0.10    -0.07  -0.01   0.02     0.01   0.00   0.00
     8   6     0.03  -0.01   0.05     0.01  -0.01   0.03     0.00   0.00   0.00
     9   1     0.29  -0.14  -0.22    -0.23   0.33   0.23     0.01  -0.02  -0.01
    10   1    -0.25   0.13   0.15     0.22  -0.33  -0.25    -0.01   0.02   0.01
    11   6     0.01  -0.01   0.06     0.00   0.00  -0.03     0.00   0.00   0.00
    12   1     0.32  -0.18  -0.24     0.22  -0.29  -0.22    -0.01   0.01   0.01
    13   1    -0.23   0.08   0.12    -0.28   0.36   0.29     0.01  -0.02  -0.01
    14   6    -0.03   0.02  -0.03     0.00   0.00  -0.04     0.00   0.00   0.00
    15   1     0.28  -0.20  -0.19     0.10  -0.03  -0.05    -0.01   0.00   0.00
    16   1    -0.20   0.11   0.16    -0.14   0.08   0.11     0.00   0.00   0.00
    17   6     0.01   0.00  -0.03    -0.01   0.01   0.00     0.00   0.00   0.00
    18   8    -0.01   0.00   0.01     0.01   0.00   0.00     0.00   0.00   0.00
    19   8     0.00   0.00   0.00     0.00   0.00   0.00     0.00   0.00   0.00
    20   6     0.00   0.00   0.00     0.00   0.00   0.00     0.00   0.00   0.00
    21   1    -0.02   0.02   0.02     0.01  -0.01  -0.01     0.00   0.00   0.00
    22   1    -0.01   0.01   0.01     0.02  -0.01  -0.01     0.00   0.00   0.00
    23   6     0.00   0.00   0.00     0.00   0.00   0.00     0.00   0.00   0.00
    24   1    -0.01   0.01   0.01     0.01   0.00   0.00     0.00   0.00   0.00
    25   1     0.00   0.00   0.00     0.01  -0.01  -0.01     0.00  -0.01   0.00
    26   8     0.00   0.00   0.00     0.00   0.00   0.00     0.00   0.00   0.00
    27   6     0.00   0.00   0.00     0.00   0.00   0.00    -0.01   0.00   0.01
    28   8     0.00   0.00   0.00     0.00   0.00   0.00     0.00   0.00   0.00
    29   6     0.00   0.00   0.00     0.00   0.00   0.00     0.03   0.02  -0.01
    30   1     0.01  -0.01   0.00    -0.01   0.01   0.01    -0.06  -0.14   0.19
    31   6     0.00   0.00   0.00     0.00   0.00   0.00     0.04  -0.04   0.03
    32   1     0.00   0.00   0.00     0.00  -0.01   0.00     0.02  -0.14  -0.10
    33   1     0.00   0.00   0.00    -0.01   0.02   0.01    -0.13   0.27   0.22
    34   6     0.00   0.00   0.00     0.00   0.00   0.00    -0.01   0.00   0.00
    35   1     0.00   0.00   0.00    -0.01   0.01   0.02    -0.30   0.28   0.41
    36   1     0.00   0.01   0.01     0.02  -0.02  -0.02     0.28  -0.26  -0.37
    37   6     0.00   0.00   0.00     0.00   0.00   0.00    -0.03   0.02  -0.04
    38   1    -0.01   0.01   0.01     0.00  -0.01  -0.01    -0.14   0.00   0.13
    39   1    -0.01   0.00   0.01     0.01  -0.01  -0.01     0.20  -0.05  -0.16
    40   6     0.00   0.00   0.00     0.00   0.00   0.00     0.02   0.02   0.02
    41   8     0.00   0.00   0.00     0.00   0.00   0.00    -0.01   0.01   0.00
    42   8     0.00   0.00   0.00     0.00   0.00   0.00     0.00  -0.01  -0.01
    43   1     0.00   0.00   0.00    -0.01   0.00   0.00    -0.10   0.01  -0.07
    44   6     0.00   0.00   0.00     0.00   0.00   0.00    -0.02   0.00  -0.01
    45   1     0.00   0.00   0.00     0.00  -0.01   0.00     0.02  -0.05   0.06
    46   1     0.00   0.00   0.00     0.00   0.00   0.00     0.00   0.04  -0.05
    47   1     0.00   0.00   0.00     0.00   0.00   0.00     0.03  -0.02   0.04
                    85                     86                     87
                     A                      A                      A
 Frequencies --  1360.9897              1369.7868              1376.0297
 Red. masses --     1.4542                 1.4428                 1.2664
 Frc consts  --     1.5871                 1.5951                 1.4128
 IR Inten    --    56.7366                35.5611                 0.9646
  Atom  AN      X      Y      Z        X      Y      Z        X      Y      Z
     1   6     0.00   0.00   0.00     0.02   0.02   0.00     0.00   0.00   0.00
     2   8     0.00   0.00   0.00     0.00  -0.01  -0.02     0.00   0.00   0.00
     3   8     0.00   0.00   0.00     0.00   0.00   0.00     0.00   0.00   0.00
     4   1     0.00   0.00   0.00     0.00  -0.01   0.02     0.00   0.00   0.00
     5   6    -0.01   0.01   0.00    -0.06   0.07   0.04     0.01  -0.01   0.00
     6   1     0.02  -0.03  -0.02     0.17  -0.20  -0.16    -0.02   0.02   0.02
     7   1     0.08  -0.06  -0.05     0.39  -0.35  -0.29    -0.04   0.03   0.03
     8   6    -0.01   0.00   0.01    -0.03  -0.03   0.02     0.00   0.00   0.00
     9   1     0.05  -0.05  -0.04     0.11  -0.14  -0.11     0.00   0.01   0.00
    10   1    -0.02   0.01   0.01    -0.09  -0.01   0.03     0.01   0.00   0.00
    11   6     0.01   0.00   0.00     0.05  -0.02  -0.02    -0.01   0.00   0.00
    12   1    -0.01   0.04   0.02    -0.13   0.21   0.13     0.02  -0.02  -0.01
    13   1    -0.01   0.01   0.01    -0.15   0.17   0.15     0.02  -0.02  -0.02
    14   6     0.01  -0.01  -0.01     0.06  -0.06  -0.05     0.00   0.00   0.00
    15   1    -0.03   0.04   0.03    -0.15   0.19   0.15     0.01  -0.01  -0.01
    16   1    -0.04   0.05   0.04    -0.19   0.22   0.18     0.01  -0.02  -0.01
    17   6     0.00   0.00   0.00    -0.06   0.04   0.04     0.01  -0.01  -0.01
    18   8     0.00   0.01   0.00     0.03   0.00  -0.02     0.00   0.00   0.00
    19   8     0.00   0.00   0.00     0.00  -0.01   0.00     0.00   0.00   0.00
    20   6    -0.01   0.00   0.01    -0.03   0.01   0.02     0.00   0.00   0.00
    21   1     0.06  -0.04  -0.05     0.10  -0.09  -0.09     0.01   0.00  -0.01
    22   1     0.05  -0.04  -0.04     0.11  -0.09  -0.08     0.01   0.00   0.00
    23   6    -0.03   0.01   0.02    -0.01   0.00   0.00    -0.01   0.00   0.00
    24   1     0.11  -0.09  -0.09     0.04  -0.03  -0.02     0.02  -0.02  -0.02
    25   1     0.09  -0.08  -0.08     0.04  -0.03  -0.03     0.03  -0.03  -0.02
    26   8     0.03  -0.01  -0.01    -0.01   0.01   0.01     0.01   0.00   0.00
    27   6    -0.07   0.05   0.02     0.02  -0.02  -0.01    -0.02   0.01   0.02
    28   8     0.00  -0.01   0.00     0.00   0.00   0.00     0.00  -0.01   0.00
    29   6     0.03  -0.11  -0.01     0.00   0.03  -0.01     0.05   0.05  -0.10
    30   1    -0.12   0.60  -0.03    -0.02  -0.12   0.07    -0.33  -0.19   0.53
    31   6     0.04   0.00  -0.03    -0.01   0.00   0.01     0.02  -0.01   0.01
    32   1     0.00   0.02   0.01    -0.02   0.02   0.03    -0.30   0.28   0.39
    33   1    -0.16   0.17   0.22     0.06  -0.05  -0.08     0.17  -0.05  -0.20
    34   6    -0.05   0.00   0.00     0.01   0.00   0.00     0.01  -0.04   0.01
    35   1     0.08  -0.05  -0.08    -0.01  -0.01   0.00    -0.02  -0.09  -0.04
    36   1     0.02  -0.12  -0.07     0.00   0.02   0.01    -0.06   0.09   0.09
    37   6    -0.04   0.04   0.06     0.01  -0.01  -0.01    -0.02   0.03   0.03
    38   1     0.26  -0.20  -0.35    -0.04   0.03   0.06     0.12  -0.09  -0.15
    39   1     0.14  -0.12  -0.17    -0.02   0.01   0.02     0.14  -0.11  -0.15
    40   6     0.02   0.02   0.00     0.00   0.00   0.00     0.01   0.01   0.01
    41   8     0.01  -0.01   0.00     0.00   0.00   0.00     0.00   0.00   0.00
    42   8     0.00   0.00   0.00     0.00   0.00   0.00     0.00  -0.01   0.00
    43   1    -0.02   0.00  -0.01     0.00   0.00   0.00    -0.04   0.00  -0.03
    44   6     0.02   0.05   0.02    -0.01  -0.01   0.00    -0.03  -0.02   0.00
    45   1    -0.02  -0.12  -0.01     0.00   0.03   0.00     0.00  -0.01   0.05
    46   1     0.01  -0.17   0.07     0.00   0.04  -0.03     0.02   0.06  -0.09
    47   1    -0.02   0.06  -0.04     0.01  -0.01   0.00     0.06  -0.03   0.02
                    88                     89                     90
                     A                      A                      A
 Frequencies --  1394.7926              1405.9665              1413.1585
 Red. masses --     1.3199                 1.4484                 1.4966
 Frc consts  --     1.5129                 1.6869                 1.7609
 IR Inten    --     4.8271                15.3529                62.7084
  Atom  AN      X      Y      Z        X      Y      Z        X      Y      Z
     1   6     0.00   0.01   0.00     0.00  -0.01   0.00    -0.01   0.03  -0.01
     2   8     0.00   0.00   0.00     0.00   0.00   0.00     0.00   0.00   0.01
     3   8     0.00   0.00   0.00     0.00   0.00   0.00     0.00  -0.01   0.00
     4   1     0.00  -0.01   0.02     0.00   0.01  -0.01     0.00  -0.05   0.08
     5   6    -0.02   0.03   0.02     0.01  -0.02  -0.01     0.04  -0.08  -0.05
     6   1     0.07  -0.06  -0.07    -0.05   0.04   0.04    -0.21   0.15   0.18
     7   1     0.12  -0.11  -0.09    -0.07   0.06   0.05    -0.25   0.17   0.14
     8   6     0.00  -0.02  -0.01    -0.01   0.02   0.01    -0.07   0.09   0.07
     9   1    -0.05   0.04   0.04     0.06  -0.05  -0.05     0.33  -0.31  -0.29
    10   1    -0.07   0.04   0.05     0.06  -0.05  -0.05     0.31  -0.27  -0.24
    11   6     0.02  -0.02  -0.02     0.00   0.01   0.01     0.02   0.00  -0.01
    12   1    -0.07   0.07   0.06     0.03  -0.03  -0.02     0.00   0.06   0.01
    13   1    -0.08   0.08   0.07     0.03  -0.03  -0.03     0.01   0.02   0.01
    14   6     0.00   0.01   0.00     0.01  -0.01  -0.01     0.04  -0.06  -0.04
    15   1     0.03  -0.03  -0.03    -0.04   0.05   0.04    -0.15   0.16   0.14
    16   1     0.02  -0.03  -0.02    -0.04   0.05   0.03    -0.15   0.17   0.14
    17   6    -0.03   0.03   0.02     0.00   0.00   0.00    -0.04   0.04   0.03
    18   8    -0.01  -0.03  -0.01     0.01   0.01   0.00     0.01  -0.01  -0.01
    19   8     0.00   0.00   0.00     0.00   0.00   0.00     0.00  -0.01   0.00
    20   6     0.07  -0.01  -0.04    -0.04   0.01   0.02     0.01   0.00  -0.01
    21   1    -0.27   0.20   0.25     0.13  -0.09  -0.11    -0.05   0.03   0.05
    22   1    -0.30   0.22   0.19     0.14  -0.10  -0.09    -0.06   0.04   0.03
    23   6     0.08  -0.02  -0.04    -0.02   0.00   0.01     0.03  -0.01  -0.02
    24   1    -0.31   0.23   0.19     0.07  -0.05  -0.04    -0.12   0.08   0.07
    25   1    -0.28   0.21   0.25     0.06  -0.04  -0.06    -0.11   0.07   0.10
    26   8    -0.01  -0.03  -0.01    -0.01   0.01   0.01     0.00  -0.01   0.00
    27   6    -0.02   0.02   0.02     0.05  -0.04  -0.02    -0.01   0.01   0.01
    28   8     0.00   0.00   0.00     0.00   0.01   0.00     0.00   0.00   0.00
    29   6    -0.01   0.01   0.01    -0.04   0.06   0.06     0.00  -0.01  -0.01
    30   1     0.06  -0.03  -0.08     0.24  -0.23  -0.26    -0.03   0.03   0.03
    31   6     0.01  -0.02  -0.02    -0.01  -0.02  -0.03     0.01   0.00   0.00
    32   1    -0.05   0.05   0.07    -0.03   0.02   0.02    -0.01   0.02   0.02
    33   1    -0.09   0.06   0.10    -0.13   0.05   0.13     0.00   0.01   0.00
    34   6     0.01  -0.02  -0.02     0.04  -0.06  -0.08    -0.01   0.01   0.01
    35   1    -0.06   0.04   0.07    -0.24   0.18   0.28     0.05  -0.04  -0.06
    36   1    -0.09   0.05   0.10    -0.26   0.17   0.31     0.04  -0.03  -0.05
    37   6    -0.02   0.02   0.03    -0.04   0.06   0.06     0.00  -0.01  -0.01
    38   1     0.12  -0.08  -0.16     0.22  -0.13  -0.30    -0.02   0.01   0.03
    39   1     0.09  -0.06  -0.09     0.19  -0.11  -0.19    -0.03   0.02   0.03
    40   6     0.01   0.01   0.00     0.01   0.01   0.00     0.00   0.00   0.01
    41   8     0.00   0.00   0.00     0.00  -0.01   0.00     0.00   0.00   0.00
    42   8     0.00   0.00   0.00     0.00   0.00   0.00     0.00   0.00   0.00
    43   1    -0.02   0.00  -0.01     0.01   0.00   0.00    -0.02   0.00  -0.01
    44   6     0.01   0.01  -0.01     0.01  -0.01  -0.02     0.00   0.00   0.00
    45   1     0.02  -0.03   0.01     0.02   0.04   0.00     0.00  -0.01   0.01
    46   1    -0.02  -0.03   0.04    -0.04   0.05   0.04     0.00  -0.02   0.00
    47   1    -0.02  -0.02   0.05    -0.04  -0.03   0.04     0.00   0.00   0.01
                    91                     92                     93
                     A                      A                      A
 Frequencies --  1421.7071              1422.7542              1429.7579
 Red. masses --     1.9406                 2.1451                 1.7425
 Frc consts  --     2.3111                 2.5583                 2.0987
 IR Inten    --    21.4168                23.5569                24.7292
  Atom  AN      X      Y      Z        X      Y      Z        X      Y      Z
     1   6     0.01  -0.07   0.02    -0.02   0.23  -0.07     0.00  -0.03   0.01
     2   8     0.00   0.01  -0.01     0.00  -0.02   0.03     0.00   0.00   0.00
     3   8     0.00   0.03   0.00     0.01  -0.08  -0.01     0.00   0.01   0.00
     4   1     0.00   0.11  -0.17     0.00  -0.35   0.53     0.00   0.04  -0.06
     5   6     0.00   0.02   0.01     0.01  -0.05  -0.01     0.00   0.01   0.00
     6   1     0.05  -0.04  -0.04    -0.13   0.11   0.09     0.01  -0.01  -0.01
     7   1    -0.02   0.06   0.04     0.09  -0.22  -0.16    -0.02   0.03   0.02
     8   6     0.01  -0.01  -0.01     0.00   0.01   0.02    -0.01   0.01   0.01
     9   1    -0.06   0.05   0.05     0.10  -0.06  -0.07     0.02  -0.03  -0.02
    10   1     0.00   0.01   0.01    -0.06   0.03   0.03     0.04  -0.04  -0.03
    11   6    -0.02   0.02   0.01     0.03  -0.06  -0.03     0.01  -0.01  -0.01
    12   1     0.06  -0.07  -0.05    -0.12   0.15   0.10    -0.04   0.06   0.04
    13   1     0.06  -0.06  -0.06    -0.13   0.12   0.13    -0.04   0.05   0.04
    14   6     0.01  -0.02  -0.01    -0.04   0.07   0.04    -0.01   0.01   0.01
    15   1    -0.05   0.05   0.05     0.16  -0.17  -0.15     0.02  -0.02  -0.02
    16   1    -0.04   0.05   0.04     0.14  -0.16  -0.12     0.02  -0.02  -0.02
    17   6    -0.01   0.01   0.00     0.03  -0.03  -0.03     0.00   0.00   0.00
    18   8     0.00   0.00   0.00    -0.01   0.01   0.01     0.00   0.00   0.00
    19   8     0.00   0.00   0.00     0.00   0.01   0.00     0.00   0.00   0.00
    20   6    -0.01   0.01   0.01    -0.01   0.00   0.00     0.01   0.00  -0.01
    21   1     0.04  -0.02  -0.03     0.02  -0.01  -0.02    -0.04   0.02   0.03
    22   1     0.04  -0.03  -0.02     0.03  -0.02  -0.01    -0.04   0.03   0.02
    23   6     0.01   0.00   0.00    -0.02   0.01   0.01     0.00   0.00   0.00
    24   1    -0.02   0.01   0.01     0.08  -0.05  -0.05     0.01  -0.01  -0.01
    25   1    -0.02   0.01   0.01     0.07  -0.05  -0.07     0.01  -0.01  -0.01
    26   8    -0.01   0.00   0.00     0.00   0.01   0.00     0.00   0.00   0.00
    27   6     0.02  -0.02  -0.01     0.01  -0.02  -0.01    -0.01   0.02   0.01
    28   8     0.00   0.00   0.00     0.00   0.00   0.00     0.00   0.00   0.00
    29   6    -0.02   0.05   0.04    -0.01   0.02   0.02     0.03  -0.06  -0.03
    30   1     0.14  -0.15  -0.14     0.06  -0.06  -0.06    -0.12   0.15   0.12
    31   6     0.04  -0.05  -0.08     0.01  -0.02  -0.02    -0.07   0.06   0.09
    32   1    -0.14   0.20   0.25    -0.04   0.06   0.07     0.21  -0.27  -0.35
    33   1    -0.18   0.16   0.20    -0.06   0.05   0.06     0.22  -0.25  -0.26
    34   6    -0.04   0.04   0.04    -0.01   0.01   0.01     0.05  -0.02  -0.07
    35   1     0.20  -0.15  -0.25     0.06  -0.04  -0.07    -0.13   0.16   0.19
    36   1     0.05  -0.06  -0.07     0.00  -0.01   0.00    -0.17   0.14   0.23
    37   6     0.01  -0.05  -0.04     0.00  -0.02  -0.01    -0.01  -0.02  -0.02
    38   1     0.05  -0.16  -0.08     0.03  -0.07  -0.04     0.08  -0.12  -0.12
    39   1    -0.16   0.08   0.16    -0.05   0.03   0.06    -0.04   0.06   0.10
    40   6     0.09   0.10   0.15     0.04   0.04   0.06     0.08   0.08   0.12
    41   8    -0.03   0.00  -0.02    -0.01   0.00  -0.01    -0.02   0.00  -0.02
    42   8    -0.01  -0.05  -0.05     0.00  -0.02  -0.02    -0.01  -0.04  -0.04
    43   1    -0.44   0.05  -0.31    -0.17   0.02  -0.12    -0.34   0.04  -0.24
    44   6     0.01  -0.02  -0.01     0.00  -0.01   0.00    -0.01   0.01   0.02
    45   1     0.02   0.09   0.00     0.00   0.04  -0.01    -0.04  -0.05  -0.03
    46   1    -0.03   0.06   0.03    -0.01   0.04   0.00     0.05  -0.03  -0.06
    47   1    -0.01  -0.02   0.00     0.00   0.00  -0.01     0.02   0.04  -0.05
                    94                     95                     96
                     A                      A                      A
 Frequencies --  1431.2002              1454.7764              1468.9185
 Red. masses --     1.7049                 1.2134                 1.5762
 Frc consts  --     2.0575                 1.5131                 2.0038
 IR Inten    --    52.9479                12.5707                 0.9162
  Atom  AN      X      Y      Z        X      Y      Z        X      Y      Z
     1   6    -0.01   0.12  -0.04     0.00   0.00   0.00     0.00   0.00   0.00
     2   8     0.00  -0.01   0.02     0.00   0.00   0.00     0.00   0.00   0.00
     3   8     0.00  -0.04   0.00     0.00   0.00   0.00     0.00   0.00   0.00
     4   1     0.00  -0.17   0.26     0.00   0.00   0.00     0.00   0.00   0.00
     5   6     0.00  -0.02   0.00     0.00   0.00   0.00     0.00   0.00   0.00
     6   1    -0.05   0.07   0.04     0.00   0.00   0.00     0.00   0.00   0.00
     7   1     0.06  -0.10  -0.07     0.00   0.00   0.00     0.00   0.00   0.00
     8   6     0.06  -0.04  -0.04     0.00   0.00   0.00     0.00   0.00   0.00
     9   1    -0.12   0.16   0.12     0.00   0.00   0.00     0.00   0.00   0.00
    10   1    -0.17   0.18   0.15     0.00   0.00   0.00    -0.01   0.00   0.00
    11   6    -0.08   0.09   0.08     0.00   0.00   0.00     0.00  -0.01   0.00
    12   1     0.27  -0.34  -0.22     0.01  -0.01  -0.01    -0.02   0.02   0.01
    13   1     0.23  -0.31  -0.27     0.01  -0.01  -0.01    -0.01   0.02   0.02
    14   6     0.05  -0.08  -0.06     0.01  -0.01  -0.01    -0.01   0.02   0.02
    15   1    -0.16   0.18   0.16    -0.02   0.01   0.01     0.04  -0.04  -0.03
    16   1    -0.17   0.19   0.15    -0.02   0.01   0.01     0.04  -0.04  -0.04
    17   6    -0.03   0.03   0.02    -0.01   0.01   0.01     0.03  -0.04  -0.03
    18   8     0.01   0.00  -0.01     0.00  -0.01   0.00     0.00   0.02   0.01
    19   8     0.00  -0.01   0.00     0.00   0.00   0.00     0.00   0.01   0.00
    20   6     0.00   0.00   0.00     0.03  -0.01  -0.02    -0.11   0.05   0.07
    21   1     0.00   0.00   0.00    -0.09   0.05   0.09     0.32  -0.14  -0.30
    22   1     0.00   0.00   0.00    -0.11   0.06   0.05     0.39  -0.20  -0.16
    23   6     0.02  -0.01  -0.01    -0.02   0.01   0.02     0.11  -0.05  -0.07
    24   1    -0.08   0.05   0.04     0.07  -0.04  -0.04    -0.39   0.19   0.16
    25   1    -0.07   0.04   0.06     0.06  -0.04  -0.06    -0.32   0.14   0.30
    26   8     0.00  -0.01   0.00     0.01   0.00   0.00     0.00  -0.02  -0.01
    27   6    -0.01   0.01   0.01    -0.01   0.00   0.01    -0.04   0.04   0.03
    28   8     0.00   0.00   0.00     0.00   0.00   0.00     0.00  -0.01   0.00
    29   6     0.01  -0.02  -0.01     0.00  -0.01   0.01     0.01  -0.02  -0.01
    30   1    -0.03   0.04   0.03     0.02   0.06  -0.05    -0.03   0.06   0.02
    31   6    -0.01   0.01   0.02     0.01  -0.01  -0.01     0.00   0.00   0.00
    32   1     0.04  -0.05  -0.07     0.02   0.02   0.03     0.02  -0.01  -0.01
    33   1     0.05  -0.05  -0.05    -0.03   0.07   0.03     0.01   0.01  -0.01
    34   6     0.01   0.00  -0.01     0.00  -0.01   0.00     0.00   0.00   0.00
    35   1    -0.02   0.03   0.03    -0.04   0.03   0.05    -0.01   0.01   0.01
    36   1    -0.03   0.02   0.03     0.00   0.00  -0.01     0.00   0.00  -0.01
    37   6     0.00   0.00   0.00     0.00   0.01   0.00     0.00   0.00   0.00
    38   1     0.01  -0.01  -0.01     0.01   0.00  -0.01     0.00   0.00   0.00
    39   1    -0.01   0.01   0.01     0.03  -0.01  -0.03     0.01   0.00  -0.01
    40   6     0.01   0.01   0.02     0.00   0.00  -0.01     0.00   0.00   0.00
    41   8     0.00   0.00   0.00     0.00   0.00   0.00     0.00   0.00   0.00
    42   8     0.00  -0.01  -0.01     0.00   0.00   0.00     0.00   0.00   0.00
    43   1    -0.05   0.01  -0.03     0.02   0.00   0.01     0.00   0.00   0.00
    44   6     0.00   0.01   0.00     0.01  -0.08   0.09     0.00  -0.02   0.03
    45   1     0.00  -0.03   0.00    -0.22   0.41  -0.32    -0.09   0.09  -0.12
    46   1     0.01  -0.02  -0.01     0.19   0.41  -0.30     0.08   0.11  -0.11
    47   1     0.00   0.00   0.00     0.00   0.19  -0.51    -0.01   0.06  -0.15
                    97                     98                     99
                     A                      A                      A
 Frequencies --  1510.1897              1524.3066              1525.1075
 Red. masses --     1.0794                 1.0859                 1.0874
 Frc consts  --     1.4504                 1.4866                 1.4902
 IR Inten    --    14.5682                 2.4407                 4.0227
  Atom  AN      X      Y      Z        X      Y      Z        X      Y      Z
     1   6     0.00   0.00   0.00    -0.01   0.00   0.00     0.00   0.00   0.00
     2   8     0.00   0.00   0.00     0.00   0.00   0.01     0.00   0.00   0.00
     3   8     0.00   0.00   0.00     0.00   0.00   0.00     0.00   0.00   0.00
     4   1     0.00   0.00   0.00     0.00  -0.01   0.01     0.00   0.00   0.00
     5   6    -0.01  -0.01   0.00    -0.05  -0.06   0.00     0.00   0.00   0.00
     6   1     0.02   0.06  -0.04     0.18   0.54  -0.35     0.00   0.00   0.00
     7   1     0.06   0.03   0.04     0.54   0.25   0.35     0.00   0.00   0.00
     8   6     0.00   0.01   0.00     0.00   0.01   0.00     0.00   0.00   0.00
     9   1    -0.01  -0.05   0.03    -0.03  -0.12   0.06     0.00   0.00   0.00
    10   1    -0.05  -0.02  -0.03    -0.10  -0.06  -0.08     0.00   0.00   0.00
    11   6     0.01   0.00   0.00     0.01   0.01   0.00     0.00   0.00   0.00
    12   1    -0.04  -0.08   0.07    -0.02  -0.03   0.04     0.00   0.00   0.00
    13   1    -0.09  -0.03  -0.04    -0.05  -0.01  -0.02     0.00   0.00   0.00
    14   6    -0.06  -0.05   0.01     0.01   0.01   0.00     0.00   0.00   0.00
    15   1     0.56   0.22   0.33    -0.07  -0.03  -0.04     0.00   0.00   0.00
    16   1     0.21   0.52  -0.40    -0.03  -0.07   0.06     0.00   0.00   0.00
    17   6     0.00   0.01   0.00     0.00   0.00   0.00     0.00   0.00   0.00
    18   8     0.00   0.00   0.00     0.00   0.00   0.00     0.00   0.00   0.00
    19   8    -0.01  -0.01   0.00     0.00   0.00   0.00     0.00   0.00   0.00
    20   6     0.00   0.00   0.00     0.00   0.00   0.00     0.00   0.00   0.00
    21   1     0.00   0.01   0.00     0.00   0.00   0.00     0.00   0.00   0.00
    22   1     0.00   0.01   0.01     0.00   0.00   0.00     0.00   0.00   0.00
    23   6     0.00   0.00   0.00     0.00   0.00   0.00     0.00   0.00   0.00
    24   1     0.00   0.00   0.00     0.00   0.00   0.00     0.00   0.00   0.00
    25   1     0.00  -0.01   0.00     0.00   0.00   0.00     0.00   0.00   0.00
    26   8     0.00   0.00   0.00     0.00   0.00   0.00     0.00   0.00   0.00
    27   6     0.00   0.00   0.00     0.00   0.00   0.00     0.00   0.00   0.00
    28   8     0.00   0.00   0.00     0.00   0.00   0.00     0.00   0.00   0.00
    29   6     0.00   0.00   0.00     0.00   0.00   0.00     0.00   0.00   0.00
    30   1     0.00   0.00   0.00     0.00   0.00   0.00     0.00   0.00   0.01
    31   6     0.00   0.00   0.00     0.00   0.00   0.00     0.01   0.01   0.00
    32   1     0.00   0.00   0.00     0.00   0.00   0.00    -0.11  -0.03  -0.04
    33   1     0.00   0.00   0.00     0.00   0.00   0.00    -0.03  -0.09   0.07
    34   6     0.00   0.00   0.00     0.00   0.00   0.00     0.00   0.01   0.00
    35   1     0.00   0.00   0.00     0.00   0.00   0.00    -0.10  -0.06  -0.07
    36   1     0.00   0.00   0.00     0.00   0.00   0.00    -0.01  -0.13   0.05
    37   6     0.00   0.00   0.00     0.00   0.00   0.00    -0.04  -0.07  -0.01
    38   1     0.00   0.00   0.00     0.00   0.00   0.00     0.09   0.60  -0.32
    39   1     0.00   0.00   0.00     0.00   0.00   0.00     0.54   0.26   0.30
    40   6     0.00   0.00   0.00     0.00   0.00   0.00     0.00  -0.01   0.01
    41   8     0.00   0.00   0.00     0.00   0.00   0.00     0.00   0.00   0.00
    42   8     0.00   0.00   0.00     0.00   0.00   0.00     0.00   0.00   0.00
    43   1     0.00   0.00   0.00     0.00   0.00   0.00    -0.01   0.00  -0.01
    44   6     0.00   0.00   0.00     0.00   0.00   0.00     0.00   0.00   0.00
    45   1     0.00   0.00   0.00     0.00   0.00   0.00     0.00   0.03   0.00
    46   1     0.00   0.00   0.00     0.00   0.00   0.00     0.00  -0.01   0.00
    47   1     0.00   0.00   0.00     0.00   0.00   0.00     0.03   0.00  -0.01
                   100                    101                    102
                     A                      A                      A
 Frequencies --  1531.7319              1537.4402              1543.9583
 Red. masses --     1.0759                 1.0781                 1.0529
 Frc consts  --     1.4872                 1.5015                 1.4788
 IR Inten    --     1.8340                 0.9954                 5.8668
  Atom  AN      X      Y      Z        X      Y      Z        X      Y      Z
     1   6     0.00   0.00   0.00     0.00   0.00   0.00     0.00   0.00   0.00
     2   8     0.00   0.00   0.00     0.00   0.00   0.00     0.00   0.00   0.00
     3   8     0.00   0.00   0.00     0.00   0.00   0.00     0.00   0.00   0.00
     4   1     0.00   0.00   0.00     0.00   0.00   0.00     0.00   0.00   0.00
     5   6     0.00   0.00   0.00     0.00   0.00   0.00     0.00   0.00   0.00
     6   1     0.00   0.00   0.00     0.00  -0.01   0.01     0.00   0.00   0.00
     7   1     0.00   0.00   0.00    -0.01   0.00  -0.01     0.00   0.00   0.00
     8   6     0.00   0.00   0.00     0.03   0.03   0.00     0.00   0.00   0.00
     9   1     0.00   0.00   0.00    -0.12  -0.27   0.21     0.00   0.00   0.00
    10   1     0.00   0.00   0.00    -0.30  -0.13  -0.18     0.00   0.00   0.00
    11   6     0.00   0.00   0.00    -0.05  -0.04   0.01     0.00   0.00   0.00
    12   1     0.00   0.00   0.00     0.20   0.43  -0.36     0.00   0.00   0.00
    13   1     0.00   0.00   0.00     0.50   0.18   0.27     0.00   0.00   0.00
    14   6     0.00   0.00   0.00    -0.01  -0.01   0.00     0.00   0.00   0.00
    15   1     0.00   0.00   0.00     0.04   0.02   0.03     0.00   0.00   0.00
    16   1     0.00   0.00   0.00     0.01   0.05  -0.04     0.00   0.00   0.00
    17   6     0.00   0.00   0.00     0.00   0.00   0.00     0.00   0.00   0.00
    18   8     0.00   0.00   0.00     0.00   0.00   0.00     0.00   0.00   0.00
    19   8     0.00   0.00   0.00     0.00   0.00   0.00     0.00   0.00   0.00
    20   6     0.00   0.00   0.00     0.00   0.00   0.00     0.00   0.00   0.00
    21   1     0.00   0.01   0.00     0.00  -0.01   0.01     0.00  -0.01   0.00
    22   1     0.00   0.00   0.00    -0.01  -0.01  -0.01    -0.01   0.00  -0.01
    23   6     0.00   0.00   0.00     0.00   0.00   0.00     0.00   0.00   0.00
    24   1     0.00  -0.01  -0.01     0.00   0.00   0.00     0.02   0.01   0.01
    25   1     0.00  -0.01   0.00     0.00   0.00   0.00     0.00   0.02  -0.01
    26   8     0.00   0.00   0.00     0.00   0.00   0.00     0.00   0.00   0.00
    27   6     0.00   0.00   0.00     0.00   0.00   0.00     0.00   0.00   0.00
    28   8     0.00   0.00   0.00     0.00   0.00   0.00     0.00   0.00   0.00
    29   6    -0.01   0.00   0.01     0.00   0.00   0.00     0.02  -0.01  -0.01
    30   1     0.02  -0.01  -0.03     0.00   0.00   0.00    -0.01   0.01   0.04
    31   6    -0.05  -0.05   0.00     0.00   0.00   0.00    -0.02  -0.01   0.01
    32   1     0.52   0.17   0.23     0.00   0.00   0.00     0.17   0.04   0.05
    33   1     0.12   0.49  -0.31     0.00   0.00   0.00     0.03   0.14  -0.09
    34   6     0.02   0.02   0.00     0.00   0.00   0.00     0.00   0.00   0.00
    35   1    -0.24  -0.09  -0.11     0.00   0.00   0.00     0.04   0.00   0.00
    36   1    -0.05  -0.24   0.14     0.00   0.00   0.00     0.00   0.03  -0.02
    37   6     0.00   0.00   0.00     0.00   0.00   0.00     0.00  -0.01   0.00
    38   1     0.01   0.04  -0.02     0.00   0.00   0.00     0.01   0.05  -0.03
    39   1     0.04   0.02   0.02     0.00   0.00   0.00     0.04   0.02   0.03
    40   6     0.00   0.00   0.00     0.00   0.00   0.00     0.00   0.00   0.00
    41   8     0.00   0.00   0.00     0.00   0.00   0.00     0.00   0.00   0.00
    42   8     0.00   0.00   0.00     0.00   0.00   0.00     0.00   0.00   0.00
    43   1     0.00   0.00   0.00     0.00   0.00   0.00     0.00   0.00   0.00
    44   6     0.00   0.02   0.01     0.00   0.00   0.00     0.05  -0.01  -0.01
    45   1    -0.11  -0.06  -0.14     0.00   0.00   0.00     0.08  -0.35   0.12
    46   1     0.13  -0.15  -0.14     0.00   0.00   0.00    -0.20   0.52   0.18
    47   1     0.06  -0.04   0.15     0.00   0.00   0.00    -0.65   0.01  -0.13
                   103                    104                    105
                     A                      A                      A
 Frequencies --  1551.2357              1556.1237              1556.3863
 Red. masses --     1.0554                 1.0957                 1.0919
 Frc consts  --     1.4963                 1.5633                 1.5584
 IR Inten    --    10.0574                 9.7141                10.8479
  Atom  AN      X      Y      Z        X      Y      Z        X      Y      Z
     1   6     0.00   0.00   0.00     0.00   0.00   0.00     0.00   0.00   0.00
     2   8     0.00   0.00   0.00     0.00   0.00   0.00     0.00   0.00   0.00
     3   8     0.00   0.00   0.00     0.00   0.00   0.00     0.00   0.00   0.00
     4   1     0.00   0.00   0.00     0.00   0.00   0.00     0.00   0.00   0.00
     5   6     0.00   0.00   0.00    -0.01  -0.02   0.00     0.00   0.00   0.00
     6   1     0.00   0.00   0.00     0.05   0.11  -0.09     0.00   0.00   0.00
     7   1     0.00   0.00   0.00     0.13   0.05   0.08     0.00   0.00   0.00
     8   6     0.00   0.00   0.00    -0.05  -0.05   0.00     0.00   0.00   0.00
     9   1     0.00   0.00   0.00     0.16   0.45  -0.32     0.00   0.01  -0.01
    10   1     0.00   0.00   0.00     0.46   0.21   0.30     0.01   0.00   0.01
    11   6     0.00   0.00   0.00    -0.04  -0.03   0.01     0.00   0.00   0.00
    12   1     0.00   0.00   0.00     0.11   0.26  -0.21     0.00   0.01   0.00
    13   1     0.00   0.00   0.00     0.29   0.11   0.17     0.01   0.00   0.00
    14   6     0.00   0.00   0.00    -0.01  -0.01   0.00     0.00   0.00   0.00
    15   1     0.00   0.00   0.00     0.08   0.02   0.04     0.00   0.00   0.00
    16   1     0.00   0.00   0.00     0.03   0.06  -0.06     0.00   0.00   0.00
    17   6     0.00   0.00   0.00     0.00   0.00   0.00     0.00   0.00   0.00
    18   8     0.00   0.00   0.00     0.00   0.00   0.00     0.00   0.00   0.00
    19   8     0.00   0.00   0.00     0.00   0.00   0.00     0.00   0.00   0.00
    20   6     0.00   0.00   0.00     0.00   0.00   0.00     0.00   0.00   0.00
    21   1     0.00  -0.01   0.00     0.00  -0.01   0.01     0.00   0.02  -0.01
    22   1     0.00  -0.01  -0.01    -0.01  -0.01  -0.01     0.01   0.01   0.02
    23   6     0.00   0.00   0.00     0.00   0.00   0.00     0.00   0.00   0.00
    24   1    -0.02   0.00  -0.01     0.00   0.00   0.00    -0.03  -0.02  -0.03
    25   1    -0.01  -0.02   0.02     0.00   0.01   0.00    -0.01  -0.04   0.02
    26   8     0.00   0.00   0.00     0.00   0.00   0.00     0.00   0.00   0.00
    27   6    -0.01   0.01   0.01     0.00   0.00   0.00     0.00   0.00   0.00
    28   8     0.00   0.00   0.00     0.00   0.00   0.00     0.00   0.00   0.00
    29   6     0.00  -0.02  -0.01     0.00   0.00   0.00    -0.01  -0.01   0.00
    30   1    -0.02   0.05  -0.01     0.00   0.00   0.00     0.01   0.01  -0.03
    31   6    -0.01  -0.01   0.01     0.00   0.00   0.00    -0.03  -0.02   0.00
    32   1     0.13   0.03   0.04     0.00   0.00   0.00     0.23   0.08   0.11
    33   1     0.04   0.10  -0.09     0.00   0.00   0.00     0.05   0.22  -0.15
    34   6     0.01   0.01   0.00     0.00   0.00   0.00    -0.04  -0.06   0.00
    35   1    -0.17  -0.04  -0.04    -0.01   0.00  -0.01     0.50   0.21   0.26
    36   1    -0.03  -0.14   0.09     0.00  -0.01   0.01     0.08   0.54  -0.28
    37   6     0.00   0.01   0.00     0.00   0.00   0.00    -0.01  -0.02   0.00
    38   1     0.00  -0.02   0.01     0.00   0.00   0.00     0.03   0.13  -0.09
    39   1    -0.01  -0.01  -0.02     0.00   0.00   0.00     0.14   0.05   0.06
    40   6     0.00   0.00   0.00     0.00   0.00   0.00     0.00   0.00   0.00
    41   8     0.00   0.00   0.00     0.00   0.00   0.00     0.00   0.00   0.00
    42   8     0.00   0.00   0.00     0.00   0.00   0.00     0.00   0.00   0.00
    43   1     0.00   0.00   0.00     0.00   0.00   0.00     0.00   0.00   0.00
    44   6    -0.02  -0.04  -0.03     0.00   0.00   0.00    -0.01   0.00  -0.01
    45   1     0.33   0.41   0.42     0.00   0.00   0.00     0.04   0.11   0.05
    46   1    -0.31   0.03   0.39     0.00   0.00   0.00    -0.02  -0.10   0.04
    47   1     0.25   0.12  -0.33     0.00   0.00   0.00     0.15   0.01  -0.01
                   106                    107                    108
                     A                      A                      A
 Frequencies --  1558.4312              1567.3453              1849.4834
 Red. masses --     1.0782                 1.0806                11.9392
 Frc consts  --     1.5428                 1.5640                24.0617
 IR Inten    --     0.1346                11.4128               289.4850
  Atom  AN      X      Y      Z        X      Y      Z        X      Y      Z
     1   6     0.00   0.00   0.00     0.00   0.00   0.00     0.00   0.00   0.00
     2   8     0.00   0.00   0.00     0.00   0.00   0.00     0.00   0.00   0.00
     3   8     0.00   0.00   0.00     0.00   0.00   0.00     0.00   0.00   0.00
     4   1     0.00   0.00   0.00     0.00   0.00   0.00     0.00   0.00   0.00
     5   6     0.00   0.00   0.00     0.00   0.00   0.00     0.00   0.00   0.00
     6   1     0.00   0.00   0.00     0.00   0.00   0.00     0.00   0.00   0.00
     7   1     0.00   0.00   0.00     0.00   0.00   0.00     0.00   0.00   0.00
     8   6     0.00   0.00   0.00     0.00   0.00   0.00     0.00   0.00   0.00
     9   1     0.00   0.00   0.00     0.00   0.00   0.00     0.00  -0.01   0.00
    10   1     0.00   0.00   0.00     0.00   0.00   0.00     0.00  -0.01   0.00
    11   6     0.00   0.00   0.00     0.00   0.00   0.00     0.00   0.00   0.00
    12   1    -0.01  -0.01   0.01     0.00   0.01  -0.01     0.00   0.01   0.01
    13   1    -0.02  -0.01  -0.01     0.01   0.00   0.00     0.00   0.01   0.00
    14   6     0.00   0.00   0.00     0.00   0.00   0.00    -0.01  -0.02   0.00
    15   1     0.01   0.00   0.00     0.00   0.00   0.00    -0.01  -0.06  -0.05
    16   1     0.01   0.00  -0.01     0.00   0.00   0.00     0.01  -0.08   0.00
    17   6     0.01  -0.01  -0.01     0.00   0.01   0.00     0.17   0.20   0.00
    18   8     0.00   0.01   0.01     0.00  -0.01   0.00    -0.01  -0.01   0.00
    19   8     0.00   0.00   0.00     0.00   0.00   0.00    -0.11  -0.12   0.00
    20   6     0.02   0.05   0.01    -0.03  -0.05   0.00     0.00   0.00   0.00
    21   1    -0.06  -0.45   0.18     0.10   0.44  -0.23     0.01  -0.02   0.00
    22   1    -0.29  -0.25  -0.31     0.34   0.23   0.30     0.00  -0.01  -0.02
    23   6    -0.02  -0.05  -0.01    -0.03  -0.04   0.00     0.00   0.01   0.00
    24   1     0.29   0.26   0.32     0.33   0.22   0.29     0.05  -0.04  -0.08
    25   1     0.06   0.46  -0.19     0.09   0.43  -0.22     0.08  -0.07  -0.02
    26   8     0.00  -0.01  -0.01     0.00  -0.01   0.00    -0.03  -0.02   0.01
    27   6    -0.01   0.01   0.01     0.00   0.01   0.00     0.49   0.57   0.02
    28   8     0.00   0.00   0.00     0.00   0.00   0.00    -0.33  -0.36   0.00
    29   6     0.00   0.00   0.00     0.00   0.00   0.00    -0.02  -0.05  -0.02
    30   1     0.00   0.00   0.00     0.00   0.00   0.00     0.07  -0.22  -0.05
    31   6     0.00   0.00   0.00     0.00   0.00   0.00     0.00   0.01   0.00
    32   1     0.02   0.01   0.01     0.01   0.00   0.00     0.00   0.04   0.02
    33   1     0.01   0.02  -0.01     0.00   0.01  -0.01     0.00   0.03   0.02
    34   6     0.00   0.00   0.00     0.00   0.00   0.00    -0.01   0.00   0.00
    35   1     0.03   0.01   0.02     0.00   0.00   0.00     0.01  -0.01  -0.02
    36   1     0.00   0.03  -0.02     0.00   0.00   0.00     0.00  -0.01  -0.01
    37   6     0.00   0.00   0.00     0.00   0.00   0.00     0.00   0.00   0.00
    38   1     0.00   0.01  -0.01     0.00   0.00   0.00     0.00   0.01   0.00
    39   1     0.01   0.00   0.00     0.00   0.00   0.00     0.00   0.00   0.00
    40   6     0.00   0.00   0.00     0.00   0.00   0.00    -0.01   0.00   0.00
    41   8     0.00   0.00   0.00     0.00   0.00   0.00     0.00   0.00   0.00
    42   8     0.00   0.00   0.00     0.00   0.00   0.00     0.00   0.00   0.00
    43   1     0.00   0.00   0.00     0.00   0.00   0.00     0.00   0.00   0.00
    44   6     0.00   0.00   0.00     0.00   0.00   0.00     0.00  -0.01   0.00
    45   1     0.00   0.03   0.00     0.01   0.02   0.01     0.00  -0.01   0.00
    46   1     0.01  -0.02  -0.01    -0.01  -0.01   0.01     0.00   0.06  -0.01
    47   1     0.03   0.00   0.00     0.02   0.00  -0.01    -0.02  -0.01  -0.04
                   109                    110                    111
                     A                      A                      A
 Frequencies --  1858.0766              1874.4539              1874.6563
 Red. masses --    11.4069                 9.9909                10.0063
 Frc consts  --    23.2031                20.6825                20.7188
 IR Inten    --    71.4870               282.0958               266.3878
  Atom  AN      X      Y      Z        X      Y      Z        X      Y      Z
     1   6     0.00   0.00   0.02    -0.02   0.07   0.27    -0.05   0.17   0.64
     2   8     0.00   0.00  -0.01     0.01  -0.04  -0.17     0.03  -0.09  -0.41
     3   8     0.00   0.00   0.00     0.00   0.00  -0.02     0.00   0.00  -0.05
     4   1     0.00   0.00   0.01    -0.01  -0.08   0.15    -0.01  -0.18   0.34
     5   6     0.00   0.00   0.00     0.00  -0.01  -0.02     0.00  -0.03  -0.05
     6   1     0.01   0.00   0.00     0.03  -0.05  -0.03     0.06  -0.13  -0.07
     7   1     0.00   0.01   0.00    -0.02   0.06   0.06    -0.04   0.14   0.15
     8   6    -0.01   0.00   0.00     0.00   0.00   0.00     0.00  -0.01  -0.01
     9   1     0.00  -0.01  -0.01    -0.01   0.01   0.01    -0.03   0.01   0.03
    10   1     0.01  -0.01  -0.01     0.00   0.00   0.00     0.00  -0.01  -0.01
    11   6     0.00   0.01   0.00     0.00   0.00   0.00     0.00   0.00   0.00
    12   1     0.00   0.03   0.02     0.00   0.00   0.00     0.00   0.00   0.00
    13   1     0.00   0.04   0.01     0.00   0.00   0.00     0.00   0.00   0.00
    14   6    -0.02  -0.04  -0.01     0.00   0.00   0.00     0.00   0.00   0.00
    15   1    -0.03  -0.16  -0.14     0.00   0.00   0.00     0.00   0.00   0.00
    16   1     0.04  -0.22  -0.01     0.00   0.00   0.00     0.00   0.00   0.00
    17   6     0.48   0.56   0.00     0.00   0.00   0.00    -0.01  -0.01   0.00
    18   8    -0.04  -0.02   0.01     0.00   0.00   0.00     0.00   0.00   0.00
    19   8    -0.32  -0.35   0.01     0.00   0.00   0.00     0.01   0.01   0.00
    20   6     0.01   0.02   0.00     0.00   0.00   0.00     0.00   0.00   0.00
    21   1     0.09  -0.07  -0.03     0.00   0.00   0.00     0.00   0.00   0.00
    22   1     0.07  -0.04  -0.09     0.00   0.00   0.00     0.00   0.00   0.00
    23   6    -0.01  -0.01   0.00     0.00   0.00   0.00     0.00   0.00   0.00
    24   1    -0.04   0.02   0.04     0.00   0.00   0.00     0.00   0.00   0.00
    25   1    -0.05   0.03   0.02     0.00   0.00   0.00     0.00   0.00   0.00
    26   8     0.02   0.00  -0.01     0.00   0.00   0.00     0.00   0.00   0.00
    27   6    -0.17  -0.19   0.00     0.00  -0.01   0.00     0.01   0.01   0.00
    28   8     0.11   0.12   0.00     0.00   0.00   0.00     0.00   0.00   0.00
    29   6     0.01   0.01   0.01     0.00   0.00   0.00     0.00   0.00   0.00
    30   1    -0.02   0.07   0.02     0.00   0.00   0.00     0.00   0.00   0.00
    31   6     0.00   0.00   0.00     0.00   0.00   0.00     0.00   0.00   0.00
    32   1     0.00  -0.01   0.00     0.00   0.00   0.00     0.00   0.00   0.00
    33   1     0.00  -0.01  -0.01     0.00   0.00   0.00     0.00   0.00   0.00
    34   6     0.00   0.00   0.00     0.01  -0.01   0.00     0.00   0.00   0.00
    35   1     0.00   0.00   0.00    -0.03   0.01   0.02     0.01  -0.01  -0.01
    36   1     0.00   0.00   0.00     0.01  -0.01   0.00     0.00   0.00   0.00
    37   6     0.00   0.00   0.00     0.03  -0.05  -0.01    -0.01   0.02   0.00
    38   1     0.00   0.00   0.00    -0.10   0.16   0.08     0.04  -0.07  -0.03
    39   1     0.00   0.00   0.00     0.05  -0.11  -0.11    -0.02   0.05   0.05
    40   6     0.01  -0.01   0.00    -0.47   0.47  -0.02     0.20  -0.20   0.01
    41   8    -0.01   0.00   0.00     0.31  -0.29   0.03    -0.13   0.12  -0.01
    42   8     0.00   0.00   0.00     0.04  -0.03   0.01    -0.02   0.01   0.00
    43   1     0.01   0.00   0.00    -0.33   0.07  -0.20     0.14  -0.03   0.08
    44   6     0.00   0.00   0.00     0.00   0.00   0.00     0.00   0.00   0.00
    45   1     0.00   0.01   0.00     0.00   0.00   0.00     0.00   0.00   0.00
    46   1     0.00  -0.02   0.00     0.00   0.00   0.00     0.00   0.00   0.00
    47   1     0.01   0.00   0.01     0.00   0.00   0.00     0.00   0.00   0.00
                   112                    113                    114
                     A                      A                      A
 Frequencies --  3038.7506              3042.8075              3046.1929
 Red. masses --     1.0620                 1.0790                 1.0571
 Frc consts  --     5.7777                 5.8858                 5.7792
 IR Inten    --     8.9838                 2.6254                 0.1365
  Atom  AN      X      Y      Z        X      Y      Z        X      Y      Z
     1   6     0.00   0.00   0.00     0.00   0.00   0.00     0.00   0.00   0.00
     2   8     0.00   0.00   0.00     0.00   0.00   0.00     0.00   0.00   0.00
     3   8     0.00   0.00   0.00     0.00   0.00   0.00     0.00   0.00   0.00
     4   1     0.00   0.00   0.00     0.00   0.00   0.00     0.00   0.00   0.00
     5   6     0.01   0.01   0.01     0.00   0.00   0.00     0.00   0.00   0.00
     6   1    -0.14  -0.02  -0.13     0.00   0.00   0.00     0.00   0.00   0.00
     7   1     0.00  -0.05   0.05     0.00   0.00   0.00     0.00   0.00   0.00
     8   6    -0.05  -0.03  -0.02     0.00   0.00   0.00     0.00   0.00   0.00
     9   1     0.62   0.12   0.56     0.00   0.00   0.00     0.00   0.00   0.00
    10   1     0.02   0.29  -0.32     0.00   0.00   0.00     0.00   0.00   0.00
    11   6     0.01   0.01   0.01     0.00   0.00   0.00     0.00   0.00   0.00
    12   1    -0.15  -0.03  -0.14     0.00   0.00   0.00     0.00   0.00   0.00
    13   1     0.00  -0.07   0.08     0.00   0.00   0.00     0.00   0.00   0.00
    14   6     0.00   0.00   0.00     0.00   0.00   0.00     0.00   0.00   0.00
    15   1     0.00  -0.03   0.03     0.00   0.00   0.00     0.00   0.00   0.00
    16   1    -0.02   0.00  -0.02     0.00   0.00   0.00     0.00   0.00   0.00
    17   6     0.00   0.00   0.00     0.00   0.00   0.00     0.00   0.00   0.00
    18   8     0.00   0.00   0.00     0.00   0.00   0.00     0.00   0.00   0.00
    19   8     0.00   0.00   0.00     0.00   0.00   0.00     0.00   0.00   0.00
    20   6     0.00   0.00   0.00     0.00   0.00   0.00     0.00   0.00   0.00
    21   1     0.00   0.00   0.00     0.00   0.00   0.00     0.00   0.00   0.00
    22   1     0.00   0.00   0.00     0.00   0.00   0.00     0.00   0.00   0.00
    23   6     0.00   0.00   0.00     0.00   0.00   0.00     0.00   0.00   0.00
    24   1     0.00   0.00   0.00     0.00   0.00   0.00     0.00   0.00   0.00
    25   1     0.00   0.00   0.00     0.00   0.00   0.00     0.00   0.00   0.00
    26   8     0.00   0.00   0.00     0.00   0.00   0.00     0.00   0.00   0.00
    27   6     0.00   0.00   0.00     0.00   0.00   0.00     0.00   0.00   0.00
    28   8     0.00   0.00   0.00     0.00   0.00   0.00     0.00   0.00   0.00
    29   6     0.00   0.00   0.00    -0.06  -0.01  -0.04     0.01   0.00   0.01
    30   1     0.00   0.00   0.00     0.74   0.17   0.51    -0.09  -0.02  -0.06
    31   6     0.00   0.00   0.00     0.02   0.01   0.01     0.02   0.03   0.00
    32   1     0.00   0.00   0.00     0.01  -0.07   0.06     0.02  -0.32   0.25
    33   1     0.00   0.00   0.00    -0.27  -0.04  -0.20    -0.30  -0.03  -0.22
    34   6     0.00   0.00   0.00     0.00   0.00   0.00    -0.03  -0.04   0.01
    35   1     0.00   0.00   0.00     0.00  -0.03   0.02    -0.06   0.46  -0.36
    36   1     0.00   0.00   0.00     0.00   0.00   0.00     0.40   0.04   0.28
    37   6     0.00   0.00   0.00     0.00   0.00   0.00     0.00   0.01   0.00
    38   1     0.00   0.00   0.00     0.01   0.00   0.01    -0.06   0.00  -0.04
    39   1     0.00   0.00   0.00     0.00   0.02  -0.01     0.02  -0.12   0.10
    40   6     0.00   0.00   0.00     0.00   0.00   0.00     0.00   0.00   0.00
    41   8     0.00   0.00   0.00     0.00   0.00   0.00     0.00   0.00   0.00
    42   8     0.00   0.00   0.00     0.00   0.00   0.00     0.00   0.00   0.00
    43   1     0.00   0.00   0.00     0.00   0.00   0.00     0.00   0.00   0.00
    44   6     0.00   0.00   0.00     0.01   0.00   0.01    -0.01   0.01  -0.01
    45   1     0.00   0.00   0.00     0.02   0.00  -0.01    -0.09   0.01   0.06
    46   1     0.00   0.00   0.00    -0.14  -0.03  -0.10     0.15   0.03   0.10
    47   1     0.00   0.00   0.00     0.00   0.02   0.01     0.00  -0.13  -0.06
                   115                    116                    117
                     A                      A                      A
 Frequencies --  3049.5716              3054.8785              3056.5434
 Red. masses --     1.0598                 1.0572                 1.0428
 Frc consts  --     5.8068                 5.8128                 5.7402
 IR Inten    --     3.0424                23.4150                17.0092
  Atom  AN      X      Y      Z        X      Y      Z        X      Y      Z
     1   6     0.00   0.00   0.00     0.00   0.00   0.00     0.00   0.00   0.00
     2   8     0.00   0.00   0.00     0.00   0.00   0.00     0.00   0.00   0.00
     3   8     0.00   0.00   0.00     0.00   0.00   0.00     0.00   0.00   0.00
     4   1     0.00   0.00   0.00     0.00   0.00   0.00     0.00   0.00   0.00
     5   6     0.00   0.00   0.00     0.00   0.00   0.00     0.00   0.00   0.00
     6   1    -0.05  -0.01  -0.04     0.00   0.00   0.00     0.00   0.00   0.00
     7   1     0.00  -0.02   0.02     0.00   0.00   0.00     0.00   0.00   0.00
     8   6     0.00   0.00   0.00     0.00   0.00   0.00     0.00   0.00   0.00
     9   1     0.04   0.01   0.03     0.00   0.00   0.00     0.00   0.00   0.00
    10   1     0.00   0.01  -0.01     0.00   0.00   0.00     0.00   0.00   0.00
    11   6    -0.02  -0.02   0.00     0.00   0.00   0.00     0.00   0.00   0.00
    12   1     0.24   0.04   0.22     0.00   0.00   0.00     0.00   0.00   0.00
    13   1     0.02   0.23  -0.24     0.00   0.00   0.00     0.00   0.00   0.00
    14   6     0.04   0.04  -0.01     0.00   0.00   0.00     0.00   0.00   0.00
    15   1    -0.06  -0.42   0.46     0.00   0.00   0.00     0.00   0.00   0.00
    16   1    -0.45  -0.07  -0.40     0.00   0.00   0.00     0.00   0.00   0.00
    17   6     0.00   0.00   0.00     0.00   0.00   0.00     0.00   0.00   0.00
    18   8     0.00   0.00   0.00     0.00   0.00   0.00     0.00   0.00   0.00
    19   8     0.00   0.00   0.00     0.00   0.00   0.00     0.00   0.00   0.00
    20   6     0.00   0.00   0.00     0.00   0.00   0.00     0.00   0.00   0.00
    21   1     0.01   0.00   0.01     0.00   0.00   0.00     0.00   0.00   0.00
    22   1     0.00   0.01  -0.01     0.00   0.00   0.00     0.00   0.00   0.00
    23   6     0.00   0.00   0.00     0.00   0.00   0.00     0.00   0.00   0.00
    24   1     0.00   0.00   0.00     0.00   0.00   0.00     0.00   0.00   0.00
    25   1     0.00   0.00   0.00     0.00   0.00   0.00    -0.01   0.00  -0.01
    26   8     0.00   0.00   0.00     0.00   0.00   0.00     0.00   0.00   0.00
    27   6     0.00   0.00   0.00     0.00   0.00   0.00     0.00   0.00   0.00
    28   8     0.00   0.00   0.00     0.00   0.00   0.00     0.00   0.00   0.00
    29   6     0.00   0.00   0.00    -0.01   0.00  -0.01    -0.02   0.00  -0.01
    30   1     0.00   0.00   0.00     0.14   0.03   0.09     0.21   0.05   0.14
    31   6     0.00   0.00   0.00    -0.03  -0.03   0.00    -0.02  -0.02   0.00
    32   1     0.00   0.00   0.00    -0.02   0.33  -0.26    -0.01   0.24  -0.19
    33   1     0.00   0.00   0.00     0.38   0.04   0.27     0.20   0.02   0.14
    34   6     0.00   0.00   0.00    -0.02  -0.03   0.01     0.00   0.00   0.00
    35   1     0.00   0.00   0.00    -0.04   0.33  -0.25     0.00   0.04  -0.03
    36   1     0.00   0.00   0.00     0.25   0.03   0.17    -0.03   0.00  -0.02
    37   6     0.00   0.00   0.00     0.01   0.02  -0.01     0.00   0.01   0.00
    38   1     0.00   0.00   0.00    -0.14  -0.01  -0.10    -0.03   0.00  -0.02
    39   1     0.00   0.00   0.00     0.04  -0.27   0.22     0.01  -0.07   0.06
    40   6     0.00   0.00   0.00     0.00   0.00   0.00     0.00   0.00   0.00
    41   8     0.00   0.00   0.00     0.00   0.00   0.00     0.00   0.00   0.00
    42   8     0.00   0.00   0.00     0.00   0.00   0.00     0.00   0.00   0.00
    43   1     0.00   0.00   0.00     0.00   0.00   0.00     0.00   0.00   0.00
    44   6     0.00   0.00   0.00     0.01  -0.01   0.02    -0.01   0.03  -0.03
    45   1     0.00   0.00   0.00     0.15  -0.01  -0.09    -0.35   0.04   0.23
    46   1     0.00   0.00   0.00    -0.26  -0.05  -0.18     0.49   0.09   0.35
    47   1     0.00   0.00   0.00     0.00   0.15   0.07     0.02  -0.43  -0.19
                   118                    119                    120
                     A                      A                      A
 Frequencies --  3058.9147              3065.3972              3065.9572
 Red. masses --     1.0606                 1.0618                 1.0628
 Frc consts  --     5.8471                 5.8782                 5.8862
 IR Inten    --    14.6084                35.3285                28.3913
  Atom  AN      X      Y      Z        X      Y      Z        X      Y      Z
     1   6     0.00   0.00   0.00     0.00   0.00   0.00     0.00   0.00   0.00
     2   8     0.00   0.00   0.00     0.00   0.00   0.00     0.00   0.00   0.00
     3   8     0.00   0.00   0.00     0.00   0.00   0.00     0.00   0.00   0.00
     4   1     0.00   0.00   0.00     0.00   0.00   0.00     0.00   0.00   0.00
     5   6    -0.02  -0.01  -0.01    -0.05  -0.03  -0.02     0.00   0.00   0.00
     6   1     0.28   0.05   0.26     0.58   0.10   0.53     0.00   0.00   0.00
     7   1     0.01   0.11  -0.13     0.02   0.24  -0.27     0.00   0.00   0.00
     8   6     0.01   0.00   0.01    -0.01  -0.01   0.00     0.00   0.00   0.00
     9   1    -0.10  -0.02  -0.09     0.16   0.03   0.14     0.00   0.00   0.00
    10   1     0.01   0.02  -0.02     0.01   0.14  -0.15     0.00   0.00   0.00
    11   6     0.04   0.04   0.00    -0.02  -0.02   0.00     0.00   0.00   0.00
    12   1    -0.39  -0.07  -0.35     0.18   0.04   0.17     0.00   0.00   0.00
    13   1    -0.04  -0.38   0.40     0.02   0.19  -0.20     0.00   0.00   0.00
    14   6     0.02   0.02   0.00    -0.01  -0.01   0.00     0.00   0.00   0.00
    15   1    -0.03  -0.22   0.24     0.01   0.06  -0.07     0.00   0.00   0.00
    16   1    -0.24  -0.04  -0.20     0.08   0.01   0.07     0.00   0.00   0.00
    17   6     0.00   0.00   0.00     0.00   0.00   0.00     0.00   0.00   0.00
    18   8     0.00   0.00   0.00     0.00   0.00   0.00     0.00   0.00   0.00
    19   8     0.00   0.00   0.00     0.00   0.00   0.00     0.00   0.00   0.00
    20   6     0.00   0.00   0.00     0.00   0.00   0.00     0.00   0.00   0.00
    21   1     0.01   0.00   0.01     0.00   0.00  -0.01     0.00   0.00   0.00
    22   1     0.00   0.01  -0.01     0.00  -0.01   0.01     0.00   0.00   0.00
    23   6     0.00   0.00   0.00     0.00   0.00   0.00     0.00   0.00   0.00
    24   1     0.00   0.00   0.00     0.00   0.00   0.00     0.00   0.00   0.00
    25   1     0.00   0.00   0.00     0.00   0.00   0.00     0.00   0.00   0.00
    26   8     0.00   0.00   0.00     0.00   0.00   0.00     0.00   0.00   0.00
    27   6     0.00   0.00   0.00     0.00   0.00   0.00     0.00   0.00   0.00
    28   8     0.00   0.00   0.00     0.00   0.00   0.00     0.00   0.00   0.00
    29   6     0.00   0.00   0.00     0.00   0.00   0.00     0.00   0.00   0.00
    30   1     0.00   0.00   0.00     0.00   0.00   0.00     0.04   0.01   0.03
    31   6     0.00   0.00   0.00     0.00   0.00   0.00    -0.01  -0.01   0.00
    32   1     0.00   0.00   0.00     0.00   0.00   0.00    -0.01   0.15  -0.11
    33   1     0.00   0.00   0.00     0.00   0.00   0.00     0.11   0.01   0.08
    34   6     0.00   0.00   0.00     0.00   0.00   0.00    -0.02  -0.02  -0.01
    35   1     0.00   0.00   0.00     0.00   0.00   0.00    -0.02   0.15  -0.12
    36   1     0.00   0.00   0.00     0.00   0.00   0.00     0.29   0.04   0.20
    37   6     0.00   0.00   0.00     0.00   0.00   0.00    -0.02  -0.05   0.02
    38   1     0.00   0.00   0.00     0.00   0.00   0.00     0.29   0.02   0.20
    39   1     0.00   0.00   0.00     0.00  -0.01   0.00    -0.08   0.63  -0.50
    40   6     0.00   0.00   0.00     0.00   0.00   0.00     0.00   0.00   0.00
    41   8     0.00   0.00   0.00     0.00   0.00   0.00     0.00   0.00   0.00
    42   8     0.00   0.00   0.00     0.00   0.00   0.00     0.00   0.00   0.00
    43   1     0.00   0.00   0.00     0.00   0.00   0.00     0.00   0.00   0.00
    44   6     0.00   0.00   0.00     0.00   0.00   0.00     0.00   0.00   0.00
    45   1     0.00   0.00   0.00     0.00   0.00   0.00     0.00   0.00   0.00
    46   1     0.00   0.00   0.00     0.00   0.00   0.00    -0.02   0.00  -0.01
    47   1     0.00   0.00   0.00     0.00   0.00   0.00     0.00  -0.01  -0.01
                   121                    122                    123
                     A                      A                      A
 Frequencies --  3075.0970              3077.7101              3079.8052
 Red. masses --     1.0964                 1.0574                 1.0987
 Frc consts  --     6.1086                 5.9014                 6.1399
 IR Inten    --     0.9626                 0.0727                 0.1689
  Atom  AN      X      Y      Z        X      Y      Z        X      Y      Z
     1   6     0.00   0.00   0.00     0.00   0.00   0.00     0.00   0.00   0.00
     2   8     0.00   0.00   0.00     0.00   0.00   0.00     0.00   0.00   0.00
     3   8     0.00   0.00   0.00     0.00   0.00   0.00     0.00   0.00   0.00
     4   1     0.00   0.00   0.00     0.00   0.00   0.00     0.00   0.00   0.00
     5   6     0.00   0.01   0.00     0.00   0.00   0.00     0.00   0.00   0.00
     6   1    -0.02   0.00  -0.02     0.00   0.00   0.00     0.00   0.00   0.00
     7   1    -0.01  -0.06   0.07     0.00   0.00   0.00     0.00   0.00   0.00
     8   6     0.01  -0.02   0.04     0.00   0.00   0.00     0.00   0.00   0.00
     9   1    -0.13  -0.03  -0.11     0.00   0.00   0.00     0.00   0.00   0.00
    10   1     0.04   0.32  -0.32     0.00   0.00   0.00     0.00   0.00   0.00
    11   6    -0.02   0.02  -0.05     0.00   0.00   0.00     0.00   0.00   0.00
    12   1     0.34   0.08   0.30     0.00   0.00   0.00     0.00   0.00   0.00
    13   1    -0.05  -0.30   0.29     0.00   0.00  -0.01     0.00   0.00   0.00
    14   6     0.02  -0.02   0.05     0.00   0.00   0.00     0.00   0.00   0.00
    15   1     0.06   0.29  -0.30     0.00   0.01  -0.01     0.00   0.00   0.00
    16   1    -0.32  -0.07  -0.27     0.01   0.00   0.01     0.00   0.00   0.00
    17   6     0.00   0.00   0.00     0.00   0.00   0.00     0.00   0.00   0.00
    18   8     0.00   0.00   0.00     0.00   0.00   0.00     0.00   0.00   0.00
    19   8     0.00   0.00   0.00     0.00   0.00   0.00     0.00   0.00   0.00
    20   6     0.00   0.00   0.00    -0.03  -0.04   0.00     0.00   0.00   0.00
    21   1     0.00   0.00   0.00     0.35   0.08   0.37     0.01   0.00   0.01
    22   1     0.00   0.00   0.00     0.01   0.38  -0.36     0.00   0.01  -0.01
    23   6     0.00   0.00   0.00     0.03   0.03   0.00     0.00   0.00   0.00
    24   1     0.00   0.00   0.00    -0.01  -0.35   0.34     0.00   0.00   0.00
    25   1     0.00   0.00   0.00    -0.31  -0.07  -0.34     0.00   0.00   0.00
    26   8     0.00   0.00   0.00     0.00   0.00   0.00     0.00   0.00   0.00
    27   6     0.00   0.00   0.00     0.00   0.00   0.00     0.00   0.00   0.00
    28   8     0.00   0.00   0.00     0.00   0.00   0.00     0.00   0.00   0.00
    29   6     0.00   0.00   0.00     0.00   0.00   0.00     0.01   0.00   0.01
    30   1     0.00   0.00   0.00     0.00   0.00   0.00    -0.10  -0.02  -0.06
    31   6     0.00   0.00   0.00     0.00   0.00   0.00     0.03  -0.03   0.05
    32   1     0.00   0.00   0.00     0.00  -0.01   0.01    -0.01   0.40  -0.31
    33   1     0.00   0.00   0.00     0.00   0.00   0.00    -0.37  -0.06  -0.25
    34   6     0.00   0.00   0.00     0.00   0.00   0.00    -0.04   0.02  -0.05
    35   1     0.00   0.00   0.00     0.00   0.00   0.00     0.03  -0.36   0.27
    36   1     0.00   0.00   0.00     0.00   0.00   0.00     0.43   0.07   0.29
    37   6     0.00   0.00   0.00     0.00   0.00   0.00     0.01   0.01   0.00
    38   1     0.00   0.00   0.00     0.00   0.00   0.00    -0.15  -0.02  -0.10
    39   1     0.00   0.00   0.00     0.00   0.00   0.00     0.01  -0.07   0.05
    40   6     0.00   0.00   0.00     0.00   0.00   0.00     0.00   0.00   0.00
    41   8     0.00   0.00   0.00     0.00   0.00   0.00     0.00   0.00   0.00
    42   8     0.00   0.00   0.00     0.00   0.00   0.00     0.00   0.00   0.00
    43   1     0.00   0.00   0.00     0.00   0.00   0.00     0.00   0.00   0.00
    44   6     0.00   0.00   0.00     0.00   0.00   0.00     0.00   0.00   0.00
    45   1     0.00   0.00   0.00     0.00   0.00   0.00     0.00   0.00   0.00
    46   1     0.00   0.00   0.00     0.00   0.00   0.00     0.05   0.01   0.03
    47   1     0.00   0.00   0.00     0.00   0.00   0.00     0.00   0.04   0.02
                   124                    125                    126
                     A                      A                      A
 Frequencies --  3084.2506              3085.6819              3104.4949
 Red. masses --     1.0555                 1.0981                 1.1019
 Frc consts  --     5.9158                 6.1605                 6.2572
 IR Inten    --    23.5877                 0.3421                33.8218
  Atom  AN      X      Y      Z        X      Y      Z        X      Y      Z
     1   6     0.00   0.00   0.00     0.00   0.00   0.00     0.00   0.00   0.00
     2   8     0.00   0.00   0.00     0.00   0.00   0.00     0.00   0.00   0.00
     3   8     0.00   0.00   0.00     0.00   0.00   0.00     0.00   0.00   0.00
     4   1     0.00   0.00   0.00     0.00   0.00   0.00     0.00   0.00   0.00
     5   6     0.00   0.00   0.00     0.00  -0.01   0.01     0.00   0.00   0.00
     6   1     0.00   0.00   0.00     0.01   0.00   0.01     0.00   0.00   0.00
     7   1     0.00   0.00   0.00     0.02   0.14  -0.14     0.00   0.00   0.00
     8   6     0.00   0.00   0.00    -0.01   0.03  -0.05     0.00   0.00   0.00
     9   1     0.00   0.00   0.00     0.24   0.06   0.20     0.00   0.00   0.00
    10   1     0.00   0.00   0.00    -0.06  -0.44   0.45     0.00   0.00   0.00
    11   6     0.00   0.00   0.00     0.00   0.00   0.00     0.00   0.00   0.00
    12   1     0.00   0.00   0.00    -0.05  -0.01  -0.04     0.00   0.00   0.00
    13   1     0.00   0.00   0.00     0.01   0.01  -0.02     0.00   0.00   0.00
    14   6     0.00   0.00   0.00     0.03  -0.02   0.05     0.00   0.00   0.00
    15   1     0.00   0.01  -0.01     0.06   0.31  -0.32     0.00   0.00   0.00
    16   1     0.00   0.00   0.00    -0.38  -0.08  -0.31     0.00   0.00   0.00
    17   6     0.00   0.00   0.00     0.00   0.00   0.00     0.00   0.00   0.00
    18   8     0.00   0.00   0.00     0.00   0.00   0.00     0.00   0.00   0.00
    19   8     0.00   0.00   0.00     0.00   0.00   0.00     0.00   0.00   0.00
    20   6    -0.03  -0.03   0.00     0.00   0.00   0.00     0.00   0.00   0.00
    21   1     0.33   0.07   0.34     0.00   0.00   0.00     0.00   0.00   0.00
    22   1     0.02   0.34  -0.33     0.00  -0.01   0.01     0.00   0.00   0.00
    23   6    -0.03  -0.04   0.00     0.00   0.00   0.00     0.00   0.00   0.00
    24   1     0.02   0.39  -0.37     0.00   0.00   0.00     0.00   0.00   0.00
    25   1     0.34   0.08   0.36     0.00   0.00   0.00     0.00   0.00   0.00
    26   8     0.00   0.00   0.00     0.00   0.00   0.00     0.00   0.00   0.00
    27   6     0.00   0.00   0.00     0.00   0.00   0.00     0.00   0.00   0.00
    28   8     0.00   0.00   0.00     0.00   0.00   0.00     0.00   0.00   0.00
    29   6     0.00   0.00   0.00     0.00   0.00   0.00     0.01   0.00   0.01
    30   1     0.01   0.00   0.01     0.00   0.00   0.00    -0.10  -0.02  -0.06
    31   6     0.00   0.00   0.00     0.00   0.00   0.00     0.03  -0.03   0.05
    32   1     0.00   0.00   0.00     0.00   0.00   0.00    -0.01   0.40  -0.30
    33   1     0.01   0.00   0.00     0.00   0.00   0.00    -0.39  -0.06  -0.27
    34   6     0.00   0.00   0.00     0.00   0.00   0.00     0.03  -0.02   0.04
    35   1     0.00   0.00   0.00     0.00   0.00   0.00    -0.03   0.35  -0.26
    36   1     0.00   0.00   0.00     0.00   0.00   0.00    -0.37  -0.06  -0.25
    37   6     0.00   0.00   0.00     0.00   0.00   0.00    -0.02   0.00  -0.02
    38   1     0.00   0.00   0.00     0.00   0.00   0.00     0.25   0.03   0.17
    39   1     0.00   0.00   0.00     0.00   0.00   0.00     0.00  -0.04   0.03
    40   6     0.00   0.00   0.00     0.00   0.00   0.00     0.00   0.00   0.00
    41   8     0.00   0.00   0.00     0.00   0.00   0.00     0.00   0.00   0.00
    42   8     0.00   0.00   0.00     0.00   0.00   0.00     0.00   0.00   0.00
    43   1     0.00   0.00   0.00     0.00   0.00   0.00     0.00   0.00   0.00
    44   6     0.00   0.00   0.00     0.00   0.00   0.00     0.00   0.00   0.00
    45   1    -0.01   0.00   0.00     0.00   0.00   0.00     0.05   0.00  -0.04
    46   1     0.00   0.00   0.00     0.00   0.00   0.00    -0.01   0.00  -0.01
    47   1     0.00   0.00   0.00     0.00   0.00   0.00     0.00   0.01   0.00
                   127                    128                    129
                     A                      A                      A
 Frequencies --  3109.7332              3121.1820              3132.3537
 Red. masses --     1.1027                 1.1059                 1.0982
 Frc consts  --     6.2826                 6.3475                 6.3488
 IR Inten    --    33.3106                 0.0354                27.2750
  Atom  AN      X      Y      Z        X      Y      Z        X      Y      Z
     1   6     0.00   0.00   0.00     0.00   0.00   0.00     0.00   0.00   0.00
     2   8     0.00   0.00   0.00     0.00   0.00   0.00     0.00   0.00   0.00
     3   8     0.00   0.00   0.00     0.00   0.00   0.00     0.00   0.00   0.00
     4   1     0.00   0.00   0.00     0.00   0.00   0.00     0.00   0.00   0.00
     5   6     0.00  -0.01   0.02     0.00   0.00   0.00     0.00   0.00   0.00
     6   1    -0.05  -0.01  -0.05     0.00   0.00   0.00     0.00   0.00   0.00
     7   1     0.02   0.18  -0.19     0.00   0.00   0.00     0.00   0.00   0.00
     8   6    -0.01   0.02  -0.03     0.00   0.00   0.00     0.00   0.00   0.00
     9   1     0.17   0.04   0.15     0.00   0.00   0.00     0.00   0.00   0.00
    10   1    -0.03  -0.24   0.23     0.00   0.00   0.00     0.00   0.00   0.00
    11   6    -0.03   0.02  -0.06     0.00   0.00   0.00     0.00   0.00   0.00
    12   1     0.39   0.09   0.34     0.00   0.00   0.00     0.00   0.00   0.00
    13   1    -0.06  -0.38   0.38     0.00   0.00   0.00     0.00   0.00   0.00
    14   6    -0.02   0.01  -0.03     0.00   0.00   0.00     0.00   0.00   0.00
    15   1    -0.04  -0.21   0.22     0.00   0.00   0.00     0.00   0.00   0.00
    16   1     0.24   0.05   0.19     0.00   0.00   0.00     0.00   0.00   0.00
    17   6     0.00   0.00   0.00     0.00   0.00   0.00     0.00   0.00   0.00
    18   8     0.00   0.00   0.00     0.00   0.00   0.00     0.00   0.00   0.00
    19   8     0.00   0.00   0.00     0.00   0.00   0.00     0.00   0.00   0.00
    20   6     0.00   0.00   0.00     0.03  -0.02   0.06     0.00   0.00   0.00
    21   1    -0.01   0.00  -0.01    -0.35  -0.09  -0.35     0.01   0.00   0.01
    22   1     0.00   0.01  -0.01     0.03   0.37  -0.34     0.00  -0.01   0.01
    23   6     0.00   0.00   0.00    -0.03   0.02  -0.06     0.00   0.00   0.00
    24   1     0.00   0.00   0.00    -0.03  -0.35   0.32     0.00   0.00   0.00
    25   1     0.00   0.00   0.00     0.35   0.09   0.36     0.00   0.00   0.00
    26   8     0.00   0.00   0.00     0.00   0.00   0.00     0.00   0.00   0.00
    27   6     0.00   0.00   0.00     0.00   0.00   0.00     0.00   0.00   0.00
    28   8     0.00   0.00   0.00     0.00   0.00   0.00     0.00   0.00   0.00
    29   6     0.00   0.00   0.00     0.00   0.00   0.00     0.01   0.00   0.01
    30   1     0.00   0.00   0.00     0.00   0.00   0.00    -0.10  -0.02  -0.07
    31   6     0.00   0.00   0.00     0.00   0.00   0.00     0.00   0.00   0.00
    32   1     0.00   0.00   0.00     0.00   0.00   0.00     0.00   0.02  -0.01
    33   1     0.00   0.00   0.00     0.00   0.00   0.00    -0.04  -0.01  -0.02
    34   6     0.00   0.00   0.00     0.00   0.00   0.00     0.00   0.00   0.00
    35   1     0.00   0.00   0.00     0.00   0.00   0.00     0.00  -0.04   0.03
    36   1     0.00   0.00   0.00     0.00   0.00   0.00    -0.01   0.00  -0.01
    37   6     0.00   0.00   0.00     0.00   0.00   0.00     0.00   0.00   0.00
    38   1     0.00   0.00   0.00     0.00   0.00   0.00    -0.04  -0.01  -0.03
    39   1     0.00   0.00   0.00     0.00   0.00   0.00     0.00   0.01  -0.01
    40   6     0.00   0.00   0.00     0.00   0.00   0.00     0.00   0.00   0.00
    41   8     0.00   0.00   0.00     0.00   0.00   0.00     0.00   0.00   0.00
    42   8     0.00   0.00   0.00     0.00   0.00   0.00     0.00   0.00   0.00
    43   1     0.00   0.00   0.00     0.00   0.00   0.00     0.00   0.00   0.00
    44   6     0.00   0.00   0.00     0.00   0.00   0.00     0.06   0.06   0.04
    45   1     0.00   0.00   0.00     0.00   0.00   0.00    -0.25   0.04   0.19
    46   1     0.00   0.00   0.00     0.00   0.00   0.00    -0.53  -0.08  -0.38
    47   1     0.00   0.00   0.00     0.00  -0.01   0.00     0.05  -0.61  -0.26
                   130                    131                    132
                     A                      A                      A
 Frequencies --  3137.2726              3138.0411              3145.9051
 Red. masses --     1.1002                 1.1007                 1.1089
 Frc consts  --     6.3799                 6.3863                 6.4657
 IR Inten    --    24.6321                21.7150                36.1428
  Atom  AN      X      Y      Z        X      Y      Z        X      Y      Z
     1   6     0.00   0.00   0.00     0.00   0.00   0.00     0.00   0.00   0.00
     2   8     0.00   0.00   0.00     0.00   0.00   0.00     0.00   0.00   0.00
     3   8     0.00   0.00   0.00     0.00   0.00   0.00     0.00   0.00   0.00
     4   1     0.00   0.00   0.00     0.00   0.00   0.00     0.00   0.00   0.00
     5   6    -0.02   0.04  -0.07     0.00   0.00   0.00     0.00   0.00   0.00
     6   1     0.30   0.06   0.26     0.00   0.00   0.00     0.00   0.00   0.00
     7   1    -0.09  -0.58   0.62     0.00   0.00   0.00     0.00   0.00   0.00
     8   6    -0.01   0.01  -0.02     0.00   0.00   0.00     0.00   0.00   0.00
     9   1     0.12   0.03   0.10     0.00   0.00   0.00     0.00   0.00   0.00
    10   1    -0.02  -0.16   0.17     0.00   0.00   0.00     0.00   0.00   0.00
    11   6     0.00   0.01  -0.01     0.00   0.00   0.00     0.00   0.00   0.00
    12   1     0.07   0.02   0.06     0.00   0.00   0.00     0.00   0.00   0.00
    13   1    -0.01  -0.08   0.08     0.00   0.00   0.00     0.00   0.00   0.00
    14   6     0.00   0.00   0.00     0.00   0.00   0.00     0.00   0.00   0.00
    15   1    -0.01  -0.02   0.02     0.00   0.00   0.00     0.00   0.00   0.00
    16   1     0.02   0.00   0.02     0.00   0.00   0.00     0.00   0.00   0.00
    17   6     0.00   0.00   0.00     0.00   0.00   0.00     0.00   0.00   0.00
    18   8     0.00   0.00   0.00     0.00   0.00   0.00     0.00   0.00   0.00
    19   8     0.00   0.00   0.00     0.00   0.00   0.00     0.00   0.00   0.00
    20   6     0.00   0.00   0.00     0.00   0.00   0.00     0.03  -0.02   0.06
    21   1     0.00   0.00   0.00     0.00   0.00   0.00    -0.34  -0.09  -0.34
    22   1     0.00   0.00   0.00     0.00   0.00   0.00     0.04   0.36  -0.33
    23   6     0.00   0.00   0.00     0.00   0.00   0.00     0.03  -0.02   0.06
    24   1     0.00   0.00   0.00     0.00   0.00   0.00     0.04   0.36  -0.34
    25   1     0.00   0.00   0.00     0.00   0.00   0.00    -0.36  -0.09  -0.36
    26   8     0.00   0.00   0.00     0.00   0.00   0.00     0.00   0.00   0.00
    27   6     0.00   0.00   0.00     0.00   0.00   0.00     0.00   0.00   0.00
    28   8     0.00   0.00   0.00     0.00   0.00   0.00     0.00   0.00   0.00
    29   6     0.00   0.00   0.00     0.00   0.00   0.00     0.00   0.00   0.00
    30   1     0.00   0.00   0.00     0.01   0.00   0.00    -0.01   0.00   0.00
    31   6     0.00   0.00   0.00    -0.01   0.00  -0.01     0.00   0.00   0.00
    32   1     0.00   0.00   0.00     0.00  -0.07   0.05     0.00   0.00   0.00
    33   1     0.00   0.00   0.00     0.07   0.01   0.05     0.00   0.00   0.00
    34   6     0.00   0.00   0.00    -0.02   0.01  -0.02     0.00   0.00   0.00
    35   1     0.00   0.00   0.00     0.01  -0.15   0.11     0.00   0.01   0.00
    36   1     0.00   0.00   0.00     0.19   0.03   0.12     0.00   0.00   0.00
    37   6     0.00   0.00   0.00    -0.06   0.02  -0.06     0.00   0.00   0.00
    38   1     0.00   0.00   0.00     0.71   0.10   0.45    -0.01   0.00  -0.01
    39   1     0.00   0.00   0.00     0.03  -0.32   0.25     0.00   0.00   0.00
    40   6     0.00   0.00   0.00     0.00   0.00   0.00     0.00   0.00   0.00
    41   8     0.00   0.00   0.00     0.00   0.00   0.00     0.00   0.00   0.00
    42   8     0.00   0.00   0.00     0.00   0.00   0.00     0.00   0.00   0.00
    43   1     0.00   0.00   0.00     0.00   0.00   0.00     0.00   0.00   0.00
    44   6     0.00   0.00   0.00     0.01   0.00   0.00     0.00   0.00   0.00
    45   1     0.00   0.00   0.00    -0.07   0.01   0.05    -0.04   0.00   0.03
    46   1     0.00   0.00   0.00    -0.03  -0.01  -0.02    -0.02   0.00  -0.01
    47   1     0.00   0.00   0.00     0.00   0.00   0.00     0.00   0.02   0.01
                   133                    134                    135
                     A                      A                      A
 Frequencies --  3148.5660              3688.6377              3688.6799
 Red. masses --     1.1003                 1.0627                 1.0627
 Frc consts  --     6.4266                 8.5190                 8.5192
 IR Inten    --    26.6219                22.6854                20.4158
  Atom  AN      X      Y      Z        X      Y      Z        X      Y      Z
     1   6     0.00   0.00   0.00     0.00   0.00   0.00     0.00   0.00   0.00
     2   8     0.00   0.00   0.00     0.00   0.00   0.00     0.00   0.00   0.00
     3   8     0.00   0.00   0.00     0.01  -0.05  -0.03     0.00   0.00   0.00
     4   1     0.00   0.00   0.00    -0.09   0.88   0.46     0.00   0.03   0.01
     5   6     0.00   0.00   0.00     0.00   0.00   0.00     0.00   0.00   0.00
     6   1     0.00   0.00   0.00     0.00   0.00   0.00     0.00   0.00   0.00
     7   1     0.00   0.00   0.00     0.00   0.00   0.00     0.00   0.00   0.00
     8   6     0.00   0.00   0.00     0.00   0.00   0.00     0.00   0.00   0.00
     9   1     0.00   0.00   0.00     0.00   0.00   0.00     0.00   0.00   0.00
    10   1     0.00   0.00   0.00     0.00   0.00   0.00     0.00   0.00   0.00
    11   6     0.00   0.00   0.00     0.00   0.00   0.00     0.00   0.00   0.00
    12   1     0.00   0.00   0.00     0.00   0.00   0.00     0.00   0.00   0.00
    13   1     0.00   0.00   0.00     0.00   0.00   0.00     0.00   0.00   0.00
    14   6     0.00   0.00   0.00     0.00   0.00   0.00     0.00   0.00   0.00
    15   1     0.00   0.00   0.00     0.00   0.00   0.00     0.00   0.00   0.00
    16   1     0.00   0.00   0.00     0.00   0.00   0.00     0.00   0.00   0.00
    17   6     0.00   0.00   0.00     0.00   0.00   0.00     0.00   0.00   0.00
    18   8     0.00   0.00   0.00     0.00   0.00   0.00     0.00   0.00   0.00
    19   8     0.00   0.00   0.00     0.00   0.00   0.00     0.00   0.00   0.00
    20   6     0.00   0.00   0.00     0.00   0.00   0.00     0.00   0.00   0.00
    21   1     0.02   0.00   0.02     0.00   0.00   0.00     0.00   0.00   0.00
    22   1     0.00  -0.02   0.02     0.00   0.00   0.00     0.00   0.00   0.00
    23   6     0.00   0.00   0.00     0.00   0.00   0.00     0.00   0.00   0.00
    24   1     0.00  -0.03   0.02     0.00   0.00   0.00     0.00   0.00   0.00
    25   1     0.02   0.01   0.02     0.00   0.00   0.00     0.00   0.00   0.00
    26   8     0.00   0.00   0.00     0.00   0.00   0.00     0.00   0.00   0.00
    27   6     0.00   0.00   0.00     0.00   0.00   0.00     0.00   0.00   0.00
    28   8     0.00   0.00   0.00     0.00   0.00   0.00     0.00   0.00   0.00
    29   6     0.00   0.00   0.00     0.00   0.00   0.00     0.00   0.00   0.00
    30   1    -0.02   0.00  -0.01     0.00   0.00   0.00     0.00   0.00   0.00
    31   6     0.00   0.00   0.00     0.00   0.00   0.00     0.00   0.00   0.00
    32   1     0.00   0.02  -0.01     0.00   0.00   0.00     0.00   0.00   0.00
    33   1    -0.02   0.00  -0.01     0.00   0.00   0.00     0.00   0.00   0.00
    34   6     0.00   0.00   0.00     0.00   0.00   0.00     0.00   0.00   0.00
    35   1     0.00   0.04  -0.03     0.00   0.00   0.00     0.00   0.00   0.00
    36   1    -0.03   0.00  -0.02     0.00   0.00   0.00     0.00   0.00   0.00
    37   6     0.00   0.00   0.00     0.00   0.00   0.00     0.00   0.00   0.00
    38   1    -0.04  -0.01  -0.02     0.00   0.00   0.00     0.00   0.00   0.00
    39   1     0.00   0.02  -0.02     0.00   0.00   0.00     0.00   0.00   0.00
    40   6     0.00   0.00   0.00     0.00   0.00   0.00     0.00   0.00   0.00
    41   8     0.00   0.00   0.00     0.00   0.00   0.00     0.00   0.00   0.00
    42   8     0.00   0.00   0.00     0.00   0.00   0.00    -0.01   0.05   0.03
    43   1     0.00   0.00   0.00     0.00   0.03   0.02     0.13  -0.85  -0.51
    44   6     0.07  -0.04  -0.05     0.00   0.00   0.00     0.00   0.00   0.00
    45   1    -0.67   0.05   0.46     0.00   0.00   0.00     0.00   0.00   0.00
    46   1    -0.10  -0.03  -0.10     0.00   0.00   0.00     0.00   0.00   0.00
    47   1    -0.01   0.50   0.20     0.00   0.00   0.00     0.00   0.00   0.00

 -------------------
 - Thermochemistry -
 -------------------
 Temperature   298.150 Kelvin.  Pressure   1.00000 Atm.
 Atom     1 has atomic number  6 and mass  12.00000
 Atom     2 has atomic number  8 and mass  15.99491
 Atom     3 has atomic number  8 and mass  15.99491
 Atom     4 has atomic number  1 and mass   1.00783
 Atom     5 has atomic number  6 and mass  12.00000
 Atom     6 has atomic number  1 and mass   1.00783
 Atom     7 has atomic number  1 and mass   1.00783
 Atom     8 has atomic number  6 and mass  12.00000
 Atom     9 has atomic number  1 and mass   1.00783
 Atom    10 has atomic number  1 and mass   1.00783
 Atom    11 has atomic number  6 and mass  12.00000
 Atom    12 has atomic number  1 and mass   1.00783
 Atom    13 has atomic number  1 and mass   1.00783
 Atom    14 has atomic number  6 and mass  12.00000
 Atom    15 has atomic number  1 and mass   1.00783
 Atom    16 has atomic number  1 and mass   1.00783
 Atom    17 has atomic number  6 and mass  12.00000
 Atom    18 has atomic number  8 and mass  15.99491
 Atom    19 has atomic number  8 and mass  15.99491
 Atom    20 has atomic number  6 and mass  12.00000
 Atom    21 has atomic number  1 and mass   1.00783
 Atom    22 has atomic number  1 and mass   1.00783
 Atom    23 has atomic number  6 and mass  12.00000
 Atom    24 has atomic number  1 and mass   1.00783
 Atom    25 has atomic number  1 and mass   1.00783
 Atom    26 has atomic number  8 and mass  15.99491
 Atom    27 has atomic number  6 and mass  12.00000
 Atom    28 has atomic number  8 and mass  15.99491
 Atom    29 has atomic number  6 and mass  12.00000
 Atom    30 has atomic number  1 and mass   1.00783
 Atom    31 has atomic number  6 and mass  12.00000
 Atom    32 has atomic number  1 and mass   1.00783
 Atom    33 has atomic number  1 and mass   1.00783
 Atom    34 has atomic number  6 and mass  12.00000
 Atom    35 has atomic number  1 and mass   1.00783
 Atom    36 has atomic number  1 and mass   1.00783
 Atom    37 has atomic number  6 and mass  12.00000
 Atom    38 has atomic number  1 and mass   1.00783
 Atom    39 has atomic number  1 and mass   1.00783
 Atom    40 has atomic number  6 and mass  12.00000
 Atom    41 has atomic number  8 and mass  15.99491
 Atom    42 has atomic number  8 and mass  15.99491
 Atom    43 has atomic number  1 and mass   1.00783
 Atom    44 has atomic number  6 and mass  12.00000
 Atom    45 has atomic number  1 and mass   1.00783
 Atom    46 has atomic number  1 and mass   1.00783
 Atom    47 has atomic number  1 and mass   1.00783
 Molecular mass:   332.14712 amu.
 Principal axes and moments of inertia in atomic units:
                           1         2         3
     Eigenvalues --  1337.79284********************
           X           -0.57930   0.58293   0.56973
           Y            0.60065   0.77779  -0.18507
           Z            0.55102  -0.23500   0.80072
 This molecule is an asymmetric top.
 Rotational symmetry number  1.
 Warning -- assumption of classical behavior for rotation
           may cause significant error
 Rotational temperatures (Kelvin)      0.06474     0.00179     0.00178
 Rotational constants (GHZ):           1.34904     0.03727     0.03706
   10 imaginary frequencies ignored.
 Zero-point vibrational energy    1033517.8 (Joules/Mol)
                                  247.01669 (Kcal/Mol)
 Warning -- explicit consideration of  29 degrees of freedom as
           vibrations may cause significant error
 Vibrational temperatures:     25.38    45.29    79.88   104.73   114.46
          (Kelvin)            144.14   162.39   169.75   194.54   211.58
                              237.07   299.66   310.70   366.07   391.10
                              467.71   477.27   489.91   535.42   564.04
                              611.51   613.61   713.11   777.70   782.61
                              789.75   804.41   861.46   866.44   954.57
                             1004.64  1027.81  1051.65  1068.97  1089.45
                             1110.24  1178.77  1206.98  1229.12  1270.38
                             1288.51  1297.45  1342.24  1359.60  1365.71
                             1468.51  1490.92  1496.79  1523.74  1530.80
                             1556.89  1559.98  1585.50  1587.88  1608.27
                             1612.72  1637.63  1665.98  1677.32  1695.42
                             1743.65  1759.28  1778.29  1800.53  1817.89
                             1818.70  1865.41  1881.40  1886.78  1896.77
                             1911.04  1939.65  1947.81  1948.64  1958.16
                             1970.82  1979.80  2006.79  2022.87  2033.22
                             2045.52  2047.02  2057.10  2059.18  2093.10
                             2113.44  2172.82  2193.13  2194.29  2203.82
                             2212.03  2221.41  2231.88  2238.91  2239.29
                             2242.23  2255.06  2660.99  2673.35  2696.92
                             2697.21  4372.08  4377.92  4382.79  4387.65
                             4395.28  4397.68  4401.09  4410.42  4411.22
                             4424.37  4428.13  4431.15  4437.54  4439.60
                             4466.67  4474.21  4490.68  4506.75  4513.83
                             4514.94  4526.25  4530.08  5307.12  5307.18
 
 Zero-point correction=                           0.393646 (Hartree/Particle)
 Thermal correction to Energy=                    0.412342
 Thermal correction to Enthalpy=                  0.413287
 Thermal correction to Gibbs Free Energy=         0.343728
 Sum of electronic and zero-point Energies=          -1187.124128
 Sum of electronic and thermal Energies=             -1187.105432
 Sum of electronic and thermal Enthalpies=           -1187.104487
 Sum of electronic and thermal Free Energies=        -1187.174046
 
                     E (Thermal)             CV                S
                      KCal/Mol        Cal/Mol-Kelvin    Cal/Mol-Kelvin
 Total                  258.749             71.622            146.398
 Electronic               0.000              0.000              0.000
 Translational            0.889              2.981             43.296
 Rotational               0.889              2.981             36.399
 Vibrational            256.971             65.660             66.703
 Vibration     1          0.593              1.986              6.884
 Vibration     2          0.594              1.983              5.734
 Vibration     3          0.596              1.975              4.610
 Vibration     4          0.599              1.967              4.076
 Vibration     5          0.600              1.963              3.902
 Vibration     6          0.604              1.949              3.451
 Vibration     7          0.607              1.939              3.219
 Vibration     8          0.608              1.934              3.133
 Vibration     9          0.613              1.918              2.871
 Vibration    10          0.617              1.906              2.710
 Vibration    11          0.623              1.886              2.494
 Vibration    12          0.642              1.828              2.059
 Vibration    13          0.645              1.817              1.993
 Vibration    14          0.665              1.755              1.700
 Vibration    15          0.675              1.725              1.585
 Vibration    16          0.709              1.625              1.284
 Vibration    17          0.714              1.612              1.252
 Vibration    18          0.720              1.595              1.210
 Vibration    19          0.744              1.529              1.071
 Vibration    20          0.759              1.487              0.992
 Vibration    21          0.787              1.416              0.875
 Vibration    22          0.788              1.413              0.870
 Vibration    23          0.851              1.260              0.669
 Vibration    24          0.896              1.160              0.564
 Vibration    25          0.899              1.153              0.557
 Vibration    26          0.904              1.142              0.546
 Vibration    27          0.915              1.120              0.526
 Vibration    28          0.957              1.034              0.452
 Vibration    29          0.961              1.027              0.446
                       Q            Log10(Q)             Ln(Q)
 Total Bot       0.787826-158       -158.103570       -364.046923
 Total V=0       0.913491D+23         22.960704         52.868975
 Vib (Bot)       0.164675-173       -173.783371       -400.151000
 Vib (Bot)    1  0.117457D+02          1.069881          2.463491
 Vib (Bot)    2  0.657632D+01          0.817983          1.883475
 Vib (Bot)    3  0.372137D+01          0.570703          1.314092
 Vib (Bot)    4  0.283220D+01          0.452123          1.041053
 Vib (Bot)    5  0.258894D+01          0.413122          0.951248
 Vib (Bot)    6  0.204847D+01          0.311429          0.717092
 Vib (Bot)    7  0.181356D+01          0.258532          0.595292
 Vib (Bot)    8  0.173291D+01          0.238776          0.549802
 Vib (Bot)    9  0.150575D+01          0.177754          0.409294
 Vib (Bot)   10  0.138002D+01          0.139885          0.322096
 Vib (Bot)   11  0.122514D+01          0.088186          0.203056
 Vib (Bot)   12  0.954294D+00         -0.020318         -0.046784
 Vib (Bot)   13  0.917513D+00         -0.037388         -0.086089
 Vib (Bot)   14  0.765468D+00         -0.116073         -0.267267
 Vib (Bot)   15  0.710302D+00         -0.148557         -0.342066
 Vib (Bot)   16  0.576511D+00         -0.239193         -0.550762
 Vib (Bot)   17  0.562665D+00         -0.249750         -0.575072
 Vib (Bot)   18  0.545142D+00         -0.263490         -0.606709
 Vib (Bot)   19  0.488510D+00         -0.311127         -0.716395
 Vib (Bot)   20  0.457285D+00         -0.339813         -0.782449
 Vib (Bot)   21  0.411542D+00         -0.385586         -0.887844
 Vib (Bot)   22  0.409671D+00         -0.387565         -0.892401
 Vib (Bot)   23  0.332880D+00         -0.477712         -1.099972
 Vib (Bot)   24  0.292961D+00         -0.533190         -1.227714
 Vib (Bot)   25  0.290186D+00         -0.537324         -1.237233
 Vib (Bot)   26  0.286201D+00         -0.543329         -1.251062
 Vib (Bot)   27  0.278234D+00         -0.555589         -1.279292
 Vib (Bot)   28  0.249711D+00         -0.602562         -1.387451
 Vib (Bot)   29  0.247390D+00         -0.606617         -1.396788
 Vib (V=0)       0.190943D+08          7.280903         16.764899
 Vib (V=0)    1  0.122564D+02          1.088362          2.506047
 Vib (V=0)    2  0.709530D+01          0.850971          1.959432
 Vib (V=0)    3  0.425481D+01          0.628880          1.448050
 Vib (V=0)    4  0.337599D+01          0.528402          1.216690
 Vib (V=0)    5  0.313678D+01          0.496484          1.143197
 Vib (V=0)    6  0.260861D+01          0.416409          0.958816
 Vib (V=0)    7  0.238122D+01          0.376800          0.867614
 Vib (V=0)    8  0.230360D+01          0.362407          0.834473
 Vib (V=0)    9  0.208660D+01          0.319439          0.735535
 Vib (V=0)   10  0.196780D+01          0.293982          0.676918
 Vib (V=0)   11  0.182324D+01          0.260844          0.600616
 Vib (V=0)   12  0.157735D+01          0.197927          0.455744
 Vib (V=0)   13  0.154491D+01          0.188902          0.434963
 Vib (V=0)   14  0.141430D+01          0.150541          0.346634
 Vib (V=0)   15  0.136864D+01          0.136288          0.313815
 Vib (V=0)   16  0.126313D+01          0.101447          0.233591
 Vib (V=0)   17  0.125272D+01          0.097855          0.225319
 Vib (V=0)   18  0.123972D+01          0.093322          0.214882
 Vib (V=0)   19  0.119903D+01          0.078830          0.181512
 Vib (V=0)   20  0.117758D+01          0.070989          0.163458
 Vib (V=0)   21  0.114759D+01          0.059785          0.137660
 Vib (V=0)   22  0.114640D+01          0.059335          0.136625
 Vib (V=0)   23  0.110067D+01          0.041659          0.095923
 Vib (V=0)   24  0.107951D+01          0.033225          0.076503
 Vib (V=0)   25  0.107811D+01          0.032662          0.075207
 Vib (V=0)   26  0.107612D+01          0.031859          0.073359
 Vib (V=0)   27  0.107220D+01          0.030276          0.069714
 Vib (V=0)   28  0.105889D+01          0.024850          0.057219
 Vib (V=0)   29  0.105785D+01          0.024426          0.056243
 Electronic      0.100000D+01          0.000000          0.000000
 Translational   0.237931D+09          8.376451         19.287491
 Rotational      0.201071D+08          7.303350         16.816586
 -------------------------------------------------------------------
 Center     Atomic                   Forces (Hartrees/Bohr)
 Number     Number              X              Y              Z
 -------------------------------------------------------------------
      1        6          -0.003980863    0.032751940    0.027848915
      2        8           0.003048826   -0.008630525   -0.037660285
      3        8           0.000032707   -0.010458607    0.007634828
      4        1           0.000701899   -0.012286595    0.003302877
      5        6           0.002703085   -0.002061804   -0.002272711
      6        1          -0.000061910    0.000042893    0.000111662
      7        1          -0.000299437    0.000337524   -0.000013531
      8        6          -0.001757468   -0.001846788    0.000184374
      9        1          -0.000481988    0.000122701   -0.000325483
     10        1           0.000215025   -0.000343697    0.000305369
     11        6           0.000785822    0.001640107    0.000168178
     12        1           0.000631377    0.000002071    0.000267766
     13        1           0.000234820    0.000372099   -0.000521385
     14        6          -0.001830825    0.001342395    0.001430913
     15        1           0.000288019   -0.000284648    0.000271862
     16        1          -0.000078769    0.000041121   -0.000464620
     17        6          -0.006409512   -0.038128851   -0.012371937
     18        8          -0.011072039   -0.008177905    0.001859362
     19        8           0.025251797    0.028972663   -0.000115163
     20        6          -0.007559632    0.015598464    0.009835353
     21        1          -0.000365340    0.000529258    0.000010385
     22        1          -0.000099469    0.000326591    0.000522199
     23        6           0.007640267   -0.015671074   -0.009552762
     24        1           0.000104030   -0.000301509   -0.000561984
     25        1           0.000328847   -0.000543304   -0.000033231
     26        8           0.010948571    0.008249244   -0.001388909
     27        6           0.006617076    0.037238119    0.012027925
     28        8          -0.025263669   -0.028862978   -0.000543369
     29        6           0.001673026   -0.002180916    0.000246556
     30        1           0.000256681   -0.000023054    0.000403078
     31        6          -0.001356642   -0.001295674   -0.000119980
     32        1          -0.000078580   -0.000464873    0.000527588
     33        1          -0.000537683    0.000000168   -0.000387941
     34        6           0.001862582    0.001882240   -0.000252837
     35        1           0.000009101    0.000236497   -0.000579438
     36        1           0.000242859   -0.000037892    0.000406839
     37        6          -0.002656068    0.001589525    0.002791443
     38        1           0.000040624   -0.000116489   -0.000438920
     39        1           0.000107945   -0.000005891   -0.000051892
     40        6           0.013650069   -0.037480557   -0.016494713
     41        8          -0.028064381    0.026619953   -0.002290211
     42        8           0.009050034    0.002895307    0.008770926
     43        1           0.005884183    0.006429756    0.009299468
     44        6          -0.000232923    0.002120881   -0.002055923
     45        1           0.000177713   -0.000164427    0.000138885
     46        1          -0.000268415   -0.000047918   -0.000016846
     47        1          -0.000031371    0.000074458    0.000147320
 -------------------------------------------------------------------
 Cartesian Forces:  Max     0.038128851 RMS     0.010252740

 GradGradGradGradGradGradGradGradGradGradGradGradGradGradGradGradGradGrad
 Berny optimization.
 Search for a local minimum.
 Step number   1 out of a maximum of    2
 All quantities printed in internal units (Hartrees-Bohrs-Radians)
 Second derivative matrix not updated -- analytic derivatives used.
     Eigenvalues ---   -0.01019  -0.00998  -0.00908  -0.00644  -0.00223
     Eigenvalues ---   -0.00162  -0.00048  -0.00025  -0.00024  -0.00006
     Eigenvalues ---    0.00004   0.00020   0.00030   0.00047   0.00060
     Eigenvalues ---    0.00102   0.00136   0.00227   0.00338   0.00376
     Eigenvalues ---    0.00417   0.00502   0.00892   0.01175   0.01409
     Eigenvalues ---    0.01455   0.01665   0.01928   0.01957   0.02009
     Eigenvalues ---    0.02749   0.02790   0.03069   0.03233   0.03276
     Eigenvalues ---    0.03327   0.03473   0.03553   0.03603   0.04128
     Eigenvalues ---    0.04207   0.04488   0.04638   0.04976   0.05351
     Eigenvalues ---    0.05450   0.05563   0.06368   0.06466   0.06701
     Eigenvalues ---    0.07083   0.07217   0.07580   0.07619   0.07821
     Eigenvalues ---    0.08027   0.08171   0.08261   0.08794   0.08911
     Eigenvalues ---    0.09489   0.10131   0.10883   0.11359   0.12322
     Eigenvalues ---    0.12603   0.12626   0.13008   0.13488   0.14097
     Eigenvalues ---    0.14669   0.14892   0.15906   0.16204   0.16915
     Eigenvalues ---    0.17068   0.17197   0.17513   0.18119   0.19689
     Eigenvalues ---    0.20242   0.21315   0.22525   0.23197   0.23601
     Eigenvalues ---    0.25522   0.25786   0.26517   0.28043   0.30995
     Eigenvalues ---    0.36798   0.38580   0.40299   0.42405   0.44608
     Eigenvalues ---    0.44975   0.49246   0.53029   0.55848   0.57128
     Eigenvalues ---    0.61194   0.61367   0.62945   0.64142   0.68124
     Eigenvalues ---    0.69668   0.70197   0.70621   0.71529   0.73537
     Eigenvalues ---    0.74351   0.75202   0.77718   0.78153   0.79204
     Eigenvalues ---    0.82002   0.82512   0.82956   0.83263   0.85530
     Eigenvalues ---    0.86111   0.86527   0.87111   0.88628   0.88994
     Eigenvalues ---    0.89148   0.92486   0.93265   0.93378   1.04605
     Eigenvalues ---    1.06056   1.73640   1.74902   1.76272   1.76472
 Eigenvalue     1 is  -1.02D-02 should be greater than     0.000000 Eigenvector:
                          X2        Z41       X3        X41       Y41
   1                    0.51910   0.43842  -0.33436  -0.32443  -0.29534
                          Z42       X42       Y42       X4        Z43
   1                   -0.26277   0.21574   0.20822  -0.12999  -0.09901
 Eigenvalue     2 is  -9.98D-03 should be greater than     0.000000 Eigenvector:
                          X2        X3        Z41       X41       Z19
   1                    0.56765  -0.34563  -0.31056   0.25441  -0.24644
                          Y41       Z28       Z42       Y42       X42
   1                    0.22949   0.22337   0.19869  -0.14113  -0.14029
 Eigenvalue     3 is  -9.08D-03 should be greater than     0.000000 Eigenvector:
                          Z28       Z19       Z18       Z26       X19
   1                    0.49642   0.49391  -0.28277  -0.27976   0.22954
                          X28       Y28       Y19       X18       Y24
   1                    0.21994  -0.20215  -0.19941  -0.13120   0.12299
 Eigenvalue     4 is  -6.44D-03 should be greater than     0.000000 Eigenvector:
                          Z28       Z19       Z26       Z18       X2
   1                    0.34726  -0.31822  -0.26953   0.24862  -0.24851
                          Z41       X28       X41       X19       Y24
   1                    0.18335   0.17373  -0.13708  -0.13388   0.12724
 Eigenvalue     5 is  -2.23D-03 should be greater than     0.000000 Eigenvector:
                          Z4        Y43       Y42       Z41       X43
   1                    0.33916  -0.33188  -0.26976   0.26096   0.25471
                          Y38       Y2        X39       Z3        Z39
   1                    0.22844  -0.21996  -0.21104   0.20900  -0.18400
 Eigenvalue     6 is  -1.62D-03 should be greater than     0.000000 Eigenvector:
                          Z4        X43       Y2        Z7        Z3
   1                    0.34629  -0.31875  -0.28011  -0.22842   0.19819
                          Z6        X41       X42       Y41       Y38
   1                   -0.19485  -0.19470  -0.18487  -0.17181  -0.16528
 Eigenvalue     7 is  -4.84D-04 should be greater than     0.000000 Eigenvector:
                          X4        X3        X2        X7        Y9
   1                    0.51625   0.27244   0.20725  -0.20677  -0.17280
                          X13       Y16       Y19       Y14       X43
   1                   -0.16480  -0.15618  -0.12765  -0.12710  -0.12321
 Eigenvalue     8 is  -2.52D-04 should be greater than     0.000000 Eigenvector:
                          Z22       Z21       Y21       Z20       Z16
   1                   -0.32346  -0.26654   0.25240  -0.23034   0.22565
                          Z15       X15       Z24       Z23       Z9
   1                    0.22373   0.21935  -0.19543  -0.17349   0.15752
 Eigenvalue     9 is  -2.44D-04 should be greater than     0.000000 Eigenvector:
                          X43       Z43       X24       Z47       Y43
   1                    0.27913  -0.23004  -0.21016   0.20228   0.19349
                          Y30       Z24       X47       Z45       Z25
   1                   -0.19054  -0.18645   0.18026   0.17958  -0.17756
 Eigenvalue    10 is  -6.23D-05 should be greater than     0.000000 Eigenvector:
                          Z16       Z6        X15       Z15       X7
   1                   -0.27456   0.23712  -0.23223  -0.20361   0.19713
                          Z43       Z14       Z7        X32       Z17
   1                    0.19328  -0.16540   0.16453   0.14834  -0.14815
 Quadratic step=1.697D+00 exceeds max=3.000D-01 adjusted using Lamda=-7.719D-03.
 Angle between NR and scaled steps=  68.35 degrees.
 Angle between quadratic step and forces=  65.69 degrees.
 Linear search not attempted -- first point.
 TrRot= -0.006956 -0.003968  0.001442  0.893082 -0.000274 -0.893010
 Variable       Old X    -DE/DX   Delta X   Delta X   Delta X     New X
                                 (Linear)    (Quad)   (Total)
    X1        3.67615  -0.00398   0.00000   0.01544   0.01632   3.69247
    Y1      -24.76678   0.03275   0.00000   0.01131   0.01511 -24.75167
    Z1      -35.09728   0.02785   0.00000  -0.02870  -0.03190 -35.12919
    X2        3.84429   0.00305   0.00000   0.01373   0.01503   3.85932
    Y2      -25.21104  -0.00863   0.00000  -0.00711  -0.00281 -25.21385
    Z2      -37.33520  -0.03766   0.00000  -0.06589  -0.06916 -37.40436
    X3        3.69739   0.00003   0.00000   0.00593   0.00664   3.70403
    Y3      -26.62799  -0.01046   0.00000  -0.02963  -0.02621 -26.65420
    Z3      -33.32483   0.00763   0.00000  -0.01180  -0.01541 -33.34024
    X4        3.85607   0.00070   0.00000  -0.00004   0.00093   3.85700
    Y4      -28.21109  -0.01229   0.00000  -0.09408  -0.09047 -28.30156
    Z4      -34.25698   0.00330   0.00000   0.07646   0.07252 -34.18445
    X5        3.39467   0.00270   0.00000   0.02159   0.02208   3.41675
    Y5      -22.18259  -0.00206   0.00000  -0.01267  -0.00915 -22.19174
    Z5      -33.90939  -0.00227   0.00000  -0.02165  -0.02436 -33.93375
    X6        4.93626  -0.00006   0.00000   0.01435   0.01459   4.95085
    Y6      -21.91638   0.00004   0.00000  -0.01557  -0.01222 -21.92860
    Z6      -32.54790   0.00011   0.00000  -0.01344  -0.01583 -32.56373
    X7        3.61913  -0.00030   0.00000   0.01121   0.01186   3.63098
    Y7      -20.78851   0.00034   0.00000   0.00311   0.00697 -20.78155
    Z7      -35.41767  -0.00001   0.00000  -0.00843  -0.01080 -35.42847
    X8        0.84023  -0.00176   0.00000   0.01373   0.01396   0.85420
    Y8      -21.83906  -0.00185   0.00000  -0.02538  -0.02234 -21.86140
    Z8      -32.55350   0.00018   0.00000  -0.01492  -0.01800 -32.57150
    X9       -0.69858  -0.00048   0.00000   0.00958   0.01007  -0.68851
    Y9      -22.16829   0.00012   0.00000  -0.01894  -0.01572 -22.18401
    Z9      -33.90810  -0.00033   0.00000  -0.01286  -0.01627 -33.92437
   X10        0.65383   0.00022   0.00000   0.02269   0.02277   0.67661
   Y10      -23.28708  -0.00034   0.00000  -0.02584  -0.02312 -23.31020
   Z10      -31.08225   0.00031   0.00000  -0.01395  -0.01737 -31.09962
   X11        0.56973   0.00079   0.00000   0.02598   0.02582   0.59555
   Y11      -19.19999   0.00164   0.00000  -0.02006  -0.01728 -19.21727
   Z11      -31.39037   0.00017   0.00000  -0.01571  -0.01826 -31.40863
   X12        2.10728   0.00063   0.00000   0.02667   0.02625   2.13354
   Y12      -18.85983   0.00000   0.00000  -0.02179  -0.01918 -18.87901
   Z12      -30.04204   0.00027   0.00000  -0.01427  -0.01649 -30.05853
   X13        0.77150   0.00023   0.00000   0.02433   0.02431   0.79581
   Y13      -17.75137   0.00037   0.00000  -0.01842  -0.01532 -17.76668
   Z13      -32.85919  -0.00052   0.00000  -0.01606  -0.01827 -32.87746
   X14       -1.96650  -0.00183   0.00000   0.02367   0.02325  -1.94324
   Y14      -18.84635   0.00134   0.00000  -0.02303  -0.02073 -18.86707
   Z14      -30.04795   0.00143   0.00000  -0.01486  -0.01778 -30.06572
   X15       -2.22429   0.00029   0.00000   0.02461   0.02403  -2.20025
   Y15      -20.25658  -0.00028   0.00000  -0.02142  -0.01945 -20.27603
   Z15      -28.54690   0.00027   0.00000  -0.01222  -0.01549 -28.56239
   X16       -3.55464  -0.00008   0.00000   0.02266   0.02248  -3.53216
   Y16      -19.13344   0.00004   0.00000  -0.01784  -0.01537 -19.14881
   Z16      -31.35281  -0.00046   0.00000  -0.01608  -0.01933 -31.37213
   X17       -2.25357  -0.00641   0.00000   0.04375   0.04295  -2.21062
   Y17      -16.25061  -0.03813   0.00000  -0.03809  -0.03605 -16.28666
   Z17      -28.87100  -0.01237   0.00000  -0.02972  -0.03213 -28.90313
   X18       -4.53143  -0.01107   0.00000   0.01747   0.01644  -4.51499
   Y18      -16.02283  -0.00818   0.00000  -0.01236  -0.01074 -16.03357
   Z18      -27.71727   0.00186   0.00000  -0.00571  -0.00847 -27.72574
   X19       -0.69824   0.02525   0.00000   0.06093   0.06001  -0.63823
   Y19      -14.57345   0.02897   0.00000   0.00258   0.00474 -14.56871
   Z19      -28.92073  -0.00012   0.00000  -0.02303  -0.02481 -28.94554
   X20       -5.01654  -0.00756   0.00000  -0.00144  -0.00285  -5.01939
   Y20      -13.62671   0.01560   0.00000   0.02986   0.03119 -13.59552
   Z20      -26.52733   0.00984   0.00000   0.01775   0.01543 -26.51189
   X21       -3.59565  -0.00037   0.00000  -0.00479  -0.00648  -3.60212
   Y21      -13.25954   0.00053   0.00000   0.02313   0.02424 -13.23530
   Z21      -25.07081   0.00001   0.00000   0.01875   0.01675 -25.05406
   X22       -4.90534  -0.00010   0.00000  -0.00669  -0.00797  -4.91331
   Y22      -12.10753   0.00033   0.00000   0.02267   0.02430 -12.08323
   Z22      -27.92544   0.00052   0.00000   0.01342   0.01144 -27.91400
   X23       -7.64864   0.00764   0.00000   0.00691   0.00533  -7.64331
   Y23      -13.82576  -0.01567   0.00000  -0.03427  -0.03337 -13.85913
   Z23      -25.40173  -0.00955   0.00000  -0.01218  -0.01500 -25.41673
   X24       -7.76041   0.00010   0.00000   0.01199   0.01027  -7.75013
   Y24      -15.34592  -0.00030   0.00000  -0.02636  -0.02577 -15.37169
   Z24      -24.00452  -0.00056   0.00000  -0.00743  -0.01060 -24.01512
   X25       -9.06894   0.00033   0.00000   0.01031   0.00901  -9.05993
   Y25      -14.19262  -0.00054   0.00000  -0.02845  -0.02734 -14.21997
   Z25      -26.85844  -0.00003   0.00000  -0.01331  -0.01646 -26.87490
   X26       -8.13436   0.01095   0.00000  -0.01357  -0.01553  -8.14989
   Y26      -11.43191   0.00825   0.00000   0.00860   0.00921 -11.42270
   Z26      -24.20872  -0.00139   0.00000   0.00923   0.00684 -24.20188
   X27      -10.44870   0.00662   0.00000  -0.03974  -0.04192 -10.49062
   Y27      -11.17438   0.03724   0.00000   0.03103   0.03123 -11.14315
   Z27      -23.13047   0.01203   0.00000   0.03365   0.03091 -23.09956
   X28      -12.01254  -0.02526   0.00000  -0.05356  -0.05561 -12.06815
   Y28      -12.84565  -0.02886   0.00000  -0.01264  -0.01256 -12.85821
   Z28      -23.12928  -0.00054   0.00000   0.02984   0.02647 -23.10281
   X29      -10.77305   0.00167   0.00000  -0.02054  -0.02310 -10.79615
   Y29       -8.54854  -0.00218   0.00000   0.01724   0.01718  -8.53137
   Z29      -21.99424   0.00025   0.00000   0.01964   0.01741 -21.97683
   X30       -9.07914   0.00026   0.00000  -0.01833  -0.02111  -9.10025
   Y30       -8.18995  -0.00002   0.00000   0.01171   0.01153  -8.17843
   Z30      -20.84707   0.00040   0.00000   0.01970   0.01784 -20.82923
   X31      -13.12574  -0.00136   0.00000  -0.02512  -0.02798 -13.15372
   Y31       -8.48348  -0.00130   0.00000   0.01816   0.01756  -8.46591
   Z31      -20.28771  -0.00012   0.00000   0.01796   0.01533 -20.27238
   X32      -13.07214  -0.00008   0.00000  -0.02563  -0.02859 -13.10073
   Y32      -10.12201  -0.00046   0.00000   0.01622   0.01536 -10.10665
   Z32      -19.01880   0.00053   0.00000   0.01795   0.01498 -19.00382
   X33      -14.81669  -0.00054   0.00000  -0.02359  -0.02623 -14.84292
   Y33       -8.73619   0.00000   0.00000   0.02173   0.02126  -8.71493
   Z33      -21.46187  -0.00039   0.00000   0.01319   0.01022 -21.45164
   X34      -13.36295   0.00186   0.00000  -0.01102  -0.01433 -13.37728
   Y34       -6.06546   0.00188   0.00000   0.02383   0.02288  -6.04258
   Z34      -18.70723  -0.00025   0.00000   0.01605   0.01391 -18.69332
   X35      -13.51731   0.00001   0.00000  -0.00829  -0.01151 -13.52882
   Y35       -4.40476   0.00024   0.00000   0.02115   0.02045  -4.38431
   Z35      -19.93868  -0.00058   0.00000   0.01128   0.00947 -19.92921
   X36      -11.65894   0.00024   0.00000  -0.01341  -0.01693 -11.67587
   Y36       -5.79971  -0.00004   0.00000   0.01590   0.01483  -5.78488
   Z36      -17.55648   0.00041   0.00000   0.02177   0.01998 -17.53650
   X37      -15.68967  -0.00266   0.00000  -0.02306  -0.02666 -15.71633
   Y37       -6.14989   0.00159   0.00000   0.01455   0.01305  -6.13683
   Z37      -16.95518   0.00279   0.00000   0.01524   0.01267 -16.94251
   X38      -17.42423   0.00004   0.00000  -0.01285  -0.01624 -17.44047
   Y38       -6.37877  -0.00012   0.00000  -0.00143  -0.00281  -6.38158
   Z38      -18.05409  -0.00044   0.00000   0.00271  -0.00020 -18.05429
   X39      -15.52243   0.00011   0.00000  -0.00939  -0.01309 -15.53552
   Y39       -7.76334  -0.00001   0.00000   0.01560   0.01384  -7.74949
   Z39      -15.66347  -0.00005   0.00000   0.01409   0.01121 -15.65226
   X40      -15.97862   0.01365   0.00000  -0.03360  -0.03763 -16.01625
   Y40       -3.76931  -0.03748   0.00000   0.00346   0.00161  -3.76770
   Z40      -15.40100  -0.01649   0.00000  -0.00550  -0.00761 -15.40861
   X41      -17.66064  -0.02806   0.00000  -0.05730  -0.06142 -17.72206
   Y41       -2.22998   0.02662   0.00000   0.03706   0.03514  -2.19484
   Z41      -15.59046  -0.00229   0.00000  -0.00322  -0.00529 -15.59575
   X42      -14.05733   0.00905   0.00000  -0.00252  -0.00687 -14.06420
   Y42       -3.49924   0.00290   0.00000   0.02739   0.02532  -3.47392
   Z42      -13.71483   0.00877   0.00000   0.01814   0.01643 -13.69840
   X43      -14.38189   0.00588   0.00000   0.08677   0.08214 -14.29975
   Y43       -1.91460   0.00643   0.00000   0.02337   0.02108  -1.89352
   Z43      -12.82946   0.00930   0.00000   0.07944   0.07802 -12.75144
   X44      -10.83377  -0.00023   0.00000  -0.01152  -0.01385 -10.84762
   Y44       -6.56548   0.00212   0.00000   0.01946   0.01985  -6.54563
   Z44      -24.13374  -0.00206   0.00000   0.00647   0.00465 -24.12909
   X45       -9.14102   0.00018   0.00000  -0.00686  -0.00898  -9.15000
   Y45       -6.69832  -0.00016   0.00000   0.00356   0.00432  -6.69399
   Z45      -25.31117   0.00014   0.00000   0.01514   0.01358 -25.29759
   X46      -12.49358  -0.00027   0.00000  -0.01064  -0.01275 -12.50633
   Y46       -6.84334  -0.00005   0.00000   0.01594   0.01647  -6.82688
   Z46      -25.34242  -0.00002   0.00000   0.00632   0.00416 -25.33827
   X47      -10.92264  -0.00003   0.00000  -0.00630  -0.00891 -10.93154
   Y47       -4.65146   0.00007   0.00000   0.01906   0.01928  -4.63218
   Z47      -23.35747   0.00015   0.00000   0.00649   0.00507 -23.35240
         Item               Value     Threshold  Converged?
 Maximum Force            0.038129     0.000450     NO 
 RMS     Force            0.010253     0.000300     NO 
 Maximum Displacement     0.090472     0.001800     NO 
 RMS     Displacement     0.025160     0.001200     NO 
 Predicted change in Energy=-7.870988D-03
 GradGradGradGradGradGradGradGradGradGradGradGradGradGradGradGradGradGrad

 1|1|UNPC-ASEMAN-PC|Freq|RB3LYP|6-31G|C15H24O8|ASEMAN|31-Jul-2008|0||# 
 freq b3lyp/6-31g nosymm||Title Card Required||0,1|C,1.945337,-13.10601
 3,-18.572683|O,2.03431,-13.341109,-19.756936|O,1.956575,-14.090926,-17
 .634739|H,2.040543,-14.928664,-18.128011|C,1.796383,-11.738521,-17.944
 076|H,2.612157,-11.597649,-17.223605|H,1.915159,-11.000808,-18.742224|
 C,0.444633,-11.556733,-17.226571|H,-0.369672,-11.730953,-17.943395|H,0
 .345993,-12.322994,-16.448018|C,0.301488,-10.160199,-16.611068|H,1.115
 127,-9.980193,-15.897561|H,0.408258,-9.393619,-17.388333|C,-1.040625,-
 9.973058,-15.900688|H,-1.177041,-10.719319,-15.10637|H,-1.881036,-10.1
 24979,-16.591191|C,-1.192536,-8.599452,-15.277876|O,-2.397928,-8.47891
 7,-14.66735|O,-0.369492,-7.711937,-15.304191|C,-2.65464,-7.210943,-14.
 037656|H,-1.902734,-7.016649,-13.2669|H,-2.595794,-6.407029,-14.777507
 |C,-4.047485,-7.316276,-13.442016|H,-4.106631,-8.120712,-12.702646|H,-
 4.799075,-7.510413,-14.212875|O,-4.304517,-6.049504,-12.810704|C,-5.52
 9216,-5.913226,-12.240117|O,-6.356761,-6.797626,-12.239489|C,-5.700853
 ,-4.523694,-11.63885|H,-4.804474,-4.333937,-11.031795|C,-6.945844,-4.4
 89262,-10.735796|H,-6.917477,-5.356335,-10.064317|H,-7.840656,-4.62299
 3,-11.35713|C,-7.071369,-3.209702,-9.899441|H,-7.153055,-2.3309,-10.55
 1094|H,-6.169646,-3.069075,-9.290487|C,-8.302616,-3.25438,-8.972295|H,
 -9.220504,-3.3755,-9.553812|H,-8.214116,-4.108181,-8.28875|C,-8.455519
 ,-1.994633,-8.149856|O,-9.345606,-1.180053,-8.250118|O,-7.438819,-1.85
 1719,-7.257574|H,-7.610569,-1.013164,-6.789057|C,-5.732984,-3.474302,-
 12.771025|H,-4.837218,-3.544596,-13.394094|H,-6.611316,-3.621342,-13.4
 10633|H,-5.78001,-2.461448,-12.360241||Version=IA32W-G09RevA.02|HF=-11
 87.517774|RMSD=3.009e-009|RMSF=1.025e-002|ZeroPoint=0.3936462|Thermal=
 0.4123424|Dipole=0.4143769,-0.2541649,0.5881714|DipoleDeriv=0.243878,-
 0.0636684,-0.0434945,-0.2672808,1.4888518,0.0285958,-0.1412182,-0.1638
 05,1.4697706,-0.3434117,0.0135155,0.0533257,0.1267216,-0.7245912,-0.26
 74046,0.1273525,-0.0033256,-1.0445856,-0.4532843,0.0452257,-0.0171024,
 0.0848722,-0.9129347,0.4320845,-0.0259681,0.4177085,-0.6707071,0.38676
 39,0.0106158,0.0132286,0.0085184,0.2321637,-0.0726707,0.0374976,-0.180
 1598,0.1980186,0.0329161,0.100715,0.1044384,0.1144217,-0.1835969,-0.18
 82499,0.1100507,-0.1851348,-0.0273883,-0.0192279,-0.0159127,-0.063736,
 -0.005934,0.0538002,-0.0138006,-0.10207,-0.013813,0.0057492,0.050811,0
 .0079527,0.0135848,-0.0129409,-0.0242934,0.0587867,0.0302057,0.0755769
 ,-0.0184774,0.1652981,-0.0597523,-0.0100349,-0.0211751,0.0699647,-0.01
 46825,0.0132643,0.0112309,0.1601939,-0.0994718,-0.0209673,-0.0755248,-
 0.0062015,0.0308796,-0.0301287,-0.088873,-0.0363986,-0.035562,0.035302
 6,-0.0223583,0.0225813,-0.0163629,-0.0285261,0.0730232,0.0389681,0.091
 0684,-0.0441331,0.0882353,-0.0028437,0.0238909,0.0050548,0.082706,-0.0
 276162,0.0305918,-0.0338888,0.1220474,-0.0726409,-0.0136312,-0.0725967
 ,-0.0184258,0.043789,-0.0124171,-0.0831548,-0.0320372,-0.0241361,0.034
 0869,-0.0008093,0.027507,-0.020898,-0.038143,0.0786495,0.0263815,0.092
 7742,-0.0464525,0.0569973,-0.0233913,0.0278627,0.0854644,-0.2494654,-0
 .1951294,0.071756,-0.1419536,0.0475504,0.0527116,0.0216154,0.0386726,-
 0.0196374,0.001921,0.0743927,0.0448204,0.063233,-0.0253256,-0.0528438,
 0.0154499,-0.0440921,-0.0074592,0.0720098,-0.0149445,-0.0754993,-0.035
 4085,0.0090513,1.6520588,-0.442161,-0.8263111,0.0374748,1.125242,0.337
 2561,-0.6376372,0.5571753,0.7696099,-1.3370769,0.563113,0.6971974,0.43
 45348,-0.8259971,-0.407505,0.6495822,-0.4676647,-0.7994293,-0.8860583,
 0.0871539,0.3035345,-0.2665923,-0.7324239,-0.050848,0.1625516,-0.21260
 11,-0.4652125,0.4550331,-0.1957189,-0.1189565,-0.3462677,0.5760659,0.2
 517234,-0.1784768,0.1782901,0.5080082,-0.0299446,-0.007052,-0.0686381,
 0.0558782,0.0003599,-0.0459396,-0.0349114,-0.0406256,-0.0403922,0.0411
 235,0.00196,0.0144743,0.0543545,-0.0622803,0.0107248,0.025347,0.060039
 1,-0.0473624,0.453237,-0.1998365,-0.1187141,-0.3429448,0.5911393,0.235
 4798,-0.190045,0.1862238,0.5021697,0.0389816,0.0039394,0.0176188,0.057
 0672,-0.0660502,0.0115318,0.0308079,0.0571814,-0.0485629,-0.0281151,-0
 .0068462,-0.0696401,0.056082,0.0000121,-0.0391797,-0.0328517,-0.041434
 1,-0.0377569,-1.3279339,0.5665548,0.6636244,0.4498064,-0.8456101,-0.40
 57547,0.5946749,-0.443667,-0.7299364,1.6309595,-0.4457826,-0.7829017,0
 .0125852,1.135536,0.2883074,-0.5540985,0.5467575,0.6183433,-0.8641461,
 0.0692426,0.3053759,-0.2598742,-0.7462694,-0.0305008,0.1456432,-0.2308
 159,-0.445812,0.0990387,-0.0058939,0.0070917,0.0555684,-0.2048057,-0.1
 104983,0.0320098,-0.0154083,0.090518,-0.0710631,0.0020012,-0.0547473,-
 0.0149112,0.0408093,0.0072952,-0.0694906,-0.0086549,-0.0192118,0.09033
 78,0.0087657,0.0522778,-0.001395,0.0626465,0.0094913,0.0473228,-0.0138
 839,0.0881463,0.0396972,0.004855,0.0166957,-0.0129888,-0.0562641,0.087
 5572,0.0117771,0.1019409,-0.0439138,-0.076712,-0.0149947,-0.0653172,-0
 .0034379,0.0446942,-0.0142536,-0.081788,-0.0332267,-0.0174679,0.129580
 1,-0.0516663,-0.0204943,-0.0122579,0.0634468,-0.0519712,-0.0111501,-0.
 0143257,0.1650432,0.0395681,0.0059879,-0.0053257,-0.0043535,-0.0851859
 ,0.0930634,0.0163982,0.0893166,-0.0298519,-0.0932489,-0.0331769,-0.064
 3747,-0.0084357,0.0465584,-0.0132963,-0.0605939,-0.0130432,0.0077203,0
 .0130698,0.0958893,0.1057506,0.1078789,-0.1166235,-0.2019935,0.1197689
 ,-0.20312,-0.0641365,-0.0483155,-0.0216671,-0.0492907,-0.0036686,0.052
 1733,-0.0124198,-0.0680829,-0.0311966,0.0059832,0.0747512,0.0197405,-0
 .0255342,-0.004356,-0.0324194,0.0742551,0.006338,0.0686827,-0.0042268,
 1.139725,-0.2156947,0.5355103,-0.4788338,1.0655802,0.4977409,0.4004478
 ,0.4140716,0.9950928,-0.7857107,0.1830625,-0.1532621,0.4541624,-0.7891
 713,-0.1387444,-0.028802,-0.1744311,-0.536688,-0.7793496,-0.1187904,-0
 .3928913,-0.1218572,-0.3763457,-0.1177046,-0.3623326,-0.0833795,-0.876
 102,0.3001851,0.1321683,0.0470678,0.0714577,0.1605873,-0.1137892,-0.01
 70657,-0.0449945,0.3535628,0.0489581,0.0014314,0.0845142,0.0105676,0.0
 487553,0.0226926,0.0724454,-0.0829539,0.0041497,-0.0511494,-0.0015813,
 0.1070458,0.0046711,0.1135504,0.0098423,0.0961965,0.004997,-0.0328867,
 -0.0612836,-0.0052963,-0.1160955,-0.051401,0.0537995,-0.0132134,-0.077
 1568,0.024162,0.0049291,0.0876828,0.0285375,-0.023795,0.0427491,-0.156
 0448,-0.0778376,-0.0209334,-0.0590784,0.05006|Polar=173.6075031,-28.99
 91393,185.9254345,-30.587827,33.754489,170.6990948|PG=C01 [X(C15H24O8)
 ]|NImag=10||0.21224676,-0.03696313,0.62697072,-0.05927609,0.10189922,1
 .01244524,-0.06165184,0.01522316,0.05294806,0.01690824,0.01470500,-0.1
 3644959,-0.14315141,-0.01598490,0.11310651,0.05408602,-0.15189072,-0.7
 4754499,-0.06312860,0.13938231,0.86640178,-0.05874469,0.00803376,0.000
 47620,0.02889948,-0.00282620,0.00503121,0.04041908,0.00624576,-0.22895
 815,0.10570091,-0.00121030,0.02062671,0.03171531,-0.04225399,0.6052230
 2,0.00223041,0.06080185,-0.17020991,0.00357227,0.05514757,-0.09115785,
 -0.02597697,0.05271816,0.40603810,0.00738025,0.00238868,0.00032353,-0.
 00652059,-0.00075593,0.00009577,-0.02156575,0.03398202,0.01843665,0.01
 479504,0.00582811,-0.05899660,-0.02136451,-0.00085733,0.00881101,-0.00
 364603,0.03103635,-0.34687581,-0.15815272,-0.03589907,0.39745293,-0.00
 313760,0.03897468,0.01677604,-0.00000065,-0.00465310,-0.00212002,0.021
 99586,-0.21464120,-0.15427639,-0.01915217,0.17624212,0.14191618,-0.093
 96392,0.00047295,-0.00065176,0.02492082,0.00513419,0.00516518,0.009372
 79,0.00254700,-0.00023567,0.00495853,-0.00029493,0.00036136,0.47851151
 ,0.00672873,-0.17373796,-0.03245517,0.00215434,-0.00240892,-0.01021353
 ,0.00390390,-0.04094987,-0.00693040,-0.00007057,-0.00033953,0.00318671
 ,0.02021767,0.53115741,0.00134748,-0.03138842,-0.09189760,0.00701252,-
 0.04092153,-0.02872970,-0.00222845,0.02533727,0.00830390,0.00020889,0.
 00774160,-0.00289410,0.04740372,-0.06341013,0.57738024,0.00379929,0.00
 259720,0.00174553,-0.00165522,0.00061649,0.00120930,0.00010577,-0.0000
 5347,0.00045782,0.00011639,-0.00025519,0.00015941,-0.18266034,-0.02530
 939,-0.12821862,0.20637806,-0.02738551,-0.00353535,-0.02480768,0.00375
 191,-0.00411381,-0.00178095,0.00205268,-0.00042760,0.00132703,0.000665
 03,0.00066478,0.00018895,-0.02537577,-0.05653472,-0.01898819,0.0251454
 3,0.05791456,-0.01086030,-0.00110348,-0.01410254,0.00137563,-0.0035890
 7,0.00051372,0.00082661,0.00108852,0.00123661,0.00043414,-0.00003632,-
 0.00014102,-0.12940992,-0.02000505,-0.16205227,0.13774813,0.02630127,0
 .17878761,-0.00161756,0.00216621,-0.00221899,-0.00038861,0.00001197,-0
 .00014146,0.00122923,0.00128703,0.00038897,0.00059897,0.00029059,0.000
 06113,-0.05278984,-0.01870776,0.01691838,0.00263471,0.01773247,-0.0179
 8011,0.05795932,-0.00292863,-0.02510985,0.02890168,0.00018380,0.004291
 63,-0.00097659,0.00059841,-0.00579172,-0.00391709,0.00009331,-0.001270
 47,0.00092005,-0.01752526,-0.17064952,0.12688955,0.00032030,0.00378026
 ,-0.00435706,0.01753685,0.18974354,-0.00166634,-0.01355307,0.00736271,
 -0.00001605,0.00042425,0.00180793,0.00044267,-0.00317569,-0.00026491,0
 .00024040,-0.00066790,0.00055628,0.01637402,0.13538891,-0.19433152,0.0
 0306305,0.01555502,-0.01511022,-0.02279154,-0.14231687,0.20990032,-0.0
 0167345,0.01413366,0.00643368,-0.00190297,-0.00423053,-0.00526486,-0.0
 0061052,-0.00301389,0.00209341,0.00034843,-0.00004875,-0.00004862,-0.1
 5087865,-0.00049652,0.03490199,-0.02804058,0.00258695,0.01532313,-0.00
 521300,0.00097274,0.00211222,0.51085725,0.03350371,-0.00181208,-0.0157
 4823,-0.00337409,-0.00382841,-0.00244192,-0.00123886,-0.00244545,0.000
 16875,-0.00064721,0.00049265,-0.00000985,0.00815113,-0.08002649,0.0002
 4245,-0.00311758,0.00116828,0.00139155,-0.02052289,0.00309734,0.010007
 34,0.02212637,0.52019673,0.01363004,-0.01002286,-0.01083602,-0.0010397
 5,-0.00139588,0.00028064,0.00100753,0.00252713,-0.00157796,-0.00023207
 ,0.00016266,-0.00017811,0.03872689,0.00304448,-0.09443229,-0.01959610,
 0.00255557,0.00953455,0.02491996,-0.00373048,-0.01147719,0.04887752,-0
 .04562322,0.55890280,-0.00027706,-0.00199667,-0.00292558,0.00033989,0.
 00049810,0.00147705,0.00035456,0.00064049,0.00018353,-0.00029606,0.000
 09363,0.00004090,-0.02589451,-0.00203161,-0.01801342,-0.00425466,0.000
 75497,0.00343595,0.00122400,-0.00043460,-0.00007208,-0.18412662,-0.027
 58635,-0.12166931,0.20694196,0.00095074,0.00072847,0.00073258,-0.00020
 785,-0.00011185,-0.00008004,-0.00033066,-0.00020325,-0.00004709,0.0001
 4030,-0.00009748,-0.00008683,0.00384170,0.00046161,0.00231813,0.000810
 17,0.00057252,-0.00072819,-0.00047257,-0.00002716,-0.00038782,-0.02743
 276,-0.05628271,-0.02197214,0.02844003,0.06234703,0.00005493,0.0000537
 2,0.00124980,-0.00029457,0.00056970,0.00015600,0.00006934,0.00037920,-
 0.00003900,-0.00010936,-0.00000961,0.00009513,0.01544917,0.00155485,0.
 00974539,0.00382009,-0.00062298,-0.00074068,-0.00069981,0.00006551,0.0
 0091685,-0.12289789,-0.02224794,-0.16114771,0.13256018,0.02945552,0.17
 498131,0.00085824,-0.00231307,0.00125652,0.00005537,0.00057793,-0.0004
 8854,-0.00018246,0.00042566,-0.00060732,0.00017986,0.00015548,-0.00035
 505,-0.00673106,-0.02045258,0.02555591,0.00137638,-0.00056864,-0.00056
 652,-0.00495469,0.00108971,0.00271018,-0.05180827,-0.01397360,0.010826
 89,0.00184894,0.01781676,-0.01913667,0.05820403,-0.00039940,0.00053153
 ,-0.00055097,0.00017145,0.00002038,0.00014716,0.00056685,-0.00059847,-
 0.00058764,0.00007025,0.00004758,0.00000589,0.00172631,0.00271055,-0.0
 0325870,-0.00040334,0.00007511,0.00012098,0.00108408,0.00042983,-0.000
 99340,-0.01579654,-0.17188927,0.12861433,-0.00013200,0.00358522,-0.004
 16271,0.01464611,0.19227490,0.00010976,0.00361971,-0.00242732,0.000059
 53,-0.00088895,0.00066668,-0.00104250,-0.00105389,0.00126048,-0.000029
 18,-0.00020084,0.00025841,0.00303998,0.01028991,-0.01293341,-0.0001493
 7,-0.00034646,0.00110916,0.00277401,-0.00101758,0.00015030,0.01232276,
 0.12694553,-0.18267447,0.00172522,0.01628371,-0.01678319,-0.01808379,-
 0.13847179,0.19984429,-0.00668414,-0.00339629,0.00162811,0.00119422,0.
 00214646,0.00193490,0.00070333,0.00141759,-0.00057256,0.00004359,-0.00
 002899,0.00006264,-0.00753153,0.03216257,0.01531072,0.00122014,0.00082
 686,0.00011087,0.00118946,0.00013521,-0.00065782,-0.07961845,0.0030743
 3,-0.00071233,0.00166971,-0.02384844,-0.01046805,0.00013781,-0.0014530
 4,-0.00036102,0.52793495,-0.00164442,-0.00133941,0.00067795,0.00053207
 ,0.00072813,0.00062299,0.00023533,0.00064876,-0.00062998,0.00010842,-0
 .00007373,0.00002016,0.00318025,-0.00529918,-0.00403594,-0.00091328,0.
 00049702,0.00059319,-0.00139261,0.00121927,0.00095295,0.00392389,-0.17
 120805,-0.03555016,0.00135024,-0.00795997,-0.00251533,0.00186248,-0.02
 543336,-0.01265915,0.02133684,0.52439902,0.00246401,0.00203487,-0.0015
 6244,-0.00024668,-0.00084082,-0.00018257,-0.00074992,-0.00015041,0.000
 65646,-0.00017394,-0.00005310,0.00005735,0.00541202,-0.01771127,-0.008
 59787,-0.00149142,0.00100942,0.00103738,-0.00046106,-0.00066693,0.0001
 2545,-0.00040696,-0.03577846,-0.09780212,0.00210960,-0.02464722,-0.009
 99873,-0.00162373,0.02256952,0.00977409,0.04330474,-0.04087916,0.56529
 269,0.00031616,0.00010625,0.00006982,-0.00009248,-0.00003915,-0.000029
 78,-0.00000849,-0.00009924,0.00002396,-0.00000686,-0.00001188,0.000000
 40,0.00127526,0.00018547,0.00043392,0.00038931,-0.00010642,-0.00037219
 ,-0.00002055,-0.00004701,0.00008284,0.00185080,0.00150469,0.00271442,0
 .00071620,0.00095440,0.00095847,0.00002053,-0.00047650,0.00003015,-0.1
 8793401,-0.02864707,-0.12354113,0.21020816,-0.00024730,-0.00019750,0.0
 0015812,-0.00000047,0.00023257,0.00031352,0.00012194,0.00008991,0.0000
 6811,-0.00005333,0.00001952,0.00000732,-0.00118713,0.00133421,0.000469
 31,0.00087799,0.00006229,0.00010470,0.00014649,-0.00002997,0.00005640,
 -0.02346694,-0.00845372,-0.02420482,0.00071947,-0.00527561,-0.00253770
 ,-0.00030797,0.00130447,0.00060908,-0.02934691,-0.05491857,-0.02413681
 ,0.03110897,0.06137121,0.00029088,-0.00014207,0.00015978,-0.00008254,0
 .00016121,0.00015804,0.00009643,0.00009186,-0.00001596,-0.00006620,0.0
 0001486,-0.00000575,-0.00066828,0.00058647,0.00008767,0.00087073,-0.00
 042533,-0.00004812,-0.00008579,-0.00005270,-0.00007983,-0.01012280,-0.
 00261666,-0.00976049,0.00083521,-0.00250852,0.00037593,0.00048327,0.00
 001356,0.00089159,-0.12525908,-0.02340719,-0.16195895,0.13429910,0.030
 84818,0.17645089,-0.00003843,0.00008407,-0.00003598,-0.00001854,-0.000
 07112,-0.00001717,-0.00003468,-0.00008909,0.00007068,-0.00000132,-0.00
 002081,0.00002144,0.00044888,0.00066584,-0.00085474,-0.00001584,0.0000
 6206,-0.00012412,0.00009818,-0.00000257,0.00035738,0.00007108,0.002066
 68,-0.00194024,0.00003734,-0.00032337,0.00050609,0.00050084,0.00055102
 ,0.00064014,-0.05223493,-0.01494027,0.01342397,0.00184403,0.01759451,-
 0.01935766,0.05878075,-0.00035729,-0.00035658,0.00028184,-0.00000926,0
 .00014085,-0.00025341,0.00026627,0.00039730,-0.00030009,0.00000908,0.0
 0009375,-0.00005697,-0.00078292,0.00088448,0.00137985,-0.00003502,-0.0
 0002530,-0.00007112,0.00084090,0.00027572,-0.00094604,-0.00161109,-0.0
 2564000,0.02245162,-0.00042616,0.00128382,-0.00000280,0.00039923,-0.00
 437097,-0.00326884,-0.01573264,-0.17107581,0.12841261,-0.00032217,0.00
 299100,-0.00363926,0.01558191,0.19147534,-0.00033568,-0.00025649,0.000
 28227,0.00001121,0.00013161,0.00005819,0.00013461,-0.00004405,-0.00010
 523,0.00004914,-0.00001192,-0.00002686,-0.00073721,-0.00005821,0.00105
 299,0.00011748,0.00006571,-0.00010494,-0.00021324,0.00033327,0.0000382
 6,-0.00043639,-0.01277469,0.00952292,0.00005324,0.00070453,0.00097342,
 0.00055741,-0.00325862,-0.00020307,0.01453074,0.12712610,-0.18168579,0
 .00178217,0.01654070,-0.01705044,-0.02039334,-0.13878859,0.19803041,0.
 00059823,0.00035886,0.00030637,-0.00020096,-0.00026581,-0.00034583,0.0
 0001339,-0.00028391,0.00005617,-0.00001923,0.00002389,-0.00005309,0.00
 064576,-0.00093765,-0.00072303,0.00018818,0.00003155,0.00020832,-0.000
 09739,0.00005096,0.00003640,-0.00544037,0.00413117,0.00397375,0.001086
 09,-0.00136496,-0.00092621,0.00042796,-0.00086185,-0.00059435,-0.16703
 561,0.00305716,0.04122572,-0.02646554,0.00308796,0.01553411,-0.0063073
 8,0.00138144,0.00224171,0.54113026,0.00192412,0.00233253,-0.00013690,-
 0.00036687,-0.00107561,-0.00099918,-0.00008434,-0.00075698,0.00033558,
 -0.00007565,0.00008768,-0.00010757,0.00045123,-0.00670564,-0.00233730,
 -0.00018977,-0.00007609,0.00032173,-0.00006382,0.00015021,-0.00035350,
 0.03121183,-0.00611458,-0.01706698,0.00033116,0.00133120,0.00066222,0.
 00063063,0.00113778,-0.00022337,0.00488256,-0.08282598,-0.00230396,-0.
 00304005,0.00068095,0.00208526,-0.02111215,0.00316127,0.01045800,0.020
 04950,0.50157243,0.00077989,0.00050060,0.00043230,-0.00013288,-0.00015
 745,-0.00023534,-0.00002474,-0.00020222,0.00002003,-0.00004237,-0.0000
 2422,0.00000688,-0.00022571,-0.00202909,-0.00103876,0.00029823,-0.0000
 3808,0.00017385,-0.00021014,-0.00014713,0.00020501,0.01460672,-0.00422
 740,-0.00908037,0.00062099,0.00055347,0.00028683,-0.00079469,0.0013098
 6,0.00104760,0.04196440,-0.00138985,-0.10340559,-0.01936288,0.00239677
 ,0.01012835,0.02581683,-0.00343605,-0.01259766,0.01700685,-0.03232298,
 0.53842869,0.00005765,0.00002657,0.00000274,-0.00001896,-0.00001115,-0
 .00006243,-0.00001726,0.00007340,-0.00004221,0.00001030,0.00001265,-0.
 00000693,-0.00005120,-0.00012418,-0.00019186,-0.00005849,-0.00003797,0
 .00003307,0.00012916,0.00003855,-0.00020026,0.00116016,-0.00135323,-0.
 00037999,-0.00001856,0.00010619,-0.00016141,0.00010841,0.00085666,-0.0
 0019928,-0.00508933,-0.02070685,0.02441497,0.00108041,-0.00040589,-0.0
 0063601,-0.00488621,0.00106996,0.00271781,-0.04944078,-0.01739377,0.02
 179529,0.05604278,-0.00002627,-0.00009676,-0.00006177,0.00000802,0.000
 04661,0.00006276,-0.00004150,0.00003383,0.00000325,0.00001110,-0.00001
 229,0.00001527,0.00000576,0.00018308,-0.00010138,-0.00003045,-0.000002
 09,-0.00000302,0.00003174,-0.00012240,0.00002021,0.00017468,0.00130625
 ,-0.00071510,-0.00006202,-0.00006940,-0.00006208,-0.00001606,0.0002343
 0,0.00038941,0.00113281,0.00320832,-0.00411874,-0.00049723,0.00012632,
 0.00017175,0.00107488,0.00023659,-0.00108315,-0.01667845,-0.16641552,0
 .12755886,0.02042599,0.18451561,0.00006271,0.00010499,-0.00010405,0.00
 000115,-0.00005037,0.00004331,-0.00006070,-0.00012144,0.00006695,0.000
 02247,-0.00000609,-0.00000191,0.00001882,-0.00033295,0.00017213,-0.000
 02820,0.00003313,0.00000372,-0.00021004,0.00001530,0.00016968,-0.00060
 847,0.00102764,0.00013618,0.00004460,0.00003990,-0.00012681,0.00034538
 ,-0.00093326,0.00006451,0.00201954,0.01026420,-0.01181358,-0.00009394,
 -0.00032330,0.00108461,0.00282746,-0.00110047,-0.00004671,0.02111530,0
 .12637604,-0.18038991,-0.02556077,-0.13806060,0.19974021,0.00005799,-0
 .00000524,-0.00003857,-0.00000498,0.00005338,0.00009587,0.00001389,0.0
 0002068,0.00003466,-0.00001995,0.00000423,0.00000169,0.00023470,-0.000
 02773,0.00028464,0.00033330,-0.00009091,-0.00004907,-0.00003479,-0.000
 03419,-0.00002232,0.00071470,-0.00092898,-0.00132714,0.00042467,0.0008
 6497,0.00089061,0.00000150,-0.00002684,0.00006782,-0.02463608,-0.00321
 542,-0.01901353,-0.00398504,0.00077384,0.00355519,0.00121363,-0.000491
 58,0.00004115,-0.19331875,-0.02498000,-0.12437866,0.00158205,-0.000487
 51,0.00191174,0.21599226,0.00003003,-0.00004754,-0.00006461,-0.0000070
 9,0.00000615,0.00002873,-0.00004601,-0.00001112,0.00000309,0.00002652,
 -0.00000738,0.00000259,-0.00001666,-0.00007500,-0.00004340,-0.00009706
 ,-0.00004445,-0.00003781,-0.00004828,-0.00000239,0.00003686,0.00080506
 ,0.00065168,0.00093279,-0.00013135,0.00005761,-0.00044825,0.00009103,-
 0.00008521,0.00009086,0.00343080,0.00035689,0.00260115,0.00077320,0.00
 009902,-0.00080611,-0.00058278,0.00013447,-0.00026144,-0.02569674,-0.0
 4985364,-0.02464832,0.01778113,0.00330365,0.01712952,0.02804650,0.0578
 7302,-0.00012925,-0.00011294,-0.00001401,0.00002584,0.00004183,0.00001
 463,0.00002310,0.00005441,-0.00002286,-0.00000610,-0.00000516,0.000010
 30,0.00008524,0.00026000,0.00014208,-0.00005250,-0.00003339,-0.0001154
 8,0.00003566,0.00000280,-0.00000100,0.00012906,0.00073944,0.00109228,-
 0.00037470,0.00005050,-0.00008794,-0.00015171,-0.00004429,-0.00009860,
 0.01483431,0.00171425,0.01059262,0.00349660,-0.00077171,-0.00081825,-0
 .00056410,0.00015127,0.00095083,-0.12372371,-0.02372850,-0.15321432,-0
 .01968954,-0.00309735,-0.01739713,0.13554784,0.02700375,0.16664713,-0.
 00061046,0.00111705,0.00070961,0.00013906,-0.00051775,-0.00037378,0.00
 016304,-0.00062076,0.00004813,0.00001352,0.00009074,-0.00012359,0.0000
 0015,0.00116728,0.00065102,0.00000841,0.00014731,-0.00004796,0.0000027
 8,0.00006320,0.00015795,-0.00596618,-0.00146091,0.00217238,0.00021045,
 -0.00058356,-0.00013615,0.00009575,-0.00078733,-0.00037766,-0.00438976
 ,0.03063219,0.01364184,-0.00181506,0.00203452,-0.00031398,0.00002707,0
 .00014326,0.00217088,-0.08322359,0.01617274,0.00198292,-0.00002557,-0.
 00545350,0.00043528,0.00071906,-0.02815376,-0.01311197,0.71249024,-0.0
 0033628,-0.00156714,-0.00074943,0.00000607,0.00076676,0.00086645,-0.00
 023268,0.00062840,-0.00006593,0.00013566,-0.00007584,0.00011015,-0.000
 76430,0.00168001,0.00069473,0.00003005,0.00002394,-0.00011484,0.000075
 76,-0.00001382,0.00003509,-0.00221958,-0.00051190,0.00091284,-0.000036
 21,-0.00055109,-0.00046678,0.00014174,-0.00038197,-0.00014415,0.010060
 04,-0.00544329,-0.00623027,-0.00269769,0.00105817,-0.00063598,-0.00148
 057,0.00036310,0.00297209,0.01256140,-0.15941017,-0.03264227,-0.000678
 99,-0.02621769,-0.01220824,-0.00144704,-0.00689998,-0.00095876,0.27569
 194,0.80392274,0.00018322,-0.00118027,-0.00053963,-0.00006661,0.000571
 89,0.00049072,-0.00019332,0.00055303,-0.00007570,0.00005451,-0.0000758
 0,0.00011020,-0.00002843,-0.00013785,0.00058139,0.00011588,-0.00006512
 ,-0.00008751,-0.00008562,-0.00001360,-0.00001803,0.00181394,0.00054633
 ,-0.00084774,0.00006024,0.00045586,0.00030263,0.00009234,-0.00037473,0
 .00020101,0.00540657,-0.01612447,-0.01045425,-0.00070995,0.00037031,0.
 00076434,0.00006217,-0.00101446,-0.00027804,0.00050872,-0.03427640,-0.
 10695126,-0.00282936,0.02646423,0.01160160,0.00281270,-0.02477311,-0.0
 0840313,-0.12774834,0.11425143,0.30579378,-0.00011064,-0.00162335,-0.0
 0062775,-0.00000069,0.00077453,0.00065466,-0.00012228,0.00074715,-0.00
 011308,0.00002127,-0.00009183,0.00013228,-0.00001490,0.00093624,0.0003
 3873,0.00008167,-0.00009512,-0.00007459,0.00002463,-0.00006313,-0.0000
 7338,-0.00072579,-0.00061413,0.00009434,0.00007505,0.00016041,0.000160
 99,0.00001277,0.00016128,-0.00000447,0.00229530,0.00189655,0.00025382,
 0.00058649,-0.00065212,0.00000090,0.00003913,-0.00026071,-0.00076455,-
 0.01203326,0.00768578,0.01301737,-0.00091989,-0.00000898,-0.00006892,-
 0.00068213,0.00122192,0.00191382,-0.21882043,0.00862112,0.07933587,0.3
 9673098,0.00029396,0.00125772,0.00049636,-0.00002286,-0.00061212,-0.00
 060406,0.00013195,-0.00052108,0.00006736,-0.00006763,0.00006380,-0.000
 09114,0.00010011,-0.00131610,-0.00049699,-0.00005130,0.00002685,0.0000
 9767,-0.00003210,0.00003901,-0.00000441,0.00228098,0.00092606,-0.00071
 910,-0.00010370,0.00011438,0.00002473,-0.00007883,0.00011462,0.0001090
 3,-0.00260506,-0.00627888,-0.00177838,0.00038480,-0.00014237,0.0004219
 6,0.00007033,0.00017709,-0.00051445,0.03549078,-0.00973120,-0.02426011
 ,0.00088774,0.00184531,-0.00021398,0.00139013,0.00023842,-0.00050398,0
 .03298311,-0.10764880,-0.03605969,-0.03450475,0.35537937,0.00015903,0.
 00131094,0.00039205,0.00000210,-0.00061798,-0.00049141,0.00011584,-0.0
 0060562,0.00013195,-0.00004189,0.00007532,-0.00011028,0.00003232,-0.00
 095174,-0.00038471,-0.00006270,0.00006119,0.00008010,-0.00001932,0.000
 03738,0.00002920,0.00127928,0.00064443,-0.00029217,-0.00006606,-0.0000
 3949,-0.00005748,-0.00003656,-0.00002407,0.00006113,-0.00153598,-0.003
 89723,0.00038843,-0.00000212,0.00025120,-0.00005123,-0.00023233,0.0002
 9173,0.00012826,0.02418162,-0.01122579,-0.00646306,0.00156138,-0.00201
 158,-0.00065836,0.00069611,0.00177924,0.00073462,0.08915334,-0.0247299
 2,-0.10776115,-0.16765251,0.13203821,0.19823992,0.00011023,-0.00061318
 ,-0.00025387,-0.00001683,0.00029073,0.00020187,-0.00001417,0.00033418,
 -0.00004730,-0.00003335,-0.00004239,0.00005833,0.00010796,-0.00001991,
 -0.00012363,0.00006964,-0.00011140,-0.00001453,0.00002141,-0.00005338,
 -0.00008985,0.00140044,0.00034593,-0.00021181,-0.00005745,0.00051748,0
 .00038000,-0.00014926,0.00050484,0.00008761,-0.00190503,0.00212549,0.0
 0091507,0.00205266,-0.00085261,0.00071394,0.00044135,0.00032954,-0.001
 60568,0.00340179,-0.01283415,0.00471487,0.00036604,0.00060327,-0.00178
 074,0.00099687,0.00232073,0.00135376,-0.38356058,-0.34584395,0.0124415
 4,-0.08295761,-0.04463501,0.03366074,0.45787360,0.00005333,0.00069254,
 0.00043547,0.00003134,-0.00033598,-0.00042213,0.00016417,-0.00023806,-
 0.00001421,-0.00008516,0.00003650,-0.00005189,0.00017425,-0.00045378,-
 0.00015949,0.00004422,-0.00001334,0.00004575,0.00003766,0.00000015,-0.
 00007588,-0.00005767,0.00033244,-0.00013792,0.00010871,0.00006432,0.00
 029123,-0.00012985,0.00029579,-0.00007287,-0.00349870,0.00077041,0.002
 64108,0.00082729,-0.00023501,-0.00014741,0.00077694,-0.00007266,-0.001
 12743,-0.03466834,-0.03169809,-0.00647885,-0.00034091,-0.00242431,-0.0
 0189188,0.00097544,-0.00550792,-0.00076841,-0.33533425,-0.47810380,-0.
 01268568,-0.03862783,0.01337749,0.01221545,0.40620092,0.50279263,-0.00
 002795,0.00059581,0.00022011,0.00002143,-0.00027985,-0.00020221,0.0000
 9825,-0.00030353,0.00006481,-0.00002822,0.00003706,-0.00005808,-0.0000
 6136,-0.00009158,-0.00018729,-0.00000215,0.00002224,0.00003330,0.00000
 820,0.00003505,0.00003793,-0.00036591,-0.00029768,0.00072493,-0.000008
 98,-0.00009560,-0.00008991,0.00001134,-0.00016570,-0.00021480,-0.00133
 471,-0.00001005,-0.00102958,0.00013621,-0.00013683,-0.00029797,-0.0001
 8192,-0.00008764,0.00116048,-0.00404834,-0.01658341,0.01966100,-0.0003
 3743,-0.00457261,-0.00266015,-0.00104241,0.00077257,-0.00024577,0.0167
 4012,-0.00781316,-0.06902184,0.03608066,0.01502595,0.01709859,-0.04378
 676,0.00765498,0.03657810,-0.00004991,0.00015989,0.00012161,0.00001468
 ,-0.00008734,-0.00009170,0.00002251,-0.00007239,-0.00000958,-0.0000030
 6,0.00001261,-0.00001346,0.00004170,0.00006262,-0.00001015,-0.00001549
 ,0.00001130,0.00000330,0.00000549,0.00000417,0.00000759,-0.00037594,-0
 .00008618,0.00015442,-0.00000492,-0.00003176,-0.00001657,-0.00000195,0
 .00001097,-0.00001435,0.00067864,0.00112684,0.00052303,0.00000436,0.00
 002770,-0.00008487,0.00004926,0.00000151,0.00003393,-0.00357281,-0.003
 39226,0.00271823,0.00005154,-0.00019557,-0.00041493,0.00045472,0.00029
 856,0.00033946,-0.02004702,0.04506801,0.02889738,-0.08012340,-0.006626
 20,0.00410236,0.00192752,0.00410063,-0.00222430,0.56393834,-0.00002757
 ,-0.00062577,-0.00031491,-0.00001557,0.00030972,0.00031114,-0.00008643
 ,0.00026724,-0.00001677,0.00003481,-0.00003718,0.00004923,-0.00006893,
 0.00035032,0.00016658,0.00002797,-0.00002568,-0.00003818,0.00000040,-0
 .00001936,-0.00000623,-0.00018848,-0.00017044,0.00001403,0.00003270,0.
 00002778,0.00002033,0.00002629,-0.00001722,-0.00000692,-0.00026754,0.0
 0087473,0.00014637,0.00006170,-0.00014413,-0.00001409,0.00002373,-0.00
 012183,-0.00009990,-0.00206962,0.00421189,0.00056681,-0.00025902,0.000
 14936,0.00028613,-0.00049324,-0.00037077,-0.00011597,0.03216497,-0.010
 80504,-0.02058615,0.02057011,-0.17944338,-0.05537697,-0.01327831,-0.00
 694407,0.00598860,0.01776594,0.51876804,0.00001285,-0.00036375,-0.0001
 0669,-0.00002005,0.00016991,0.00011121,-0.00005452,0.00018841,-0.00005
 076,0.00002220,-0.00002551,0.00003591,-0.00005519,0.00011699,0.0000548
 1,-0.00000422,-0.00001380,-0.00001435,0.00001450,-0.00000783,-0.000020
 22,0.00011032,-0.00003259,-0.00005057,-0.00001189,-0.00001324,-0.00002
 117,0.00001541,0.00004420,-0.00000565,-0.00001586,-0.00050761,0.000668
 29,0.00001262,-0.00008189,-0.00002081,-0.00004173,-0.00000810,-0.00008
 357,0.00320746,0.00118747,0.00409937,-0.00027697,-0.00095406,0.0001150
 3,-0.00011905,0.00070119,0.00023522,0.02357764,-0.02664939,-0.01857907
 ,0.01508503,-0.04266411,-0.09000562,-0.00923533,-0.00202953,-0.0029523
 1,0.03342081,-0.04939109,0.58607073,-0.00000329,0.00000272,-0.00000938
 ,0.00000189,0.00000022,0.00000736,0.00000111,-0.00000503,0.00000536,-0
 .00000089,0.00000074,-0.00000123,0.00000104,0.00000472,0.00000561,0.00
 000176,0.00000103,-0.00000087,-0.00000193,0.00000004,0.00000215,-0.000
 01631,-0.00000604,-0.00000506,0.00000346,-0.00000204,0.00000103,0.0000
 0130,-0.00000985,0.00000098,0.00001518,0.00002813,-0.00004153,-0.00000
 829,0.00001516,0.00000793,-0.00001457,-0.00000756,0.00002510,-0.000313
 47,0.00027584,-0.00074002,-0.00002217,0.00013561,0.00006426,-0.0000420
 8,-0.00013798,-0.00002275,0.00228135,0.00158234,0.00077076,0.00744345,
 0.00255312,0.01014945,-0.00041126,-0.00051873,0.00023864,-0.17822892,-
 0.02759727,-0.13097680,0.19199732,0.00000838,0.00009710,0.00002762,0.0
 0000039,-0.00004531,-0.00003488,0.00001092,-0.00004591,0.00001140,-0.0
 0000399,0.00000555,-0.00000850,0.00000377,-0.00005970,-0.00002797,-0.0
 0000279,0.00000445,0.00000390,-0.00000012,0.00000264,0.00000301,0.0000
 5254,0.00004983,-0.00000825,-0.00000681,-0.00000010,0.00000429,-0.0000
 0723,0.00000069,0.00000207,-0.00001817,-0.00013410,0.00012563,0.000058
 53,0.00000709,-0.00002807,0.00001055,0.00001465,0.00000376,0.00046516,
 -0.00040166,0.00027793,-0.00002944,-0.00013173,-0.00004795,0.00010512,
 0.00019306,0.00017045,-0.00650534,-0.00025880,0.00147406,-0.01612981,-
 0.02037220,-0.03361945,0.00215643,0.00130444,-0.00039902,-0.02330747,-
 0.05672327,-0.01998327,0.03035591,0.06911402,0.00000469,0.00003465,0.0
 0000604,0.00000247,-0.00001618,-0.00001099,0.00000795,-0.00001625,0.00
 000556,-0.00000479,0.00000203,-0.00000319,0.00000041,-0.00002750,-0.00
 001373,0.00000089,-0.00000093,0.00000331,-0.00000194,0.00000046,-0.000
 00032,0.00004128,0.00002835,-0.00000933,-0.00000122,0.00000883,0.00000
 821,-0.00000421,0.00000329,0.00000464,-0.00002341,-0.00009226,0.000037
 23,0.00005247,-0.00001645,-0.00000556,-0.00000019,-0.00000184,-0.00001
 668,0.00038191,-0.00002690,-0.00012133,0.00000987,0.00002087,-0.000034
 42,0.00009277,0.00015110,0.00009909,-0.00660601,-0.00276544,0.00169143
 ,-0.00377940,-0.01235988,-0.01319974,0.00151046,0.00309975,0.00093605,
 -0.12765593,-0.02468477,-0.18449958,0.13871177,0.03559651,0.19853400,-
 0.00000267,0.00000287,0.00000103,-0.00000112,-0.00000145,0.00000052,-0
 .00000114,-0.00000257,0.00000059,0.00000156,0.00000009,-0.00000006,-0.
 00000158,0.00000852,-0.00000113,-0.00000130,0.00000180,-0.00000113,0.0
 0000149,0.00000090,0.00000249,-0.00001939,-0.00001387,0.00001111,-0.00
 000039,-0.00000791,-0.00000602,0.00000131,-0.00000691,-0.00000380,0.00
 004038,0.00002899,0.00002127,-0.00002582,0.00001627,-0.00000819,-0.000
 01166,0.00001212,0.00002945,0.00002603,-0.00022984,0.00044848,-0.00005
 797,-0.00014955,-0.00002526,-0.00004385,0.00005307,0.00001848,0.003841
 24,0.00326090,-0.00106281,-0.00098563,0.00832369,-0.00261640,-0.000735
 16,-0.00204600,-0.00048583,-0.05379455,-0.00981936,0.00683236,0.001354
 76,0.01588534,-0.01770410,0.05599085,0.00001017,0.00008003,0.00005234,
 -0.00000049,-0.00004077,-0.00005015,0.00001056,-0.00002992,-0.00000347
 ,-0.00000425,0.00000379,-0.00000514,0.00000661,-0.00006394,-0.00002101
 ,-0.00000496,0.00000363,0.00000504,0.00000088,0.00000269,0.,0.00006501
 ,0.00005057,-0.00000386,-0.00000903,-0.00000145,-0.00000063,-0.0000096
 7,0.00000956,0.00000253,-0.00013079,-0.00005878,-0.00011600,0.00000604
 ,0.00000684,0.00000192,0.00006514,0.00000629,-0.00004129,0.00031993,-0
 .00008232,-0.00044144,0.00001074,0.00028981,-0.00005107,-0.00000654,-0
 .00006079,0.00001138,-0.00764215,-0.00193714,0.00368986,0.00580900,-0.
 03831321,0.00935071,0.00220245,0.00286962,-0.00021306,-0.00896329,-0.1
 8110640,0.12825673,-0.00148452,0.00564053,-0.00234280,0.00943412,0.211
 13794,0.00000474,0.00004434,0.00000691,-0.00000090,-0.00001937,-0.0000
 1097,0.00000306,-0.00002332,0.00000832,-0.00000052,0.00000269,-0.00000
 445,0.00000409,-0.00002748,-0.00000746,0.00000051,0.00000215,0.0000007
 0,-0.00000087,0.00000097,0.00000260,0.00001822,0.00002277,-0.00000437,
 0.00000038,0.00000169,0.00000456,-0.00000397,-0.00000269,0.00000254,-0
 .00007925,0.00000355,-0.00006088,0.00001962,0.00001139,-0.00000036,0.0
 0002440,-0.00000527,-0.00000182,-0.00038191,0.00018915,-0.00076193,0.0
 0002097,0.00015867,0.00001535,-0.00001799,-0.00016515,-0.00006889,-0.0
 0126627,-0.00082992,0.00178545,0.00272100,-0.02159075,0.01309272,0.001
 07608,-0.00054061,-0.00042893,0.00549357,0.13536381,-0.18442086,0.0016
 3300,0.01848412,-0.01557731,-0.01087642,-0.13911364,0.19261609,0.00002
 629,0.00034463,0.00015518,0.00000177,-0.00016965,-0.00015784,0.0000310
 6,-0.00014987,0.00001350,-0.00000870,0.00001996,-0.00002598,0.00001352
 ,-0.00020870,-0.00008373,-0.00001661,0.00001450,0.00001833,-0.00000237
 ,0.00001095,0.00000768,0.00019608,0.00014115,-0.00002080,-0.00002017,-
 0.00000594,-0.00001435,-0.00001268,0.00000577,0.00001147,-0.00034733,-
 0.00042504,-0.00001351,0.00000040,0.00004146,0.00000965,0.00002099,0.0
 0004321,0.00000885,0.00098907,0.00016949,-0.00022820,0.00005931,0.0000
 0699,-0.00000962,0.00003479,0.00001607,-0.00005287,-0.00505873,-0.0029
 4694,0.00104447,-0.00265300,0.00317046,0.00227584,0.00232256,0.0016657
 8,0.00002657,-0.19862984,-0.02457128,0.03880552,-0.02425311,-0.0031926
 1,0.01352234,-0.00361229,0.00011717,-0.00049487,0.56487182,0.00003228,
 -0.00010319,-0.00010672,-0.00002121,0.00006130,0.00008031,-0.00003784,
 0.00003231,0.00001954,0.00002025,-0.00000812,0.00000563,-0.00000802,-0
 .00000564,0.00000615,0.00000272,-0.00000293,-0.00000743,-0.00000145,-0
 .00000373,0.00000120,0.00014145,0.00003000,-0.00006428,-0.00000396,0.0
 0000838,-0.00000601,0.00000775,-0.00001004,0.00001095,-0.00009041,-0.0
 0046440,-0.00013936,0.00000336,-0.00000635,0.00001580,-0.00002376,-0.0
 0000045,-0.00000378,0.00142101,0.00048259,-0.00063006,0.00005376,-0.00
 002490,0.00007508,-0.00001003,0.00003943,-0.00006652,-0.00106069,-0.00
 795215,-0.00257717,0.03833103,-0.01249491,-0.02245704,-0.00149090,0.00
 252576,0.00133115,-0.02455068,-0.07144896,0.01963790,-0.00446714,0.001
 06679,0.00239878,-0.02480141,-0.00005580,0.01014116,0.01717865,0.51912
 711,0.00000463,-0.00022997,-0.00005872,-0.00001572,0.00010757,0.000069
 12,-0.00003324,0.00011481,-0.00003123,0.00001552,-0.00001719,0.0000230
 6,-0.00001039,0.00009468,0.00003856,0.00000182,-0.00000893,-0.00001095
 ,0.00000610,-0.00000438,-0.00000673,-0.00002006,-0.00006162,0.00000770
 ,0.00000048,-0.00000322,-0.00000895,0.00000693,0.00000755,-0.00000495,
 0.00011795,0.00001240,-0.00006089,-0.00002793,-0.00002577,0.00000524,0
 .00000456,-0.00001082,-0.00002166,0.00028864,-0.00002507,0.00021237,-0
 .00001497,0.00001323,0.00000820,-0.00004078,0.00000227,-0.00003276,0.0
 0182581,-0.00174695,-0.00179138,0.01647632,-0.00627994,-0.01053424,-0.
 00121569,-0.00015568,0.00145761,0.03863072,0.01961647,-0.10233541,-0.0
 2387068,-0.00113398,0.01103435,0.02633440,0.00165812,-0.00866472,0.034
 25021,-0.04942991,0.58502823,0.00000043,0.00000101,0.00001008,-0.00000
 011,-0.00000199,-0.00000743,-0.00000069,0.00000229,-0.00000467,0.00000
 066,0.00000010,0.00000049,0.00000075,-0.00000226,-0.00000017,-0.000001
 54,-0.00000041,0.00000070,0.00000056,-0.00000002,-0.00000137,0.0000019
 4,0.00000205,0.00000382,-0.00000169,0.00000034,-0.00000196,0.00000013,
 0.00000533,0.00000095,0.00000184,0.00000384,0.00000117,-0.00000328,-0.
 00000456,0.00000291,0.00000817,-0.00000099,-0.00001398,0.00003462,-0.0
 0000270,0.00005662,0.00000601,0.00004075,0.00000828,0.00000383,0.00000
 728,0.00000128,-0.00088621,-0.00052098,0.00004016,0.00206830,-0.000612
 89,-0.00244360,0.00002304,0.00076601,0.00007766,-0.00363749,-0.0248410
 8,0.02635920,0.00166527,-0.00004692,-0.00071615,-0.00492458,0.00042275
 ,0.00209615,-0.05388245,-0.00981945,0.00691563,0.05601420,-0.00000038,
 0.00001657,0.00001362,0.00000086,-0.00000911,-0.00001150,0.00000165,-0
 .00000568,-0.00000218,-0.00000049,0.00000097,-0.00000082,0.00000115,-0
 .00000749,-0.00000255,-0.00000143,0.00000067,0.00000110,-0.00000005,0.
 00000063,0.00000003,-0.00000030,0.00000387,0.00000305,-0.00000099,-0.0
 0000125,-0.00000174,0.00000018,0.00000103,0.00000023,-0.00000496,0.000
 00152,0.00000903,-0.00000535,0.00000313,0.00000013,0.00000047,0.000002
 05,0.00000017,-0.00001897,-0.00002066,0.00002170,0.00000749,0.00000618
 ,0.00000069,0.00000134,0.00000065,-0.00000745,-0.00022486,0.00026796,0
 .00012198,-0.00017003,0.00106117,-0.00005433,0.00023927,-0.00008883,-0
 .00008212,0.00011447,-0.00001620,0.00168774,-0.00005873,0.00020068,0.0
 0002658,0.00042708,0.00016923,-0.00064178,-0.00913162,-0.18103188,0.12
 845841,0.00948074,0.21113700,0.00000265,0.00001916,-0.00001305,-0.0000
 0113,-0.00000670,0.00000696,-0.00000422,-0.00001488,0.00000991,0.00000
 319,0.00000162,-0.00000284,0.00000073,-0.00000661,-0.00000304,-0.00000
 021,0.00000113,-0.00000014,-0.00000211,-0.00000002,0.00000275,0.000009
 39,0.00000583,-0.00000718,0.00000053,0.00000161,-0.00000295,0.00000364
 ,-0.00000682,0.00000342,-0.00001064,-0.00004171,-0.00000280,-0.0000030
 4,0.00000470,0.00000057,-0.00001624,0.00000023,0.00001589,0.00003798,0
 .00003436,-0.00008447,0.00003479,-0.00004176,0.00001352,0.00000517,0.0
 0001202,-0.00002719,0.00040365,0.00002597,-0.00008805,-0.00043582,-0.0
 0028352,0.00104843,-0.00018590,-0.00043546,-0.00005086,-0.00049337,0.0
 1017383,-0.00866617,0.00015478,-0.00070587,0.00108296,0.00210424,-0.00
 064981,0.00055722,0.00561803,0.13531153,-0.18416051,-0.01093434,-0.139
 09447,0.19231641,-0.00000293,0.00000872,-0.00000717,0.00000360,-0.0000
 0303,0.00000431,0.00000558,-0.00000673,0.00000582,-0.00000376,0.000001
 24,-0.00000179,-0.00000022,0.00000078,-0.00000088,0.00000301,-0.000000
 83,0.00000067,-0.00000152,-0.00000053,0.00000007,-0.00000989,0.0000025
 9,-0.00000172,0.00000276,0.00000534,0.00000791,-0.00000179,-0.00000123
 ,0.00000053,0.00000852,0.00002711,0.00001030,0.00002505,-0.00000687,-0
 .00000243,-0.00000420,-0.00000350,-0.00000185,-0.00008130,0.00003107,-
 0.00006103,-0.00001120,0.00000673,-0.00000848,0.00000712,0.00003860,0.
 00004527,-0.00082451,-0.00041020,0.00041540,0.00279218,-0.00091212,0.0
 0000890,0.00032294,0.00069252,0.00028612,-0.02421406,-0.00445806,-0.02
 379189,-0.00363195,-0.00014384,0.00316832,0.00165782,-0.00005967,0.000
 15666,-0.17810946,-0.02765478,-0.13132327,0.00134960,-0.00148116,0.001
 63133,0.19210671,0.00000173,0.00002209,0.00000621,-0.00000056,-0.00001
 078,-0.00000682,-0.00000119,-0.00001113,0.00000209,0.00000165,0.000001
 45,-0.00000180,0.00000089,-0.00000919,-0.00000483,-0.00000185,0.000000
 92,0.00000101,-0.00000081,0.00000053,0.00000125,0.00000733,0.00000572,
 0.00000160,-0.00000106,-0.00000008,-0.00000482,0.00000161,-0.00000119,
 0.00000198,-0.00001648,-0.00001628,-0.00001010,-0.00000866,0.00000242,
 0.00000312,-0.00000395,0.00000185,0.00000619,0.00002679,-0.00000316,0.
 00000037,0.00001990,-0.00000307,0.00001144,0.00000883,0.00000626,-0.00
 002929,-0.00011943,0.00004150,0.00013201,0.00032018,0.00034965,0.00019
 144,0.00006576,-0.00011165,-0.00008767,-0.00320013,0.00102952,-0.00113
 020,-0.00014153,0.00020386,-0.00041625,-0.00005225,0.00020457,-0.00070
 372,-0.02322989,-0.05688992,-0.02004631,0.01586795,0.00563684,0.018498
 46,0.03038276,0.06921744,-0.00000200,0.00000255,0.00000273,0.00000154,
 -0.00000122,-0.00000210,0.00000355,-0.00000068,-0.00000008,-0.00000238
 ,0.00000021,-0.00000035,-0.00000017,0.00000004,0.00000012,0.00000053,0
 .00000031,0.00000024,0.00000034,0.00000020,-0.00000022,-0.00000624,-0.
 00000125,0.00000132,0.00000055,-0.00000155,0.00000203,-0.00000147,-0.0
 0000017,-0.00000179,0.00000142,0.00001629,0.00000750,0.00000020,0.0000
 0329,-0.00000154,0.00000258,0.00000103,0.00000200,-0.00004999,-0.00002
 589,0.00001372,-0.00000989,-0.00000445,-0.00000588,-0.00000423,-0.0000
 1430,0.00001280,0.00026530,0.00050067,0.00006453,-0.00131550,0.0011919
 5,0.00102472,0.00009220,-0.00026346,-0.00031764,0.01355046,0.00240422,
 0.01103358,0.00318429,-0.00041920,-0.00073668,-0.00071079,0.00002501,0
 .00108519,-0.12782942,-0.02487238,-0.18474767,-0.01769221,-0.00235418,
 -0.01558776,0.13893308,0.03565896,0.19881727,-0.00002086,-0.00064616,-
 0.00029157,-0.00001906,0.00032203,0.00028997,-0.00007171,0.00028431,-0
 .00002650,0.00002592,-0.00004215,0.00005052,-0.00003723,0.00034022,0.0
 0014276,0.00002662,-0.00002596,-0.00003366,0.00000640,-0.00001859,-0.0
 0001400,-0.00024573,-0.00021432,0.00001805,0.00002859,0.00000547,0.000
 01683,0.00002048,-0.00001030,-0.00001977,0.00042205,0.00058875,0.00003
 723,-0.00000588,-0.00006336,-0.00001724,-0.00002098,-0.00006365,-0.000
 01457,-0.00124398,0.00013392,0.00056890,-0.00006108,-0.00003833,-0.000
 00051,-0.00004402,-0.00004112,0.00003142,0.00809776,0.00209694,-0.0028
 2747,-0.01603426,0.00460577,0.01007539,-0.00290075,-0.00156173,0.00073
 722,-0.00262280,0.03845300,0.01653417,0.00277494,0.00030360,-0.0013242
 7,0.00210672,-0.00016541,-0.00044833,-0.08069139,0.02078370,0.01475619
 ,-0.00091501,0.00589574,0.00269330,0.00718004,-0.01612042,-0.00381045,
 0.40210360,-0.00000406,0.00030464,0.00018233,0.00002299,-0.00015785,-0
 .00016826,0.00006059,-0.00011969,-0.00000553,-0.00003107,0.00001952,-0
 .00002149,0.00001601,-0.00016031,-0.00006650,-0.00000944,0.00000970,0.
 00002090,-0.00000193,0.00000975,-0.00000002,0.00008463,0.00009287,0.00
 000217,-0.00000929,-0.00000193,0.00000700,-0.00001781,0.00001683,0.000
 00131,-0.00019726,-0.00018098,0.00002291,0.00002302,0.00002162,0.00000
 867,0.00002435,0.00003083,-0.00001557,0.00034027,-0.00005965,-0.000125
 06,-0.00002176,0.00004870,-0.00002689,0.00001136,0.00001157,0.00004617
 ,-0.00456927,-0.00039327,0.00187630,0.00472150,0.00131763,-0.00237600,
 0.00185499,0.00100283,-0.00047440,0.00309413,-0.01260663,-0.00630707,-
 0.00092225,0.00034817,0.00119766,-0.00064183,0.00111059,-0.00028687,-0
 .00637418,-0.17916723,-0.04393089,0.00843874,-0.03835378,-0.02169992,0
 .00249219,-0.02034161,-0.01233780,-0.03783277,0.35858199,0.00000556,0.
 00041922,0.00015605,0.00002102,-0.00020434,-0.00016402,0.00005895,-0.0
 0019327,0.00003348,-0.00002645,0.00002885,-0.00003625,0.00002072,-0.00
 020915,-0.00009084,-0.00000972,0.00001524,0.00002264,-0.00000752,0.000
 01056,0.00000930,0.00013493,0.00013409,-0.00001950,-0.00001007,0.00000
 436,0.00000399,-0.00001622,0.00000041,0.00001157,-0.00026723,-0.000327
 30,-0.00001715,0.00003352,0.00003619,0.00001091,0.00000420,0.00003392,
 0.00001484,0.00061771,-0.00001783,-0.00044241,0.00002045,0.00001774,-0
 .00000188,0.00003246,0.00003169,0.00001943,-0.00525469,-0.00123041,0.0
 0224701,0.00978130,-0.00216689,-0.00359818,0.00200747,0.00109697,-0.00
 047545,0.00231317,-0.02228182,-0.01054665,0.00000435,0.00020761,0.0010
 2162,-0.00243965,-0.00006612,0.00105573,0.00329510,-0.05500556,-0.0898
 5238,-0.00277952,0.00929504,0.01323834,0.01005972,-0.03357328,-0.01319
 901,-0.15645299,0.13195405,0.18741232,0.00000816,0.00066780,0.00029688
 ,0.00002303,-0.00033364,-0.00029144,0.00007389,-0.00029812,0.00003011,
 -0.00002563,0.00004562,-0.00005326,0.00004221,-0.00031466,-0.00013789,
 -0.00002628,0.00002690,0.00003253,-0.00000677,0.00001819,0.00001648,0.
 00017036,0.00019020,0.00000639,-0.00002560,-0.00000559,-0.00001606,-0.
 00001936,0.00000767,0.00001849,-0.00033789,-0.00037410,0.00000316,0.00
 000310,0.00006216,0.00000966,0.00001887,0.00005594,0.00002488,0.000623
 88,-0.00032827,-0.00042098,0.00005242,0.00004790,-0.00001138,0.0000532
 1,0.00003324,-0.00001186,-0.00632233,0.00044999,0.00320498,0.00814596,
 -0.00449200,-0.00548224,0.00283982,0.00055087,-0.00112008,-0.00516245,
 -0.00116648,0.00166242,-0.00084245,-0.00013193,0.00027402,-0.00088527,
 -0.00021041,0.00039923,-0.02053243,0.03285659,0.02356043,0.00380687,-0
 .00762771,-0.00135028,0.00235660,-0.00661196,-0.00671023,-0.21851075,0
 .03430073,0.08369044,0.71301824,0.00001769,-0.00007737,-0.00009635,-0.
 00002209,0.00004745,0.00007732,-0.00004305,0.00001476,0.00002185,0.000
 02810,-0.00000446,0.00000230,-0.00000421,0.00003827,0.00001613,0.00000
 034,-0.00000027,-0.00001048,0.00000039,-0.00000377,0.00000570,0.000018
 53,-0.00000958,-0.00001326,-0.00000260,0.00000084,-0.00001369,0.000010
 07,-0.00001338,0.00000760,0.00002576,-0.00003764,-0.00002789,-0.000014
 85,0.00000034,-0.00000554,-0.00001087,-0.00000907,0.00001761,0.0001480
 9,0.00008069,-0.00003613,0.00003172,-0.00003800,0.00002182,-0.00000143
 ,0.00000357,-0.00004666,0.00055269,-0.00067596,-0.00059751,0.00199274,
 -0.00035207,-0.00116256,-0.00039767,0.00010061,0.00025026,-0.00300421,
 -0.00786796,-0.00181958,-0.00040625,0.00002678,0.00050884,-0.00049009,
 0.00026759,0.00002138,0.04591630,-0.01154226,-0.02548018,0.00313019,-0
 .00185892,-0.00073109,0.00159646,-0.00015593,-0.00274451,0.01110873,-0
 .10905873,-0.02559746,0.27178972,0.79533435,0.00000510,-0.00031796,-0.
 00013664,-0.00002064,0.00015821,0.00013513,-0.00004984,0.00014248,-0.0
 0001774,0.00002342,-0.00002249,0.00002661,-0.00001816,0.00014391,0.000
 06483,0.00000829,-0.00001149,-0.00001762,0.00000490,-0.00000813,-0.000
 00609,-0.00005878,-0.00008463,-0.00000113,0.00000643,-0.00000044,-0.00
 000274,0.00001218,-0.00000389,-0.00000610,0.00014758,0.00013947,-0.000
 01608,-0.00001690,-0.00002603,-0.00000589,-0.00000518,-0.00002383,-0.0
 0000962,-0.00019735,0.00017238,0.00015148,-0.00001063,-0.00001419,0.00
 001701,-0.00002513,-0.00003041,-0.00002483,0.00289803,-0.00052564,-0.0
 0143043,-0.00241295,0.00160954,0.00205746,-0.00134644,-0.00017832,0.00
 053796,0.00085652,-0.00269016,-0.00171249,0.00038519,0.00013267,0.0000
 6807,0.00000064,0.00010916,-0.00006911,0.02862616,-0.01988201,-0.01697
 826,-0.00091349,0.00335170,0.00158876,0.00090549,0.00122701,0.00149881
 ,0.07236379,-0.03466620,-0.10135286,-0.11323551,0.11531303,0.30179968,
 -0.00000530,-0.00030597,-0.00013559,-0.00000794,0.00015303,0.00013287,
 -0.00002978,0.00013708,-0.00001365,0.00000850,-0.00002088,0.00002414,-
 0.00001957,0.00014278,0.00006295,0.00001294,-0.00001274,-0.00001399,0.
 00000257,-0.00000841,-0.00000837,-0.00007921,-0.00008668,-0.00000534,0
 .00001295,0.00000340,0.00001000,0.00000815,-0.00000282,-0.00000898,0.0
 0015467,0.00016809,-0.00000178,0.00000213,-0.00002936,-0.00000300,-0.0
 0000943,-0.00002562,-0.00001362,-0.00027461,0.00014426,0.00017528,-0.0
 0002578,-0.00001860,0.00000410,-0.00002355,-0.00001240,0.00001117,0.00
 282025,-0.00036454,-0.00147915,-0.00287529,0.00180543,0.00208166,-0.00
 125564,-0.00012737,0.00053195,0.00230789,-0.00147548,-0.00129478,0.000
 30574,0.00007243,0.00011015,0.00003787,0.00022723,-0.00018510,0.001989
 53,-0.01351459,-0.00910150,-0.00063030,0.00220806,0.00108742,-0.000531
 62,0.00218613,0.00156906,-0.08707519,-0.04434083,0.03105174,-0.3842907
 7,-0.34482401,0.00264259,0.46284875,-0.00001264,-0.00005425,0.00002604
 ,0.00001165,0.00002009,-0.00001221,0.00002002,0.00004050,-0.00002314,-
 0.00001678,-0.00000471,0.00000774,-0.00000414,0.00001925,0.00000937,0.
 00000388,-0.00000431,0.00000255,0.00000128,0.00000005,-0.00000733,-0.0
 0003035,-0.00002115,0.00000670,0.00000536,0.00000006,0.00001288,-0.000
 00509,0.00000949,-0.00000898,0.00002423,0.00006246,0.00001445,0.000011
 42,-0.00001008,0.00000323,0.00000654,-0.00000074,-0.00001873,-0.000129
 24,0.00000738,0.00007110,-0.00003527,0.00001910,-0.00001454,-0.0000102
 9,-0.00001029,0.00003689,0.00046996,0.00011526,-0.00016065,-0.00150091
 ,0.00097322,0.00106878,-0.00009767,-0.00000736,0.00004087,0.00172043,0
 .00250442,0.00000620,0.00071608,-0.00010444,-0.00027832,0.00074423,-0.
 00009141,-0.00042907,0.00398952,-0.00680440,-0.00206202,-0.00206885,0.
 00278540,-0.00052451,-0.00044338,0.00127137,0.00317727,-0.03851231,0.0
 1415633,0.01070897,-0.33432496,-0.47470208,-0.02275884,0.40422044,0.49
 704686,-0.00000500,0.00012818,0.00004145,0.00001168,-0.00006180,-0.000
 04476,0.00002404,-0.00006116,0.00001373,-0.00001281,0.00000995,-0.0000
 1241,0.00000638,-0.00005439,-0.00002481,-0.00000104,0.00000435,0.00000
 732,-0.00000295,0.00000258,0.00000235,0.00001647,0.00003283,-0.0000047
 3,0.00000010,0.00000179,0.00000559,-0.00000563,0.00000019,0.00000228,-
 0.00005629,-0.00004870,0.00000945,0.00001327,0.00000988,0.00000260,-0.
 00000025,0.00000755,0.00000416,0.00005683,-0.00005334,-0.00006749,-0.0
 0000119,0.00000132,-0.00000859,0.00000844,0.00001349,0.00001907,-0.001
 05819,0.00021981,0.00055257,0.00066131,-0.00040423,-0.00045122,0.00050
 666,0.00005746,-0.00022502,0.00013345,0.00127641,0.00152317,0.00032852
 ,-0.00009243,-0.00032940,0.00007094,-0.00007267,-0.00006087,-0.0019079
 6,0.00560451,-0.00345924,-0.00055168,-0.00012620,-0.00033138,0.0002965
 9,-0.00023201,0.00100040,0.03337416,0.01315717,0.01902111,0.00693968,-
 0.01790479,-0.06806900,-0.03209124,0.02027863,0.03492549,-0.00000218,-
 0.00003346,-0.00000758,-0.00000108,0.00001525,0.00001016,-0.00000486,0
 .00001659,-0.00000494,0.00000220,-0.00000203,0.00000330,-0.00000079,0.
 00001962,0.00000869,0.00000034,-0.00000114,-0.00000206,0.00000087,-0.0
 0000083,-0.00000081,-0.00001806,-0.00001391,0.00000395,0.00000057,-0.0
 0000080,-0.00000076,0.00000169,0.00000071,-0.00000110,0.00003199,0.000
 04171,0.00000596,-0.00000456,-0.00000363,-0.00000161,-0.00000008,-0.00
 000342,-0.00000211,-0.00008714,-0.00000094,0.00005063,-0.00000179,0.00
 000118,0.00000066,-0.00000358,-0.00000334,-0.00000065,0.00055243,0.000
 16757,-0.00017548,-0.00116188,0.00028935,0.00057004,-0.00024688,-0.000
 13058,0.00003616,0.00093212,0.00142022,0.00034519,-0.00010085,0.000048
 20,-0.00006139,0.00004970,-0.00002498,0.00003252,-0.00390279,-0.002252
 33,0.00300164,0.00003063,0.00023057,-0.00040538,-0.00031064,0.00030323
 ,0.00030063,-0.01364020,0.03414264,0.02193955,-0.08095668,0.01159853,-
 0.00103174,0.00376352,-0.03498840,-0.00317058,0.56610026,-0.00000269,0
 .00002475,0.00001560,0.00000372,-0.00001324,-0.00001379,0.00000695,-0.
 00000952,-0.00000068,-0.00000417,0.00000178,-0.00000170,0.00000131,-0.
 00001007,-0.00000480,-0.00000038,0.00000065,0.00000187,-0.00000047,0.0
 0000074,-0.00000002,-0.00000032,0.00000458,0.00000142,0.00000017,0.000
 00018,0.00000145,-0.00000139,0.00000108,-0.00000025,-0.00000860,-0.000
 00103,0.00000284,0.00000222,0.00000108,0.00000089,0.00000050,0.0000015
 9,-0.00000049,-0.00000917,-0.00000772,-0.00000387,-0.00000191,0.000003
 17,-0.00000167,0.00000123,0.00000125,0.00000438,-0.00017395,0.00006997
 ,0.00011977,-0.00005345,0.00003062,0.00008319,0.00007171,-0.00000640,-
 0.00003553,0.00032027,0.00048254,-0.00007528,0.00002237,0.00000884,-0.
 00003100,-0.00000185,-0.00001388,0.00004235,-0.00359639,0.00403801,0.0
 0085301,-0.00019339,0.00004318,0.00019909,0.00025976,-0.00045479,-0.00
 001363,0.00750716,-0.00875295,-0.01003107,0.01643620,-0.14543135,-0.03
 097997,-0.01201814,-0.02919408,-0.01490778,0.02046194,0.45803363,0.000
 00129,-0.00000283,0.00000521,-0.00000141,0.00000059,-0.00000353,-0.000
 00214,0.00000308,-0.00000325,0.00000155,-0.00000052,0.00000091,0.00000
 035,-0.00000112,0.00000046,-0.00000097,0.00000010,-0.00000024,0.000000
 53,0.00000022,-0.00000019,0.00000361,0.00000060,0.00000085,-0.00000126
 ,-0.00000102,-0.00000178,0.00000044,0.00000091,0.,-0.00000114,-0.00000
 693,0.00000125,-0.00000317,0.00000044,-0.00000038,0.00000126,0.0000010
 0,-0.00000097,0.00002073,0.00000013,0.00000680,0.00000192,0.00000021,0
 .00000032,-0.00000122,-0.00000132,-0.00000333,-0.00003351,-0.00003877,
 -0.00001351,0.00013451,0.00003364,-0.00019539,-0.00000092,0.00001583,-
 0.00000623,0.00009551,-0.00055850,0.00007538,-0.00006682,0.00000622,0.
 00001701,0.00006315,0.00004174,-0.00006334,0.00292649,-0.00035198,0.00
 378980,0.00040756,-0.00030265,-0.00066107,-0.00079179,0.00044342,0.000
 01935,0.01063528,-0.02147680,-0.00394473,0.00150542,-0.03519559,-0.104
 07550,0.00520257,-0.00631080,0.01766237,0.03403458,0.02431588,0.488215
 10,-0.00000027,-0.00000298,-0.00000543,0.00000031,0.00000211,0.0000041
 9,0.00000025,0.00000018,0.00000180,-0.00000040,-0.00000009,-0.00000019
 ,-0.00000055,0.00000197,0.00000049,0.00000056,-0.00000014,-0.00000011,
 -0.00000021,-0.00000022,0.00000005,-0.00000109,-0.00000080,-0.00000097
 ,0.00000065,0.00000038,0.00000066,-0.00000004,-0.00000061,0.,0.0000010
 9,0.00000141,-0.00000113,0.00000104,-0.00000021,0.00000014,-0.00000068
 ,-0.00000062,0.00000052,-0.00000211,0.00000289,-0.00000094,-0.00000058
 ,-0.00000148,-0.00000006,0.00000016,0.00000035,0.00000046,0.00003050,-
 0.00000765,-0.00002516,-0.00001583,0.00000604,0.00002684,-0.00001133,-
 0.00000356,0.00001124,0.00000659,-0.00001498,-0.00004729,0.00001818,0.
 00000236,-0.00000338,0.00000223,-0.00000023,0.00000525,0.00054146,-0.0
 0049512,-0.00007563,-0.00004099,-0.00002384,-0.00002343,-0.00002644,0.
 00013583,0.00010721,-0.00015465,0.00153458,0.00078572,0.00011177,-0.00
 072433,0.00299790,0.00103910,0.00120498,-0.00122996,-0.21427693,-0.036
 51569,-0.11351938,0.23770533,0.00000005,-0.00000464,-0.00000474,-0.000
 00028,0.00000277,0.00000389,-0.00000042,0.00000130,0.00000107,0.000000
 12,-0.00000026,0.00000012,-0.00000051,0.00000240,0.00000088,0.00000051
 ,-0.00000013,-0.00000039,0.00000004,-0.00000020,0.00000007,-0.00000090
 ,-0.00000103,-0.00000068,0.00000037,0.00000019,0.00000063,-0.00000012,
 -0.00000052,-0.00000015,0.00000157,0.00000212,-0.00000048,0.00000118,-
 0.00000020,-0.00000034,-0.00000016,-0.00000053,0.00000044,-0.00000308,
 0.00000290,0.00000109,-0.00000147,-0.00000159,-0.00000074,-0.00000038,
 0.00000023,0.00000165,0.00003049,-0.00000130,-0.00002911,-0.00004949,0
 .00001939,0.00003850,-0.00001029,-0.00000449,0.00001224,0.00003070,0.0
 0006173,-0.00000322,0.00004015,0.00000342,-0.00001365,0.00001003,-0.00
 000202,0.00000541,0.00021029,-0.00026153,0.00066361,0.00003166,-0.0000
 2430,-0.00014891,-0.00014024,0.00019772,0.00015739,0.00142476,0.000362
 48,0.00154497,-0.03029392,-0.00905943,-0.02090065,0.00227495,-0.006104
 43,-0.00013947,-0.03637016,-0.05422111,-0.02962015,0.04024470,0.066771
 23,-0.00000045,-0.00000961,-0.00000564,0.00000054,0.00000503,0.0000050
 2,0.00000047,0.00000409,0.00000028,-0.00000080,-0.00000062,0.00000057,
 -0.00000101,0.00000407,0.00000158,0.00000089,-0.00000068,-0.00000004,-
 0.00000021,-0.00000034,-0.00000056,-0.00000208,-0.00000237,-0.00000095
 ,0.00000102,0.00000072,0.00000137,-0.00000009,0.,-0.00000041,0.0000023
 6,0.00000377,-0.00000081,0.00000211,-0.00000154,0.00000057,-0.00000062
 ,-0.00000096,-0.00000111,-0.00000365,0.00000692,0.00000201,-0.00000216
 ,0.,-0.00000030,-0.00000039,0.00000126,0.00000266,0.00002514,-0.000040
 77,-0.00004043,-0.00001503,0.00005416,0.00004803,-0.00000607,0.0000261
 3,0.00002394,-0.00000756,-0.00004166,-0.00004808,0.00004148,-0.0000263
 0,0.00001138,0.00000060,-0.00000670,-0.00002353,0.00032115,-0.00007244
 ,0.00018918,-0.00000650,0.00005062,-0.00004136,-0.00003115,0.00016468,
 0.00010918,0.00169012,-0.00018860,0.00059676,-0.01443818,-0.00229636,-
 0.00713454,0.00094277,-0.00170213,-0.00032379,-0.11164721,-0.02874499,
 -0.12492822,0.12190794,0.02760265,0.14040941,0.00000049,0.00002553,0.0
 0001318,0.00000055,-0.00001307,-0.00001240,0.00000268,-0.00001086,0.00
 000031,-0.00000076,0.00000164,-0.00000178,0.00000166,-0.00001217,-0.00
 000548,-0.00000110,0.00000100,0.00000120,-0.00000013,0.00000079,0.0000
 0064,0.00000694,0.00000717,0.00000093,-0.00000117,-0.00000023,-0.00000
 071,-0.00000084,0.00000040,0.00000059,-0.00001341,-0.00001402,-0.00000
 007,0.00000019,0.00000222,0.00000031,0.00000090,0.00000230,0.00000097,
 0.00002481,-0.00001251,-0.00001448,0.00000135,0.00000177,-0.00000065,0
 .00000173,0.00000145,0.00000008,-0.00023214,0.00001935,0.00011024,0.00
 028817,-0.00013530,-0.00019254,0.00010654,0.00001494,-0.00003887,-0.00
 024019,-0.00006128,0.00008088,0.00000690,-0.00001799,0.00000283,-0.000
 00447,-0.00000025,-0.00000432,0.00065968,-0.00019364,0.00021858,0.0000
 4384,-0.00011577,-0.00007140,-0.00000398,0.00004855,0.00001649,0.00207
 229,-0.00162332,-0.00059673,-0.00613520,0.00924901,0.00704688,-0.00229
 602,-0.00291752,-0.00153464,-0.14745130,-0.00210175,0.04151053,-0.0254
 8143,0.00124054,0.01883740,0.53138785,0.00000124,0.00003242,0.00001195
 ,0.00000100,-0.00001548,-0.00001283,0.00000407,-0.00001502,0.00000269,
 -0.00000158,0.00000217,-0.00000297,0.00000164,-0.00001747,-0.00000699,
 -0.00000087,0.00000128,0.00000174,-0.00000037,0.00000083,0.00000058,0.
 00001212,0.00001155,-0.00000198,-0.00000112,-0.00000013,0.00000018,-0.
 00000144,0.00000043,0.00000082,-0.00002256,-0.00002786,0.00000017,0.00
 000211,0.00000343,0.00000065,0.00000137,0.00000316,0.00000048,0.000051
 59,-0.00001057,-0.00002957,0.00000098,0.00000196,-0.00000165,0.0000022
 3,0.00000179,0.00000201,-0.00041445,-0.00004030,0.00017574,0.00063515,
 -0.00019876,-0.00037927,0.00018791,0.00007109,-0.00006217,-0.00046121,
 -0.00047671,0.00007114,0.00002842,-0.00001182,0.00001306,0.00000439,-0
 .00000022,-0.00004098,0.00127119,0.00067977,-0.00015826,0.00006135,-0.
 00016423,-0.00005922,0.00000651,-0.00009728,-0.00006481,0.00221943,-0.
 00686832,-0.00376078,0.02810459,-0.00211409,-0.02074171,0.00222543,-0.
 00074575,-0.00025552,-0.00440298,-0.08158342,0.00181386,-0.00443456,0.
 00050671,0.00296864,0.00586000,0.53746657,0.00000041,-0.00000649,0.000
 00267,-0.00000070,0.00000239,-0.00000115,-0.00000091,0.00000457,-0.000
 00288,0.00000054,-0.00000073,0.00000118,-0.00000021,0.00000168,0.00000
 083,-0.00000020,-0.00000034,-0.00000019,0.00000030,0.00000007,-0.00000
 035,0.00000033,-0.00000153,0.00000124,-0.00000032,-0.00000016,-0.00000
 042,0.00000014,0.00000055,-0.00000037,0.00000123,0.00000102,-0.0000006
 5,-0.00000066,-0.00000082,0.,0.00000047,0.00000012,-0.00000083,0.00000
 132,0.00000230,0.00000378,-0.00000037,0.00000087,0.00000015,-0.0000006
 0,-0.00000053,-0.00000044,0.00001826,-0.00002101,-0.00001972,0.0000119
 5,0.00002899,0.00000202,-0.00001003,0.00000761,0.00001163,0.00002574,-
 0.00012599,-0.00007840,0.00000875,-0.00001284,0.00001093,-0.00000355,0
 .00000823,-0.00000185,0.00045495,0.00033195,0.00042237,0.00000276,-0.0
 0002329,-0.00000275,-0.00003707,0.00012060,0.00003362,-0.00007621,-0.0
 0116850,0.00040594,0.01507248,-0.00833094,-0.01468437,0.00190897,0.002
 96414,-0.00093313,0.04017437,-0.00171794,-0.10806986,-0.01409122,0.000
 36931,0.00975288,0.05430675,-0.04289733,0.53830676,0.00000013,0.000001
 69,0.00000397,-0.00000008,-0.00000132,-0.00000304,-0.00000008,0.000000
 17,-0.00000144,0.00000017,0.00000006,0.00000015,0.00000038,-0.00000137
 ,-0.00000022,-0.00000040,0.00000004,0.00000015,0.00000014,0.00000013,-
 0.00000017,0.00000071,0.00000047,0.00000058,-0.00000043,-0.00000027,-0
 .00000044,0.00000005,0.00000065,-0.00000001,-0.00000071,-0.00000127,0.
 00000099,-0.00000084,0.,0.00000004,0.00000057,0.00000043,-0.00000083,0
 .00000270,-0.00000172,0.00000076,0.00000034,0.00000165,0.00000017,-0.0
 0000028,-0.00000036,-0.00000034,-0.00002094,-0.00000373,0.00001655,0.0
 0002249,0.00000095,-0.00002748,0.00000804,0.00000745,-0.00000896,-0.00
 000829,-0.00002183,0.00002334,-0.00000675,-0.00000291,0.00000196,0.000
 00891,-0.00000045,-0.00001591,0.00004973,0.00000261,0.00002429,-0.0000
 0176,0.00003645,0.00000931,-0.00000957,0.00000085,-0.00001004,-0.00000
 727,-0.00025212,-0.00028844,0.00046696,-0.00083491,0.00049701,0.000032
 48,0.00051804,0.00006109,-0.00144991,-0.02208556,0.02151238,0.00084173
 ,-0.00027360,-0.00074675,-0.05118728,0.00753415,-0.00803670,0.05601146
 ,0.00000019,-0.00000973,0.00000061,-0.00000051,0.00000422,0.00000064,-
 0.00000119,0.00000582,-0.00000271,0.00000051,-0.00000091,0.00000127,-0
 .00000033,0.00000310,0.00000187,-0.00000006,-0.00000040,-0.00000031,0.
 00000026,-0.00000006,-0.00000048,-0.00000115,-0.00000220,0.00000058,-0
 .00000012,-0.00000028,-0.00000025,0.00000035,0.00000052,-0.00000043,0.
 00000360,0.00000299,0.00000067,-0.00000094,-0.00000082,-0.00000009,0.0
 0000027,-0.00000017,-0.00000108,-0.00000453,0.00000271,0.00000560,-0.0
 0000007,0.00000059,0.00000014,-0.00000083,-0.00000103,-0.00000046,0.00
 005784,-0.00001127,-0.00002526,-0.00006736,0.00003680,0.00003470,-0.00
 002714,0.00000118,0.00000705,0.00005093,-0.00000621,-0.00000541,-0.000
 00552,0.00000074,0.00000139,0.00000143,0.00000256,-0.00000473,-0.00000
 681,-0.00007325,-0.00001790,0.00000124,0.00002860,0.00000767,-0.000012
 48,0.00001558,-0.00000116,-0.00024309,0.00028549,0.00018563,0.00014508
 ,-0.00017480,-0.00161990,0.00087364,0.00007184,-0.00059756,0.00088406,
 0.00021329,-0.00025829,-0.00042414,-0.00000496,0.00005543,0.00729988,-
 0.20529101,0.12640127,-0.00994958,0.22996828,0.00000049,-0.00000064,-0
 .00000893,-0.00000092,0.00000142,0.00000663,-0.00000227,-0.00000245,0.
 00000373,0.00000157,0.00000031,-0.00000066,-0.00000016,0.00000284,0.00
 000058,0.00000029,0.00000014,-0.00000065,-0.00000024,-0.00000035,0.000
 00074,-0.00000127,-0.00000080,-0.00000084,0.00000026,0.00000043,-0.000
 00053,0.00000060,-0.00000150,0.00000077,0.00000346,0.00000313,-0.00000
 164,-0.00000023,0.00000012,-0.00000045,-0.00000139,-0.00000116,0.00000
 220,-0.00000634,0.00000226,-0.00000007,0.00000169,-0.00000313,0.000001
 29,0.00000044,0.00000109,-0.00000220,0.00007677,0.00001790,-0.00003835
 ,-0.00006970,0.00000049,0.00005547,-0.00003716,-0.00002774,0.00001541,
 0.00004457,0.00000459,-0.00005081,-0.00000268,0.00000856,0.00000289,-0
 .00001895,0.00000173,0.00002458,0.00003097,-0.00012759,-0.00015940,0.0
 0003017,-0.00003033,0.00000905,0.00003189,0.00000949,-0.00001896,-0.00
 105448,-0.00030274,0.00027422,0.00270363,0.00311925,-0.00070816,-0.001
 62654,-0.00138412,0.00129038,-0.00084340,0.01480183,-0.01414909,0.0001
 6110,-0.00014660,0.00068863,-0.00688465,0.12406146,-0.14657640,0.00233
 762,-0.13433989,0.16279899,-0.00000064,-0.00000384,-0.00000524,0.00000
 082,0.00000247,0.00000412,0.00000106,0.00000082,0.00000156,-0.00000105
 ,-0.00000014,-0.00000011,-0.00000072,0.00000220,0.00000060,0.00000078,
 -0.00000031,0.00000006,-0.00000028,-0.00000025,-0.00000019,-0.00000174
 ,-0.00000108,-0.00000111,0.00000095,0.00000058,0.00000125,-0.00000021,
 -0.00000037,-0.00000020,0.00000095,0.00000242,-0.00000074,0.00000192,-
 0.00000062,0.00000040,-0.00000070,-0.00000070,-0.00000009,-0.00000419,
 0.00000394,-0.00000024,-0.00000147,-0.00000092,-0.00000044,0.00000013,
 0.00000087,0.00000195,0.00001478,-0.00001327,-0.00002173,-0.00002281,0
 .00002390,0.00004143,-0.00000336,0.00000769,0.00001372,0.00001335,0.00
 001750,-0.00002997,0.00002140,-0.00000647,-0.00000062,-0.00000255,-0.0
 0000451,0.00000111,-0.00002547,0.00007936,0.00001611,-0.00002787,0.000
 00851,0.00001785,-0.00000802,0.00005004,0.00004845,0.00055275,0.000552
 50,0.00007191,-0.00203872,-0.00269869,-0.00059022,0.00209755,0.0006236
 3,0.00003582,-0.02726622,-0.00273299,-0.01495200,-0.00316013,0.0005744
 2,0.00363917,-0.21690473,-0.02236537,-0.11821049,-0.00159208,-0.000874
 39,-0.00101613,0.24149881,0.00000034,-0.00000268,-0.00000316,-0.000000
 64,0.00000155,0.00000266,-0.00000141,0.00000053,0.00000067,0.00000094,
 -0.00000010,0.00000009,-0.00000012,0.00000197,0.00000066,0.,-0.0000000
 6,-0.00000033,0.,-0.00000015,0.00000016,-0.00000070,-0.00000099,0.0000
 0011,-0.00000001,0.00000008,-0.00000051,0.00000039,-0.00000037,0.00000
 025,0.00000242,0.00000227,-0.00000064,-0.00000068,-0.00000025,-0.00000
 015,-0.00000039,-0.00000050,0.00000049,-0.00000366,0.00000116,0.000002
 34,0.00000084,-0.00000066,0.00000083,-0.00000002,0.00000013,-0.0000014
 7,0.00004853,0.00000437,-0.00002126,-0.00004952,0.00001322,0.00002839,
 -0.00002318,-0.00001083,0.00000769,0.00003208,-0.00000054,-0.00002257,
 -0.00000666,0.00000136,0.00000319,-0.00000358,0.00000243,0.00000422,0.
 00004268,-0.00016914,-0.00007573,0.00001607,0.00000919,0.00000684,0.00
 001515,0.00001002,-0.00001471,-0.00068621,-0.00013615,0.00024435,0.001
 78051,0.00094977,0.00032487,-0.00078190,-0.00030511,-0.00010922,-0.000
 31867,0.00026502,0.00032696,-0.00010716,0.00015543,-0.00036110,-0.0225
 1229,-0.05208012,-0.01446259,0.02232222,0.00193528,0.01620329,0.024987
 69,0.05728722,-0.00000015,-0.00000335,-0.00000163,0.00000026,0.0000018
 2,0.00000145,0.00000047,0.00000153,0.,-0.00000052,-0.00000030,0.000000
 19,-0.00000041,0.00000091,0.00000047,0.00000028,-0.00000014,0.00000002
 ,-0.00000002,-0.00000006,-0.00000020,-0.00000031,-0.00000042,-0.000000
 45,0.00000031,0.,0.00000049,-0.00000014,0.,-0.00000026,0.00000011,0.00
 000014,-0.00000008,0.00000051,-0.00000011,0.00000012,0.00000004,-0.000
 00007,-0.00000028,-0.00000037,0.00000135,0.00000020,-0.00000069,-0.000
 00020,-0.00000045,-0.00000004,-0.00000043,0.00000067,0.00000243,-0.000
 00644,-0.00000354,-0.00000535,0.00000398,0.00000442,0.00000063,0.00000
 462,0.00000142,-0.00000418,0.00001060,0.00001080,-0.00000133,0.0000033
 1,-0.00000200,0.00000325,-0.00000008,-0.00000035,-0.00008407,-0.000064
 59,-0.00005795,-0.00000200,-0.00000623,-0.00000918,0.00001252,-0.00003
 724,-0.00001072,-0.00004536,0.00025712,-0.00006429,-0.00015321,-0.0001
 1725,0.00069343,0.00058384,-0.00041286,-0.00040374,0.01946754,0.002579
 89,0.00922256,0.00365575,-0.00021042,-0.00179895,-0.11939091,-0.014045
 34,-0.13346829,-0.01847472,-0.00210099,-0.01265438,0.12784356,0.020063
 14,0.14774371,-0.00000062,-0.00000828,-0.00000017,-0.00000031,0.000003
 39,0.00000137,-0.00000165,0.00000459,-0.00000208,0.00000081,-0.0000004
 8,0.00000105,0.00000009,0.00000498,0.00000235,-0.00000013,-0.00000026,
 -0.00000062,0.00000028,-0.00000017,-0.00000017,-0.00000445,-0.00000380
 ,0.00000114,-0.00000009,-0.00000029,-0.00000055,0.00000065,0.00000027,
 -0.00000020,0.00000879,0.00000951,0.00000136,-0.00000177,-0.00000096,-
 0.00000053,-0.00000011,-0.00000083,-0.00000052,-0.00001770,0.00000240,
 0.00001117,0.00000018,0.00000009,0.00000076,-0.00000133,-0.00000110,-0
 .00000110,0.00015211,0.00001542,-0.00005650,-0.00021799,0.00007480,0.0
 0012054,-0.00007166,-0.00002618,0.00001411,0.00017331,0.00012288,-0.00
 001544,-0.00001222,0.00000686,-0.00000605,0.00000472,-0.00000004,0.000
 00441,-0.00037259,-0.00012691,-0.00002101,-0.00002989,0.00008825,0.000
 03307,-0.00000797,0.00001860,0.00002295,-0.00067835,0.00209943,0.00094
 167,-0.00482514,-0.00288661,0.00296442,0.00129914,-0.00005403,-0.00054
 307,-0.00398477,0.02524941,0.01670892,0.00070664,0.00106522,0.00043659
 ,-0.07993576,0.00290459,-0.00138600,-0.00014999,0.00258663,0.00202349,
 0.00186911,-0.02432076,-0.01498083,0.52759510,0.00000023,-0.00001489,-
 0.00000997,-0.00000117,0.00000782,0.00000899,-0.00000290,0.00000556,0.
 00000074,0.00000149,-0.00000088,0.00000094,-0.00000095,0.00000806,0.00
 000319,0.00000055,-0.00000050,-0.00000104,0.00000014,-0.00000054,-0.00
 000002,-0.00000383,-0.00000451,-0.00000017,0.00000049,0.00000019,-0.00
 000020,0.00000071,-0.00000071,-0.00000003,0.00000878,0.00000930,-0.000
 00104,-0.00000065,-0.00000128,-0.00000046,-0.00000069,-0.00000165,0.00
 000030,-0.00001519,0.00000732,0.00000941,-0.00000021,-0.00000174,0.000
 00099,-0.00000090,-0.00000063,-0.00000128,0.00016198,-0.00000339,-0.00
 007821,-0.00019351,0.00007961,0.00012586,-0.00007407,-0.00002005,0.000
 02905,0.00013244,0.00005164,-0.00004976,0.00000134,0.00000488,-0.00000
 196,0.00000165,0.00000197,0.00000605,-0.00017899,-0.00012227,-0.000017
 21,-0.00001528,0.00004859,0.00002276,-0.00000580,0.00004126,0.00002519
 ,-0.00062780,0.00111149,0.00068810,-0.00209687,-0.00097770,0.00076255,
 0.00053690,0.00050303,-0.00037566,0.00398081,-0.00008018,-0.00268751,-
 0.00065969,0.00044889,0.00064350,0.00103960,-0.15704842,-0.04217974,0.
 00176260,-0.02720535,-0.01835984,0.00121467,-0.00599402,-0.00268764,0.
 00708921,0.53440559,0.00000097,-0.00000821,0.00000045,-0.00000120,0.00
 000372,0.00000048,-0.00000218,0.00000482,-0.00000231,0.00000134,-0.000
 00084,0.00000107,-0.00000012,0.00000180,0.00000172,-0.00000024,-0.0000
 0021,-0.00000046,0.00000033,-0.00000002,-0.00000029,0.00000073,-0.0000
 0091,0.00000004,-0.00000052,-0.00000047,-0.00000063,0.00000045,0.00000
 034,-0.00000020,0.00000185,-0.00000078,0.00000101,-0.00000122,-0.00000
 024,-0.00000043,0.00000043,0.00000010,-0.00000071,0.00000242,0.0000023
 8,0.00000211,0.00000069,0.00000011,0.00000012,-0.00000082,-0.00000105,
 -0.00000093,0.00002376,-0.00001546,-0.00001087,0.00000041,0.00001235,-
 0.00000880,-0.00001361,0.00000556,-0.00000069,-0.00001107,-0.00007055,
 0.00000629,-0.00000205,0.00000245,0.00000152,0.00000338,0.00000373,-0.
 00000726,0.00018019,-0.00001036,0.00001782,0.00001837,-0.00001887,-0.0
 0001240,-0.00000896,0.00000251,-0.00000472,0.00007736,-0.00079305,-0.0
 0025910,0.00199591,0.00171910,-0.00142137,-0.00035065,-0.00028993,0.00
 091275,0.00358931,-0.01836890,-0.01392227,-0.00155321,0.00062087,0.001
 38261,-0.00120919,-0.04563488,-0.10875327,-0.00102612,0.01678200,0.009
 70655,0.00249110,-0.02034844,-0.01188494,0.06418016,-0.04546210,0.5242
 1065,-0.00000003,0.00000461,0.00000063,0.00000003,-0.00000218,-0.00000
 091,0.00000023,-0.00000252,0.00000084,0.00000003,0.00000039,-0.0000004
 6,0.00000028,-0.00000136,-0.00000085,-0.00000010,0.00000024,0.00000005
 ,-0.00000005,0.00000007,0.00000031,0.00000045,0.00000087,0.00000010,-0
 .00000011,0.00000003,-0.00000014,-0.00000008,-0.00000027,0.00000022,-0
 .00000110,-0.00000084,-0.00000032,0.00000005,0.00000043,-0.00000011,-0
 .00000010,0.00000011,0.00000072,0.00000088,-0.00000175,-0.00000189,0.0
 0000032,-0.00000043,0.00000007,0.00000032,0.00000035,-0.00000024,-0.00
 001392,0.00001147,0.00000852,0.00001501,-0.00001697,-0.00000811,0.0000
 0604,-0.00000699,-0.00000270,-0.00001006,0.00001250,-0.00000162,0.0000
 0072,0.00000127,-0.00000110,-0.00000248,-0.00000048,0.00000631,-0.0000
 1230,0.00002499,-0.00000503,0.00000213,-0.00001163,-0.00000178,0.00000
 441,-0.00000281,-0.00000172,-0.00001797,-0.00007672,0.00003014,0.00019
 646,0.00016086,0.00007221,-0.00016882,-0.00014028,0.00000597,0.0001971
 3,0.00032835,-0.00044111,-0.00000849,0.00011716,-0.00006620,0.00003244
 ,0.00159781,-0.00159535,0.00068243,0.00006832,0.00068753,0.00019697,-0
 .00040511,0.00058367,-0.05312933,0.01761709,-0.01680801,0.05764438,-0.
 00000007,-0.00000294,0.00000614,0.00000022,0.00000052,-0.00000418,0.00
 000070,0.00000361,-0.00000344,-0.00000057,-0.00000054,0.00000091,0.000
 00005,-0.00000087,0.00000029,-0.00000027,-0.00000020,0.00000026,0.0000
 0025,0.00000023,-0.00000059,0.00000069,-0.00000012,0.00000076,-0.00000
 031,-0.00000041,0.00000009,-0.00000018,0.00000107,-0.00000059,-0.00000
 102,-0.00000144,0.00000127,-0.00000036,-0.00000028,0.00000018,0.000000
 92,0.00000073,-0.00000160,0.00000319,-0.00000062,0.00000147,-0.0000007
 2,0.00000194,-0.00000068,-0.00000054,-0.00000100,0.00000088,-0.0000289
 7,-0.00001420,0.00001560,0.00002832,0.00000533,-0.00002765,0.00001373,
 0.00001618,-0.00000773,-0.00001770,-0.00001754,0.00002525,-0.00000167,
 -0.00000324,-0.00000016,0.00000825,0.00000061,-0.00001312,0.00002003,0
 .00001999,0.00005091,-0.00000963,0.00001467,-0.00000443,-0.00001047,-0
 .00000846,0.00000220,0.00031340,0.00006310,-0.00018438,-0.00085788,-0.
 00048915,0.00004007,0.00054485,0.00025738,-0.00035658,-0.00057345,0.00
 032243,0.00097067,-0.00000027,-0.00006597,-0.00005717,0.00347452,-0.02
 559114,0.01751946,0.00029442,-0.00348512,-0.00382156,-0.00056976,0.001
 14852,0.00008482,0.01678473,-0.21002598,0.12106528,-0.01901057,0.23220
 565,0.00000026,-0.00000107,-0.00000309,-0.00000047,0.00000089,0.000002
 37,-0.00000080,-0.00000036,0.00000110,0.00000056,0.00000005,-0.0000001
 6,-0.00000012,0.00000114,0.00000034,0.00000011,0.00000003,-0.00000028,
 0.00000004,-0.00000013,0.00000018,-0.00000026,-0.00000039,-0.00000025,
 0.00000003,0.00000006,-0.00000012,0.00000010,-0.00000035,0.00000017,0.
 00000107,0.00000107,-0.00000040,-0.00000006,0.,-0.00000022,-0.00000010
 ,-0.00000035,0.00000042,-0.00000154,0.00000099,0.00000067,0.00000002,-
 0.00000056,0.00000024,-0.00000006,-0.00000003,-0.00000034,0.00002241,0
 .00000147,-0.00001087,-0.00002327,0.00000836,0.00001532,-0.00001035,-0
 .00000475,0.00000409,0.00001287,0.00000457,-0.00000564,0.00000078,0.00
 000133,-0.00000116,0.00000146,0.00000025,0.00000083,-0.00001266,-0.000
 01226,0.00000305,-0.00000292,0.00000403,0.00000057,-0.00000295,0.00000
 359,0.00000360,0.00001026,0.00013842,0.00006826,-0.00043285,-0.0002761
 7,0.00006322,0.00017158,0.00012067,-0.00015011,-0.00005122,0.00067550,
 0.00066429,0.00010497,0.00001010,-0.00005907,0.00171114,-0.01776328,0.
 01140233,0.00071926,-0.00378569,-0.00144422,-0.00003824,0.00077662,0.0
 0097368,-0.01616492,0.12131234,-0.14118365,0.01054464,-0.13244641,0.15
 862235,-0.00000039,0.00000104,-0.00000140,0.00000069,-0.00000019,0.000
 00081,0.00000124,-0.00000092,0.00000099,-0.00000093,0.00000010,-0.0000
 0033,-0.00000026,-0.00000046,-0.00000042,0.00000030,-0.00000003,0.0000
 0026,-0.00000019,-0.00000003,-0.00000006,-0.00000005,0.00000041,-0.000
 00057,0.00000044,0.00000023,0.00000064,-0.00000027,-0.00000013,-0.0000
 0008,-0.00000141,-0.00000079,-0.00000043,0.00000099,0.00000005,0.00000
 034,-0.00000022,-0.00000003,0.00000003,0.00000108,0.00000027,-0.000001
 90,-0.00000059,-0.00000023,-0.00000037,0.00000039,0.00000036,0.0000009
 0,-0.00002313,-0.00000372,0.00000571,0.00002574,-0.00000754,-0.0000084
 9,0.00001208,0.00000560,0.00000036,-0.00001834,-0.00000375,-0.00000128
 ,0.00000327,-0.00000104,0.00000064,-0.00000191,-0.00000089,0.00000098,
 -0.00000521,0.00003003,-0.00000907,-0.00000087,-0.00001000,0.00000044,
 0.00000354,-0.00000498,-0.00000061,0.00007859,-0.00010779,-0.00005036,
 0.00022864,0.00003129,0.00000679,-0.00003515,0.00013697,-0.00000086,0.
 00116776,0.00042812,0.00061658,0.00040889,-0.00014610,-0.00048119,0.00
 207473,0.00132648,0.00228228,0.00013036,-0.00048642,0.00004332,0.00076
 511,0.00067096,0.00108535,-0.22014164,-0.02362805,-0.11751875,-0.00232
 138,-0.00076818,-0.00149969,0.24526213,0.00000006,-0.00000111,-0.00000
 345,-0.00000012,0.00000101,0.00000258,-0.00000022,-0.00000038,0.000001
 32,0.00000010,0.00000002,-0.00000021,-0.00000025,0.00000097,0.00000027
 ,0.00000029,0.,-0.00000018,-0.00000005,-0.00000014,0.00000013,-0.00000
 032,-0.00000022,-0.00000061,0.00000024,0.00000016,0.00000028,-0.000000
 04,-0.00000042,0.00000007,0.00000044,0.00000060,-0.00000045,0.00000057
 ,0.00000003,-0.00000011,-0.00000024,-0.00000034,0.00000044,-0.00000109
 ,0.00000145,-0.00000060,-0.00000036,-0.00000087,-0.00000009,0.00000006
 ,0.00000016,0.00000036,0.00001082,-0.00000113,-0.00000918,-0.00000900,
 0.00000430,0.00001408,-0.00000410,-0.00000154,0.00000466,0.00000028,0.
 00000336,-0.00000883,0.00000557,0.00000110,-0.00000177,0.00000044,-0.0
 0000063,0.00000265,-0.00002022,0.00001556,-0.00001956,-0.00000662,-0.0
 0000295,0.00000060,-0.00000150,0.00000070,0.00000830,0.00014185,0.0001
 0275,-0.00000910,-0.00048389,-0.00045727,0.00041480,0.00042887,0.00007
 414,-0.00010170,-0.00130598,0.00115538,0.00069783,0.00087951,0.0001889
 4,0.00006327,-0.02428546,-0.00580517,-0.01982469,-0.00031681,0.0010418
 6,0.00074621,0.00074028,-0.00426172,-0.00309625,-0.02424554,-0.0551173
 8,-0.01375453,0.02330035,0.00278815,0.01596356,0.02627621,0.05984102,-
 0.00000009,-0.00000552,-0.00000257,0.00000018,0.00000287,0.00000237,0.
 00000016,0.00000254,-0.00000013,-0.00000037,-0.00000044,0.00000039,-0.
 00000056,0.00000188,0.00000086,0.00000039,-0.00000033,-0.00000002,-0.0
 0000007,-0.00000014,-0.00000031,-0.00000067,-0.00000103,-0.00000049,0.
 00000044,0.00000022,0.00000059,-0.00000004,0.00000003,-0.00000027,0.00
 000078,0.00000112,-0.00000032,0.00000079,-0.00000058,0.00000026,-0.000
 00019,-0.00000031,-0.00000052,-0.00000135,0.00000296,0.00000086,-0.000
 00082,-0.00000014,-0.00000026,-0.00000010,0.00000006,0.00000089,0.0000
 1046,-0.00001514,-0.00001344,-0.00000970,0.00001719,0.00001709,-0.0000
 0272,0.00000936,0.00000786,0.00000135,-0.00000826,-0.00001390,0.000006
 55,-0.00000326,0.00000146,-0.00000045,-0.00000046,-0.00000210,-0.00000
 332,-0.00000424,-0.00002607,-0.00000785,0.00000405,0.00000587,-0.00000
 071,0.00000718,0.00000955,0.00011738,0.00009133,-0.00001576,-0.0001814
 2,-0.00052315,0.00032031,0.00039259,0.00027092,-0.00011121,-0.00165328
 ,0.00040877,0.00040228,0.00105683,-0.00009349,0.00000681,-0.01518439,-
 0.00331279,-0.01202969,0.00053691,0.00015315,0.00093218,0.00099994,-0.
 00316272,-0.00065206,-0.12049862,-0.01380560,-0.13071534,-0.01771749,-
 0.00246184,-0.01152787,0.12731071,0.02015543,0.14439660,0.00000087,-0.
 00000520,-0.00000210,-0.00000120,0.00000262,0.00000207,-0.00000190,0.0
 0000232,-0.00000042,0.00000130,-0.00000045,0.00000051,-0.00000021,0.00
 000190,0.00000100,-0.00000004,-0.00000013,-0.00000046,0.00000020,-0.00
 000010,0.00000002,0.00000038,-0.00000085,0.00000012,-0.00000026,-0.000
 00010,-0.00000049,0.00000030,-0.00000015,0.00000004,0.00000152,0.00000
 078,-0.00000030,-0.00000058,-0.00000026,-0.00000033,0.00000009,-0.0000
 0023,0.00000008,-0.00000048,0.00000166,0.00000166,0.00000035,-0.000000
 35,0.00000032,-0.00000030,-0.00000035,-0.00000083,0.00002837,-0.000003
 64,-0.00001384,-0.00002274,0.00001005,0.00001321,-0.00001330,-0.000002
 35,0.00000492,0.00000539,-0.00000877,-0.00000791,0.00000003,0.00000006
 ,0.00000009,0.00000034,0.00000085,0.00000047,0.00003804,-0.00004288,-0
 .00003114,-0.00000108,0.00000086,0.00000265,0.00000164,0.00000370,-0.0
 0000047,0.00002963,0.00001053,0.00002977,0.00007382,-0.00042713,0.0000
 6096,0.00004237,0.00013637,-0.00008015,0.00026679,0.00026341,-0.000728
 15,0.00031885,0.00001940,0.00010459,-0.00591472,0.00230353,0.00592620,
 0.00027743,-0.00038045,-0.00058322,0.00115526,-0.00110160,-0.00127450,
 -0.13821970,-0.00630907,0.04181286,-0.00098919,0.00070695,0.00034549,-
 0.02646773,-0.00144954,0.02102999,0.53914510,-0.00000172,0.00003690,0.
 00001611,0.00000329,-0.00001863,-0.00001566,0.00000683,-0.00001645,0.0
 0000198,-0.00000362,0.00000280,-0.00000309,0.00000213,-0.00001537,-0.0
 0000734,-0.00000086,0.00000129,0.00000210,-0.00000059,0.00000089,0.000
 00065,0.00000466,0.00000838,0.00000045,-0.00000041,0.00000011,0.000000
 58,-0.00000148,0.00000062,0.00000058,-0.00001481,-0.00001314,0.0000009
 2,0.00000164,0.00000262,0.00000095,0.00000053,0.00000242,0.00000077,0.
 00001989,-0.00001523,-0.00001660,0.00000027,0.00000249,-0.00000121,0.0
 0000217,0.00000226,0.00000226,-0.00026451,0.00003324,0.00013343,0.0002
 8662,-0.00013467,-0.00018376,0.00012094,0.00001510,-0.00004763,-0.0001
 7643,-0.00000517,0.00007961,0.00000194,-0.00000743,-0.00000014,-0.0000
 0232,-0.00000576,-0.00000398,0.00008745,0.00027950,0.00012460,0.000008
 88,-0.00005849,-0.00002754,0.00000056,-0.00004217,-0.00001754,0.000865
 26,-0.00112040,-0.00076311,0.00069522,0.00153759,-0.00047466,0.0000298
 7,-0.00045469,-0.00006630,-0.00092660,-0.00573183,-0.00260952,-0.00003
 695,-0.00005743,0.00022413,0.02586105,-0.00055393,-0.02040612,0.000750
 58,0.00094877,-0.00043199,0.00024254,0.00090914,0.00044786,-0.01308918
 ,-0.07508581,0.00818561,-0.02161339,-0.00010697,0.01566314,-0.00215910
 ,0.00004271,0.00223580,0.00011256,0.52235244,-0.00000149,0.00002510,0.
 00001694,0.00000260,-0.00001362,-0.00001489,0.00000537,-0.00000935,-0.
 00000136,-0.00000295,0.00000165,-0.00000144,0.00000167,-0.00001137,-0.
 00000528,-0.00000090,0.00000077,0.00000170,-0.00000030,0.00000084,0.00
 000015,0.00000323,0.00000550,0.00000146,-0.00000052,-0.00000010,0.0000
 0027,-0.00000106,0.00000107,0.00000006,-0.00001049,-0.00000886,0.00000
 104,0.00000073,0.00000154,0.00000083,0.00000070,0.00000215,-0.00000016
 ,0.00001345,-0.00001166,-0.00000994,0.00000008,0.00000275,-0.00000101,
 0.00000132,0.00000129,0.00000167,-0.00018962,0.00002270,0.00009779,0.0
 0019613,-0.00009085,-0.00012868,0.00008698,0.00001258,-0.00003473,-0.0
 0011364,0.00000839,0.00005047,0.00000010,-0.00000682,0.00000073,-0.000
 00226,-0.00000354,-0.00000211,0.00001751,0.00020123,0.00010643,0.00000
 424,-0.00003621,-0.00001575,0.00000272,-0.00002634,-0.00001450,0.00045
 252,-0.00072606,-0.00045958,0.00073428,0.00111522,0.00005478,-0.000113
 67,-0.00021072,-0.00012484,-0.00153124,-0.00311297,-0.00124654,0.00022
 912,-0.00002154,0.00015328,0.02116994,-0.00174975,-0.01629622,-0.00063
 753,0.00131488,0.00155298,0.00022361,0.00082657,0.00018961,0.03847839,
 0.00145802,-0.10853907,0.02083265,0.00030779,-0.01502225,-0.01328734,-
 0.00104998,0.00946775,0.09136856,-0.03288307,0.52408474,-0.00000036,0.
 00000037,-0.00000099,0.00000057,0.,0.00000062,0.00000096,-0.00000043,0
 .00000062,-0.00000074,0.00000006,-0.00000019,-0.00000021,-0.00000012,-
 0.00000022,0.00000025,-0.00000006,0.00000019,-0.00000014,-0.00000004,-
 0.00000008,-0.00000026,0.00000011,-0.00000039,0.00000036,0.00000019,0.
 00000053,-0.00000020,-0.00000005,-0.00000009,-0.00000076,-0.00000016,-
 0.00000028,0.00000079,-0.00000006,0.00000027,-0.00000016,-0.00000006,-
 0.00000008,0.00000017,0.00000047,-0.00000100,-0.00000057,-0.00000009,-
 0.00000029,0.00000022,0.00000028,0.00000080,-0.00001324,-0.00000424,0.
 00000185,0.00001304,-0.00000103,-0.00000165,0.00000742,0.00000496,0.00
 000136,-0.00000956,0.,-0.00000206,0.00000308,-0.00000130,0.00000048,-0
 .00000074,-0.00000077,-0.00000021,-0.00001212,0.00001090,-0.00000551,-
 0.00000240,-0.00000324,0.00000007,0.00000093,-0.00000166,0.00000222,0.
 00006191,-0.00000754,-0.00003502,-0.00005468,-0.00002810,0.00010637,0.
 00007779,0.00006197,-0.00000860,0.00023794,-0.00002266,0.00029675,0.00
 031796,-0.00005932,-0.00012023,0.00073172,-0.00062096,-0.00147159,-0.0
 0002689,-0.00002628,0.00007467,0.00035358,0.00072994,0.00094636,-0.024
 65060,-0.00239644,-0.01352340,0.00120000,-0.00028452,-0.00015671,-0.00
 275856,-0.00027042,0.00393835,-0.23449222,-0.02571459,-0.12380231,0.25
 798303,0.00000030,-0.00000115,-0.00000195,-0.00000044,0.00000076,0.000
 00155,-0.00000085,0.00000004,0.00000054,0.00000060,-0.00000002,-0.0000
 0002,-0.00000006,0.00000087,0.00000032,0.,-0.00000001,-0.00000019,0.00
 000001,-0.00000009,0.00000010,-0.00000008,-0.00000032,-0.00000007,-0.0
 0000004,0.00000004,-0.00000026,0.00000018,-0.00000021,0.00000016,0.000
 00091,0.00000068,-0.00000027,-0.00000027,-0.00000008,-0.00000012,-0.00
 000014,-0.00000024,0.00000025,-0.00000091,0.00000067,0.00000066,0.0000
 0036,-0.00000033,0.00000036,-0.00000003,0.00000007,-0.00000061,0.00001
 760,0.00000098,-0.00000795,-0.00001644,0.00000502,0.00000974,-0.000008
 57,-0.00000366,0.00000282,0.00000911,-0.00000188,-0.00000553,-0.000000
 96,0.00000053,0.00000032,-0.00000054,0.00000034,0.00000083,0.00000827,
 -0.00001481,-0.00000912,0.00000207,0.00000208,0.00000194,0.00000118,0.
 00000294,-0.00000167,-0.00007601,0.00000222,0.00003576,0.00015057,0.00
 004498,-0.00003540,-0.00009964,-0.00002082,0.00002297,0.00002808,-0.00
 013242,-0.00004725,-0.00005137,-0.00004449,-0.00002527,0.00083791,0.00
 031831,0.00048671,0.00007317,0.00000701,0.00009999,-0.00004003,0.00020
 072,-0.00020515,-0.00169582,0.00006277,-0.00072144,-0.00026475,-0.0000
 9269,-0.00048222,-0.00026855,0.00054450,-0.00014133,-0.01944345,-0.055
 21764,-0.01115293,0.02517636,0.05829013,0.00000001,-0.00000345,-0.0000
 0105,-0.00000004,0.00000174,0.00000109,-0.00000008,0.00000171,-0.00000
 034,-0.00000009,-0.00000032,0.00000030,-0.00000028,0.00000108,0.000000
 56,0.00000013,-0.00000013,-0.00000008,0.00000004,-0.00000005,-0.000000
 14,-0.00000030,-0.00000059,-0.00000012,0.00000013,-0.00000004,0.000000
 15,0.00000001,0.00000002,-0.00000018,0.00000071,0.00000062,-0.00000005
 ,0.00000007,-0.00000018,0.00000002,0.00000003,-0.00000009,-0.00000021,
 -0.00000096,0.00000125,0.00000106,-0.00000028,-0.00000013,-0.00000014,
 -0.00000014,-0.00000033,0.00000013,0.00001331,-0.00000470,-0.00000778,
 -0.00001440,0.00000879,0.00000940,-0.00000570,0.00000131,0.00000289,0.
 00000822,-0.00000280,-0.00000380,-0.00000021,0.00000073,-0.00000002,0.
 00000060,0.00000058,-0.00000014,-0.00000088,-0.00001475,-0.00000456,-0
 .00000059,0.00000278,-0.00000017,-0.00000044,0.00000060,0.00000102,-0.
 00004003,0.00004921,0.00004007,-0.00003519,-0.00003779,-0.00005019,-0.
 00002855,-0.00000023,0.00001436,0.00017664,0.00019794,0.00008125,-0.00
 014475,-0.00003015,-0.00009360,0.00022493,0.00078399,0.00148010,-0.000
 12106,-0.00008003,-0.00007436,-0.00040600,-0.00001503,-0.00012836,0.02
 056286,0.00188744,0.01069682,-0.00074811,-0.00004522,0.00103385,0.0039
 9457,-0.00015815,-0.00217184,-0.11926383,-0.01500744,-0.12776457,0.129
 80415,0.01926692,0.14124126,-0.00000011,0.00000601,0.00000346,0.000000
 20,-0.00000322,-0.00000308,0.00000041,-0.00000250,-0.00000013,-0.00000
 005,0.00000049,-0.00000039,0.00000056,-0.00000231,-0.00000101,-0.00000
 034,0.00000023,0.00000023,-0.00000001,0.00000015,0.00000013,0.00000065
 ,0.00000112,0.00000043,-0.00000031,-0.00000008,-0.00000032,-0.00000005
 ,0.00000022,0.00000020,-0.00000147,-0.00000147,0.00000048,-0.00000038,
 0.00000034,0.,0.00000017,0.00000038,0.00000004,0.00000226,-0.00000280,
 -0.00000138,0.00000048,0.00000072,0.00000014,0.00000013,0.00000026,-0.
 00000024,-0.00002871,0.00000782,0.00001867,0.00002872,-0.00001595,-0.0
 0002414,0.00001206,-0.00000066,-0.00000819,-0.00001405,0.00000352,0.00
 001463,-0.00000244,-0.00000112,0.,0.00000050,-0.00000061,-0.00000214,0
 .00000465,0.00002773,0.00002621,0.00000206,-0.00000105,-0.00000152,-0.
 00000171,-0.00000349,-0.00000381,0.00007148,-0.00008061,-0.00007686,-0
 .00001976,0.00015284,0.00000195,0.00001599,-0.00003560,-0.00002361,-0.
 00013773,-0.00033945,-0.00028746,-0.00003994,-0.00003457,0.00002932,0.
 00115332,-0.00111803,-0.00077857,0.00011854,0.00069760,-0.00016685,-0.
 00006109,0.00016244,-0.00010825,-0.00124599,-0.02239165,0.02181278,-0.
 00407392,0.00015600,0.00361598,0.00132196,-0.00037906,-0.00068344,-0.0
 4876061,0.01796503,-0.02049775,-0.00172808,0.02266523,-0.01675731,0.05
 521633,0.00000027,-0.00000539,-0.00000039,-0.00000044,0.00000246,0.000
 00086,-0.00000091,0.00000299,-0.00000118,0.00000047,-0.00000050,0.0000
 0065,-0.00000021,0.00000172,0.00000103,0.,-0.00000021,-0.00000023,0.00
 000012,-0.00000005,-0.00000019,-0.00000037,-0.00000106,0.00000015,-0.0
 0000007,-0.00000012,-0.00000015,0.00000022,0.00000013,-0.00000017,0.00
 000174,0.00000121,0.00000020,-0.00000041,-0.00000038,-0.00000012,0.000
 00007,-0.00000013,-0.00000037,-0.00000171,0.00000174,0.00000227,0.0000
 0005,-0.00000001,0.00000008,-0.00000039,-0.00000045,-0.00000030,0.0000
 2849,-0.00000621,-0.00001389,-0.00002917,0.00001590,0.00001692,-0.0000
 1326,0.00000036,0.00000427,0.00001726,-0.00000661,-0.00000654,-0.00000
 097,0.00000057,0.00000035,0.00000048,0.00000103,-0.00000079,0.00000835
 ,-0.00003462,-0.00001304,0.00000061,0.00000574,0.00000177,-0.00000036,
 0.00000370,0.00000063,-0.00008882,0.00006511,0.00005107,0.00009188,-0.
 00005445,-0.00004102,-0.00005142,0.00002881,0.00004462,-0.00009417,0.0
 0022631,-0.00006614,-0.00003447,-0.00001381,0.00001108,0.00035248,0.00
 106947,-0.00102039,0.00001207,0.00043762,0.00040574,-0.00006680,-0.000
 05456,-0.00003873,0.00016251,-0.00116327,0.00157742,-0.00018098,0.0009
 5330,-0.00045863,-0.00030822,0.00008785,-0.00004223,0.01641144,-0.2061
 1532,0.12303521,-0.00096658,0.00382929,-0.00328129,-0.02197126,0.22598
 438,0.00000041,-0.00000143,-0.00000389,-0.00000061,0.00000116,0.000002
 98,-0.00000124,-0.00000040,0.00000134,0.00000085,0.00000003,-0.0000001
 7,-0.00000012,0.00000139,0.00000047,0.00000011,0.00000002,-0.00000033,
 -0.00000002,-0.00000017,0.00000024,-0.00000025,-0.00000040,-0.00000039
 ,0.00000003,0.00000012,-0.00000026,0.00000025,-0.00000051,0.00000028,0
 .00000138,0.00000104,-0.00000051,-0.00000016,-0.00000001,-0.00000024,-
 0.00000035,-0.00000046,0.00000065,-0.00000172,0.00000127,0.00000032,0.
 00000049,-0.00000096,0.00000046,0.00000003,0.00000021,-0.00000076,0.00
 002802,0.00000314,-0.00001386,-0.00002540,0.00000537,0.00001842,-0.000
 01343,-0.00000727,0.00000519,0.00001364,0.00000013,-0.00001081,0.00000
 038,0.00000185,-0.00000023,-0.00000189,0.00000020,0.00000373,0.0000034
 0,-0.00001631,-0.00002498,0.00000336,-0.00000157,0.00000242,0.00000269
 ,0.00000409,0.00000026,-0.00011252,0.00001298,0.00006507,0.00018753,0.
 00003677,-0.00006326,-0.00010815,-0.00008205,0.00007065,0.00016967,-0.
 00015667,0.00026818,-0.00002356,0.00003335,-0.00000206,-0.00112292,0.0
 0137423,0.00046197,0.00037625,-0.00106339,-0.00004918,0.00007239,0.000
 03966,-0.00004013,-0.00006839,0.01725854,-0.01492128,0.00380445,-0.000
 53503,-0.00129603,-0.00024585,-0.00051926,0.00118381,-0.02018010,0.123
 44096,-0.14728664,-0.00055023,0.01452906,-0.01075689,0.01447457,-0.135
 57202,0.16274979,0.00000039,0.00001852,0.00003185,-0.00000151,-0.00001
 354,-0.00002417,-0.00000272,-0.00000178,-0.00001046,0.00000306,0.00000
 096,0.00000139,0.00000405,-0.00000837,-0.00000211,-0.00000313,0.000000
 96,-0.00000010,0.00000107,0.00000123,0.00000046,0.00000199,0.00000197,
 0.00000585,-0.00000369,-0.00000181,-0.00000397,0.00000086,0.00000230,0
 .00000039,0.00000124,-0.00000157,0.00000532,-0.00000621,0.00000106,-0.
 00000173,0.00000210,0.00000245,-0.00000061,0.00000199,-0.00001346,0.00
 000414,0.00000398,0.00000421,0.00000123,-0.00000188,-0.00000131,-0.000
 00382,-0.00000439,0.00005052,0.00004709,-0.00001094,-0.00002959,-0.000
 04555,-0.00000891,-0.00003046,-0.00003550,0.00003847,0.00004241,0.0000
 5082,-0.00001919,0.00000329,-0.00000539,0.00000545,0.00000203,-0.00000
 256,-0.00002602,-0.00001197,0.00005915,0.00000341,0.00002217,0.0000043
 1,-0.00000998,0.00000068,-0.00001171,-0.00018239,0.00022498,0.00006266
 ,-0.00033891,-0.00024372,0.00027773,0.00000811,-0.00001078,-0.00009378
 ,0.00063128,0.00156016,0.00100714,-0.00009839,0.00007226,-0.00008367,-
 0.00627998,-0.00182388,0.00245513,-0.00003102,-0.00019499,-0.00031427,
 0.00024219,-0.00061410,-0.00020880,-0.00189003,0.02744403,0.01714376,0
 .00156525,0.00030689,-0.00076178,-0.00289955,0.00147523,0.00038008,-0.
 08388905,-0.00255324,0.00491790,-0.00038912,-0.02810686,-0.01875541,-0
 .00198920,0.00611752,0.00009981,0.71550565,0.00000773,-0.00009676,-0.0
 0006386,-0.00001186,0.00005247,0.00005615,-0.00002229,0.00003648,0.000
 00451,0.00001290,-0.00000671,0.00000585,-0.00000659,0.00004163,0.00001
 954,0.00000314,-0.00000300,-0.00000662,0.00000139,-0.00000310,-0.00000
 055,-0.00000758,-0.00001928,-0.00000525,0.00000126,0.00000032,-0.00000
 172,0.00000399,-0.00000406,-0.00000013,0.00003473,0.00002737,-0.000005
 33,-0.00000275,-0.00000571,-0.00000325,-0.00000200,-0.00000756,0.00000
 067,-0.00003766,0.00004419,0.00003296,0.00000006,-0.00001009,0.0000037
 6,-0.00000458,-0.00000481,-0.00000691,0.00063327,-0.00010284,-0.000339
 79,-0.00061005,0.00030581,0.00041258,-0.00028977,-0.00002842,0.0001264
 2,0.00031896,-0.00012670,-0.00020141,0.00000657,0.00001966,0.00000288,
 0.00000612,0.00001596,0.00000605,0.00012845,-0.00058308,-0.00035253,-0
 .00000244,0.00008217,0.00004070,0.00000413,0.00007535,0.00003010,-0.00
 145988,0.00123226,0.00106492,0.00097742,-0.00156581,-0.00063997,-0.000
 53768,0.00063928,0.00053721,0.00065480,0.00205608,0.00057417,0.0000022
 3,-0.00007617,-0.00007068,-0.00399865,-0.00195318,0.00201171,0.0000111
 3,0.00002377,-0.00034425,0.00007315,-0.00020766,-0.00008851,0.01390699
 ,0.00414391,-0.00512654,-0.00185857,-0.00003246,0.00290197,-0.00130304
 ,0.00039292,0.00006076,-0.00621550,-0.15661057,-0.04057200,0.00391939,
 -0.00543260,0.00003077,0.00423852,-0.02535966,-0.01780079,-0.32504181,
 0.71788823,0.00000602,-0.00005527,-0.00001508,-0.00000921,0.00002667,0
 .00001697,-0.00001684,0.00002685,-0.00000755,0.00001076,-0.00000455,0.
 00000583,-0.00000161,0.00002056,0.00001184,-0.00000036,-0.00000155,-0.
 00000427,0.00000182,-0.00000096,-0.00000056,-0.00000168,-0.00001082,0.
 00000091,-0.00000212,-0.00000137,-0.00000398,0.00000325,-0.00000036,-0
 .00000027,0.00002157,0.00001336,0.00000108,-0.00000635,-0.00000315,-0.
 00000321,0.00000069,-0.00000252,-0.00000109,-0.00001716,0.00001958,0.0
 0002339,0.00000291,-0.00000271,0.00000275,-0.00000450,-0.00000461,-0.0
 0000687,0.00036663,-0.00004553,-0.00017043,-0.00034777,0.00016555,0.00
 019899,-0.00017526,-0.00002394,0.00005043,0.00018951,-0.00008909,-0.00
 007946,-0.00000873,0.00001264,-0.00000039,0.00000797,0.00001234,-0.000
 00294,0.00014067,-0.00033183,-0.00016199,0.00000760,0.00005111,0.00001
 828,-0.00000413,0.00003716,0.00000402,-0.00085955,0.00050637,0.0004678
 8,0.00107490,-0.00053608,-0.00055294,-0.00045732,0.00024954,0.00032187
 ,0.00025926,-0.00041138,0.00027380,-0.00006344,-0.00001670,0.00000682,
 0.00147048,0.00098152,-0.00167230,0.00014932,-0.00025318,0.00026928,0.
 00001445,0.00003036,-0.00007912,0.00875342,-0.01938024,-0.01681965,0.0
 0012087,-0.00065013,-0.00018821,-0.00333025,0.00110915,0.00155255,0.00
 242656,-0.04595455,-0.11883991,0.00241555,-0.01872455,-0.01346115,-0.0
 0193295,0.02238330,0.01360275,0.15735096,0.12308833,0.41781495,0.00000
 095,-0.00003117,-0.00002749,-0.00000100,0.00001832,0.00002265,-0.00000
 214,0.00001013,0.00000505,0.00000019,-0.00000217,0.00000084,-0.0000035
 9,0.00001272,0.00000523,0.00000232,-0.00000125,-0.00000105,-0.00000030
 ,-0.00000119,-0.00000067,-0.00000293,-0.00000519,-0.00000400,0.0000023
 4,0.00000094,0.00000209,0.00000024,-0.00000166,-0.00000058,0.00000620,
 0.00000636,-0.00000344,0.00000291,-0.00000189,0.00000050,-0.00000140,-
 0.00000259,-0.00000017,-0.00000907,0.00001613,0.00000510,-0.00000250,-
 0.00000379,-0.00000030,-0.00000003,-0.00000055,0.00000124,0.00012460,-
 0.00005179,-0.00009138,-0.00011734,0.00008094,0.00010709,-0.00005056,0
 .00001516,0.00004326,0.00004765,-0.00004347,-0.00006468,0.00001130,0.0
 0000180,0.00000343,-0.00000130,0.00000203,0.00000139,0.00002036,-0.000
 11764,-0.00010010,-0.00000432,0.00000889,0.00000634,0.00000504,0.00001
 526,0.00001431,-0.00020225,0.00021934,0.00020671,0.00016340,-0.0003504
 9,-0.00018665,-0.00004062,0.00017577,0.00014210,0.00009959,0.00014388,
 0.00001415,0.00005961,-0.00003514,-0.00001208,0.00009363,-0.00020058,0
 .00020041,0.00001198,-0.00022286,-0.00003621,0.00005935,0.00015908,0.0
 0017111,0.00157143,-0.00082563,-0.00174160,-0.00036094,-0.00048081,0.0
 0054778,0.00087316,-0.00016756,-0.00023537,-0.00169324,0.01845892,-0.0
 0637903,0.00161650,0.00084390,0.00177275,0.00044489,0.00041099,0.00280
 142,-0.44705618,0.35444310,-0.04411469,0.51311454,-0.00000460,0.000058
 94,0.00004555,0.00000693,-0.00003300,-0.00003889,0.00001296,-0.0000203
 1,-0.00000585,-0.00000735,0.00000387,-0.00000282,0.00000461,-0.0000262
 2,-0.00001173,-0.00000249,0.00000185,0.00000399,-0.00000059,0.00000213
 ,0.00000020,0.00000486,0.00001160,0.00000437,-0.00000146,-0.00000063,0
 .00000037,-0.00000221,0.00000311,-0.00000008,-0.00002037,-0.00001676,0
 .00000451,0.00000041,0.00000346,0.00000169,0.00000171,0.00000512,-0.00
 000095,0.00002305,-0.00002850,-0.00001828,0.00000058,0.00000709,-0.000
 00221,0.00000223,0.00000235,0.00000360,-0.00037935,0.00006629,0.000211
 37,0.00036301,-0.00018485,-0.00025614,0.00017168,0.00001477,-0.0000824
 6,-0.00018376,0.00007761,0.00013078,-0.00000771,-0.00001140,-0.0000024
 2,-0.00000226,-0.00000873,-0.00000539,-0.00007266,0.00034321,0.0002247
 4,0.00000239,-0.00004488,-0.00002454,-0.00000488,-0.00004539,-0.000020
 46,0.00084185,-0.00072227,-0.00063770,-0.00056057,0.00095531,0.0003810
 5,0.00030193,-0.00037364,-0.00032798,-0.00064843,-0.00114572,-0.000395
 57,-0.00002285,0.00004619,0.00005074,0.00268573,0.00160677,-0.00143072
 ,-0.00006767,0.00036202,0.00022633,-0.00015545,-0.00001264,-0.00004421
 ,-0.00424613,-0.00731197,0.00184267,0.00031981,0.00065278,-0.00116431,
 0.00031936,0.00004783,0.00003846,0.03989624,-0.02215440,-0.00515895,-0
 .00042835,0.00247918,0.00153161,0.00086255,-0.00260223,-0.00154528,0.3
 4884786,-0.41448813,0.01046477,-0.41772649,0.42325115,-0.00000290,0.00
 002984,0.00000816,0.00000423,-0.00001457,-0.00000903,0.00000755,-0.000
 01462,0.00000392,-0.00000464,0.00000258,-0.00000304,0.00000121,-0.0000
 1031,-0.00000601,-0.00000006,0.00000092,0.00000194,-0.00000084,0.00000
 048,0.00000053,0.00000061,0.00000532,-0.00000010,0.00000075,0.00000063
 ,0.00000144,-0.00000140,0.00000008,0.00000042,-0.00000960,-0.00000581,
 -0.00000039,0.00000247,0.00000166,0.00000130,-0.00000039,0.00000114,0.
 00000092,0.00000737,-0.00001041,-0.00001096,-0.00000080,0.00000124,-0.
 00000087,0.00000208,0.00000240,0.00000258,-0.00016352,0.00002931,0.000
 07982,0.00015535,-0.00007992,-0.00009152,0.00007709,0.00000426,-0.0000
 2492,-0.00008166,0.00004475,0.00003711,0.00000282,-0.00000525,-0.00000
 014,-0.00000403,-0.00000576,0.00000218,-0.00005867,0.00014498,0.000068
 18,-0.00000190,-0.00002261,-0.00000666,0.00000195,-0.00001528,-0.00000
 302,0.00035491,-0.00023898,-0.00020460,-0.00037856,0.00026277,0.000217
 89,0.00016809,-0.00012538,-0.00012448,-0.00010666,-0.00000660,-0.00011
 879,0.00005072,-0.00000466,-0.00000413,0.00018518,-0.00026760,0.000056
 83,-0.00003796,0.00014427,-0.00004759,-0.00001199,0.00012931,0.0001013
 4,0.00037563,0.00047064,0.00040377,-0.00060016,0.00023864,0.00021411,0
 .00080872,-0.00034760,-0.00022556,0.00939679,-0.02069714,0.01764867,0.
 00118620,0.00199435,0.00159880,0.00183876,-0.00486620,-0.00319594,-0.0
 4885616,0.01532158,-0.08402644,0.08494247,-0.02475389,0.05980034,-0.00
 000175,-0.00000290,-0.00001113,0.00000328,0.00000339,0.00000779,0.0000
 0594,-0.00000106,0.00000490,-0.00000478,-0.00000020,-0.00000117,-0.000
 00217,0.00000047,-0.00000092,0.00000184,-0.00000052,0.00000123,-0.0000
 0095,-0.00000035,-0.00000067,-0.00000081,0.00000066,-0.00000307,0.0000
 0261,0.00000120,0.00000344,-0.00000128,-0.00000058,-0.00000070,-0.0000
 0567,-0.00000219,-0.00000273,0.00000504,-0.00000037,0.00000201,-0.0000
 0106,-0.00000047,-0.00000051,0.00000293,0.00000396,-0.00000615,-0.0000
 0345,-0.00000091,-0.00000182,0.00000182,0.00000131,0.00000443,-0.00008
 747,-0.00002933,0.00001313,0.00008714,-0.00001238,-0.00002093,0.000049
 09,0.00003262,0.00000864,-0.00006495,-0.00000645,-0.00000857,0.0000128
 6,-0.00000657,0.00000397,-0.00000411,-0.00000368,-0.00000101,-0.000031
 37,0.00007670,0.00001133,-0.00000590,-0.00001951,-0.00000700,0.0000056
 1,-0.00000930,0.00000676,0.00031128,-0.00017968,-0.00013998,-0.0002095
 9,0.00015624,0.00006414,0.00016948,0.00000848,-0.00004631,-0.00026865,
 -0.00045960,-0.00022087,0.00012032,-0.00004441,-0.00000212,0.00172071,
 0.00053866,-0.00015444,-0.00009164,0.00006800,0.00004242,-0.00001978,0
 .00037997,0.00034417,-0.00402388,-0.00092239,0.00039140,-0.00009690,0.
 00006757,-0.00028198,0.00191746,-0.00048475,0.00044266,0.00197233,-0.0
 0075373,-0.00771436,0.00128183,0.00113839,0.00058965,-0.00006359,-0.00
 031592,0.00027728,-0.17825151,0.00262874,-0.09235503,-0.06785557,0.026
 88091,-0.05570667,0.29294371,-0.00000226,0.00001634,0.00001385,0.00000
 366,-0.00000915,-0.00001185,0.00000671,-0.00000500,-0.00000194,-0.0000
 0443,0.00000088,-0.00000081,0.00000073,-0.00000851,-0.00000396,-0.0000
 0026,0.00000026,0.00000190,-0.00000048,0.00000067,-0.00000048,0.000001
 26,0.00000372,0.00000077,0.00000040,0.00000012,0.00000141,-0.00000119,
 0.00000126,-0.00000056,-0.00000873,-0.00000630,0.00000095,0.00000181,0
 .00000073,0.00000143,0.00000038,0.00000176,-0.00000117,0.00000871,-0.0
 0000795,-0.00000720,-0.00000123,0.00000268,-0.00000159,0.00000119,0.00
 000099,0.00000306,-0.00016031,0.00000626,0.00007632,0.00015138,-0.0000
 6090,-0.00009405,0.00007636,0.00002162,-0.00002504,-0.00008220,0.00002
 304,0.00004288,0.00000132,-0.00000743,0.00000122,-0.00000176,-0.000004
 07,-0.00000445,-0.00004077,0.00013108,0.00008290,-0.00000237,-0.000017
 75,-0.00001015,-0.00000055,-0.00001764,-0.00000417,0.00039205,-0.00025
 895,-0.00025636,-0.00034201,0.00027241,0.00018948,0.00020087,-0.000076
 77,-0.00013949,-0.00018565,-0.00032376,-0.00005095,0.00006287,-0.00001
 275,-0.00000076,0.00067679,0.00050792,-0.00058110,-0.00006502,0.000153
 98,0.00011264,0.00006691,0.00010911,0.00016888,-0.00234108,-0.00123252
 ,-0.00083246,0.00007051,0.00023403,-0.00073586,0.00012966,-0.00063394,
 -0.00007826,-0.02299811,-0.00704321,-0.02970042,0.00072259,-0.00480671
 ,-0.00451417,-0.00089014,0.00209622,0.00012718,-0.02901885,-0.10745914
 ,-0.05890781,0.04317654,0.02074075,0.02725971,-0.08358529,0.44678972,-
 0.00000409,0.00004446,0.00000441,0.00000634,-0.00002031,-0.00000811,0.
 00001183,-0.00002404,0.00000951,-0.00000736,0.00000398,-0.00000546,0.0
 0000107,-0.00001505,-0.00000920,0.00000054,0.00000144,0.00000289,-0.00
 000148,0.00000048,0.00000099,0.00000156,0.00000878,-0.00000172,0.00000
 176,0.00000127,0.00000290,-0.00000243,-0.00000066,0.00000077,-0.000016
 37,-0.00001024,-0.00000181,0.00000512,0.00000286,0.00000214,-0.0000009
 1,0.00000134,0.00000211,0.00001320,-0.00001430,-0.00001966,-0.00000187
 ,0.00000068,-0.00000164,0.00000379,0.00000395,0.00000459,-0.00026924,0
 .00004192,0.00012409,0.00026278,-0.00013259,-0.00014669,0.00012821,0.0
 0000985,-0.00003560,-0.00014779,0.00006436,0.00005548,0.00000776,-0.00
 000713,-0.00000053,-0.00000679,-0.00000959,0.00000578,-0.00009324,0.00
 027273,0.00011165,-0.00000340,-0.00004621,-0.00001433,0.00000483,-0.00
 003085,-0.00000423,0.00065415,-0.00048927,-0.00039386,-0.00061174,0.00
 060715,0.00035854,0.00030342,-0.00027895,-0.00020813,-0.00028996,-0.00
 040841,-0.00006277,0.00008916,0.00004231,-0.00000419,0.00027156,0.0007
 0431,-0.00022898,-0.00005222,-0.00004401,0.00001810,0.00008592,0.00000
 429,0.00014538,-0.00232980,-0.00060771,0.00075252,-0.00010905,0.000243
 89,-0.00002099,0.00032657,-0.00034634,-0.00070435,-0.02337385,-0.01213
 020,-0.01824200,0.00077867,-0.00356667,-0.00132806,-0.00056760,-0.0016
 5955,-0.00111060,-0.11326340,-0.03465161,-0.17183997,-0.04405474,0.014
 95474,0.00555636,0.13905452,0.23228381,0.31186537,0.00000070,0.0000016
 0,0.00000013,-0.00000134,-0.00000094,-0.00000007,-0.00000247,-0.000001
 12,0.00000012,0.00000196,0.00000032,-0.00000004,0.00000065,0.00000056,
 0.00000037,-0.00000044,0.00000026,-0.00000062,0.00000027,-0.00000003,0
 .00000048,0.,-0.00000029,0.00000052,-0.00000074,-0.00000025,-0.0000011
 4,0.00000047,-0.00000026,0.00000049,0.00000250,0.00000139,0.00000041,-
 0.00000147,0.00000022,-0.00000083,0.00000011,-0.00000023,0.00000075,-0
 .00000190,-0.00000046,0.00000162,0.00000118,-0.00000044,0.00000084,-0.
 00000051,-0.00000019,-0.00000166,0.00004278,0.00001126,-0.00001264,-0.
 00003931,0.00000686,0.00001731,-0.00002266,-0.00001474,0.00000087,0.00
 002475,-0.00000021,-0.00000450,-0.00000251,0.00000311,-0.00000160,0.00
 000094,0.00000119,0.00000210,0.00001472,-0.00002960,-0.00001734,0.0000
 0206,0.00000450,0.00000303,-0.00000093,0.00000419,-0.00000091,-0.00011
 986,0.00005228,0.00006037,0.00013892,-0.00002539,-0.00005047,-0.000078
 84,-0.00000441,0.00003722,0.00009017,0.00001422,0.00002133,-0.00000312
 ,0.00000118,-0.00001629,0.00010859,-0.00007889,0.00006627,0.00000653,-
 0.00004181,-0.00000295,-0.00002255,0.00006939,0.00005039,0.00002273,-0
 .00007041,-0.00032026,0.00005898,-0.00006575,0.00021350,0.00042774,0.0
 0006293,-0.00021260,-0.00300300,0.00187987,-0.00461179,0.00026490,-0.0
 0084185,-0.00079909,-0.00021575,0.00042390,0.00027225,0.00531127,-0.04
 040645,-0.03087925,-0.00084358,0.00281258,0.00640612,-0.04954093,0.093
 91049,0.04311314,0.04740041,0.,0.00000624,-0.00000172,-0.00000005,-0.0
 0000259,0.00000062,0.00000009,-0.00000420,0.00000229,0.00000018,0.0000
 0073,-0.00000094,0.00000029,-0.00000125,-0.00000096,-0.00000001,0.0000
 0032,-0.00000002,-0.00000008,-0.00000004,0.00000045,0.00000031,0.00000
 101,-0.00000028,-0.00000003,0.00000013,-0.00000013,-0.00000010,-0.0000
 0044,0.00000043,-0.00000095,-0.00000059,-0.00000041,0.00000014,0.00000
 050,-0.00000015,-0.00000014,-0.00000012,0.00000086,0.00000082,-0.00000
 159,-0.00000205,0.00000027,-0.00000042,0.00000027,0.00000035,0.0000005
 1,-0.00000026,-0.00001216,0.00001054,0.00000774,0.00001399,-0.00001359
 ,-0.00000852,0.00000493,-0.00000625,-0.00000259,-0.00000821,0.00000781
 ,0.00000301,0.00000014,0.00000068,-0.00000073,-0.00000048,-0.00000074,
 0.00000215,-0.00000480,0.00002293,0.00000522,0.00000053,-0.00000435,-0
 .00000032,0.00000065,-0.00000216,-0.00000111,0.00002978,-0.00004341,-0
 .00002311,-0.00001126,0.00007571,0.00002425,-0.00000179,-0.00004640,-0
 .00000996,-0.00000333,-0.00005086,0.00001116,0.00000255,0.00000757,-0.
 00000301,0.00009706,-0.00002000,-0.00000842,0.00000634,-0.00001623,0.0
 0001157,0.00000858,0.00002455,0.00002579,0.00012869,0.00000841,-0.0000
 2264,-0.00003585,-0.00005253,-0.00001321,0.00001833,0.00003251,0.00005
 484,-0.00136266,0.00414554,-0.00142115,0.00020440,-0.00002399,-0.00056
 449,0.00018232,0.00065121,0.00054781,0.00155852,-0.01329876,-0.0139547
 8,0.00199097,-0.00129425,0.00543117,0.05489146,-0.34903326,-0.19470908
 ,-0.05770170,0.35891965,0.00000117,-0.00001807,-0.00000202,-0.00000157
 ,0.00000846,0.00000329,-0.00000294,0.00000987,-0.00000360,0.00000156,-
 0.00000172,0.00000208,-0.00000084,0.00000527,0.00000331,0.00000013,-0.
 00000072,-0.00000071,0.00000038,-0.00000017,-0.00000070,-0.00000045,-0
 .00000301,0.00000011,-0.00000017,-0.00000030,-0.00000026,0.00000059,0.
 00000040,-0.00000062,0.00000430,0.00000260,0.00000050,-0.00000079,-0.0
 0000121,-0.00000029,0.00000027,-0.00000036,-0.00000130,-0.00000320,0.0
 0000594,0.00000581,-0.00000017,-0.00000006,-0.00000004,-0.00000109,-0.
 00000132,-0.00000042,0.00006791,-0.00002475,-0.00003721,-0.00006619,0.
 00004380,0.00004166,-0.00003075,0.00000789,0.00001266,0.00003326,-0.00
 002584,-0.00001717,0.00000009,0.00000043,0.00000113,0.00000175,0.00000
 260,-0.00000353,0.00002291,-0.00007222,-0.00002950,-0.00000055,0.00001
 150,0.00000219,-0.00000117,0.00000700,0.00000299,-0.00012470,0.0001273
[truncated: 21,826 more chars]
