# Supplementary material for: Application of the oxycodone templated molecular imprinted polymer in adsorption of the drug from human blood plasma as the real biological environment; a joint experimental and density functional theory study
Source: Front Chem. 2023 Jan 5;10:1045552. doi: 10.3389/fchem.2022.1045552 (PMC9849686; doi:10.3389/fchem.2022.1045552)
Supplement: Supplementary file 1 [file DataSheet1.ZIP › FREQ/FREQ OXYCODONE.LOG]

 Entering Link 1 = d:\l1.exe PID=      3940.
  
 Copyright (c) 1988,1990,1992,1993,1995,1998,2003,2009, Gaussian, Inc.
                  All Rights Reserved.
  
 This is part of the Gaussian(R) 09 program.  It is based on
 the Gaussian(R) 03 system (copyright 2003, Gaussian, Inc.),
 the Gaussian(R) 98 system (copyright 1998, Gaussian, Inc.),
 the Gaussian(R) 94 system (copyright 1995, Gaussian, Inc.),
 the Gaussian 92(TM) system (copyright 1992, Gaussian, Inc.),
 the Gaussian 90(TM) system (copyright 1990, Gaussian, Inc.),
 the Gaussian 88(TM) system (copyright 1988, Gaussian, Inc.),
 the Gaussian 86(TM) system (copyright 1986, Carnegie Mellon
 University), and the Gaussian 82(TM) system (copyright 1983,
 Carnegie Mellon University). Gaussian is a federally registered
 trademark of Gaussian, Inc.
  
 This software contains proprietary and confidential information,
 including trade secrets, belonging to Gaussian, Inc.
  
 This software is provided under written license and may be
 used, copied, transmitted, or stored only in accord with that
 written license.
  
 The following legend is applicable only to US Government
 contracts under FAR:
  
                    RESTRICTED RIGHTS LEGEND
  
 Use, reproduction and disclosure by the US Government is
 subject to restrictions as set forth in subparagraphs (a)
 and (c) of the Commercial Computer Software - Restricted
 Rights clause in FAR 52.227-19.
  
 Gaussian, Inc.
 340 Quinnipiac St., Bldg. 40, Wallingford CT 06492
  
  
 ---------------------------------------------------------------
 Warning -- This program may not be used in any manner that
 competes with the business of Gaussian, Inc. or will provide
 assistance to any competitor of Gaussian, Inc.  The licensee
 of this program is prohibited from giving any competitor of
 Gaussian, Inc. access to this program.  By using this program,
 the user acknowledges that Gaussian, Inc. is engaged in the
 business of creating and licensing software in the field of
 computational chemistry and represents and warrants to the
 licensee that it is not a competitor of Gaussian, Inc. and that
 it will not use this program in any manner prohibited above.
 ---------------------------------------------------------------
  

 Cite this work as:
 Gaussian 09, Revision A.02,
 M. J. Frisch, G. W. Trucks, H. B. Schlegel, G. E. Scuseria, 
 M. A. Robb, J. R. Cheeseman, G. Scalmani, V. Barone, B. Mennucci, 
 G. A. Petersson, H. Nakatsuji, M. Caricato, X. Li, H. P. Hratchian, 
 A. F. Izmaylov, J. Bloino, G. Zheng, J. L. Sonnenberg, M. Hada, 
 M. Ehara, K. Toyota, R. Fukuda, J. Hasegawa, M. Ishida, T. Nakajima, 
 Y. Honda, O. Kitao, H. Nakai, T. Vreven, J. A. Montgomery, Jr., 
 J. E. Peralta, F. Ogliaro, M. Bearpark, J. J. Heyd, E. Brothers, 
 K. N. Kudin, V. N. Staroverov, R. Kobayashi, J. Normand, 
 K. Raghavachari, A. Rendell, J. C. Burant, S. S. Iyengar, J. Tomasi, 
 M. Cossi, N. Rega, J. M. Millam, M. Klene, J. E. Knox, J. B. Cross, 
 V. Bakken, C. Adamo, J. Jaramillo, R. Gomperts, R. E. Stratmann, 
 O. Yazyev, A. J. Austin, R. Cammi, C. Pomelli, J. W. Ochterski, 
 R. L. Martin, K. Morokuma, V. G. Zakrzewski, G. A. Voth, 
 P. Salvador, J. J. Dannenberg, S. Dapprich, A. D. Daniels, 
 O. Farkas, J. B. Foresman, J. V. Ortiz, J. Cioslowski, 
 and D. J. Fox, Gaussian, Inc., Wallingford CT, 2009.
 
 ******************************************
 Gaussian 09:  IA32W-G09RevA.02 11-Jun-2009
                01-Aug-2008 
 ******************************************
 %nprocshared=4
 Will use up to    4 processors via shared memory.
 ------------------
 # freq b3lyp/6-31g
 ------------------
 1/10=4,30=1,38=1/1,3;
 2/12=2,17=6,18=5,40=1/2;
 3/5=1,6=6,11=2,16=1,25=1,30=1,71=2,74=-5/1,2,3;
 4//1;
 5/5=2,38=5,98=1/2;
 8/6=4,10=90,11=11/1;
 11/6=1,8=1,9=11,15=111,16=1/1,2,10;
 10/6=1/2;
 6/7=2,8=2,9=2,10=2,18=1,28=1/1;
 7/8=1,10=1,25=1/1,2,3,16;
 1/10=4,30=1/3;
 99//99;
 -------------------
 Title Card Required
 -------------------
 Symbolic Z-matrix:
 Charge =  0 Multiplicity = 1
 C                     2.5686   -1.85736  -0.77081 
 C                     1.30946  -2.1355   -1.32363 
 C                     0.17551  -1.40686  -0.94684 
 C                     0.37715  -0.42327   0.01336 
 C                     1.62639  -0.07402   0.49633 
 C                     2.76482  -0.80447   0.14101 
 H                     3.41876  -2.44855  -1.09275 
 H                     1.22859  -2.92328  -2.0689 
 C                    -1.1956   -1.5057   -1.5857 
 H                    -1.15309  -1.11972  -2.61503 
 H                    -1.52056  -2.54945  -1.66616 
 C                    -2.25486  -0.73173  -0.76127 
 H                    -3.16661  -0.60088  -1.36535 
 C                    -1.78066   0.70477  -0.38707 
 C                    -0.64968   0.50213   0.64257 
 C                     0.31856   1.68464   0.94796 
 H                     0.02125   2.27421   1.82324 
 C                     0.51567   2.64738  -0.25045 
 O                     1.58686   3.1694   -0.4677 
 O                    -2.94056   1.35686   0.16232 
 H                    -2.65221   2.11739   0.68905 
 O                     1.58469   1.0621    1.2763 
 O                     3.95505  -0.42472   0.68389 
 C                     5.12056  -1.1222    0.27764 
 H                     5.28885  -1.03198  -0.80396 
 H                     5.94917  -0.65427   0.81213 
 H                     5.07032  -2.18613   0.54654 
 C                    -1.23822  -0.09977   1.95774 
 H                    -0.47289  -0.73152   2.418 
 H                    -1.44731   0.70981   2.66865 
 C                    -2.53695  -0.89595   1.73597 
 H                    -2.60566  -1.68507   2.49559 
 H                    -3.4098   -0.23863   1.87498 
 N                    -2.54538  -1.55429   0.43491 
 C                    -3.70824  -2.40455   0.25538 
 H                    -3.62647  -2.96519  -0.6827 
 H                    -3.7623   -3.13317   1.07267 
 H                    -4.66272  -1.84288   0.23376 
 C                    -1.30331   1.53328  -1.59521 
 H                    -2.15868   1.71367  -2.25511 
 H                    -0.54465   0.99592  -2.17133 
 C                    -0.70775   2.87696  -1.12554 
 H                    -0.40707   3.50675  -1.96715 
 H                    -1.46604   3.43721  -0.55772 
 

 GradGradGradGradGradGradGradGradGradGradGradGradGradGradGradGradGradGrad
 Berny optimization.
 Initialization pass.
 Trust Radius=3.00D-01 FncErr=1.00D-07 GrdErr=1.00D-07
 Number of steps in this run=   2 maximum allowed number of steps=   2.
 GradGradGradGradGradGradGradGradGradGradGradGradGradGradGradGradGradGrad

                          Input orientation:                          
 ---------------------------------------------------------------------
 Center     Atomic      Atomic             Coordinates (Angstroms)
 Number     Number       Type             X           Y           Z
 ---------------------------------------------------------------------
      1          6           0        2.568595   -1.857361   -0.770810
      2          6           0        1.309455   -2.135497   -1.323632
      3          6           0        0.175507   -1.406857   -0.946838
      4          6           0        0.377154   -0.423271    0.013362
      5          6           0        1.626385   -0.074020    0.496333
      6          6           0        2.764818   -0.804473    0.141006
      7          1           0        3.418757   -2.448545   -1.092747
      8          1           0        1.228593   -2.923284   -2.068899
      9          6           0       -1.195602   -1.505703   -1.585697
     10          1           0       -1.153086   -1.119715   -2.615026
     11          1           0       -1.520557   -2.549452   -1.666156
     12          6           0       -2.254862   -0.731734   -0.761271
     13          1           0       -3.166614   -0.600882   -1.365345
     14          6           0       -1.780662    0.704766   -0.387072
     15          6           0       -0.649684    0.502125    0.642570
     16          6           0        0.318555    1.684643    0.947956
     17          1           0        0.021252    2.274210    1.823242
     18          6           0        0.515673    2.647383   -0.250450
     19          8           0        1.586859    3.169397   -0.467695
     20          8           0       -2.940558    1.356859    0.162323
     21          1           0       -2.652214    2.117387    0.689046
     22          8           0        1.584687    1.062103    1.276299
     23          8           0        3.955049   -0.424721    0.683893
     24          6           0        5.120556   -1.122195    0.277644
     25          1           0        5.288846   -1.031980   -0.803958
     26          1           0        5.949172   -0.654265    0.812134
     27          1           0        5.070319   -2.186130    0.546544
     28          6           0       -1.238223   -0.099772    1.957743
     29          1           0       -0.472892   -0.731521    2.417996
     30          1           0       -1.447310    0.709813    2.668653
     31          6           0       -2.536954   -0.895947    1.735970
     32          1           0       -2.605656   -1.685066    2.495586
     33          1           0       -3.409801   -0.238629    1.874977
     34          7           0       -2.545377   -1.554285    0.434907
     35          6           0       -3.708240   -2.404554    0.255380
     36          1           0       -3.626471   -2.965185   -0.682698
     37          1           0       -3.762301   -3.133165    1.072665
     38          1           0       -4.662721   -1.842877    0.233759
     39          6           0       -1.303309    1.533281   -1.595213
     40          1           0       -2.158684    1.713666   -2.255108
     41          1           0       -0.544651    0.995922   -2.171332
     42          6           0       -0.707750    2.876959   -1.125543
     43          1           0       -0.407073    3.506746   -1.967150
     44          1           0       -1.466038    3.437207   -0.557722
 ---------------------------------------------------------------------
                    Distance matrix (angstroms):
                    1          2          3          4          5
     1  C    0.000000
     2  C    1.402999   0.000000
     3  C    2.441477   1.399546   0.000000
     4  C    2.733853   2.363992   1.389276   0.000000
     5  C    2.381956   2.768105   2.442180   1.384130   0.000000
     6  C    1.406586   2.456597   2.872421   2.421270   1.398517
     7  H    1.084397   2.144869   3.409556   3.817926   3.372854
     8  H    2.148682   1.087460   2.160454   3.363157   3.854473
     9  C    3.867413   2.596272   1.515866   2.490424   3.787899
    10  H    4.218550   2.960341   2.151851   3.120111   4.301104
    11  H    4.242853   2.880564   2.167850   3.307980   4.550535
    12  C    4.953066   3.871841   2.529213   2.760926   4.132582
    13  H    5.901257   4.732016   3.463310   3.806661   5.168778
    14  C    5.062389   4.300356   2.932386   2.467587   3.604841
    15  C    4.233454   3.828998   2.617512   1.518768   2.352407
    16  C    4.534603   4.553621   3.628785   2.306556   2.237695
    17  H    5.503448   5.568465   4.609489   3.267833   3.138682
    18  C    4.977749   4.965657   4.127654   3.085077   3.032722
    19  O    5.130690   5.380658   4.812857   3.821265   3.383883
    20  O    6.446139   5.698002   4.310247   3.768059   4.797494
    21  H    6.722101   6.150831   4.805457   4.011055   4.811009
    22  O    3.698919   4.130380   3.608863   2.293356   1.378717
    23  O    2.467969   3.735784   4.231880   3.640185   2.362381
    24  C    2.855211   4.256214   5.102342   4.801896   3.654549
    25  H    2.842907   4.162134   5.129053   5.016299   4.002757
    26  H    3.921919   5.318131   6.082400   5.633718   4.372974
    27  H    2.846425   4.200502   5.176547   5.041602   4.040323
    28  C    5.002598   4.626258   3.484780   2.548472   3.215954
    29  H    4.548257   4.375807   3.492651   2.569019   2.920969
    30  H    5.877736   5.624401   4.492839   3.415131   3.844603
    31  C    5.768439   5.068778   3.849147   3.418015   4.421047
    32  H    6.121430   5.487933   4.434247   4.080529   4.950015
    33  H    6.735110   6.008376   4.709759   4.223829   5.224072
    34  N    5.262919   4.276681   3.055186   3.161974   4.427026
    35  C    6.383662   5.267156   4.186194   4.546922   5.826463
    36  H    6.293956   5.046042   4.117426   4.793208   6.110765
    37  H    6.716124   5.697393   4.750249   5.059717   6.223220
    38  H    7.300774   6.178833   4.999237   5.240629   6.538398
    39  C    5.212268   4.512230   3.354355   3.039665   3.942219
    40  H    6.107581   5.264190   4.110679   4.017827   5.009291
    41  H    4.449156   3.736588   2.791301   2.763462   3.602029
    42  C    5.768367   5.406762   4.377574   3.655905   4.097187
    43  H    6.249758   5.932579   5.052121   4.470176   4.798498
    44  H    6.660039   6.272560   5.129429   4.315876   4.796126
                    6          7          8          9         10
     6  C    0.000000
     7  H    2.157025   0.000000
     8  H    3.425351   2.444395   0.000000
     9  C    4.377003   4.735426   2.849516   0.000000
    10  H    4.800527   4.998487   3.037023   1.100142   0.000000
    11  H    4.967416   4.973510   2.803530   1.096121   1.754861
    12  C    5.100645   5.936941   4.318245   1.549432   2.191084
    13  H    6.123106   6.845092   5.020596   2.179941   2.425940
    14  C    4.818512   6.121708   5.004688   2.581699   2.947263
    15  C    3.690202   5.316953   4.755357   3.048700   3.673651
    16  C    3.582048   5.555085   5.582345   4.346306   4.767074
    17  H    4.453691   6.507722   6.604572   5.233483   5.709292
    18  C    4.138502   5.925018   5.903164   4.686093   4.750474
    19  O    4.189242   5.942038   6.309752   5.554150   5.524021
    20  O    6.101076   7.516461   6.378071   3.780834   4.128213
    21  H    6.179146   7.802513   6.933635   4.519176   4.862418
    22  O    2.483084   4.615283   5.215406   4.744961   5.234323
    23  O    1.362200   2.745892   4.610232   5.731384   6.120370
    24  C    2.380991   2.556031   4.888513   6.596436   6.908410
    25  H    2.704706   2.363745   4.654327   6.548557   6.692246
    26  H    3.257773   3.640194   5.977681   7.584348   7.899629
    27  H    2.718230   2.341750   4.705613   6.653661   7.061412
    28  C    4.452131   6.042325   5.501931   3.812404   4.685910
    29  H    3.958885   5.515290   5.275519   4.141404   5.093591
    30  H    5.140436   6.913896   6.542496   4.803266   5.599197
    31  C    5.537243   6.773677   5.724200   3.633800   4.571250
    32  H    5.929712   7.053551   6.088446   4.321724   5.343027
    33  H    6.438381   7.766616   6.654039   4.299351   5.101882
    34  N    5.370919   6.221280   4.731390   2.430451   3.380742
    35  C    6.668870   7.253514   5.481211   3.242044   4.052018
    36  H    6.796745   7.076037   5.049253   2.975671   3.641055
    37  H    6.992430   7.531621   5.901059   4.037755   4.945811
    38  H    7.500348   8.211987   6.416938   3.930015   4.577781
    39  C    5.002920   6.197202   5.147415   3.040907   2.846221
    40  H    6.026878   7.055702   5.745400   3.426365   3.028005
    41  H    4.420511   5.360625   4.302913   2.650440   2.245657
    42  C    5.216878   6.737220   6.187258   4.433674   4.288390
    43  H    5.752549   7.132114   6.635589   5.088411   4.730795
    44  H    6.031601   7.667434   7.071106   5.055910   5.009588
                   11         12         13         14         15
    11  H    0.000000
    12  C    2.159194   0.000000
    13  H    2.568446   1.101508   0.000000
    14  C    3.506229   1.558340   2.140700   0.000000
    15  C    3.924380   2.463691   3.403422   1.542834   0.000000
    16  C    5.305042   3.922093   4.766696   2.673793   1.558556
    17  H    6.149861   4.571225   5.347498   3.255079   2.232583
    18  C    5.758259   4.399458   5.035221   3.010910   2.599553
    19  O    6.617974   5.483049   6.133212   4.173860   3.653649
    20  O    4.540815   2.384413   2.493516   1.439590   2.491849
    21  H    5.348552   3.221614   3.445884   1.978164   2.573200
    22  O    5.598563   4.702306   5.684951   3.770950   2.389059
    23  O    6.326095   6.383240   7.412725   5.943155   4.697267
    24  C    7.065395   7.458458   8.464536   7.169829   6.005602
    25  H    7.029515   7.549801   8.485034   7.291641   6.301751
    26  H    8.095092   8.353908   9.372397   7.939483   6.701559
    27  H    6.961874   7.581815   8.603220   7.494322   6.320947
    28  C    4.383297   2.970853   3.874625   2.537652   1.561518
    29  H    4.591598   3.644606   4.646168   3.411977   2.169165
    30  H    5.423905   3.807174   4.576797   3.073858   2.187317
    31  C    3.916836   2.518483   3.178316   2.764338   2.590737
    32  H    4.386878   3.411600   4.049311   3.834270   3.470346
    33  H    4.631282   2.920075   3.269565   2.942950   3.112200
    34  N    2.540685   1.480483   2.129746   2.522647   2.804567
    35  C    2.915348   2.438076   2.484621   3.714320   4.237153
    36  H    2.361122   2.622172   2.503478   4.118610   4.758134
    37  H    3.587099   3.376768   3.565276   4.559324   4.805070
    38  H    3.739267   2.832403   2.517543   3.896432   4.665900
    39  C    4.089124   2.594457   2.842428   1.540749   2.549153
    40  H    4.350660   2.867190   2.676702   2.156464   3.484458
    41  H    3.711775   2.810318   3.173970   2.189995   2.858831
    42  C    5.513516   3.943211   4.266016   2.532766   2.961323
    43  H    6.165061   4.778408   4.984962   3.497783   3.987135
    44  H    6.088652   4.247793   4.455376   2.755784   3.274422
                   16         17         18         19         20
    16  C    0.000000
    17  H    1.096405   0.000000
    18  C    1.549807   2.164234   0.000000
    19  O    2.411878   2.915626   1.211253   0.000000
    20  O    3.368454   3.517457   3.712326   4.917288   0.000000
    21  H    3.013266   2.908335   3.346499   4.518242   0.969011
    22  O    1.448605   2.052481   2.446807   2.735362   4.669654
    23  O    4.212272   4.904804   4.705330   4.455577   7.141110
    24  C    5.602399   6.318809   5.974408   5.608949   8.434487
    25  H    5.929000   6.751342   6.052046   5.609755   8.623418
    26  H    6.098589   6.688688   6.446152   5.940381   9.137515
    27  H    6.141928   6.856943   6.689009   6.468759   8.767813
    28  C    2.574367   2.690754   3.936893   4.954927   2.871106
    29  H    2.936878   3.103599   4.417562   5.271333   3.941924
    30  H    2.651296   2.306238   4.016048   5.009233   2.988335
    31  C    3.928657   4.074547   5.081297   6.195885   2.777480
    32  H    4.722405   4.798808   6.004459   7.065694   3.848322
    33  H    4.296392   4.253135   5.315623   6.486090   2.387248
    34  N    4.353847   4.813775   5.243449   6.340602   2.950463
    35  C    5.780681   6.185316   6.604496   7.722036   3.840081
    36  H    6.312144   6.858344   6.988928   8.053455   4.456972
    37  H    6.315078   6.642164   7.312074   8.408835   4.654492
    38  H    6.145452   6.435562   6.871147   8.041901   3.634454
    39  C    3.020110   3.740224   2.521568   3.507313   2.408452
    40  H    4.049342   4.658247   3.470255   4.398078   2.565660
    41  H    3.308991   4.232126   2.746161   3.488511   3.364014
    42  C    2.602752   3.096786   1.521597   2.404894   2.992446
    43  H    3.513465   4.008700   2.130029   2.517525   3.946545
    44  H    2.919472   3.038681   2.155323   3.065943   2.649627
                   21         22         23         24         25
    21  H    0.000000
    22  O    4.405658   0.000000
    23  O    7.079425   2.860106   0.000000
    24  C    8.430901   4.274440   1.417715   0.000000
    25  H    8.672255   4.736396   2.088415   1.098327   0.000000
    26  H    9.037757   4.712759   2.011383   1.091441   1.786184
    27  H    8.841837   4.820082   2.089319   1.098539   1.789880
    28  C    2.919719   3.127801   5.357085   6.655986   7.148331
    29  H    3.981832   2.958748   4.765281   6.001699   6.608244
    30  H    2.711439   3.354961   5.866168   7.225652   7.776160
    31  C    3.192102   4.586195   6.593559   7.798420   8.228784
    32  H    4.210036   5.156799   6.921962   8.057943   8.581181
    33  H    2.744300   5.195693   7.462863   8.723483   9.136332
    34  N    3.682007   4.960933   6.602533   7.679711   7.948751
    35  C    4.663819   6.408983   7.926497   8.921467   9.162626
    36  H    5.353821   6.871163   8.111780   8.990514   9.123314
    37  H    5.380312   6.799413   8.188059   9.142276   9.479449
    38  H    4.464652   6.968207   8.745270   9.809884  10.038331
    39  C    2.716351   4.099770   6.056272   7.198971   7.117806
    40  H    3.012409   5.187311   7.112535   8.212446   8.069084
    41  H    3.725757   4.052730   5.515237   6.525218   6.325487
    42  C    2.765976   3.783889   5.993066   7.206339   7.165360
    43  H    3.745177   4.523643   6.443025   7.551217   7.375401
    44  H    2.168725   4.279214   6.770840   8.054142   8.103254
                   26         27         28         29         30
    26  H    0.000000
    27  H    1.785926   0.000000
    28  C    7.299214   6.792796   0.000000
    29  H    6.620247   6.028715   1.093925   0.000000
    30  H    7.746955   7.441056   1.097515   1.757772   0.000000
    31  C    8.539685   7.807042   1.539409   2.180034   2.153065
    32  H    8.779615   7.935390   2.161552   2.337509   2.665926
    33  H    9.428296   8.801700   2.177586   3.027086   2.319663
    34  N    8.550421   7.642677   2.478566   2.984087   3.364745
    35  C    9.830518   8.786102   3.782994   4.235968   4.542573
    36  H    9.963323   8.817716   4.570148   4.954656   5.430093
    37  H   10.026242   8.898812   4.044231   4.289291   4.761811
    38  H   10.693904   9.744112   4.211618   4.853934   4.773238
    39  C    7.948532   7.684027   3.910830   4.682389   4.345042
    40  H    8.986234   8.678488   4.678025   5.537033   5.075155
    41  H    7.334434   7.002870   4.327915   4.904196   4.931745
    42  C    7.780665   7.862368   4.318447   5.062900   4.431636
    43  H    8.089517   8.290315   5.394680   6.098913   5.513220
    44  H    8.579160   8.692830   4.346226   5.217234   4.224751
                   31         32         33         34         35
    31  C    0.000000
    32  H    1.097472   0.000000
    33  H    1.101477   1.767480   0.000000
    34  N    1.458165   2.065705   2.133537   0.000000
    35  C    2.416599   2.598437   2.720917   1.451702   0.000000
    36  H    3.364335   3.575228   3.744697   2.099629   1.095894
    37  H    2.635639   2.336562   3.024285   2.092965   1.096244
    38  H    2.769874   3.061418   2.614769   2.146367   1.107692
    39  C    4.303465   5.365492   4.429356   3.898357   4.971411
    40  H    4.783500   5.858349   4.736491   4.250320   5.065907
    41  H    4.776552   5.763294   5.109385   4.159200   5.240273
    42  C    5.076324   6.125904   5.100107   5.044581   6.229307
    43  H    6.134590   7.190597   6.148671   5.996354   7.126066
    44  H    5.018377   6.071170   4.817469   5.202430   6.309895
                   36         37         38         39         40
    36  H    0.000000
    37  H    1.768606   0.000000
    38  H    1.781371   1.783077   0.000000
    39  C    5.144508   5.911001   5.101885   0.000000
    40  H    5.149613   6.094049   5.011353   1.095293   0.000000
    41  H    5.234884   6.158421   5.549932   1.093723   1.768411
    42  C    6.545662   7.091121   6.306057   1.542968   2.175862
    43  H    7.341678   8.036569   7.181435   2.199123   2.523132
    44  H    6.758233   7.148481   6.222902   2.174351   2.516242
                   41         42         43         44
    41  H    0.000000
    42  C    2.158373   0.000000
    43  H    2.522866   1.093316   0.000000
    44  H    3.067990   1.100590   1.764293   0.000000
 Stoichiometry    C18H21NO4
 Framework group  C1[X(C18H21NO4)]
 Deg. of freedom   126
 Full point group                 C1      NOp   1
 Largest Abelian subgroup         C1      NOp   1
 Largest concise Abelian subgroup C1      NOp   1
                         Standard orientation:                         
 ---------------------------------------------------------------------
 Center     Atomic      Atomic             Coordinates (Angstroms)
 Number     Number       Type             X           Y           Z
 ---------------------------------------------------------------------
      1          6           0        2.568595   -1.857361   -0.770810
      2          6           0        1.309455   -2.135497   -1.323632
      3          6           0        0.175507   -1.406857   -0.946838
      4          6           0        0.377154   -0.423271    0.013362
      5          6           0        1.626385   -0.074020    0.496333
      6          6           0        2.764818   -0.804473    0.141006
      7          1           0        3.418757   -2.448545   -1.092747
      8          1           0        1.228593   -2.923284   -2.068899
      9          6           0       -1.195602   -1.505703   -1.585697
     10          1           0       -1.153086   -1.119715   -2.615026
     11          1           0       -1.520557   -2.549452   -1.666156
     12          6           0       -2.254862   -0.731734   -0.761271
     13          1           0       -3.166614   -0.600882   -1.365345
     14          6           0       -1.780662    0.704766   -0.387072
     15          6           0       -0.649684    0.502125    0.642570
     16          6           0        0.318555    1.684643    0.947956
     17          1           0        0.021252    2.274210    1.823242
     18          6           0        0.515673    2.647383   -0.250450
     19          8           0        1.586859    3.169397   -0.467695
     20          8           0       -2.940558    1.356859    0.162323
     21          1           0       -2.652214    2.117387    0.689046
     22          8           0        1.584687    1.062103    1.276299
     23          8           0        3.955049   -0.424721    0.683893
     24          6           0        5.120556   -1.122195    0.277644
     25          1           0        5.288846   -1.031980   -0.803958
     26          1           0        5.949172   -0.654265    0.812134
     27          1           0        5.070319   -2.186130    0.546544
     28          6           0       -1.238223   -0.099772    1.957743
     29          1           0       -0.472892   -0.731521    2.417996
     30          1           0       -1.447310    0.709813    2.668653
     31          6           0       -2.536954   -0.895947    1.735970
     32          1           0       -2.605656   -1.685066    2.495586
     33          1           0       -3.409801   -0.238629    1.874977
     34          7           0       -2.545377   -1.554285    0.434907
     35          6           0       -3.708240   -2.404554    0.255380
     36          1           0       -3.626471   -2.965185   -0.682698
     37          1           0       -3.762301   -3.133165    1.072665
     38          1           0       -4.662721   -1.842877    0.233759
     39          6           0       -1.303309    1.533281   -1.595213
     40          1           0       -2.158684    1.713666   -2.255108
     41          1           0       -0.544651    0.995922   -2.171332
     42          6           0       -0.707750    2.876959   -1.125543
     43          1           0       -0.407073    3.506746   -1.967150
     44          1           0       -1.466038    3.437207   -0.557722
 ---------------------------------------------------------------------
 Rotational constants (GHZ):      0.4287839      0.2475017      0.1971192
 Standard basis: 6-31G (6D, 7F)
 There are   249 symmetry adapted basis functions of A   symmetry.
 Integral buffers will be    262144 words long.
 Raffenetti 2 integral format.
 Two-electron integral symmetry is turned on.
   249 basis functions,   590 primitive gaussians,   249 cartesian basis functions
    84 alpha electrons       84 beta electrons
       nuclear repulsion energy      2150.6001689546 Hartrees.
 NAtoms=   44 NActive=   44 NUniq=   44 SFac= 7.50D-01 NAtFMM=   80 NAOKFM=F Big=F
 One-electron integrals computed using PRISM.
 NBasis=   249 RedAO= T  NBF=   249
 NBsUse=   249 1.00D-06 NBFU=   249
 Harris functional with IExCor=  402 diagonalized for initial guess.
 ExpMin= 1.61D-01 ExpMax= 5.48D+03 ExpMxC= 8.25D+02 IAcc=1 IRadAn=         1 AccDes= 0.00D+00
 HarFok:  IExCor=  402 AccDes= 0.00D+00 IRadAn=         1 IDoV= 1
 ScaDFX=  1.000000  1.000000  1.000000  1.000000
 FoFCou: FMM=F IPFlag=           0 FMFlag=      100000 FMFlg1=           0
         NFxFlg=           0 DoJE=T BraDBF=F KetDBF=T FulRan=T
         Omega=  0.000000  0.000000  1.000000  0.000000  0.000000 ICntrl=     500 IOpCl=  0
         NMat0=    1 NMatS0=    1 NMatT0=    0 NMatD0=    1 NMtDS0=    0 NMtDT0=    0
         I1Cent=           4 NGrid=           0.
 Petite list used in FoFCou.
 Initial guess orbital symmetries:
       Occupied  (A) (A) (A) (A) (A) (A) (A) (A) (A) (A) (A) (A)
                 (A) (A) (A) (A) (A) (A) (A) (A) (A) (A) (A) (A)
                 (A) (A) (A) (A) (A) (A) (A) (A) (A) (A) (A) (A)
                 (A) (A) (A) (A) (A) (A) (A) (A) (A) (A) (A) (A)
                 (A) (A) (A) (A) (A) (A) (A) (A) (A) (A) (A) (A)
                 (A) (A) (A) (A) (A) (A) (A) (A) (A) (A) (A) (A)
                 (A) (A) (A) (A) (A) (A) (A) (A) (A) (A) (A) (A)
       Virtual   (A) (A) (A) (A) (A) (A) (A) (A) (A) (A) (A) (A)
                 (A) (A) (A) (A) (A) (A) (A) (A) (A) (A) (A) (A)
                 (A) (A) (A) (A) (A) (A) (A) (A) (A) (A) (A) (A)
                 (A) (A) (A) (A) (A) (A) (A) (A) (A) (A) (A) (A)
                 (A) (A) (A) (A) (A) (A) (A) (A) (A) (A) (A) (A)
                 (A) (A) (A) (A) (A) (A) (A) (A) (A) (A) (A) (A)
                 (A) (A) (A) (A) (A) (A) (A) (A) (A) (A) (A) (A)
                 (A) (A) (A) (A) (A) (A) (A) (A) (A) (A) (A) (A)
                 (A) (A) (A) (A) (A) (A) (A) (A) (A) (A) (A) (A)
                 (A) (A) (A) (A) (A) (A) (A) (A) (A) (A) (A) (A)
                 (A) (A) (A) (A) (A) (A) (A) (A) (A) (A) (A) (A)
                 (A) (A) (A) (A) (A) (A) (A) (A) (A) (A) (A) (A)
                 (A) (A) (A) (A) (A) (A) (A) (A) (A) (A) (A) (A)
                 (A) (A) (A) (A) (A) (A) (A) (A) (A)
 The electronic state of the initial guess is 1-A.
 Requested convergence on RMS density matrix=1.00D-08 within 128 cycles.
 Requested convergence on MAX density matrix=1.00D-06.
 Requested convergence on             energy=1.00D-06.
 No special actions if energy rises.
 Integral accuracy reduced to 1.0D-05 until final iterations.
 Initial convergence to 1.0D-05 achieved.  Increase integral accuracy.
 SCF Done:  E(RB3LYP) =  -1053.83600960     A.U. after   16 cycles
             Convg  =    0.5960D-08             -V/T =  2.0050
 Range of M.O.s used for correlation:     1   249
 NBasis=   249 NAE=    84 NBE=    84 NFC=     0 NFV=     0
 NROrb=    249 NOA=    84 NOB=    84 NVA=   165 NVB=   165
 Symmetrizing basis deriv contribution to polar:
 IMax=3 JMax=2 DiffMx= 0.00D+00
 G2DrvN: will do    45 centers at a time, making    1 passes doing MaxLOS=1.
 Calling FoFCou, ICntrl=  3107 FMM=F I1Cent=   0 AccDes= 0.00D+00.
 FoFDir/FoFCou used for L=0 through L=1.
 End of G2Drv Frequency-dependent properties file   721 does not exist.
 End of G2Drv Frequency-dependent properties file   722 does not exist.
          IDoAtm=11111111111111111111111111111111111111111111
          Differentiating once with respect to electric field.
                with respect to dipole field.
          Differentiating once with respect to nuclear coordinates.
          There are   135 degrees of freedom in the 1st order CPHF.  IDoFFX=5.
    132 vectors produced by pass  0 Test12= 1.39D-14 1.00D-09 XBig12= 2.13D+02 6.98D+00.
 AX will form   132 AO Fock derivatives at one time.
    132 vectors produced by pass  1 Test12= 1.39D-14 1.00D-09 XBig12= 4.36D+01 1.03D+00.
    132 vectors produced by pass  2 Test12= 1.39D-14 1.00D-09 XBig12= 2.11D-01 4.92D-02.
    132 vectors produced by pass  3 Test12= 1.39D-14 1.00D-09 XBig12= 3.90D-04 1.41D-03.
    132 vectors produced by pass  4 Test12= 1.39D-14 1.00D-09 XBig12= 3.94D-07 4.18D-05.
     77 vectors produced by pass  5 Test12= 1.39D-14 1.00D-09 XBig12= 2.66D-10 9.62D-07.
      3 vectors produced by pass  6 Test12= 1.39D-14 1.00D-09 XBig12= 1.69D-13 2.51D-08.
 Inverted reduced A of dimension   740 with in-core refinement.
 Isotropic polarizability for W=    0.000000      190.79 Bohr**3.
 End of Minotr Frequency-dependent properties file   721 does not exist.
 End of Minotr Frequency-dependent properties file   722 does not exist.

 **********************************************************************

            Population analysis using the SCF density.

 **********************************************************************

 Orbital symmetries:
       Occupied  (A) (A) (A) (A) (A) (A) (A) (A) (A) (A) (A) (A)
                 (A) (A) (A) (A) (A) (A) (A) (A) (A) (A) (A) (A)
                 (A) (A) (A) (A) (A) (A) (A) (A) (A) (A) (A) (A)
                 (A) (A) (A) (A) (A) (A) (A) (A) (A) (A) (A) (A)
                 (A) (A) (A) (A) (A) (A) (A) (A) (A) (A) (A) (A)
                 (A) (A) (A) (A) (A) (A) (A) (A) (A) (A) (A) (A)
                 (A) (A) (A) (A) (A) (A) (A) (A) (A) (A) (A) (A)
       Virtual   (A) (A) (A) (A) (A) (A) (A) (A) (A) (A) (A) (A)
                 (A) (A) (A) (A) (A) (A) (A) (A) (A) (A) (A) (A)
                 (A) (A) (A) (A) (A) (A) (A) (A) (A) (A) (A) (A)
                 (A) (A) (A) (A) (A) (A) (A) (A) (A) (A) (A) (A)
                 (A) (A) (A) (A) (A) (A) (A) (A) (A) (A) (A) (A)
                 (A) (A) (A) (A) (A) (A) (A) (A) (A) (A) (A) (A)
                 (A) (A) (A) (A) (A) (A) (A) (A) (A) (A) (A) (A)
                 (A) (A) (A) (A) (A) (A) (A) (A) (A) (A) (A) (A)
                 (A) (A) (A) (A) (A) (A) (A) (A) (A) (A) (A) (A)
                 (A) (A) (A) (A) (A) (A) (A) (A) (A) (A) (A) (A)
                 (A) (A) (A) (A) (A) (A) (A) (A) (A) (A) (A) (A)
                 (A) (A) (A) (A) (A) (A) (A) (A) (A) (A) (A) (A)
                 (A) (A) (A) (A) (A) (A) (A) (A) (A) (A) (A) (A)
                 (A) (A) (A) (A) (A) (A) (A) (A) (A)
 The electronic state is 1-A.
 Alpha  occ. eigenvalues --  -19.17349 -19.17082 -19.15587 -19.14978 -14.31726
 Alpha  occ. eigenvalues --  -10.28506 -10.25968 -10.25719 -10.24792 -10.23657
 Alpha  occ. eigenvalues --  -10.23447 -10.22078 -10.21792 -10.20281 -10.20000
 Alpha  occ. eigenvalues --  -10.19748 -10.19690 -10.19177 -10.18787 -10.18655
 Alpha  occ. eigenvalues --  -10.18635 -10.18627 -10.18331  -1.09196  -1.07344
 Alpha  occ. eigenvalues --   -1.06409  -1.04946  -0.92982  -0.87006  -0.84255
 Alpha  occ. eigenvalues --   -0.80119  -0.79302  -0.76516  -0.74420  -0.73760
 Alpha  occ. eigenvalues --   -0.72178  -0.69072  -0.67154  -0.65386  -0.62652
 Alpha  occ. eigenvalues --   -0.61770  -0.60310  -0.59499  -0.55902  -0.53923
 Alpha  occ. eigenvalues --   -0.53455  -0.50722  -0.50303  -0.49750  -0.49177
 Alpha  occ. eigenvalues --   -0.47877  -0.47294  -0.46937  -0.46221  -0.45682
 Alpha  occ. eigenvalues --   -0.44848  -0.44440  -0.43758  -0.42568  -0.42131
 Alpha  occ. eigenvalues --   -0.41568  -0.41241  -0.40024  -0.39446  -0.38988
 Alpha  occ. eigenvalues --   -0.38573  -0.37683  -0.37551  -0.36544  -0.36218
 Alpha  occ. eigenvalues --   -0.35851  -0.35451  -0.34820  -0.33815  -0.33103
 Alpha  occ. eigenvalues --   -0.32459  -0.31972  -0.30456  -0.30325  -0.28227
 Alpha  occ. eigenvalues --   -0.25107  -0.22909  -0.20206  -0.19604
 Alpha virt. eigenvalues --   -0.03341   0.00431   0.01565   0.03693   0.08649
 Alpha virt. eigenvalues --    0.08904   0.09969   0.10370   0.11070   0.11573
 Alpha virt. eigenvalues --    0.12419   0.12457   0.13307   0.13723   0.14016
 Alpha virt. eigenvalues --    0.14603   0.15275   0.15616   0.15672   0.16279
 Alpha virt. eigenvalues --    0.16735   0.17229   0.17729   0.18157   0.18415
 Alpha virt. eigenvalues --    0.19267   0.19713   0.20825   0.21065   0.21373
 Alpha virt. eigenvalues --    0.22131   0.22908   0.23228   0.23736   0.24855
 Alpha virt. eigenvalues --    0.25526   0.26840   0.26887   0.27682   0.28431
 Alpha virt. eigenvalues --    0.28981   0.30778   0.32875   0.33960   0.34711
 Alpha virt. eigenvalues --    0.35629   0.36155   0.38476   0.39570   0.41679
 Alpha virt. eigenvalues --    0.50132   0.51730   0.52405   0.53120   0.53807
 Alpha virt. eigenvalues --    0.55044   0.55336   0.55790   0.56900   0.57269
 Alpha virt. eigenvalues --    0.57878   0.58685   0.59329   0.60336   0.60542
 Alpha virt. eigenvalues --    0.61105   0.61579   0.61853   0.62343   0.63262
 Alpha virt. eigenvalues --    0.63539   0.64112   0.64936   0.65287   0.66178
 Alpha virt. eigenvalues --    0.67124   0.67734   0.68877   0.69650   0.70479
 Alpha virt. eigenvalues --    0.71862   0.72475   0.73116   0.74310   0.76305
 Alpha virt. eigenvalues --    0.76614   0.77195   0.79799   0.79917   0.81240
 Alpha virt. eigenvalues --    0.81584   0.82899   0.83651   0.84559   0.84995
 Alpha virt. eigenvalues --    0.85758   0.86552   0.86783   0.88530   0.89023
 Alpha virt. eigenvalues --    0.89906   0.90669   0.90836   0.91180   0.91649
 Alpha virt. eigenvalues --    0.92828   0.93753   0.94077   0.94470   0.95522
 Alpha virt. eigenvalues --    0.96225   0.96829   0.97430   0.97743   0.99269
 Alpha virt. eigenvalues --    0.99570   1.00133   1.01795   1.02742   1.04329
 Alpha virt. eigenvalues --    1.04895   1.05818   1.07528   1.07777   1.08613
 Alpha virt. eigenvalues --    1.09102   1.10538   1.11851   1.14140   1.15204
 Alpha virt. eigenvalues --    1.16237   1.18434   1.20370   1.20804   1.24317
 Alpha virt. eigenvalues --    1.25761   1.27121   1.28201   1.28912   1.31672
 Alpha virt. eigenvalues --    1.34586   1.36143   1.36550   1.38167   1.42622
 Alpha virt. eigenvalues --    1.44318   1.47588   1.48902   1.52264   1.55258
 Alpha virt. eigenvalues --    1.58211   1.59078   1.63749   1.69184   1.70665
 Alpha virt. eigenvalues --    1.80830   1.82380   1.86978   1.89363   1.93472
 Alpha virt. eigenvalues --    2.02708   2.09517   2.14602   2.26960   2.33078
          Condensed to atoms (all electrons):
              1          2          3          4          5          6
     1  C    5.242738   0.464160  -0.040679  -0.047591  -0.127077   0.400000
     2  C    0.464160   5.023475   0.495920  -0.029353  -0.041358  -0.015522
     3  C   -0.040679   0.495920   4.906663   0.470477  -0.030392  -0.036226
     4  C   -0.047591  -0.029353   0.470477   5.524714   0.303456  -0.093158
     5  C   -0.127077  -0.041358  -0.030392   0.303456   5.308523   0.306572
     6  C    0.400000  -0.015522  -0.036226  -0.093158   0.306572   5.044906
     7  H    0.354414  -0.024780   0.003976   0.001098   0.003095  -0.050592
     8  H   -0.032812   0.347378  -0.035234   0.005562   0.000959   0.003326
     9  C    0.005612  -0.042597   0.257964  -0.043342   0.010036   0.000425
    10  H    0.000098  -0.003233  -0.038662  -0.004259  -0.000193   0.000033
    11  H    0.000023  -0.001933  -0.029213   0.002362  -0.000212   0.000008
    12  C   -0.000190   0.002498  -0.028374  -0.006637  -0.000847  -0.000027
    13  H    0.000000  -0.000132   0.005743   0.000212   0.000010   0.000001
    14  C    0.000005   0.000292  -0.012146  -0.026814   0.006273  -0.000333
    15  C    0.000467   0.010049  -0.060319   0.134298  -0.064450   0.010628
    16  C   -0.000093  -0.000650   0.011501  -0.043468  -0.088816   0.006968
    17  H    0.000009   0.000000  -0.000082   0.007718   0.004578  -0.000246
    18  C   -0.000109   0.000052  -0.001077  -0.008687   0.011640   0.001304
    19  O   -0.000001   0.000002  -0.000044  -0.000941   0.004264   0.000198
    20  O    0.000000  -0.000001   0.000202   0.006450  -0.000212   0.000000
    21  H    0.000000   0.000000   0.000046   0.000448  -0.000067   0.000000
    22  O    0.003942  -0.000080   0.007004  -0.089142   0.210151  -0.062665
    23  O   -0.089946   0.003429   0.000209   0.004245  -0.067437   0.255246
    24  C   -0.009786   0.000262  -0.000004  -0.000096   0.007837  -0.042334
    25  H    0.007596  -0.000116  -0.000010  -0.000014  -0.000988  -0.006577
    26  H   -0.000226  -0.000003   0.000000   0.000004   0.000117   0.003701
    27  H    0.007712  -0.000027  -0.000007   0.000011  -0.000892  -0.007822
    28  C   -0.000022   0.000093  -0.001863  -0.064659  -0.009406  -0.000141
    29  H   -0.000053   0.000013  -0.000086  -0.006596   0.002669  -0.000118
    30  H    0.000001  -0.000002  -0.000022   0.006570   0.000472   0.000009
    31  C   -0.000002  -0.000013   0.000650  -0.002831  -0.000488   0.000005
    32  H    0.000000   0.000001  -0.000105   0.000229  -0.000003  -0.000001
    33  H    0.000000  -0.000001   0.000005  -0.000198   0.000007   0.000000
    34  N    0.000011  -0.000483   0.005040  -0.004993  -0.000288   0.000004
    35  C    0.000000   0.000004   0.000337  -0.000039   0.000002   0.000000
    36  H    0.000000  -0.000001  -0.000045   0.000010   0.000000   0.000000
    37  H    0.000000   0.000001   0.000012  -0.000002   0.000000   0.000000
    38  H    0.000000  -0.000001   0.000007  -0.000007   0.000000   0.000000
    39  C    0.000042  -0.000342  -0.008113   0.001734   0.000949  -0.000029
    40  H   -0.000001   0.000004   0.000274  -0.000217   0.000030   0.000001
    41  H   -0.000024  -0.000147   0.001503   0.005384  -0.000275  -0.000044
    42  C    0.000000   0.000025   0.000480  -0.004521   0.000038  -0.000015
    43  H    0.000000  -0.000001  -0.000007   0.000031  -0.000045  -0.000001
    44  H    0.000000   0.000000  -0.000019   0.000105   0.000022   0.000000
              7          8          9         10         11         12
     1  C    0.354414  -0.032812   0.005612   0.000098   0.000023  -0.000190
     2  C   -0.024780   0.347378  -0.042597  -0.003233  -0.001933   0.002498
     3  C    0.003976  -0.035234   0.257964  -0.038662  -0.029213  -0.028374
     4  C    0.001098   0.005562  -0.043342  -0.004259   0.002362  -0.006637
     5  C    0.003095   0.000959   0.010036  -0.000193  -0.000212  -0.000847
     6  C   -0.050592   0.003326   0.000425   0.000033   0.000008  -0.000027
     7  H    0.588719  -0.004169  -0.000160   0.000001   0.000000   0.000002
     8  H   -0.004169   0.599046  -0.005099   0.000635   0.002352   0.000085
     9  C   -0.000160  -0.005099   5.369335   0.337268   0.354673   0.254999
    10  H    0.000001   0.000635   0.337268   0.632819  -0.037203  -0.030440
    11  H    0.000000   0.002352   0.354673  -0.037203   0.584083  -0.028050
    12  C    0.000002   0.000085   0.254999  -0.030440  -0.028050   5.201879
    13  H    0.000000   0.000001  -0.059877   0.002651  -0.001276   0.365500
    14  C    0.000000   0.000002  -0.030053  -0.005469   0.005342   0.249961
    15  C    0.000000  -0.000193  -0.034584   0.001465   0.000392  -0.045794
    16  C    0.000004   0.000003   0.000129   0.000031   0.000005   0.006279
    17  H    0.000000   0.000000   0.000001   0.000000   0.000000  -0.000126
    18  C    0.000000   0.000001  -0.000096  -0.000008   0.000001  -0.000118
    19  O    0.000000   0.000000   0.000001   0.000000   0.000000  -0.000001
    20  O    0.000000   0.000000   0.003143  -0.000026  -0.000051  -0.067392
    21  H    0.000000   0.000000  -0.000362   0.000003   0.000004   0.009212
    22  O   -0.000045   0.000001  -0.000096   0.000002   0.000000  -0.000111
    23  O   -0.007327  -0.000043   0.000001   0.000000   0.000000   0.000000
    24  C    0.005466  -0.000006   0.000000   0.000000   0.000000   0.000000
    25  H    0.001896  -0.000001   0.000000   0.000000   0.000000   0.000000
    26  H   -0.000092   0.000000   0.000000   0.000000   0.000000   0.000000
    27  H    0.001398   0.000004   0.000000   0.000000   0.000000   0.000000
    28  C    0.000000   0.000003   0.001142  -0.000061   0.000036  -0.023074
    29  H    0.000000   0.000001  -0.000044   0.000006  -0.000005  -0.000221
    30  H    0.000000   0.000000  -0.000059   0.000002  -0.000001   0.000540
    31  C    0.000000   0.000001   0.005082  -0.000196   0.000170  -0.048114
    32  H    0.000000   0.000000  -0.000039  -0.000001  -0.000020   0.005793
    33  H    0.000000   0.000000  -0.000482   0.000024   0.000001  -0.006493
    34  N    0.000000  -0.000007  -0.094306   0.006050  -0.003843   0.252561
    35  C    0.000000  -0.000001  -0.004755  -0.000010   0.000912  -0.046538
    36  H    0.000000   0.000000   0.003134  -0.000521   0.004000  -0.001034
    37  H    0.000000   0.000000   0.000056  -0.000003  -0.000283   0.005391
    38  H    0.000000   0.000000  -0.001108   0.000085   0.000075  -0.006773
    39  C    0.000000  -0.000006   0.008298   0.002538   0.000037  -0.064661
    40  H    0.000000   0.000000  -0.000757   0.000351  -0.000017  -0.004693
    41  H    0.000000  -0.000003   0.002119   0.000845   0.000160  -0.003798
    42  C    0.000000   0.000000  -0.000415   0.000092  -0.000005   0.006170
    43  H    0.000000   0.000000   0.000008   0.000002   0.000000  -0.000087
    44  H    0.000000   0.000000  -0.000001  -0.000002   0.000000   0.000258
             13         14         15         16         17         18
     1  C    0.000000   0.000005   0.000467  -0.000093   0.000009  -0.000109
     2  C   -0.000132   0.000292   0.010049  -0.000650   0.000000   0.000052
     3  C    0.005743  -0.012146  -0.060319   0.011501  -0.000082  -0.001077
     4  C    0.000212  -0.026814   0.134298  -0.043468   0.007718  -0.008687
     5  C    0.000010   0.006273  -0.064450  -0.088816   0.004578   0.011640
     6  C    0.000001  -0.000333   0.010628   0.006968  -0.000246   0.001304
     7  H    0.000000   0.000000   0.000000   0.000004   0.000000   0.000000
     8  H    0.000001   0.000002  -0.000193   0.000003   0.000000   0.000001
     9  C   -0.059877  -0.030053  -0.034584   0.000129   0.000001  -0.000096
    10  H    0.002651  -0.005469   0.001465   0.000031   0.000000  -0.000008
    11  H   -0.001276   0.005342   0.000392   0.000005   0.000000   0.000001
    12  C    0.365500   0.249961  -0.045794   0.006279  -0.000126  -0.000118
    13  H    0.643171  -0.039414   0.009148  -0.000161   0.000002   0.000006
    14  C   -0.039414   5.291584   0.155566  -0.023154   0.001755  -0.009779
    15  C    0.009148   0.155566   5.918248   0.113735  -0.037278  -0.007784
    16  C   -0.000161  -0.023154   0.113735   5.772149   0.364118   0.009425
    17  H    0.000002   0.001755  -0.037278   0.364118   0.570769  -0.046546
    18  C    0.000006  -0.009779  -0.007784   0.009425  -0.046546   5.071696
    19  O    0.000000   0.000134   0.003921  -0.113256  -0.000517   0.572575
    20  O   -0.000096   0.197129  -0.064752   0.000899   0.000480  -0.001587
    21  H   -0.000047  -0.037218  -0.005934   0.003557   0.000440  -0.000865
    22  O    0.000001   0.003072  -0.068823   0.223217  -0.032971  -0.060804
    23  O    0.000000   0.000000  -0.000097  -0.000062  -0.000004  -0.000001
    24  C    0.000000   0.000000   0.000004   0.000003   0.000000   0.000001
    25  H    0.000000   0.000000   0.000000   0.000000   0.000000   0.000000
    26  H    0.000000   0.000000   0.000000   0.000000   0.000000   0.000000
    27  H    0.000000   0.000000   0.000000   0.000000   0.000000   0.000000
    28  C   -0.000224  -0.042455   0.288994  -0.041968  -0.007428   0.004715
    29  H    0.000030   0.004855  -0.035194  -0.000394  -0.000129   0.000028
    30  H    0.000052  -0.003886  -0.039847  -0.007175   0.005131   0.000168
    31  C    0.001601  -0.006890  -0.039963   0.003394   0.000105  -0.000127
    32  H   -0.000340   0.000341   0.003891  -0.000124  -0.000004   0.000002
    33  H    0.002605   0.002997  -0.003028  -0.000016  -0.000027   0.000002
    34  N   -0.059174  -0.042944  -0.008185   0.000280   0.000005  -0.000004
    35  C   -0.004515   0.004487   0.000040   0.000001   0.000000   0.000000
    36  H   -0.003282   0.000314  -0.000038   0.000000   0.000000   0.000000
    37  H   -0.000160  -0.000226  -0.000006   0.000000   0.000000   0.000000
    38  H    0.011244   0.000038   0.000100   0.000001   0.000000   0.000000
    39  C   -0.007283   0.292153  -0.083326  -0.003245  -0.000031  -0.029543
    40  H    0.004368  -0.030744   0.007961  -0.000299   0.000002   0.003876
    41  H    0.000091  -0.027776  -0.003966   0.000910   0.000008  -0.003408
    42  C    0.000013  -0.046426   0.015738  -0.178437   0.004651   0.178866
    43  H   -0.000002   0.004352  -0.000218   0.006799  -0.000163  -0.023130
    44  H   -0.000001  -0.003355  -0.003561   0.007568   0.000165  -0.034210
             19         20         21         22         23         24
     1  C   -0.000001   0.000000   0.000000   0.003942  -0.089946  -0.009786
     2  C    0.000002  -0.000001   0.000000  -0.000080   0.003429   0.000262
     3  C   -0.000044   0.000202   0.000046   0.007004   0.000209  -0.000004
     4  C   -0.000941   0.006450   0.000448  -0.089142   0.004245  -0.000096
     5  C    0.004264  -0.000212  -0.000067   0.210151  -0.067437   0.007837
     6  C    0.000198   0.000000   0.000000  -0.062665   0.255246  -0.042334
     7  H    0.000000   0.000000   0.000000  -0.000045  -0.007327   0.005466
     8  H    0.000000   0.000000   0.000000   0.000001  -0.000043  -0.000006
     9  C    0.000001   0.003143  -0.000362  -0.000096   0.000001   0.000000
    10  H    0.000000  -0.000026   0.000003   0.000002   0.000000   0.000000
    11  H    0.000000  -0.000051   0.000004   0.000000   0.000000   0.000000
    12  C   -0.000001  -0.067392   0.009212  -0.000111   0.000000   0.000000
    13  H    0.000000  -0.000096  -0.000047   0.000001   0.000000   0.000000
    14  C    0.000134   0.197129  -0.037218   0.003072   0.000000   0.000000
    15  C    0.003921  -0.064752  -0.005934  -0.068823  -0.000097   0.000004
    16  C   -0.113256   0.000899   0.003557   0.223217  -0.000062   0.000003
    17  H   -0.000517   0.000480   0.000440  -0.032971  -0.000004   0.000000
    18  C    0.572575  -0.001587  -0.000865  -0.060804  -0.000001   0.000001
    19  O    7.989464  -0.000002   0.000005   0.002776   0.000000   0.000000
    20  O   -0.000002   8.364315   0.231718  -0.000007   0.000000   0.000000
    21  H    0.000005   0.231718   0.439026  -0.000025   0.000000   0.000000
    22  O    0.002776  -0.000007  -0.000025   8.344315   0.003283  -0.000033
    23  O    0.000000   0.000000   0.000000   0.003283   8.345561   0.206541
    24  C    0.000000   0.000000   0.000000  -0.000033   0.206541   4.898469
    25  H    0.000000   0.000000   0.000000  -0.000003  -0.042062   0.358620
    26  H    0.000000   0.000000   0.000000  -0.000006  -0.036069   0.384963
    27  H    0.000000   0.000000   0.000000   0.000004  -0.042051   0.358483
    28  C   -0.000071   0.002384  -0.001329   0.006117   0.000002   0.000000
    29  H    0.000001   0.000143  -0.000017   0.001418   0.000002   0.000000
    30  H   -0.000001   0.001651   0.001084  -0.000522   0.000000   0.000000
    31  C    0.000000  -0.014568   0.000381  -0.000021   0.000000   0.000000
    32  H    0.000000   0.000654  -0.000051   0.000001   0.000000   0.000000
    33  H    0.000000   0.008283   0.000235   0.000000   0.000000   0.000000
    34  N    0.000000   0.003232  -0.000356   0.000002   0.000000   0.000000
    35  C    0.000000  -0.000413   0.000030   0.000000   0.000000   0.000000
    36  H    0.000000   0.000003  -0.000001   0.000000   0.000000   0.000000
    37  H    0.000000   0.000004  -0.000001   0.000000   0.000000   0.000000
    38  H    0.000000   0.000148   0.000014   0.000000   0.000000   0.000000
    39  C    0.001508  -0.083528  -0.004362   0.000088   0.000000   0.000000
    40  H   -0.000068   0.000791  -0.000518   0.000002   0.000000   0.000000
    41  H    0.000593   0.004282  -0.000094  -0.000025   0.000000   0.000000
    42  C   -0.104998  -0.001953   0.004174   0.003872   0.000000   0.000000
    43  H    0.005567   0.000096  -0.000102  -0.000068   0.000000   0.000000
    44  H    0.001867   0.009001   0.005610  -0.000009   0.000000   0.000000
             25         26         27         28         29         30
     1  C    0.007596  -0.000226   0.007712  -0.000022  -0.000053   0.000001
     2  C   -0.000116  -0.000003  -0.000027   0.000093   0.000013  -0.000002
     3  C   -0.000010   0.000000  -0.000007  -0.001863  -0.000086  -0.000022
     4  C   -0.000014   0.000004   0.000011  -0.064659  -0.006596   0.006570
     5  C   -0.000988   0.000117  -0.000892  -0.009406   0.002669   0.000472
     6  C   -0.006577   0.003701  -0.007822  -0.000141  -0.000118   0.000009
     7  H    0.001896  -0.000092   0.001398   0.000000   0.000000   0.000000
     8  H   -0.000001   0.000000   0.000004   0.000003   0.000001   0.000000
     9  C    0.000000   0.000000   0.000000   0.001142  -0.000044  -0.000059
    10  H    0.000000   0.000000   0.000000  -0.000061   0.000006   0.000002
    11  H    0.000000   0.000000   0.000000   0.000036  -0.000005  -0.000001
    12  C    0.000000   0.000000   0.000000  -0.023074  -0.000221   0.000540
    13  H    0.000000   0.000000   0.000000  -0.000224   0.000030   0.000052
    14  C    0.000000   0.000000   0.000000  -0.042455   0.004855  -0.003886
    15  C    0.000000   0.000000   0.000000   0.288994  -0.035194  -0.039847
    16  C    0.000000   0.000000   0.000000  -0.041968  -0.000394  -0.007175
    17  H    0.000000   0.000000   0.000000  -0.007428  -0.000129   0.005131
    18  C    0.000000   0.000000   0.000000   0.004715   0.000028   0.000168
    19  O    0.000000   0.000000   0.000000  -0.000071   0.000001  -0.000001
    20  O    0.000000   0.000000   0.000000   0.002384   0.000143   0.001651
    21  H    0.000000   0.000000   0.000000  -0.001329  -0.000017   0.001084
    22  O   -0.000003  -0.000006   0.000004   0.006117   0.001418  -0.000522
    23  O   -0.042062  -0.036069  -0.042051   0.000002   0.000002   0.000000
    24  C    0.358620   0.384963   0.358483   0.000000   0.000000   0.000000
    25  H    0.619843  -0.031946  -0.052517   0.000000   0.000000   0.000000
    26  H   -0.031946   0.542579  -0.033255   0.000000   0.000000   0.000000
    27  H   -0.052517  -0.033255   0.625305   0.000000   0.000000   0.000000
    28  C    0.000000   0.000000   0.000000   5.204219   0.373220   0.352317
    29  H    0.000000   0.000000   0.000000   0.373220   0.567631  -0.034415
    30  H    0.000000   0.000000   0.000000   0.352317  -0.034415   0.634699
    31  C    0.000000   0.000000   0.000000   0.314983  -0.030678  -0.036022
    32  H    0.000000   0.000000   0.000000  -0.027411  -0.009906   0.001488
    33  H    0.000000   0.000000   0.000000  -0.050677   0.005418  -0.003389
    34  N    0.000000   0.000000   0.000000  -0.051300   0.002282   0.003963
    35  C    0.000000   0.000000   0.000000   0.006091  -0.000015  -0.000206
    36  H    0.000000   0.000000   0.000000  -0.000275   0.000001   0.000002
    37  H    0.000000   0.000000   0.000000   0.000257  -0.000028  -0.000012
    38  H    0.000000   0.000000   0.000000  -0.000368   0.000015   0.000031
    39  C    0.000000   0.000000   0.000000   0.007691  -0.000152  -0.000182
    40  H    0.000000   0.000000   0.000000  -0.000184   0.000002   0.000002
    41  H    0.000000   0.000000   0.000000   0.000003  -0.000002  -0.000006
    42  C    0.000000   0.000000   0.000000  -0.000768  -0.000012   0.000087
    43  H    0.000000   0.000000   0.000000   0.000010   0.000000   0.000000
    44  H    0.000000   0.000000   0.000000  -0.000104   0.000000  -0.000028
             31         32         33         34         35         36
     1  C   -0.000002   0.000000   0.000000   0.000011   0.000000   0.000000
     2  C   -0.000013   0.000001  -0.000001  -0.000483   0.000004  -0.000001
     3  C    0.000650  -0.000105   0.000005   0.005040   0.000337  -0.000045
     4  C   -0.002831   0.000229  -0.000198  -0.004993  -0.000039   0.000010
     5  C   -0.000488  -0.000003   0.000007  -0.000288   0.000002   0.000000
     6  C    0.000005  -0.000001   0.000000   0.000004   0.000000   0.000000
     7  H    0.000000   0.000000   0.000000   0.000000   0.000000   0.000000
     8  H    0.000001   0.000000   0.000000  -0.000007  -0.000001   0.000000
     9  C    0.005082  -0.000039  -0.000482  -0.094306  -0.004755   0.003134
    10  H   -0.000196  -0.000001   0.000024   0.006050  -0.000010  -0.000521
    11  H    0.000170  -0.000020   0.000001  -0.003843   0.000912   0.004000
    12  C   -0.048114   0.005793  -0.006493   0.252561  -0.046538  -0.001034
    13  H    0.001601  -0.000340   0.002605  -0.059174  -0.004515  -0.003282
    14  C   -0.006890   0.000341   0.002997  -0.042944   0.004487   0.000314
    15  C   -0.039963   0.003891  -0.003028  -0.008185   0.000040  -0.000038
    16  C    0.003394  -0.000124  -0.000016   0.000280   0.000001   0.000000
    17  H    0.000105  -0.000004  -0.000027   0.000005   0.000000   0.000000
    18  C   -0.000127   0.000002   0.000002  -0.000004   0.000000   0.000000
    19  O    0.000000   0.000000   0.000000   0.000000   0.000000   0.000000
    20  O   -0.014568   0.000654   0.008283   0.003232  -0.000413   0.000003
    21  H    0.000381  -0.000051   0.000235  -0.000356   0.000030  -0.000001
    22  O   -0.000021   0.000001   0.000000   0.000002   0.000000   0.000000
    23  O    0.000000   0.000000   0.000000   0.000000   0.000000   0.000000
    24  C    0.000000   0.000000   0.000000   0.000000   0.000000   0.000000
    25  H    0.000000   0.000000   0.000000   0.000000   0.000000   0.000000
    26  H    0.000000   0.000000   0.000000   0.000000   0.000000   0.000000
    27  H    0.000000   0.000000   0.000000   0.000000   0.000000   0.000000
    28  C    0.314983  -0.027411  -0.050677  -0.051300   0.006091  -0.000275
    29  H   -0.030678  -0.009906   0.005418   0.002282  -0.000015   0.000001
    30  H   -0.036022   0.001488  -0.003389   0.003963  -0.000206   0.000002
    31  C    4.964955   0.367702   0.361586   0.277570  -0.054992   0.005528
    32  H    0.367702   0.634744  -0.054567  -0.051590  -0.005841   0.000336
    33  H    0.361586  -0.054567   0.665895  -0.062928  -0.002482  -0.000532
    34  N    0.277570  -0.051590  -0.062928   7.160116   0.287337  -0.044702
    35  C   -0.054992  -0.005841  -0.002482   0.287337   4.964892   0.373033
    36  H    0.005528   0.000336  -0.000532  -0.044702   0.373033   0.598398
    37  H   -0.002986   0.007684  -0.002104  -0.043876   0.375579  -0.025265
    38  H   -0.005429  -0.002503   0.013450  -0.063347   0.355829  -0.046622
    39  C    0.000288   0.000016   0.000014   0.003954  -0.000122   0.000002
    40  H    0.000020   0.000000   0.000016  -0.000079  -0.000009  -0.000001
    41  H   -0.000029  -0.000001  -0.000004   0.000087  -0.000001   0.000000
    42  C    0.000011  -0.000001   0.000001  -0.000111   0.000002   0.000000
    43  H    0.000000   0.000000   0.000000   0.000001   0.000000   0.000000
    44  H    0.000007   0.000000  -0.000008  -0.000002   0.000000   0.000000
             37         38         39         40         41         42
     1  C    0.000000   0.000000   0.000042  -0.000001  -0.000024   0.000000
     2  C    0.000001  -0.000001  -0.000342   0.000004  -0.000147   0.000025
     3  C    0.000012   0.000007  -0.008113   0.000274   0.001503   0.000480
     4  C   -0.000002  -0.000007   0.001734  -0.000217   0.005384  -0.004521
     5  C    0.000000   0.000000   0.000949   0.000030  -0.000275   0.000038
     6  C    0.000000   0.000000  -0.000029   0.000001  -0.000044  -0.000015
     7  H    0.000000   0.000000   0.000000   0.000000   0.000000   0.000000
     8  H    0.000000   0.000000  -0.000006   0.000000  -0.000003   0.000000
     9  C    0.000056  -0.001108   0.008298  -0.000757   0.002119  -0.000415
    10  H   -0.000003   0.000085   0.002538   0.000351   0.000845   0.000092
    11  H   -0.000283   0.000075   0.000037  -0.000017   0.000160  -0.000005
    12  C    0.005391  -0.006773  -0.064661  -0.004693  -0.003798   0.006170
    13  H   -0.000160   0.011244  -0.007283   0.004368   0.000091   0.000013
    14  C   -0.000226   0.000038   0.292153  -0.030744  -0.027776  -0.046426
    15  C   -0.000006   0.000100  -0.083326   0.007961  -0.003966   0.015738
    16  C    0.000000   0.000001  -0.003245  -0.000299   0.000910  -0.178437
    17  H    0.000000   0.000000  -0.000031   0.000002   0.000008   0.004651
    18  C    0.000000   0.000000  -0.029543   0.003876  -0.003408   0.178866
    19  O    0.000000   0.000000   0.001508  -0.000068   0.000593  -0.104998
    20  O    0.000004   0.000148  -0.083528   0.000791   0.004282  -0.001953
    21  H   -0.000001   0.000014  -0.004362  -0.000518  -0.000094   0.004174
    22  O    0.000000   0.000000   0.000088   0.000002  -0.000025   0.003872
    23  O    0.000000   0.000000   0.000000   0.000000   0.000000   0.000000
    24  C    0.000000   0.000000   0.000000   0.000000   0.000000   0.000000
    25  H    0.000000   0.000000   0.000000   0.000000   0.000000   0.000000
    26  H    0.000000   0.000000   0.000000   0.000000   0.000000   0.000000
    27  H    0.000000   0.000000   0.000000   0.000000   0.000000   0.000000
    28  C    0.000257  -0.000368   0.007691  -0.000184   0.000003  -0.000768
    29  H   -0.000028   0.000015  -0.000152   0.000002  -0.000002  -0.000012
    30  H   -0.000012   0.000031  -0.000182   0.000002  -0.000006   0.000087
    31  C   -0.002986  -0.005429   0.000288   0.000020  -0.000029   0.000011
    32  H    0.007684  -0.002503   0.000016   0.000000  -0.000001  -0.000001
    33  H   -0.002104   0.013450   0.000014   0.000016  -0.000004   0.000001
    34  N   -0.043876  -0.063347   0.003954  -0.000079   0.000087  -0.000111
    35  C    0.375579   0.355829  -0.000122  -0.000009  -0.000001   0.000002
    36  H   -0.025265  -0.046622   0.000002  -0.000001   0.000000   0.000000
    37  H    0.590820  -0.046527   0.000003   0.000000   0.000000   0.000000
    38  H   -0.046527   0.671269  -0.000022   0.000005   0.000000   0.000000
    39  C    0.000003  -0.000022   5.318941   0.360210   0.345766   0.254917
    40  H    0.000000   0.000005   0.360210   0.575193  -0.031499  -0.030114
    41  H    0.000000   0.000000   0.345766  -0.031499   0.589473  -0.041372
    42  C    0.000000   0.000000   0.254917  -0.030114  -0.041372   5.597402
    43  H    0.000000   0.000000  -0.024941  -0.002532  -0.002414   0.346531
    44  H    0.000000   0.000000  -0.045138  -0.004810   0.006446   0.335709
             43         44
     1  C    0.000000   0.000000
     2  C   -0.000001   0.000000
     3  C   -0.000007  -0.000019
     4  C    0.000031   0.000105
     5  C   -0.000045   0.000022
     6  C   -0.000001   0.000000
     7  H    0.000000   0.000000
     8  H    0.000000   0.000000
     9  C    0.000008  -0.000001
    10  H    0.000002  -0.000002
    11  H    0.000000   0.000000
    12  C   -0.000087   0.000258
    13  H   -0.000002  -0.000001
    14  C    0.004352  -0.003355
    15  C   -0.000218  -0.003561
    16  C    0.006799   0.007568
    17  H   -0.000163   0.000165
    18  C   -0.023130  -0.034210
    19  O    0.005567   0.001867
    20  O    0.000096   0.009001
    21  H   -0.000102   0.005610
    22  O   -0.000068  -0.000009
    23  O    0.000000   0.000000
    24  C    0.000000   0.000000
    25  H    0.000000   0.000000
    26  H    0.000000   0.000000
    27  H    0.000000   0.000000
    28  C    0.000010  -0.000104
    29  H    0.000000   0.000000
    30  H    0.000000  -0.000028
    31  C    0.000000   0.000007
    32  H    0.000000   0.000000
    33  H    0.000000  -0.000008
    34  N    0.000001  -0.000002
    35  C    0.000000   0.000000
    36  H    0.000000   0.000000
    37  H    0.000000   0.000000
    38  H    0.000000   0.000000
    39  C   -0.024941  -0.045138
    40  H   -0.002532  -0.004810
    41  H   -0.002414   0.006446
    42  C    0.346531   0.335709
    43  H    0.545104  -0.025933
    44  H   -0.025933   0.612464
 Mulliken atomic charges:
              1
     1  C   -0.138219
     2  C   -0.186883
     3  C    0.154715
     4  C    0.002447
     5  C    0.251746
     6  C    0.282515
     7  H    0.127096
     8  H    0.118215
     9  C   -0.295193
    10  H    0.135285
    11  H    0.147476
    12  C    0.052464
    13  H    0.129532
    14  C    0.168427
    15  C   -0.067306
    16  C   -0.029660
    17  H    0.165616
    18  C    0.373529
    19  O   -0.362977
    20  O   -0.600418
    21  H    0.355363
    22  O   -0.493811
    23  O   -0.533423
    24  C   -0.168388
    25  H    0.146278
    26  H    0.170233
    27  H    0.143656
    28  C   -0.238490
    29  H    0.160330
    30  H    0.117506
    31  C   -0.060691
    32  H    0.129626
    33  H    0.126396
    34  N   -0.469975
    35  C   -0.248638
    36  H    0.137558
    37  H    0.141674
    38  H    0.120394
    39  C   -0.244125
    40  H    0.153434
    41  H    0.157218
    42  C   -0.339633
    43  H    0.171143
    44  H    0.137956
 Sum of Mulliken atomic charges =   0.00000
 Mulliken charges with hydrogens summed into heavy atoms:
              1
     1  C   -0.011123
     2  C   -0.068668
     3  C    0.154715
     4  C    0.002447
     5  C    0.251746
     6  C    0.282515
     9  C   -0.012432
    12  C    0.181995
    14  C    0.168427
    15  C   -0.067306
    16  C    0.135956
    18  C    0.373529
    19  O   -0.362977
    20  O   -0.245056
    22  O   -0.493811
    23  O   -0.533423
    24  C    0.291779
    28  C    0.039346
    31  C    0.195332
    34  N   -0.469975
    35  C    0.150988
    39  C    0.066527
    42  C   -0.030533
 Sum of Mulliken charges with hydrogens summed into heavy atoms =   0.00000
 APT atomic charges:
              1
     1  C   -0.113114
     2  C   -0.041142
     3  C    0.016074
     4  C   -0.053423
     5  C    0.286151
     6  C    0.546713
     7  H    0.036161
     8  H    0.014315
     9  C    0.108170
    10  H   -0.067031
    11  H   -0.024911
    12  C    0.310914
    13  H   -0.075217
    14  C    0.412183
    15  C    0.001349
    16  C    0.295023
    17  H   -0.006309
    18  C    0.631829
    19  O   -0.579065
    20  O   -0.584745
    21  H    0.230152
    22  O   -0.675737
    23  O   -0.892938
    24  C    0.560341
    25  H   -0.043689
    26  H    0.002228
    27  H   -0.046957
    28  C    0.052940
    29  H   -0.007581
    30  H   -0.050202
    31  C    0.337722
    32  H   -0.057162
    33  H   -0.079385
    34  N   -0.639250
    35  C    0.383178
    36  H   -0.011043
    37  H   -0.029017
    38  H   -0.103956
    39  C    0.044289
    40  H   -0.022303
    41  H    0.002302
    42  C   -0.075945
    43  H   -0.003066
    44  H    0.011158
 Sum of APT charges=   0.00000
 APT Atomic charges with hydrogens summed into heavy atoms:
              1
     1  C   -0.076953
     2  C   -0.026827
     3  C    0.016074
     4  C   -0.053423
     5  C    0.286151
     6  C    0.546713
     7  H    0.000000
     8  H    0.000000
     9  C    0.016227
    10  H    0.000000
    11  H    0.000000
    12  C    0.235697
    13  H    0.000000
    14  C    0.412183
    15  C    0.001349
    16  C    0.288714
    17  H    0.000000
    18  C    0.631829
    19  O   -0.579065
    20  O   -0.354593
    21  H    0.000000
    22  O   -0.675737
    23  O   -0.892938
    24  C    0.471923
    25  H    0.000000
    26  H    0.000000
    27  H    0.000000
    28  C   -0.004843
    29  H    0.000000
    30  H    0.000000
    31  C    0.201175
    32  H    0.000000
    33  H    0.000000
    34  N   -0.639250
    35  C    0.239160
    36  H    0.000000
    37  H    0.000000
    38  H    0.000000
    39  C    0.024288
    40  H    0.000000
    41  H    0.000000
    42  C   -0.067854
    43  H    0.000000
    44  H    0.000000
 Sum of APT charges=   0.00000
 Electronic spatial extent (au):  <R**2>=           6085.9451
 Charge=              0.0000 electrons
 Dipole moment (field-independent basis, Debye):
    X=             -2.0390    Y=             -1.7456    Z=             -1.0679  Tot=              2.8887
 Quadrupole moment (field-independent basis, Debye-Ang):
   XX=           -131.3305   YY=           -133.4130   ZZ=           -131.0244
   XY=            -15.1581   XZ=             -4.4487   YZ=              4.1924
 Traceless Quadrupole moment (field-independent basis, Debye-Ang):
   XX=              0.5922   YY=             -1.4904   ZZ=              0.8982
   XY=            -15.1581   XZ=             -4.4487   YZ=              4.1924
 Octapole moment (field-independent basis, Debye-Ang**2):
  XXX=            108.9208  YYY=              7.2384  ZZZ=              5.2555  XYY=            -31.2993
  XXY=            -62.2865  XXZ=             -5.3962  XZZ=            -15.0617  YZZ=              5.6759
  YYZ=              5.3525  XYZ=             -1.3177
 Hexadecapole moment (field-independent basis, Debye-Ang**3):
 XXXX=          -4127.7945 YYYY=          -2368.8146 ZZZZ=          -1049.0344 XXXY=           -130.0316
 XXXZ=             -9.1343 YYYX=           -114.0420 YYYZ=             49.2772 ZZZX=              0.2289
 ZZZY=             -8.7891 XXYY=          -1125.0839 XXZZ=           -942.0835 YYZZ=           -529.1607
 XXYZ=             10.7498 YYXZ=             -4.2921 ZZXY=             -8.7726
 N-N= 2.150600168955D+03 E-N=-6.758108912356D+03  KE= 1.048638815620D+03
  Exact polarizability: 233.974  -2.232 181.679   1.298  16.342 156.712
 Approx polarizability: 329.906   2.393 267.306  12.144  49.305 248.256
 Calling FoFJK, ICntrl=    100127 FMM=F ISym2X=0 I1Cent= 0 IOpClX= 0 NMat=1 NMatS=1 NMatT=0.
 Full mass-weighted force constant matrix:
 Low frequencies --- -269.8949 -104.6760  -85.7399  -38.9774  -37.3685  -32.2917
 Low frequencies ---   -0.0007   -0.0006   -0.0006
 ******    3 imaginary frequencies (negative Signs) ****** 
 Diagonal vibrational polarizability:
       24.4454269      62.3877131      61.2143153
 Harmonic frequencies (cm**-1), IR intensities (KM/Mole), Raman scattering
 activities (A**4/AMU), depolarization ratios for plane and unpolarized
 incident light, reduced masses (AMU), force constants (mDyne/A),
 and normal coordinates:
                     1                      2                      3
                     A                      A                      A
 Frequencies --  -269.5922              -102.9464               -83.9169
 Red. masses --     1.0715                 9.6548                 2.9191
 Frc consts  --     0.0459                 0.0603                 0.0121
 IR Inten    --   139.2667                 4.8707                 6.4187
  Atom  AN      X      Y      Z        X      Y      Z        X      Y      Z
     1   6     0.00   0.00   0.00    -0.01  -0.06  -0.02    -0.01  -0.03   0.04
     2   6     0.00   0.00   0.00    -0.02  -0.07   0.01    -0.01  -0.02   0.02
     3   6     0.00   0.00   0.00    -0.01  -0.06   0.01    -0.01  -0.02   0.02
     4   6     0.00   0.00   0.00     0.01  -0.04  -0.02    -0.01  -0.03   0.03
     5   6     0.00   0.00   0.00     0.02  -0.02  -0.05    -0.01  -0.04   0.05
     6   6     0.00   0.00   0.00     0.01  -0.03  -0.05    -0.02  -0.05   0.06
     7   1     0.00   0.00   0.00    -0.01  -0.06  -0.02    -0.01  -0.03   0.04
     8   1     0.00   0.00   0.00    -0.03  -0.09   0.03     0.00  -0.01   0.01
     9   6     0.00  -0.01   0.00    -0.02  -0.07   0.03     0.00  -0.01   0.01
    10   1     0.00  -0.01   0.00    -0.03  -0.11   0.02     0.01  -0.02   0.00
    11   1     0.00  -0.01   0.00    -0.03  -0.07   0.08    -0.01  -0.01   0.01
    12   6     0.00   0.00   0.00    -0.01  -0.03   0.02     0.00   0.00  -0.01
    13   1     0.00   0.00   0.00    -0.01  -0.03   0.01     0.00   0.00  -0.01
    14   6     0.01   0.00  -0.01     0.03  -0.03  -0.03     0.01   0.00  -0.01
    15   6     0.00   0.00   0.00     0.02  -0.02  -0.02    -0.01   0.00   0.00
    16   6     0.00   0.00   0.00     0.01  -0.03  -0.04     0.00  -0.01   0.00
    17   1     0.00   0.01  -0.01     0.04  -0.05  -0.02     0.00   0.00  -0.01
    18   6    -0.01   0.00  -0.01    -0.02   0.07   0.03     0.03  -0.02   0.00
    19   8     0.00   0.00  -0.01    -0.17   0.52   0.41     0.02   0.01   0.05
    20   8     0.01   0.05  -0.03     0.05   0.03  -0.06     0.01   0.02  -0.04
    21   1     0.06  -0.56   0.81     0.08   0.01  -0.04     0.02   0.01  -0.03
    22   8     0.00   0.00   0.00     0.04   0.00  -0.08    -0.01  -0.03   0.03
    23   8     0.00   0.00   0.00     0.02  -0.01  -0.09    -0.02  -0.08   0.10
    24   6     0.00   0.00   0.00     0.00  -0.10   0.02     0.04   0.23  -0.25
    25   1     0.00   0.00   0.00     0.05  -0.19   0.02    -0.18   0.46  -0.26
    26   1     0.00   0.00   0.00     0.00  -0.11   0.02     0.04   0.29  -0.31
    27   1     0.00   0.00   0.00    -0.08  -0.08   0.09     0.31   0.16  -0.43
    28   6     0.00   0.00   0.00     0.02   0.00  -0.01    -0.03   0.02   0.00
    29   1     0.00  -0.01  -0.01     0.00  -0.02  -0.01    -0.04   0.02   0.02
    30   1     0.02  -0.01   0.02     0.05   0.02  -0.01    -0.03   0.03  -0.01
    31   6     0.00   0.00   0.00    -0.01   0.04   0.02    -0.03   0.03  -0.01
    32   1    -0.01   0.01   0.00    -0.04   0.07   0.04    -0.05   0.03   0.00
    33   1    -0.01   0.00   0.00     0.01   0.08  -0.01    -0.03   0.03  -0.03
    34   7     0.00   0.00   0.00    -0.02   0.00   0.04    -0.02   0.01   0.00
    35   6     0.00   0.00   0.00    -0.04   0.02   0.06    -0.02   0.01  -0.01
    36   1     0.00   0.00   0.00    -0.05   0.00   0.07    -0.01   0.01   0.00
    37   1     0.00   0.00   0.00    -0.05   0.04   0.08    -0.03   0.02   0.00
    38   1     0.00   0.00   0.00    -0.03   0.04   0.05    -0.02   0.02  -0.02
    39   6     0.01  -0.01  -0.01     0.06  -0.11  -0.07     0.03  -0.02  -0.02
    40   1     0.00   0.00   0.00     0.07  -0.14  -0.09     0.04  -0.02  -0.03
    41   1     0.00   0.00  -0.02     0.05  -0.16  -0.03     0.03  -0.04   0.00
    42   6    -0.01   0.00   0.01     0.07  -0.10  -0.16     0.05  -0.02  -0.03
    43   1    -0.03   0.02   0.02     0.15  -0.17  -0.18     0.07  -0.04  -0.03
    44   1    -0.05  -0.08   0.03     0.04  -0.01  -0.28     0.04   0.00  -0.05
                     4                      5                      6
                     A                      A                      A
 Frequencies --    49.1013                72.5564               101.3300
 Red. masses --     3.4777                 5.5925                 4.4466
 Frc consts  --     0.0049                 0.0173                 0.0269
 IR Inten    --     0.4428                 0.7076                 0.9863
  Atom  AN      X      Y      Z        X      Y      Z        X      Y      Z
     1   6     0.05   0.03  -0.01    -0.01  -0.12   0.12    -0.04  -0.14   0.17
     2   6     0.05  -0.01   0.02     0.01  -0.07   0.05    -0.05  -0.17   0.21
     3   6     0.04  -0.03   0.03     0.03   0.01  -0.03    -0.01  -0.07   0.10
     4   6     0.03  -0.01   0.00     0.04   0.05  -0.08     0.00  -0.02   0.05
     5   6     0.03   0.01  -0.01     0.03   0.02  -0.05     0.01  -0.01   0.01
     6   6     0.04   0.05  -0.03     0.00  -0.09   0.08     0.00  -0.02   0.01
     7   1     0.06   0.05  -0.02    -0.03  -0.19   0.21    -0.05  -0.20   0.22
     8   1     0.06  -0.03   0.03     0.01  -0.10   0.09    -0.07  -0.25   0.29
     9   6     0.03  -0.06   0.04     0.03   0.04  -0.05     0.03   0.02   0.00
    10   1     0.03  -0.11   0.02     0.04   0.08  -0.03     0.14   0.07   0.02
    11   1     0.02  -0.07   0.10     0.03   0.04  -0.08    -0.01   0.04  -0.09
    12   6     0.01  -0.03  -0.01     0.03   0.01  -0.03     0.02   0.03  -0.04
    13   1     0.06  -0.01  -0.06     0.03   0.00  -0.02     0.04   0.04  -0.06
    14   6     0.02  -0.04   0.00    -0.01   0.01   0.01     0.01   0.02  -0.01
    15   6     0.01  -0.04   0.01     0.04   0.02  -0.05     0.00   0.01   0.01
    16   6    -0.01  -0.02   0.02     0.02   0.04  -0.06     0.01   0.01   0.02
    17   1    -0.02  -0.03   0.02     0.04   0.01  -0.03     0.02  -0.02   0.05
    18   6    -0.01  -0.02   0.02    -0.07   0.08  -0.04    -0.02   0.05   0.05
    19   8     0.00  -0.05   0.00    -0.11   0.14  -0.10    -0.01   0.01   0.00
    20   8     0.01  -0.04   0.00    -0.02  -0.08   0.10    -0.01  -0.02  -0.01
    21   1     0.01  -0.03  -0.01    -0.04  -0.04   0.05    -0.04   0.01  -0.03
    22   8     0.00   0.00   0.01     0.05   0.06  -0.11     0.03   0.03  -0.03
    23   8     0.04   0.10  -0.07    -0.02  -0.19   0.20     0.06   0.12  -0.20
    24   6     0.05   0.07   0.00     0.02  -0.03   0.03     0.01  -0.01  -0.12
    25   1     0.08   0.01   0.00    -0.08   0.11   0.02    -0.06  -0.27  -0.15
    26   1     0.04   0.09   0.00     0.02  -0.02   0.02     0.06   0.08  -0.28
    27   1     0.03   0.08   0.06     0.14  -0.07  -0.09    -0.02   0.05   0.13
    28   6     0.03  -0.09  -0.01     0.12  -0.04  -0.05    -0.06   0.02  -0.01
    29   1     0.02  -0.15  -0.07     0.17  -0.02  -0.10    -0.07   0.05   0.05
    30   1     0.08  -0.13   0.05     0.11  -0.07  -0.02    -0.11   0.03  -0.03
    31   6    -0.01  -0.02   0.00     0.14  -0.09  -0.01    -0.04  -0.01  -0.05
    32   1    -0.03  -0.04  -0.01     0.22  -0.13  -0.04    -0.03  -0.03  -0.07
    33   1     0.03   0.02   0.04     0.13  -0.12   0.10    -0.06  -0.03  -0.05
    34   7    -0.11   0.00  -0.02     0.03  -0.02  -0.04     0.00   0.02  -0.06
    35   6    -0.28   0.23  -0.02    -0.07   0.10  -0.01     0.05  -0.04  -0.12
    36   1    -0.40   0.23  -0.04    -0.18   0.15  -0.05     0.12  -0.02  -0.12
    37   1    -0.42   0.22  -0.04    -0.09   0.06  -0.05     0.05  -0.05  -0.13
    38   1    -0.17   0.42   0.00    -0.01   0.20   0.08     0.03  -0.08  -0.15
    39   6     0.01  -0.03   0.01    -0.11   0.08   0.02     0.02   0.07   0.03
    40   1     0.02  -0.04   0.00    -0.14   0.07   0.06     0.03   0.06   0.01
    41   1     0.02  -0.02   0.01    -0.11   0.13  -0.03     0.06   0.11   0.04
    42   6    -0.01  -0.02   0.02    -0.14   0.08   0.06    -0.05   0.08   0.10
    43   1    -0.01  -0.02   0.02    -0.22   0.14   0.07    -0.09   0.14   0.13
    44   1    -0.02  -0.04   0.01    -0.13   0.02   0.14    -0.06   0.01   0.14
                     7                      8                      9
                     A                      A                      A
 Frequencies --   151.9315               172.7229               182.5222
 Red. masses --     3.8113                 3.6060                 2.4070
 Frc consts  --     0.0518                 0.0634                 0.0472
 IR Inten    --     1.0211                 2.8107                 1.1303
  Atom  AN      X      Y      Z        X      Y      Z        X      Y      Z
     1   6    -0.04  -0.09   0.04    -0.03   0.04   0.10    -0.01   0.01  -0.02
     2   6    -0.05  -0.09   0.04     0.00   0.04   0.07     0.00   0.01  -0.02
     3   6    -0.04  -0.02  -0.05     0.01   0.08   0.01    -0.01  -0.01   0.00
     4   6    -0.03   0.00  -0.08     0.01   0.08   0.00    -0.03  -0.03   0.03
     5   6    -0.04  -0.03  -0.06     0.00   0.09   0.06    -0.03  -0.04   0.04
     6   6    -0.05  -0.03  -0.02     0.00   0.07   0.07    -0.02  -0.01   0.01
     7   1    -0.04  -0.12   0.10    -0.04   0.02   0.13     0.00   0.03  -0.05
     8   1    -0.05  -0.13   0.08     0.00   0.02   0.09     0.00   0.04  -0.05
     9   6    -0.06   0.04  -0.05     0.02   0.06  -0.01     0.02   0.00  -0.04
    10   1    -0.05   0.09  -0.04     0.02   0.08   0.00     0.03   0.03  -0.03
    11   1    -0.09   0.06  -0.10     0.06   0.05  -0.03     0.02   0.00  -0.06
    12   6    -0.04   0.04   0.00    -0.01   0.01   0.00     0.03  -0.02  -0.02
    13   1    -0.06   0.04   0.03    -0.01   0.00   0.00     0.01  -0.04   0.01
    14   6    -0.02   0.03   0.02    -0.03   0.01   0.02    -0.01  -0.01  -0.03
    15   6     0.00   0.00  -0.04    -0.02   0.03   0.00    -0.02   0.03  -0.01
    16   6     0.01  -0.02  -0.03    -0.07   0.05   0.00     0.02   0.00  -0.01
    17   1     0.01  -0.01  -0.04    -0.11   0.10  -0.04     0.01   0.01  -0.02
    18   6     0.07  -0.04  -0.03     0.01  -0.03  -0.05     0.04   0.00   0.00
    19   8     0.08  -0.02   0.06     0.03  -0.03   0.04     0.04   0.02   0.03
    20   8     0.03   0.05   0.11     0.00   0.02   0.06    -0.08  -0.10  -0.07
    21   1     0.11   0.03   0.11     0.04  -0.02   0.10    -0.17  -0.14   0.03
    22   8    -0.02  -0.06  -0.02    -0.08   0.06   0.10    -0.02  -0.04   0.03
    23   8    -0.10   0.12  -0.03     0.06   0.00  -0.02    -0.02   0.02  -0.03
    24   6     0.00   0.20   0.15    -0.06  -0.15  -0.15    -0.03  -0.01  -0.01
    25   1     0.06   0.07   0.14    -0.19  -0.20  -0.17    -0.02  -0.04  -0.01
    26   1    -0.09   0.36   0.14     0.06  -0.22  -0.27    -0.02  -0.01  -0.02
    27   1     0.10   0.23   0.28    -0.14  -0.13  -0.11    -0.04   0.00   0.02
    28   6     0.08  -0.05  -0.03     0.04  -0.06  -0.01    -0.05   0.16   0.01
    29   1     0.12  -0.05  -0.09     0.09  -0.05  -0.06     0.02   0.41   0.24
    30   1     0.10  -0.08   0.01     0.02  -0.11   0.04    -0.28   0.27  -0.17
    31   6     0.09  -0.08   0.01     0.07  -0.12   0.00     0.10  -0.08   0.02
    32   1     0.16  -0.12  -0.02     0.14  -0.16  -0.04     0.27  -0.13  -0.01
    33   1     0.09  -0.10   0.10     0.05  -0.16   0.08    -0.01  -0.24   0.11
    34   7     0.01  -0.01  -0.02     0.01  -0.05  -0.03     0.08  -0.04  -0.01
    35   6     0.01  -0.01   0.02    -0.02   0.00  -0.04    -0.03   0.08   0.07
    36   1    -0.06   0.06  -0.03    -0.10   0.09  -0.11    -0.23   0.20  -0.02
    37   1     0.10  -0.08  -0.03     0.01  -0.08  -0.11     0.04  -0.03  -0.02
    38   1     0.00  -0.03   0.15    -0.01   0.03   0.08     0.02   0.18   0.31
    39   6    -0.06   0.03   0.00    -0.05  -0.05  -0.03     0.01   0.03  -0.01
    40   1    -0.10   0.11   0.07    -0.09  -0.02   0.03     0.02   0.06  -0.01
    41   1    -0.15  -0.03  -0.07    -0.13  -0.12  -0.07     0.01   0.03  -0.01
    42   6     0.10  -0.01  -0.07     0.08  -0.07  -0.16     0.03   0.01   0.03
    43   1     0.16  -0.09  -0.11     0.18  -0.20  -0.23     0.00   0.05   0.04
    44   1     0.17   0.10  -0.10     0.11   0.08  -0.26     0.04  -0.01   0.07
                    10                     11                     12
                     A                      A                      A
 Frequencies --   192.6110               230.9010               243.6348
 Red. masses --     3.5786                 1.7374                 1.8258
 Frc consts  --     0.0782                 0.0546                 0.0639
 IR Inten    --     0.9580                 0.4261                 3.1978
  Atom  AN      X      Y      Z        X      Y      Z        X      Y      Z
     1   6     0.03   0.02  -0.05    -0.02   0.00  -0.01    -0.04  -0.01   0.00
     2   6     0.02   0.03  -0.03    -0.03   0.01   0.00    -0.05   0.01  -0.01
     3   6     0.00  -0.03   0.05    -0.02   0.00   0.02    -0.03   0.02   0.00
     4   6     0.00  -0.08   0.11    -0.01  -0.01   0.03    -0.02   0.01   0.02
     5   6     0.01  -0.06   0.06    -0.01   0.00   0.00    -0.02   0.00   0.00
     6   6     0.02  -0.03   0.01    -0.01   0.00   0.00    -0.04  -0.01  -0.01
     7   1     0.04   0.07  -0.12    -0.02   0.00  -0.01    -0.05  -0.02   0.00
     8   1     0.02   0.10  -0.10    -0.03   0.02  -0.01    -0.06   0.02  -0.02
     9   6     0.01   0.03   0.02    -0.01   0.04  -0.01    -0.02   0.04  -0.02
    10   1     0.05   0.04   0.03     0.01   0.08   0.00    -0.02   0.10   0.00
    11   1    -0.02   0.04  -0.01    -0.02   0.04  -0.06    -0.01   0.05  -0.08
    12   6     0.00   0.03   0.01    -0.01   0.02   0.01     0.02   0.00   0.04
    13   1     0.01   0.06  -0.01    -0.01   0.05   0.02    -0.01   0.01   0.09
    14   6     0.02   0.00   0.05     0.03   0.00   0.01     0.02  -0.01   0.03
    15   6     0.01  -0.03   0.03     0.00  -0.01   0.03     0.00   0.01   0.04
    16   6     0.04  -0.02  -0.04    -0.01   0.00   0.03     0.01   0.02   0.02
    17   1     0.06   0.02  -0.06     0.01  -0.02   0.04     0.04   0.02   0.03
    18   6     0.00  -0.03  -0.08    -0.05   0.02   0.02    -0.01   0.02   0.01
    19   8    -0.04   0.05  -0.07    -0.05  -0.01  -0.04    -0.01   0.00  -0.03
    20   8     0.11   0.04   0.20     0.06   0.09  -0.05     0.00   0.02  -0.05
    21   1     0.22   0.04   0.14     0.10   0.11  -0.10    -0.03   0.01  -0.03
    22   8     0.05   0.01  -0.05     0.02   0.02  -0.03     0.02   0.01  -0.02
    23   8     0.02   0.00   0.00    -0.02   0.00   0.00    -0.05   0.01  -0.01
    24   6     0.04   0.01   0.03    -0.01   0.01   0.01    -0.04   0.02   0.01
    25   1     0.10   0.05   0.05     0.01   0.03   0.02    -0.05  -0.01   0.01
    26   1     0.01   0.00   0.09    -0.02   0.01   0.03    -0.05   0.06  -0.01
    27   1     0.03   0.00  -0.01    -0.01   0.01  -0.01    -0.02   0.03   0.05
    28   6    -0.14   0.11   0.03     0.00  -0.04   0.02     0.03  -0.01   0.04
    29   1    -0.14   0.29   0.27     0.01  -0.03   0.02     0.06   0.02   0.04
    30   1    -0.35   0.22  -0.15    -0.02  -0.05   0.03    -0.01  -0.03   0.05
    31   6    -0.06  -0.07  -0.01     0.02  -0.05   0.00     0.06  -0.07   0.03
    32   1     0.06  -0.12  -0.05     0.02  -0.07  -0.02     0.09  -0.08   0.02
    33   1    -0.13  -0.18   0.05     0.01  -0.06   0.01     0.05  -0.09   0.04
    34   7    -0.03  -0.01  -0.04     0.01  -0.02  -0.02     0.07  -0.05   0.02
    35   6    -0.02   0.00  -0.15    -0.01  -0.01   0.01     0.01   0.05  -0.07
    36   1     0.05   0.03  -0.16    -0.25   0.34  -0.21     0.22  -0.27   0.13
    37   1    -0.09  -0.03  -0.18     0.25  -0.31  -0.24    -0.35   0.32   0.14
    38   1    -0.02   0.01  -0.21    -0.04  -0.04   0.50     0.10   0.19  -0.56
    39   6    -0.07  -0.03   0.01     0.12  -0.07   0.00     0.09  -0.07   0.01
    40   1    -0.12  -0.04   0.07     0.19  -0.17  -0.13     0.14  -0.15  -0.08
    41   1    -0.13  -0.06  -0.03     0.23  -0.05   0.13     0.16  -0.07   0.12
    42   6    -0.01  -0.04  -0.08    -0.04  -0.01   0.01     0.00  -0.03  -0.01
    43   1     0.01  -0.10  -0.11    -0.04   0.01   0.02    -0.01  -0.03  -0.01
    44   1     0.03   0.03  -0.10    -0.11  -0.07  -0.03    -0.05  -0.06  -0.04
                    13                     14                     15
                     A                      A                      A
 Frequencies --   256.8364               276.9675               286.2844
 Red. masses --     2.1205                 1.9570                 2.7314
 Frc consts  --     0.0824                 0.0884                 0.1319
 IR Inten    --     1.0518                 2.4634                 0.5343
  Atom  AN      X      Y      Z        X      Y      Z        X      Y      Z
     1   6    -0.01   0.02  -0.04     0.01   0.01   0.01    -0.01  -0.01   0.00
     2   6    -0.04  -0.04   0.06     0.02  -0.05   0.03    -0.02   0.01   0.01
     3   6    -0.03  -0.04   0.07     0.01  -0.05   0.00    -0.01   0.00   0.03
     4   6    -0.01   0.04   0.00     0.00  -0.03  -0.02    -0.02  -0.03   0.06
     5   6     0.01   0.07  -0.08    -0.02  -0.02   0.03    -0.02  -0.08   0.10
     6   6     0.00   0.05  -0.07    -0.01   0.02   0.01    -0.01  -0.04   0.04
     7   1    -0.01   0.03  -0.06     0.03   0.05  -0.02     0.00   0.05  -0.08
     8   1    -0.07  -0.08   0.10     0.04  -0.07   0.05    -0.03   0.04  -0.03
     9   6    -0.02  -0.06   0.07     0.01  -0.01  -0.03     0.01   0.07  -0.02
    10   1     0.01  -0.13   0.04     0.04   0.01  -0.02     0.05   0.16   0.01
    11   1    -0.03  -0.06   0.13    -0.01   0.00  -0.05     0.00   0.08  -0.13
    12   6     0.00   0.00   0.01     0.00   0.00  -0.02     0.02   0.02   0.00
    13   1     0.01   0.02  -0.01    -0.01  -0.03  -0.01     0.01   0.04   0.01
    14   6     0.00   0.01   0.01     0.02   0.00  -0.04    -0.01   0.00   0.03
    15   6     0.00   0.02   0.02     0.00  -0.02  -0.06     0.01   0.01   0.04
    16   6     0.01   0.03   0.02    -0.05  -0.02  -0.02     0.06   0.00  -0.02
    17   1     0.04   0.02   0.04    -0.10  -0.04  -0.03     0.07   0.08  -0.07
    18   6     0.03   0.03   0.01    -0.04   0.00   0.01     0.06  -0.03  -0.08
    19   8     0.06  -0.03   0.04    -0.04  -0.01   0.01    -0.01   0.12  -0.11
    20   8    -0.05  -0.04  -0.02     0.10   0.08   0.04    -0.09  -0.07  -0.04
    21   1    -0.11  -0.07   0.05     0.21   0.10  -0.06    -0.19  -0.06   0.01
    22   8     0.05   0.06  -0.08    -0.08  -0.04   0.06     0.00  -0.06   0.08
    23   8    -0.02  -0.03   0.02     0.00   0.04  -0.02     0.00   0.04  -0.05
    24   6    -0.01   0.01   0.00    -0.03  -0.01  -0.03     0.00   0.02   0.01
    25   1     0.23   0.43   0.08     0.20   0.36   0.04     0.23   0.28   0.06
    26   1    -0.08  -0.30   0.38    -0.06  -0.36   0.32    -0.06  -0.21   0.30
    27   1    -0.18  -0.09  -0.44    -0.27  -0.10  -0.43    -0.17  -0.05  -0.28
    28   6    -0.01  -0.01   0.01     0.02   0.02  -0.04     0.07  -0.08   0.04
    29   1     0.01   0.02   0.02     0.04   0.07  -0.01     0.03  -0.24  -0.13
    30   1    -0.05  -0.02   0.01     0.00   0.05  -0.08     0.21  -0.17   0.18
    31   6     0.00  -0.06   0.02     0.05   0.00  -0.01    -0.02   0.07  -0.01
    32   1     0.08  -0.10  -0.02     0.08   0.00  -0.01    -0.15   0.10   0.01
    33   1    -0.01  -0.10   0.10     0.04  -0.02   0.01     0.04   0.16  -0.10
    34   7    -0.04   0.01  -0.01     0.04   0.00  -0.01     0.03   0.03   0.00
    35   6     0.00  -0.03  -0.07     0.01   0.02   0.06     0.03   0.03  -0.05
    36   1     0.04   0.03  -0.10     0.03  -0.13   0.15     0.00   0.17  -0.13
    37   1     0.02  -0.09  -0.12    -0.06   0.15   0.17     0.08  -0.09  -0.15
    38   1    -0.03  -0.08  -0.04     0.04   0.06  -0.07     0.02   0.03   0.07
    39   6     0.02   0.01   0.02     0.01   0.02  -0.03    -0.04  -0.02   0.02
    40   1     0.03   0.03   0.02     0.02   0.01  -0.05    -0.06  -0.01   0.06
    41   1     0.00  -0.01   0.02     0.04   0.06  -0.03    -0.08  -0.04   0.00
    42   6     0.06   0.02  -0.02    -0.05   0.03   0.03     0.01  -0.05  -0.02
    43   1     0.08  -0.02  -0.04    -0.06   0.08   0.06    -0.04  -0.04  -0.03
    44   1     0.06   0.06  -0.05    -0.07  -0.02   0.04     0.06  -0.04   0.04
                    16                     17                     18
                     A                      A                      A
 Frequencies --   297.0452               315.9761               324.1938
 Red. masses --     2.8936                 3.5901                 4.1558
 Frc consts  --     0.1504                 0.2112                 0.2573
 IR Inten    --     2.4392                 7.3604                 4.1214
  Atom  AN      X      Y      Z        X      Y      Z        X      Y      Z
     1   6     0.00  -0.07   0.04    -0.02  -0.02   0.03    -0.01   0.01   0.04
     2   6     0.00  -0.02   0.01    -0.03   0.02   0.03     0.01   0.03   0.00
     3   6     0.02   0.05  -0.05    -0.02   0.07  -0.02     0.01   0.02  -0.02
     4   6     0.02   0.03  -0.02     0.03   0.06  -0.02    -0.01   0.01   0.01
     5   6     0.04   0.03  -0.05     0.05   0.00   0.02    -0.03   0.02  -0.01
     6   6     0.04  -0.01  -0.03     0.06  -0.01   0.01    -0.05   0.02   0.03
     7   1    -0.02  -0.13   0.10    -0.04  -0.06   0.03    -0.01   0.01   0.06
     8   1    -0.02  -0.04   0.04    -0.05   0.00   0.05     0.03   0.04  -0.02
     9   6     0.03   0.14  -0.09    -0.04   0.07  -0.01     0.03   0.00  -0.06
    10   1     0.03   0.34  -0.01    -0.05   0.13   0.01     0.03   0.09  -0.02
    11   1     0.06   0.15  -0.30     0.01   0.06  -0.08     0.09  -0.01  -0.15
    12   6     0.01  -0.01   0.02    -0.10  -0.01   0.00     0.00  -0.10  -0.01
    13   1    -0.02  -0.04   0.08    -0.08   0.01  -0.04    -0.01  -0.09   0.01
    14   6    -0.03   0.00   0.03    -0.05   0.01  -0.01     0.02  -0.05   0.02
    15   6    -0.01  -0.01   0.03    -0.01   0.03  -0.02     0.01   0.00   0.00
    16   6    -0.02  -0.02   0.04     0.05   0.02   0.01     0.07   0.05  -0.03
    17   1     0.02  -0.05   0.07     0.04   0.04   0.00     0.08   0.05  -0.03
    18   6    -0.06  -0.05   0.03     0.06   0.01  -0.01     0.12   0.07  -0.03
    19   8    -0.03  -0.10   0.08     0.02   0.08  -0.07     0.11   0.08  -0.05
    20   8    -0.05   0.02  -0.01    -0.04   0.07  -0.07     0.07  -0.05   0.10
    21   1    -0.05  -0.02   0.04    -0.03   0.06  -0.05     0.13  -0.04   0.05
    22   8     0.04   0.04  -0.06     0.01  -0.03   0.09     0.06   0.05  -0.07
    23   8     0.05  -0.03  -0.03     0.10  -0.03  -0.04    -0.08   0.08   0.04
    24   6     0.10   0.01   0.02     0.16   0.01   0.03    -0.17  -0.01  -0.04
    25   1     0.26   0.21   0.06     0.28   0.08   0.06    -0.22   0.03  -0.04
    26   1     0.02  -0.10   0.24     0.09   0.02   0.16    -0.09  -0.13  -0.06
    27   1     0.04  -0.03  -0.18     0.18   0.00  -0.03    -0.27  -0.02  -0.09
    28   6    -0.08   0.04   0.02    -0.04   0.00  -0.05    -0.07  -0.03  -0.04
    29   1    -0.12   0.04   0.09     0.00   0.10   0.02    -0.13  -0.10  -0.03
    30   1    -0.10   0.07  -0.02    -0.14   0.01  -0.09    -0.07  -0.06   0.00
    31   6    -0.07   0.06  -0.03     0.00  -0.12  -0.01    -0.10   0.02  -0.11
    32   1    -0.20   0.16   0.05     0.17  -0.17  -0.04    -0.25   0.14   0.01
    33   1    -0.07   0.10  -0.26    -0.03  -0.19   0.17    -0.08   0.08  -0.34
    34   7     0.10  -0.09   0.02    -0.16  -0.03  -0.04     0.02  -0.18  -0.02
    35   6    -0.02   0.04   0.06    -0.11  -0.14   0.09    -0.11  -0.09   0.11
    36   1    -0.13   0.04   0.05    -0.04  -0.37   0.24    -0.24  -0.19   0.16
    37   1    -0.07   0.05   0.06    -0.08   0.06   0.27    -0.11   0.00   0.20
    38   1     0.06   0.18   0.11    -0.16  -0.23  -0.06    -0.04   0.02   0.15
    39   6    -0.07  -0.03   0.00     0.03  -0.02   0.00     0.06   0.01   0.06
    40   1    -0.10  -0.02   0.05     0.08   0.01  -0.06     0.09   0.04   0.03
    41   1    -0.11  -0.05  -0.04     0.06  -0.02   0.04     0.07   0.02   0.06
    42   6    -0.01  -0.05  -0.05     0.01  -0.03   0.05     0.07   0.03   0.06
    43   1     0.09  -0.13  -0.07    -0.06   0.04   0.07    -0.04   0.05   0.04
    44   1     0.00   0.04  -0.13     0.02  -0.09   0.11     0.09  -0.01   0.13
                    19                     20                     21
                     A                      A                      A
 Frequencies --   336.6741               350.7365               370.4846
 Red. masses --     3.9465                 4.3541                 3.6543
 Frc consts  --     0.2636                 0.3156                 0.2955
 IR Inten    --     1.1728                 1.1826                 6.8145
  Atom  AN      X      Y      Z        X      Y      Z        X      Y      Z
     1   6    -0.03  -0.03   0.00     0.03   0.06  -0.09     0.02  -0.10   0.15
     2   6    -0.04  -0.05   0.04     0.00  -0.03   0.03     0.09   0.09  -0.10
     3   6     0.00   0.06  -0.06    -0.02  -0.10   0.12     0.07   0.10  -0.15
     4   6     0.02   0.13  -0.13    -0.02  -0.05   0.07     0.00   0.01  -0.04
     5   6     0.02   0.09  -0.11    -0.01  -0.04   0.04     0.00  -0.06   0.02
     6   6     0.00   0.05  -0.10     0.01   0.00  -0.02    -0.01  -0.08   0.13
     7   1    -0.06  -0.12   0.10     0.05   0.15  -0.19     0.01  -0.15   0.21
     8   1    -0.09  -0.17   0.18    -0.01   0.00   0.01     0.13   0.14  -0.15
     9   6    -0.03  -0.09   0.05     0.01  -0.05   0.07    -0.02  -0.07   0.05
    10   1    -0.14  -0.26  -0.02     0.08  -0.06   0.08    -0.22  -0.30  -0.04
    11   1     0.02  -0.12   0.27    -0.04  -0.04   0.07     0.04  -0.11   0.34
    12   6     0.03  -0.04   0.05     0.01  -0.04   0.05     0.00  -0.01   0.06
    13   1     0.00  -0.04   0.10    -0.03  -0.12   0.10     0.00  -0.03   0.05
    14   6     0.01  -0.02   0.01    -0.05   0.05  -0.01    -0.02   0.02   0.01
    15   6     0.02   0.05  -0.02    -0.03   0.01   0.01     0.00   0.00   0.00
    16   6     0.05   0.02   0.07     0.00   0.00  -0.03     0.04  -0.03   0.01
    17   1     0.03   0.04   0.04     0.01   0.03  -0.04     0.09  -0.04   0.03
    18   6     0.05  -0.03   0.02     0.02   0.02  -0.03     0.00  -0.03   0.01
    19   8    -0.02   0.08  -0.08     0.02   0.03  -0.01     0.00  -0.02   0.02
    20   8     0.05   0.02   0.03    -0.04   0.23  -0.13    -0.03   0.11  -0.09
    21   1     0.10   0.04  -0.02     0.04   0.19  -0.12    -0.01   0.10  -0.07
    22   8    -0.04  -0.10   0.18     0.00   0.00  -0.02     0.08   0.00  -0.09
    23   8    -0.02  -0.04   0.00     0.02  -0.05   0.01     0.00   0.12  -0.03
    24   6     0.01   0.02   0.01     0.05  -0.01   0.01    -0.07   0.00  -0.03
    25   1     0.00   0.02   0.01    -0.01  -0.11   0.00     0.01   0.13  -0.01
    26   1    -0.02   0.06   0.01     0.04   0.11  -0.08    -0.03  -0.23   0.09
    27   1     0.06   0.01   0.01     0.14   0.01   0.13    -0.26  -0.03  -0.20
    28   6    -0.05   0.07  -0.03     0.00  -0.08   0.00    -0.01   0.00   0.01
    29   1    -0.06   0.13   0.07     0.02  -0.13  -0.10     0.01   0.05   0.04
    30   1    -0.11   0.12  -0.10     0.02  -0.15   0.08    -0.03   0.03  -0.02
    31   6    -0.04   0.04  -0.02     0.01  -0.08  -0.03     0.00  -0.05   0.07
    32   1    -0.09   0.12   0.07    -0.10   0.02   0.07     0.05  -0.06   0.06
    33   1    -0.05   0.05  -0.18     0.01  -0.03  -0.22    -0.01  -0.06   0.12
    34   7     0.09  -0.09   0.04     0.14  -0.20   0.03    -0.03  -0.01   0.06
    35   6     0.01   0.03  -0.11    -0.03  -0.01  -0.02    -0.01  -0.02  -0.06
    36   1    -0.03   0.24  -0.24    -0.11   0.01  -0.04     0.05   0.08  -0.12
    37   1    -0.06  -0.14  -0.28    -0.17  -0.02  -0.04    -0.04  -0.11  -0.14
    38   1     0.08   0.14  -0.01     0.09   0.18  -0.01    -0.02  -0.03  -0.06
    39   6    -0.02  -0.05  -0.01    -0.12   0.13  -0.01    -0.06   0.02  -0.01
    40   1    -0.04   0.00   0.03    -0.23   0.24   0.15    -0.11   0.08   0.08
    41   1    -0.05  -0.05  -0.05    -0.24   0.16  -0.20    -0.12   0.02  -0.10
    42   6    -0.01  -0.09   0.07     0.01   0.09   0.00    -0.01  -0.02   0.04
    43   1    -0.07  -0.01   0.11     0.01   0.08   0.00    -0.02   0.02   0.06
    44   1     0.00  -0.16   0.14     0.08   0.15   0.04     0.01  -0.03   0.08
                    22                     23                     24
                     A                      A                      A
 Frequencies --   385.4005               404.3859               427.5677
 Red. masses --     3.7797                 3.7027                 3.0589
 Frc consts  --     0.3308                 0.3567                 0.3295
 IR Inten    --     1.8845                 0.9930                 3.6123
  Atom  AN      X      Y      Z        X      Y      Z        X      Y      Z
     1   6     0.10   0.05  -0.05    -0.08  -0.01  -0.04    -0.06   0.07   0.01
     2   6     0.07  -0.08   0.07    -0.10   0.06   0.00    -0.08   0.05   0.04
     3   6     0.05  -0.08   0.04    -0.03   0.08   0.08    -0.09   0.02   0.05
     4   6     0.02   0.00  -0.03     0.01   0.06   0.08     0.00   0.00   0.03
     5   6     0.02   0.02  -0.09     0.02   0.00   0.07     0.01   0.02   0.04
     6   6     0.03   0.08  -0.08    -0.05  -0.06   0.00     0.01   0.03   0.05
     7   1     0.10   0.06  -0.03    -0.09   0.00  -0.10    -0.08   0.08  -0.05
     8   1     0.08  -0.14   0.14    -0.18   0.10  -0.03    -0.06   0.07   0.02
     9   6     0.07   0.10  -0.03     0.03  -0.06   0.03    -0.07   0.03  -0.01
    10   1     0.17   0.32   0.05     0.07  -0.28  -0.05    -0.04   0.11   0.02
    11   1     0.00   0.14  -0.30     0.08  -0.10   0.25    -0.05   0.03  -0.10
    12   6     0.00   0.03   0.00     0.03   0.01  -0.10    -0.06  -0.02   0.01
    13   1     0.04   0.03  -0.07     0.06   0.05  -0.13    -0.09   0.00   0.06
    14   6    -0.03   0.02   0.02     0.06  -0.01  -0.05     0.00  -0.06  -0.05
    15   6     0.02  -0.01   0.02     0.05   0.05   0.03     0.02   0.00  -0.05
    16   6     0.08  -0.06   0.05     0.07   0.02   0.14     0.01  -0.01  -0.09
    17   1     0.12  -0.04   0.05     0.11  -0.03   0.18    -0.02   0.05  -0.15
    18   6     0.02  -0.11   0.01    -0.05  -0.05   0.09     0.06  -0.11  -0.07
    19   8    -0.05   0.01  -0.02    -0.08  -0.04  -0.01     0.06  -0.03   0.12
    20   8    -0.05   0.10  -0.07     0.08  -0.03  -0.02     0.06  -0.02  -0.01
    21   1    -0.05   0.09  -0.06     0.09  -0.02  -0.04     0.10   0.02  -0.10
    22   8     0.08  -0.07   0.00     0.13   0.03   0.03     0.03   0.08  -0.07
    23   8    -0.06   0.06   0.12    -0.06  -0.01  -0.05     0.04   0.01   0.02
    24   6    -0.16  -0.02  -0.04    -0.04   0.03   0.02     0.03   0.00   0.01
    25   1    -0.36  -0.07  -0.07     0.02   0.03   0.03     0.02  -0.01   0.00
    26   1    -0.03  -0.07  -0.21    -0.08   0.07   0.06     0.04   0.00  -0.01
    27   1    -0.21   0.00   0.01    -0.01   0.03   0.02     0.03   0.00   0.02
    28   6     0.01   0.02   0.02     0.02  -0.01  -0.04     0.06   0.03  -0.05
    29   1     0.02   0.08   0.08     0.02  -0.02  -0.05     0.06   0.02  -0.07
    30   1    -0.05   0.06  -0.04    -0.02  -0.06   0.01     0.09   0.03  -0.04
    31   6     0.02  -0.01   0.01     0.06   0.00  -0.12     0.04   0.04   0.00
    32   1     0.09  -0.07  -0.04     0.06  -0.03  -0.14     0.03   0.07   0.03
    33   1     0.02  -0.04   0.13     0.05  -0.02  -0.09     0.06   0.07  -0.02
    34   7    -0.07   0.07  -0.02     0.01   0.03  -0.11     0.01  -0.01   0.02
    35   6    -0.01  -0.01   0.02     0.01   0.00   0.08     0.01   0.01  -0.06
    36   1     0.03  -0.07   0.06    -0.08  -0.16   0.17     0.04   0.09  -0.10
    37   1     0.05   0.03   0.07     0.09   0.14   0.21    -0.04  -0.06  -0.13
    38   1    -0.06  -0.10   0.00     0.00  -0.01   0.09     0.01   0.02  -0.07
    39   6    -0.08  -0.04   0.00    -0.10   0.01  -0.09    -0.04  -0.06  -0.06
    40   1    -0.14   0.03   0.10    -0.23   0.11   0.12    -0.07   0.01   0.00
    41   1    -0.16  -0.05  -0.09    -0.24   0.03  -0.29    -0.07  -0.01  -0.14
    42   6     0.00  -0.13   0.05     0.00  -0.08  -0.02    -0.05  -0.11   0.12
    43   1    -0.02  -0.07   0.09     0.14  -0.09   0.02    -0.38   0.19   0.24
    44   1     0.04  -0.13   0.11    -0.02  -0.01  -0.10    -0.01  -0.39   0.46
                    25                     26                     27
                     A                      A                      A
 Frequencies --   447.2792               475.7071               480.8899
 Red. masses --     3.5470                 4.7681                 3.4294
 Frc consts  --     0.4181                 0.6357                 0.4673
 IR Inten    --     1.7028                 2.1027                 1.9506
  Atom  AN      X      Y      Z        X      Y      Z        X      Y      Z
     1   6    -0.03  -0.06  -0.03     0.03  -0.09  -0.08     0.03   0.06  -0.06
     2   6    -0.02  -0.02  -0.04     0.06  -0.05  -0.07    -0.01  -0.02   0.03
     3   6     0.05   0.04   0.01     0.15   0.02   0.06    -0.03  -0.04   0.03
     4   6     0.05   0.02   0.02     0.04   0.06   0.02     0.02   0.03  -0.06
     5   6     0.02   0.03   0.02    -0.01   0.02   0.07     0.00  -0.09   0.08
     6   6    -0.05  -0.03  -0.05    -0.09  -0.11  -0.03     0.02  -0.06   0.08
     7   1    -0.02  -0.07   0.01     0.10  -0.01  -0.06     0.04   0.17  -0.22
     8   1    -0.09  -0.02  -0.03    -0.06   0.01  -0.11     0.01  -0.02   0.02
     9   6     0.08   0.10   0.02     0.21   0.02   0.09    -0.05   0.04   0.02
    10   1     0.06   0.40   0.13     0.23   0.00   0.08    -0.04   0.19   0.08
    11   1     0.16   0.10  -0.30     0.24   0.01   0.09    -0.05   0.05  -0.15
    12   6     0.06  -0.07   0.09     0.05  -0.04   0.00    -0.05  -0.04   0.07
    13   1     0.08  -0.07   0.07     0.14  -0.15  -0.15    -0.08  -0.06   0.10
    14   6     0.11  -0.05  -0.06    -0.11   0.02   0.05    -0.05   0.02  -0.04
    15   6     0.03  -0.02  -0.01    -0.02   0.06  -0.04     0.04   0.07  -0.12
    16   6    -0.02   0.01   0.00    -0.04   0.06  -0.06     0.05   0.02   0.07
    17   1    -0.06   0.02  -0.02    -0.08   0.10  -0.10     0.05  -0.13   0.17
    18   6    -0.01   0.02  -0.02     0.01   0.00  -0.04    -0.06   0.08   0.14
    19   8     0.01   0.00   0.01     0.06  -0.04   0.08    -0.03  -0.04  -0.01
    20   8     0.13  -0.08  -0.09    -0.10   0.11   0.07    -0.04  -0.04   0.05
    21   1     0.10  -0.08  -0.08    -0.01   0.12   0.02    -0.05  -0.06   0.09
    22   8    -0.02   0.02   0.06    -0.03   0.08   0.03     0.07  -0.04  -0.01
    23   8    -0.08  -0.03  -0.04    -0.12  -0.09  -0.12     0.02   0.05   0.02
    24   6    -0.05   0.02   0.01    -0.04   0.03   0.01    -0.02   0.00  -0.01
    25   1     0.00   0.03   0.02     0.09   0.02   0.03    -0.06  -0.03  -0.01
    26   1    -0.09   0.06   0.05    -0.15   0.12   0.10     0.03  -0.04  -0.05
    27   1    -0.01   0.02   0.01     0.05   0.02   0.03    -0.07   0.00   0.01
    28   6    -0.02  -0.02   0.02     0.06   0.06  -0.07     0.08   0.08  -0.16
    29   1    -0.01  -0.03   0.00     0.08   0.08  -0.07     0.10   0.11  -0.16
    30   1     0.05   0.00   0.02     0.03   0.05  -0.06     0.10   0.10  -0.17
    31   6    -0.06  -0.03   0.15     0.05   0.05  -0.05     0.04   0.07   0.00
    32   1     0.02  -0.03   0.16     0.06   0.09  -0.01     0.07   0.19   0.13
    33   1    -0.06  -0.04   0.22     0.08   0.08  -0.05     0.07   0.12  -0.05
    34   7    -0.09  -0.01   0.13    -0.05   0.00  -0.03    -0.03  -0.08   0.07
    35   6    -0.05  -0.05  -0.03    -0.03  -0.04  -0.02    -0.06  -0.06  -0.07
    36   1     0.07   0.07  -0.10    -0.01  -0.02  -0.03     0.02   0.07  -0.14
    37   1    -0.08  -0.16  -0.13     0.01  -0.05  -0.03    -0.13  -0.18  -0.18
    38   1    -0.09  -0.11  -0.06    -0.06  -0.08  -0.01    -0.05  -0.05  -0.09
    39   6    -0.03   0.08  -0.10    -0.01  -0.10   0.06     0.01  -0.01  -0.05
    40   1    -0.17   0.14   0.10     0.13  -0.17  -0.13     0.12  -0.02  -0.18
    41   1    -0.11   0.20  -0.32     0.11  -0.16   0.27     0.09  -0.05   0.08
    42   6    -0.01   0.08  -0.03    -0.07  -0.06   0.03     0.01   0.01  -0.03
    43   1     0.01   0.11   0.00    -0.26   0.02   0.03     0.23  -0.13  -0.06
    44   1     0.00   0.06  -0.01    -0.06  -0.17   0.16    -0.09   0.13  -0.28
                    28                     29                     30
                     A                      A                      A
 Frequencies --   528.5302               551.1237               571.1855
 Red. masses --     3.5926                 4.0211                 4.0634
 Frc consts  --     0.5913                 0.7196                 0.7811
 IR Inten    --     6.1061                 4.6734                 0.7826
  Atom  AN      X      Y      Z        X      Y      Z        X      Y      Z
     1   6     0.03  -0.01  -0.05    -0.02  -0.02  -0.02    -0.05  -0.14   0.13
     2   6    -0.02   0.00   0.05    -0.06   0.00   0.03     0.01   0.17  -0.15
     3   6     0.03   0.08   0.03    -0.02   0.07  -0.03    -0.04  -0.10   0.18
     4   6     0.04   0.07  -0.02     0.05  -0.01   0.02     0.02  -0.08   0.11
     5   6     0.05  -0.05   0.02     0.06  -0.03   0.00     0.07   0.12  -0.17
     6   6     0.03  -0.03  -0.02     0.05   0.02  -0.05     0.03   0.03  -0.06
     7   1     0.00  -0.03  -0.10    -0.08  -0.11  -0.01    -0.11  -0.30   0.28
     8   1    -0.10  -0.05   0.11    -0.11  -0.07   0.10     0.03   0.40  -0.40
     9   6     0.01   0.08   0.12    -0.05   0.01   0.02    -0.01   0.04   0.12
    10   1    -0.04  -0.07   0.07    -0.10  -0.11  -0.02     0.17   0.14   0.16
    11   1     0.00   0.07   0.29    -0.01  -0.01   0.17    -0.08   0.08  -0.04
    12   6     0.02   0.10   0.05     0.00   0.02   0.01    -0.04   0.02   0.01
    13   1     0.00   0.04   0.06     0.02   0.17   0.02    -0.03  -0.03   0.00
    14   6    -0.01   0.11  -0.05     0.09  -0.01   0.12    -0.03   0.02  -0.04
    15   6    -0.01   0.02  -0.04     0.10  -0.01   0.07     0.01  -0.04  -0.04
    16   6     0.03  -0.08  -0.06     0.04  -0.03  -0.10     0.00  -0.05  -0.01
    17   1     0.09   0.02  -0.10     0.06   0.07  -0.16    -0.06  -0.06  -0.03
    18   6    -0.01  -0.10  -0.10    -0.06   0.00  -0.13     0.00  -0.06   0.02
    19   8    -0.03  -0.02   0.05     0.01  -0.06   0.10    -0.05   0.01  -0.03
    20   8    -0.04  -0.05   0.07     0.01  -0.01  -0.08    -0.03  -0.01   0.02
    21   1    -0.15   0.00   0.05    -0.13  -0.01   0.00    -0.05  -0.02   0.05
    22   8     0.06  -0.06   0.01     0.01  -0.07   0.07    -0.03  -0.04   0.06
    23   8    -0.01   0.04   0.03     0.01   0.05   0.06     0.00   0.03   0.02
    24   6    -0.05   0.01   0.00    -0.04   0.01   0.00    -0.02   0.01   0.00
    25   1    -0.09   0.00  -0.01    -0.12   0.01  -0.01    -0.04   0.03   0.00
    26   1     0.00  -0.03  -0.04     0.02  -0.05  -0.04     0.00  -0.04   0.01
    27   1    -0.09   0.01   0.00    -0.10   0.01  -0.01    -0.05   0.00  -0.03
    28   6    -0.11  -0.08  -0.07     0.10   0.06   0.05     0.05   0.02  -0.07
    29   1    -0.13  -0.16  -0.17     0.07   0.18   0.25     0.05   0.05  -0.05
    30   1    -0.02  -0.13   0.01    -0.08   0.13  -0.08     0.03   0.03  -0.09
    31   6    -0.09  -0.09   0.01     0.08   0.05  -0.10     0.05   0.03  -0.04
    32   1    -0.02  -0.11  -0.01    -0.07   0.14  -0.03     0.02   0.09   0.01
    33   1    -0.17  -0.18   0.02     0.16   0.18  -0.21     0.08   0.07  -0.09
    34   7     0.07  -0.02   0.02    -0.05  -0.06  -0.06     0.01  -0.04   0.00
    35   6     0.04   0.03   0.05    -0.09  -0.09  -0.03    -0.01  -0.02  -0.02
    36   1    -0.04  -0.03   0.09    -0.09  -0.11  -0.02    -0.01  -0.01  -0.02
    37   1     0.03   0.10   0.11    -0.05  -0.08  -0.01    -0.03  -0.03  -0.02
    38   1     0.08   0.10   0.07    -0.10  -0.12  -0.02     0.00   0.00  -0.02
    39   6     0.07   0.05  -0.14    -0.02   0.01   0.11     0.03   0.05  -0.03
    40   1     0.21  -0.09  -0.36    -0.09  -0.22   0.13     0.10   0.06  -0.12
    41   1     0.23   0.01   0.09     0.05   0.09   0.12     0.07   0.02   0.04
    42   6    -0.05   0.06  -0.06    -0.13   0.14  -0.09     0.05   0.01   0.01
    43   1    -0.13   0.25   0.07    -0.16   0.02  -0.19     0.15   0.00   0.05
    44   1    -0.06  -0.12   0.10    -0.08   0.21  -0.11     0.05   0.05  -0.02
                    31                     32                     33
                     A                      A                      A
 Frequencies --   585.9276               596.8812               617.5171
 Red. masses --     4.5339                 3.7173                 5.6489
 Frc consts  --     0.9171                 0.7803                 1.2692
 IR Inten    --     4.3811                 7.9387                 3.6250
  Atom  AN      X      Y      Z        X      Y      Z        X      Y      Z
     1   6    -0.04   0.02  -0.03     0.04  -0.03   0.02    -0.02   0.09   0.00
     2   6     0.01  -0.14  -0.09     0.06   0.00  -0.07    -0.03   0.09   0.07
     3   6     0.02  -0.10  -0.04    -0.03  -0.15   0.06    -0.05  -0.04   0.11
     4   6     0.14  -0.02  -0.09    -0.01   0.02  -0.07    -0.07   0.19  -0.18
     5   6     0.05   0.09   0.09    -0.01   0.03  -0.10    -0.06   0.02  -0.16
     6   6    -0.05  -0.04   0.09     0.00  -0.08   0.09    -0.06  -0.15   0.23
     7   1     0.05   0.17  -0.09     0.08   0.06  -0.07     0.02   0.32  -0.31
     8   1     0.09  -0.12  -0.12     0.15   0.15  -0.24     0.00   0.24  -0.08
     9   6    -0.12   0.06   0.08    -0.06   0.00   0.01     0.10  -0.03   0.02
    10   1    -0.15   0.02   0.07     0.03   0.11   0.06     0.23   0.12   0.09
    11   1    -0.25   0.11   0.15    -0.23   0.06  -0.12     0.07  -0.01  -0.16
    12   6    -0.01   0.13   0.08     0.03   0.06   0.05     0.13  -0.02   0.02
    13   1    -0.02   0.24   0.13     0.03   0.18   0.08     0.19   0.04  -0.05
    14   6     0.09   0.01   0.08     0.07   0.02   0.05     0.09   0.04   0.07
    15   6     0.09  -0.11  -0.06     0.03   0.10   0.03    -0.02   0.08   0.05
    16   6    -0.07  -0.03  -0.03     0.04   0.12   0.08    -0.02  -0.05  -0.05
    17   1    -0.26  -0.04  -0.09     0.12   0.08   0.13     0.12   0.08  -0.09
    18   6     0.00  -0.07   0.00     0.01   0.17  -0.01    -0.03  -0.18  -0.07
    19   8    -0.05   0.02  -0.04     0.13  -0.02   0.06    -0.12   0.00   0.00
    20   8     0.00  -0.03  -0.08     0.03  -0.02  -0.02     0.06  -0.01  -0.02
    21   1    -0.20  -0.03   0.02    -0.07   0.03  -0.06    -0.03  -0.01   0.01
    22   8    -0.01   0.17   0.05    -0.02  -0.06   0.04    -0.09  -0.10  -0.10
    23   8    -0.03   0.00  -0.03     0.02   0.03  -0.01     0.02   0.01  -0.05
    24   6    -0.03   0.02   0.01     0.01  -0.01  -0.01     0.05  -0.01  -0.01
    25   1     0.00   0.01   0.01     0.01  -0.01  -0.01     0.11  -0.03   0.00
    26   1    -0.05   0.03   0.02     0.02  -0.03  -0.01     0.01   0.02   0.02
    27   1    -0.02   0.02   0.02    -0.02   0.00  -0.01     0.06  -0.01   0.01
    28   6    -0.04  -0.03  -0.12    -0.06  -0.02  -0.02     0.01   0.03   0.03
    29   1    -0.10   0.05   0.08    -0.07  -0.08  -0.08     0.02   0.06   0.04
    30   1    -0.12   0.09  -0.28    -0.05  -0.09   0.06    -0.04   0.02   0.02
    31   6    -0.03  -0.03  -0.06    -0.04  -0.04  -0.04     0.00   0.01  -0.01
    32   1    -0.01  -0.01  -0.04     0.01  -0.07  -0.06    -0.01   0.02   0.01
    33   1    -0.06  -0.06  -0.07    -0.09  -0.11   0.00     0.02   0.03  -0.01
    34   7     0.03   0.00  -0.01     0.01   0.02  -0.03    -0.04  -0.01  -0.01
    35   6     0.03   0.02   0.03     0.02   0.02   0.03    -0.04  -0.04   0.00
    36   1    -0.03  -0.04   0.06    -0.03  -0.04   0.06    -0.03  -0.06   0.01
    37   1     0.05   0.07   0.08     0.06   0.08   0.08     0.00  -0.03   0.02
    38   1     0.04   0.04   0.05     0.02   0.03   0.05    -0.06  -0.08   0.01
    39   6     0.01   0.00   0.13    -0.08  -0.10  -0.06     0.07   0.06   0.10
    40   1    -0.06   0.05   0.25    -0.20  -0.15   0.08     0.04   0.01   0.13
    41   1    -0.07   0.00   0.02    -0.14  -0.08  -0.15     0.07   0.09   0.07
    42   6     0.08  -0.05   0.06    -0.14  -0.02  -0.08     0.07   0.01   0.03
    43   1     0.13  -0.13   0.02    -0.39   0.10  -0.07     0.16  -0.03   0.04
    44   1     0.14   0.06   0.04    -0.22  -0.23   0.03     0.17   0.11   0.07
                    34                     35                     36
                     A                      A                      A
 Frequencies --   630.6334               643.3053               669.5138
 Red. masses --     4.3269                 4.8335                 3.7752
 Frc consts  --     1.0139                 1.1785                 0.9970
 IR Inten    --     1.8678                 7.4894                 9.1341
  Atom  AN      X      Y      Z        X      Y      Z        X      Y      Z
     1   6    -0.03  -0.05  -0.07    -0.06  -0.02  -0.06     0.10  -0.11  -0.13
     2   6    -0.11   0.06   0.05    -0.08  -0.04  -0.05    -0.01  -0.08  -0.01
     3   6    -0.01   0.13   0.07    -0.04  -0.06   0.05     0.03   0.05   0.00
     4   6     0.04   0.04   0.01     0.11   0.08  -0.08     0.02   0.01   0.02
     5   6     0.06  -0.06  -0.04     0.13   0.12  -0.04     0.04   0.00  -0.04
     6   6     0.07  -0.07   0.00     0.01  -0.14   0.14     0.06  -0.14   0.03
     7   1    -0.13  -0.13  -0.20    -0.05   0.12  -0.28     0.07  -0.07  -0.27
     8   1    -0.28   0.07   0.06    -0.07   0.08  -0.18    -0.12  -0.06  -0.02
     9   6     0.08   0.07   0.11     0.00  -0.10  -0.11    -0.03   0.07   0.05
    10   1     0.09   0.05   0.11     0.13   0.03  -0.06    -0.04  -0.07   0.00
    11   1     0.20   0.03   0.10     0.06  -0.11  -0.28    -0.03   0.06   0.20
    12   6    -0.01  -0.04   0.00    -0.10  -0.11  -0.12    -0.07   0.06  -0.03
    13   1     0.02  -0.12  -0.06    -0.13  -0.24  -0.10    -0.07   0.05  -0.02
    14   6    -0.03  -0.12   0.00    -0.12  -0.06  -0.07    -0.01   0.01  -0.03
    15   6    -0.03  -0.08  -0.09     0.01  -0.11   0.01    -0.03   0.01   0.06
    16   6    -0.06  -0.04  -0.06     0.03  -0.03   0.00    -0.12   0.05   0.03
    17   1    -0.10  -0.18   0.02    -0.01   0.02  -0.05    -0.12   0.01   0.06
    18   6     0.02   0.15   0.07     0.01  -0.01  -0.05     0.00   0.03   0.05
    19   8     0.08   0.02  -0.03     0.02   0.00   0.02     0.00   0.02  -0.04
    20   8     0.04   0.01  -0.06    -0.05   0.06   0.03     0.00  -0.03   0.03
    21   1     0.16  -0.04  -0.05     0.17   0.00   0.00    -0.03  -0.01   0.02
    22   8    -0.08  -0.08  -0.08     0.13   0.06   0.15    -0.13   0.04  -0.05
    23   8     0.04   0.08   0.07     0.02   0.07   0.02     0.04   0.08   0.06
    24   6    -0.02   0.01   0.00    -0.03   0.02   0.01    -0.02   0.01   0.00
    25   1    -0.12   0.00  -0.01    -0.08   0.00   0.00    -0.11  -0.01  -0.02
    26   1     0.08  -0.09  -0.07     0.03  -0.04  -0.04     0.08  -0.09  -0.07
    27   1    -0.12   0.01  -0.01    -0.11   0.02   0.00    -0.12   0.01  -0.01
    28   6    -0.05  -0.03  -0.10    -0.01  -0.03   0.14     0.06   0.02   0.18
    29   1    -0.07  -0.04  -0.08    -0.04   0.03   0.27     0.10   0.11   0.25
    30   1     0.00   0.01  -0.14    -0.04   0.08   0.01    -0.07   0.03   0.13
    31   6    -0.03  -0.02  -0.01    -0.03   0.00   0.08     0.06   0.02  -0.02
    32   1     0.08  -0.09  -0.06    -0.11  -0.08  -0.01    -0.18   0.07  -0.01
    33   1    -0.09  -0.11   0.09    -0.02   0.01   0.07     0.15   0.17  -0.18
    34   7     0.02   0.07   0.00     0.02   0.04   0.01     0.01  -0.05  -0.04
    35   6     0.09   0.09   0.02     0.05   0.05  -0.01    -0.05  -0.05  -0.02
    36   1     0.07   0.08   0.02     0.07   0.10  -0.03    -0.06  -0.07  -0.01
    37   1     0.08   0.10   0.03     0.00   0.01  -0.05    -0.04  -0.04  -0.01
    38   1     0.09   0.10   0.03     0.06   0.07  -0.03    -0.05  -0.05  -0.02
    39   6    -0.06  -0.09   0.16    -0.01   0.03  -0.01     0.05   0.02  -0.13
    40   1    -0.10  -0.02   0.22     0.12  -0.06  -0.21    -0.02   0.21   0.01
    41   1    -0.11  -0.04   0.06     0.14   0.05   0.17    -0.10  -0.03  -0.28
    42   6    -0.01  -0.02   0.04    -0.05   0.08  -0.04     0.10  -0.06   0.02
    43   1     0.00  -0.27  -0.14    -0.02   0.02  -0.08     0.00   0.17   0.16
    44   1    -0.01   0.16  -0.14    -0.01   0.16  -0.06     0.01  -0.29   0.14
                    37                     38                     39
                     A                      A                      A
 Frequencies --   703.3784               716.9362               760.2733
 Red. masses --     4.5021                 3.9534                 4.8684
 Frc consts  --     1.3123                 1.1972                 1.6580
 IR Inten    --     6.3131                 0.3325                 2.8879
  Atom  AN      X      Y      Z        X      Y      Z        X      Y      Z
     1   6     0.13   0.10   0.07     0.23  -0.14  -0.06    -0.02   0.07  -0.04
     2   6     0.14   0.10   0.17     0.10   0.06   0.07    -0.04  -0.08   0.11
     3   6     0.03   0.06   0.04    -0.02   0.01   0.05     0.03   0.11  -0.11
     4   6     0.01   0.03  -0.01    -0.03   0.06   0.06    -0.03  -0.22   0.25
     5   6    -0.01   0.04  -0.07     0.03  -0.01   0.00     0.06   0.19  -0.24
     6   6    -0.08  -0.03   0.06     0.05  -0.09  -0.06    -0.03  -0.11   0.15
     7   1     0.20   0.24   0.03     0.19  -0.17  -0.11     0.04   0.28  -0.28
     8   1     0.21   0.10   0.17     0.01   0.10   0.04     0.02   0.08  -0.06
     9   6    -0.08   0.10   0.10    -0.14  -0.04  -0.09     0.04   0.02  -0.11
    10   1    -0.08   0.03   0.07    -0.11  -0.01  -0.08    -0.12  -0.26  -0.21
    11   1    -0.06   0.09   0.16    -0.12  -0.05  -0.11     0.10  -0.03   0.24
    12   6    -0.16   0.05  -0.02    -0.12  -0.01  -0.03     0.05   0.04  -0.01
    13   1    -0.19   0.00   0.01    -0.20   0.08   0.10     0.04   0.06   0.03
    14   6    -0.05  -0.08  -0.04     0.01  -0.04  -0.02     0.03   0.04   0.01
    15   6     0.00  -0.14  -0.02    -0.05   0.12   0.02     0.02  -0.01  -0.01
    16   6     0.01  -0.09  -0.02    -0.01   0.09  -0.04     0.02  -0.02   0.00
    17   1    -0.02  -0.18   0.03     0.03   0.23  -0.12    -0.03  -0.05   0.00
    18   6     0.02   0.07   0.02    -0.03  -0.09  -0.04     0.00   0.01   0.01
    19   8     0.05   0.02  -0.02    -0.06  -0.02   0.03     0.01   0.00   0.00
    20   8     0.03  -0.04  -0.03     0.08  -0.03  -0.04    -0.03   0.02   0.01
    21   1     0.08  -0.07   0.00     0.11  -0.06  -0.03    -0.09   0.04   0.01
    22   8     0.04  -0.06  -0.01     0.00   0.06   0.05    -0.01  -0.01   0.04
    23   8    -0.11  -0.13  -0.15    -0.03  -0.01  -0.02    -0.01   0.00  -0.02
    24   6    -0.05   0.01   0.00    -0.04   0.01   0.00    -0.01   0.00   0.00
    25   1     0.13   0.00   0.02    -0.05   0.01   0.00     0.01  -0.01   0.00
    26   1    -0.22   0.18   0.11    -0.03   0.00  -0.01    -0.02   0.03   0.00
    27   1     0.12   0.01   0.03    -0.05   0.01   0.00     0.00   0.01   0.01
    28   6     0.04  -0.04   0.07    -0.04   0.05  -0.06    -0.01   0.05  -0.12
    29   1     0.03   0.13   0.30    -0.03  -0.14  -0.34    -0.03  -0.12  -0.31
    30   1    -0.12   0.11  -0.15     0.15  -0.13   0.19     0.21  -0.05   0.05
    31   6     0.03   0.00  -0.03    -0.02   0.00   0.01    -0.01   0.03   0.05
    32   1    -0.17   0.02  -0.04     0.19  -0.03   0.00     0.22   0.04   0.09
    33   1     0.11   0.13  -0.15    -0.12  -0.15   0.11    -0.09  -0.10   0.15
    34   7     0.02   0.00  -0.02     0.02  -0.01   0.01     0.01  -0.03   0.03
    35   6     0.02   0.02  -0.01     0.02   0.02   0.00    -0.04  -0.04   0.00
    36   1     0.01   0.02  -0.01     0.02   0.04  -0.02    -0.02  -0.02  -0.01
    37   1     0.00   0.03   0.00    -0.03   0.00  -0.02    -0.06  -0.05  -0.02
    38   1     0.04   0.05  -0.01     0.05   0.06  -0.01    -0.03  -0.03  -0.01
    39   6    -0.02  -0.02  -0.03     0.00   0.02   0.13    -0.01  -0.01   0.00
    40   1    -0.02   0.00  -0.02     0.04  -0.01   0.07    -0.02  -0.03   0.01
    41   1    -0.01   0.02  -0.05     0.06   0.07   0.15    -0.02  -0.04   0.02
    42   6    -0.03   0.04  -0.02     0.01   0.00   0.05    -0.02  -0.01  -0.01
    43   1    -0.02  -0.02  -0.06     0.12  -0.18  -0.04    -0.02  -0.01   0.00
    44   1    -0.06   0.06  -0.09     0.13   0.22  -0.01    -0.04  -0.03  -0.02
                    40                     41                     42
                     A                      A                      A
 Frequencies --   789.1253               797.3713               835.1284
 Red. masses --     3.2737                 3.3005                 1.6330
 Frc consts  --     1.2011                 1.2364                 0.6710
 IR Inten    --     0.6570                 8.1096                21.2553
  Atom  AN      X      Y      Z        X      Y      Z        X      Y      Z
     1   6    -0.06   0.05  -0.01    -0.04   0.00   0.05     0.01   0.08  -0.07
     2   6     0.01  -0.15  -0.12    -0.01  -0.01  -0.02     0.02   0.07  -0.05
     3   6     0.07   0.00  -0.07     0.01  -0.05   0.06    -0.01  -0.01   0.02
     4   6    -0.05  -0.04   0.03     0.04   0.05  -0.07     0.02  -0.02   0.01
     5   6    -0.05   0.05  -0.05     0.01  -0.02   0.04     0.03   0.01  -0.02
     6   6    -0.05   0.02   0.07     0.00   0.05  -0.03    -0.01  -0.05   0.07
     7   1     0.02   0.08   0.15    -0.01   0.11  -0.04    -0.12  -0.40   0.48
     8   1     0.05  -0.24  -0.03     0.06   0.13  -0.17    -0.10  -0.40   0.46
     9   6     0.00   0.10   0.17     0.05   0.07  -0.04    -0.01  -0.03   0.01
    10   1    -0.09   0.12   0.17     0.22  -0.32  -0.18     0.07   0.07   0.05
    11   1     0.00   0.10   0.14    -0.08   0.08   0.32    -0.03  -0.01  -0.13
    12   6    -0.06  -0.02   0.01    -0.01   0.17  -0.15     0.00   0.00  -0.01
    13   1    -0.02  -0.15  -0.08    -0.03   0.16  -0.12     0.01   0.02  -0.01
    14   6    -0.08  -0.06  -0.08     0.00   0.03  -0.03     0.02   0.00   0.01
    15   6    -0.07   0.08   0.02     0.01   0.01  -0.07     0.03   0.01  -0.01
    16   6     0.08   0.07  -0.02     0.04  -0.01  -0.10     0.03   0.01  -0.09
    17   1     0.19   0.17  -0.05    -0.02  -0.05  -0.09     0.00   0.01  -0.11
    18   6     0.02  -0.06   0.00    -0.01   0.04   0.06    -0.03   0.04   0.04
    19   8    -0.01  -0.01   0.02     0.01  -0.01   0.00    -0.01  -0.02   0.00
    20   8     0.09  -0.05  -0.04     0.03  -0.02  -0.02    -0.03   0.02   0.02
    21   1     0.25  -0.11  -0.04    -0.01  -0.02  -0.02    -0.04   0.03   0.00
    22   8     0.02  -0.03   0.00     0.00  -0.02   0.00    -0.01  -0.01   0.01
    23   8     0.03   0.03   0.03    -0.01  -0.01   0.00    -0.01   0.00  -0.03
    24   6     0.05  -0.02  -0.01    -0.01   0.00   0.00    -0.02   0.01   0.00
    25   1     0.03  -0.01  -0.01     0.00   0.00   0.00     0.00   0.02   0.01
    26   1     0.07  -0.04  -0.02    -0.02   0.02   0.00    -0.03   0.00   0.04
    27   1     0.03  -0.02  -0.01     0.01   0.00   0.01     0.00   0.00  -0.01
    28   6    -0.01   0.04   0.08     0.01   0.07   0.10     0.00   0.02   0.03
    29   1     0.02  -0.07  -0.12     0.00  -0.11  -0.11    -0.04  -0.07  -0.05
    30   1     0.03  -0.12   0.27     0.31   0.06   0.21     0.08  -0.02   0.10
    31   6     0.03   0.00  -0.06    -0.09   0.02   0.17    -0.02   0.00   0.00
    32   1     0.02  -0.04  -0.10     0.01  -0.03   0.13     0.05  -0.04  -0.03
    33   1     0.00  -0.04  -0.06    -0.16  -0.09   0.14    -0.07  -0.08   0.03
    34   7     0.01   0.00  -0.04     0.08  -0.08  -0.01     0.01   0.00  -0.02
    35   6     0.01   0.01  -0.01    -0.09  -0.09  -0.01     0.00   0.00   0.00
    36   1    -0.02  -0.01   0.00    -0.15  -0.12   0.00    -0.03  -0.02   0.00
    37   1     0.03   0.03   0.01    -0.11  -0.07   0.01     0.01   0.01   0.01
    38   1     0.02   0.02   0.01    -0.04  -0.03   0.01     0.01   0.01   0.01
    39   6    -0.06   0.01   0.02    -0.03  -0.03   0.04     0.03  -0.01  -0.02
    40   1     0.09  -0.07  -0.19    -0.01   0.00   0.03    -0.03   0.09   0.08
    41   1     0.14   0.10   0.18    -0.04  -0.05   0.05    -0.06  -0.03  -0.12
    42   6    -0.05   0.01   0.05    -0.03  -0.06   0.04     0.02  -0.02   0.02
    43   1     0.17  -0.23  -0.05     0.06  -0.20  -0.03     0.06   0.00   0.05
    44   1     0.07   0.32  -0.10    -0.08   0.05  -0.13    -0.08  -0.07  -0.07
                    43                     44                     45
                     A                      A                      A
 Frequencies --   840.1854               864.2846               894.6584
 Red. masses --     2.7668                 2.1484                 2.6369
 Frc consts  --     1.1508                 0.9455                 1.2435
 IR Inten    --    16.6281                 6.6997                23.8434
  Atom  AN      X      Y      Z        X      Y      Z        X      Y      Z
     1   6     0.03   0.03  -0.07     0.04  -0.02  -0.04    -0.02   0.02   0.04
     2   6     0.01   0.03  -0.06    -0.01   0.05   0.03    -0.01   0.03   0.02
     3   6     0.00  -0.02   0.04    -0.04  -0.01   0.00    -0.01   0.00  -0.02
     4   6    -0.04   0.01   0.00    -0.03  -0.02   0.02     0.12  -0.01  -0.02
     5   6    -0.04   0.01   0.00    -0.01   0.00  -0.01     0.09  -0.02   0.04
     6   6    -0.02  -0.04   0.04     0.01  -0.03   0.00     0.05   0.00  -0.01
     7   1    -0.06  -0.32   0.35    -0.03  -0.15   0.03    -0.03   0.08  -0.09
     8   1    -0.12  -0.29   0.29    -0.06   0.00   0.09     0.05   0.01   0.04
     9   6     0.02   0.02  -0.01     0.00  -0.02  -0.06    -0.05  -0.04   0.02
    10   1     0.15  -0.10  -0.05    -0.04  -0.05  -0.07    -0.09   0.12   0.07
    11   1    -0.04   0.03   0.08    -0.10   0.01   0.02    -0.04  -0.03  -0.12
    12   6    -0.02   0.07  -0.08     0.12   0.05   0.05     0.04  -0.05   0.04
    13   1    -0.04   0.06  -0.05     0.12   0.07   0.06     0.06   0.01   0.02
    14   6    -0.01   0.03  -0.01     0.00   0.05  -0.04     0.02   0.00   0.01
    15   6    -0.06  -0.05   0.01     0.02   0.02  -0.06     0.07   0.01   0.04
    16   6    -0.09  -0.06   0.22     0.03   0.03  -0.04    -0.06  -0.07   0.08
    17   1    -0.06  -0.12   0.26    -0.09   0.05  -0.09    -0.08  -0.13   0.11
    18   6     0.07  -0.06  -0.08     0.06  -0.04   0.06     0.08  -0.05   0.03
    19   8     0.04   0.05  -0.02     0.03   0.01   0.00     0.04   0.04  -0.03
    20   8     0.06  -0.03  -0.03     0.01  -0.01  -0.01    -0.02   0.02   0.00
    21   1     0.01  -0.04   0.01     0.01  -0.03   0.02     0.00   0.00   0.02
    22   8     0.02   0.02  -0.02    -0.04   0.05   0.01    -0.09   0.01  -0.07
    23   8     0.01   0.02   0.01     0.00   0.00   0.00    -0.02  -0.04  -0.03
    24   6     0.02  -0.01   0.00     0.00   0.00   0.00    -0.06   0.03   0.01
    25   1     0.01   0.00  -0.01    -0.01   0.00   0.00    -0.03   0.02   0.02
    26   1     0.03  -0.04   0.00     0.01  -0.01   0.00    -0.09   0.05   0.03
    27   1     0.01  -0.01  -0.02    -0.01   0.00   0.00    -0.03   0.02   0.01
    28   6     0.01   0.01  -0.07     0.02  -0.08   0.03    -0.02   0.10   0.07
    29   1     0.04   0.06  -0.05     0.10   0.17   0.24    -0.13  -0.23  -0.18
    30   1     0.05   0.06  -0.12    -0.21   0.04  -0.17     0.24  -0.05   0.32
    31   6     0.03   0.04   0.07    -0.01  -0.06   0.02     0.00   0.05  -0.05
    32   1     0.05   0.09   0.12    -0.34   0.01   0.06     0.31  -0.06  -0.14
    33   1     0.05   0.07   0.05     0.14   0.18  -0.14    -0.18  -0.23   0.12
    34   7     0.03  -0.03   0.03    -0.02   0.02   0.02     0.01   0.00  -0.05
    35   6    -0.03  -0.03   0.00    -0.01   0.00   0.01    -0.02  -0.02  -0.02
    36   1    -0.01  -0.01  -0.02     0.00  -0.03   0.03    -0.08  -0.05   0.00
    37   1    -0.07  -0.06  -0.03     0.05   0.02   0.03     0.02   0.02   0.02
    38   1    -0.02  -0.02  -0.02    -0.05  -0.06   0.02     0.00   0.00   0.02
    39   6    -0.05   0.02   0.06    -0.11   0.00  -0.05    -0.09   0.00  -0.07
    40   1     0.01  -0.19  -0.08     0.08  -0.17  -0.33     0.04  -0.23  -0.30
    41   1     0.07   0.02   0.22     0.15   0.04   0.24     0.14   0.06   0.18
    42   6    -0.04   0.02  -0.07    -0.07  -0.04   0.07    -0.04   0.02   0.01
    43   1    -0.24   0.04  -0.12     0.20  -0.27   0.00     0.08  -0.03   0.01
    44   1     0.14   0.04   0.17     0.02   0.27  -0.12     0.09   0.18   0.03
                    46                     47                     48
                     A                      A                      A
 Frequencies --   903.0028               952.0997               954.1614
 Red. masses --     4.2026                 2.7476                 1.3984
 Frc consts  --     2.0191                 1.4674                 0.7501
 IR Inten    --    19.1880                12.8302                 1.1522
  Atom  AN      X      Y      Z        X      Y      Z        X      Y      Z
     1   6    -0.06   0.07   0.02     0.00   0.00   0.04     0.02   0.08  -0.07
     2   6    -0.01  -0.02  -0.02     0.00   0.07   0.02    -0.02  -0.06   0.08
     3   6     0.04   0.01   0.03    -0.06  -0.02  -0.06    -0.01  -0.02   0.00
     4   6     0.16  -0.05   0.04     0.03  -0.07   0.00     0.02   0.01  -0.02
     5   6     0.08  -0.03   0.01     0.04  -0.03  -0.02     0.02  -0.01   0.02
     6   6     0.03   0.01   0.02     0.05  -0.02  -0.01     0.01  -0.01   0.01
     7   1    -0.06   0.02   0.12    -0.03   0.10  -0.20    -0.11  -0.42   0.50
     8   1     0.05  -0.03  -0.02     0.06  -0.11   0.21     0.16   0.45  -0.48
     9   6     0.03   0.00  -0.04    -0.06   0.04   0.07    -0.01   0.04  -0.02
    10   1     0.13  -0.12  -0.08    -0.20   0.12   0.10    -0.11  -0.07  -0.06
    11   1     0.18  -0.05   0.04    -0.26   0.11   0.02    -0.04   0.03   0.13
    12   6    -0.16   0.00  -0.08     0.17  -0.01  -0.02     0.04  -0.01   0.02
    13   1    -0.21  -0.02   0.01     0.25  -0.20  -0.18     0.05  -0.04   0.01
    14   6     0.01   0.00  -0.02    -0.06  -0.03  -0.09    -0.02  -0.03  -0.01
    15   6     0.16   0.05   0.01     0.01   0.01  -0.06    -0.01   0.01   0.00
    16   6     0.10   0.21   0.11    -0.05   0.10   0.05    -0.03   0.00   0.01
    17   1     0.40   0.30   0.14     0.01   0.03   0.12     0.01   0.00   0.02
    18   6    -0.03  -0.04  -0.06    -0.07   0.05  -0.09    -0.01   0.01  -0.01
    19   8    -0.04  -0.02   0.03    -0.03  -0.03   0.02    -0.01   0.00   0.00
    20   8    -0.01   0.00  -0.01    -0.01   0.01   0.00    -0.01   0.00   0.00
    21   1    -0.04   0.01   0.00     0.27  -0.04  -0.07     0.10  -0.02  -0.02
    22   8    -0.18  -0.08  -0.11     0.05  -0.02   0.03     0.01  -0.01   0.00
    23   8    -0.01  -0.04  -0.03     0.00  -0.03  -0.02     0.00   0.00  -0.01
    24   6    -0.06   0.02   0.01    -0.04   0.02   0.01    -0.01   0.01   0.00
    25   1    -0.02   0.02   0.02    -0.03   0.01   0.01    -0.02   0.01   0.00
    26   1    -0.09   0.05   0.03    -0.05   0.03   0.01    -0.02   0.00   0.02
    27   1    -0.02   0.02   0.01    -0.03   0.02   0.01     0.00   0.00  -0.01
    28   6     0.02  -0.08  -0.05     0.03   0.01   0.04    -0.01   0.01   0.01
    29   1    -0.02   0.08   0.25     0.06   0.04   0.02     0.00  -0.01  -0.02
    30   1    -0.17   0.06  -0.26     0.07   0.05   0.01    -0.01  -0.02   0.04
    31   6    -0.06  -0.04   0.05    -0.04  -0.02   0.04     0.01   0.00  -0.01
    32   1    -0.16  -0.02   0.07    -0.12  -0.04   0.01     0.01   0.00  -0.01
    33   1     0.01   0.06   0.00    -0.01   0.02   0.00     0.00   0.00  -0.01
    34   7     0.00  -0.01   0.05     0.02   0.01  -0.03    -0.01   0.01   0.00
    35   6     0.04   0.03   0.02    -0.03  -0.02  -0.02     0.00   0.00   0.00
    36   1     0.09   0.09  -0.01    -0.11  -0.11   0.03     0.00  -0.01   0.00
    37   1    -0.05  -0.02  -0.03     0.08   0.05   0.05     0.02   0.00   0.00
    38   1     0.06   0.07  -0.03    -0.04  -0.05   0.06    -0.01  -0.02   0.00
    39   6    -0.01   0.05   0.02     0.01   0.06   0.10     0.00   0.00   0.00
    40   1     0.08   0.02  -0.10     0.14   0.25  -0.02     0.02   0.03   0.00
    41   1     0.07   0.04   0.13     0.00  -0.01   0.14     0.00   0.00   0.00
    42   6     0.02  -0.03   0.00     0.06  -0.07  -0.04     0.02   0.01   0.00
    43   1    -0.02  -0.02  -0.01    -0.28  -0.03  -0.12    -0.02   0.03   0.00
    44   1     0.14   0.02   0.11     0.16  -0.15   0.19     0.04   0.00   0.04
                    49                     50                     51
                     A                      A                      A
 Frequencies --   968.7992               979.5742               991.3292
 Red. masses --     3.1596                 2.5128                 2.4180
 Frc consts  --     1.7472                 1.4207                 1.4000
 IR Inten    --    40.1277                13.6544                17.4178
  Atom  AN      X      Y      Z        X      Y      Z        X      Y      Z
     1   6    -0.06   0.04   0.03     0.04  -0.01  -0.04     0.01   0.00  -0.01
     2   6     0.00  -0.03  -0.03    -0.01  -0.01   0.07     0.00  -0.03   0.01
     3   6     0.04   0.01   0.00     0.00   0.06  -0.06     0.01   0.03  -0.02
     4   6     0.06   0.01   0.04    -0.06  -0.04  -0.01     0.01   0.02   0.00
     5   6     0.10   0.02   0.02    -0.08  -0.01  -0.02     0.01   0.01   0.02
     6   6     0.04   0.00   0.01    -0.04   0.00  -0.01     0.00   0.00   0.00
     7   1    -0.04   0.07   0.04    -0.01  -0.15   0.09     0.01  -0.03   0.06
     8   1     0.06  -0.02  -0.04     0.00   0.26  -0.22     0.02   0.09  -0.12
     9   6     0.01  -0.08  -0.04     0.00  -0.08   0.12    -0.04  -0.04   0.05
    10   1     0.05   0.04   0.00     0.04   0.29   0.25     0.00   0.16   0.12
    11   1     0.12  -0.11  -0.19     0.16  -0.09  -0.32    -0.03  -0.02  -0.17
    12   6    -0.06   0.00   0.04    -0.08  -0.04  -0.04     0.01   0.02  -0.05
    13   1    -0.12   0.02   0.14    -0.03  -0.06  -0.11     0.02   0.03  -0.06
    14   6    -0.02   0.18  -0.03     0.02   0.12   0.03     0.08   0.01  -0.08
    15   6    -0.07   0.12  -0.04     0.09  -0.04  -0.07    -0.03  -0.01   0.04
    16   6    -0.10  -0.09  -0.06     0.05   0.02   0.02     0.02  -0.04   0.03
    17   1    -0.07  -0.22   0.03    -0.15  -0.07   0.01     0.06   0.03   0.00
    18   6    -0.02   0.07   0.01    -0.01   0.00   0.01     0.04  -0.02  -0.03
    19   8     0.01  -0.01  -0.01    -0.01  -0.01   0.00     0.05   0.02   0.01
    20   8     0.11  -0.05  -0.03     0.05  -0.01  -0.02    -0.07   0.02   0.05
    21   1    -0.29   0.04   0.04    -0.33   0.08   0.05     0.03   0.03   0.00
    22   8     0.05  -0.06  -0.01    -0.01   0.04   0.02    -0.03   0.01  -0.02
    23   8     0.01  -0.03  -0.02    -0.01   0.03   0.02     0.00   0.00   0.00
    24   6    -0.05   0.03   0.01     0.05  -0.02  -0.01    -0.01   0.00   0.00
    25   1    -0.03   0.02   0.01     0.03  -0.01  -0.01    -0.01   0.00   0.00
    26   1    -0.06   0.03   0.02     0.05  -0.03  -0.01    -0.01   0.00   0.00
    27   1    -0.03   0.02   0.01     0.03  -0.02  -0.01     0.00   0.00   0.00
    28   6    -0.06   0.00   0.06     0.07   0.02   0.05    -0.03  -0.02  -0.02
    29   1     0.12   0.08  -0.14     0.00  -0.03   0.10    -0.02   0.00  -0.03
    30   1    -0.20  -0.19   0.24     0.22   0.16  -0.07    -0.06  -0.04   0.00
    31   6     0.07  -0.05  -0.04    -0.09  -0.01   0.03     0.05   0.02   0.01
    32   1    -0.21   0.05   0.03    -0.04  -0.12  -0.09     0.06   0.05   0.04
    33   1     0.18   0.13  -0.21    -0.15  -0.10   0.07     0.06   0.04   0.01
    34   7    -0.04   0.01   0.04     0.03  -0.01  -0.05     0.01   0.00   0.02
    35   6     0.01   0.02   0.02     0.02   0.00  -0.02    -0.02  -0.01   0.00
    36   1     0.13   0.08  -0.01    -0.13  -0.06   0.00     0.02   0.01  -0.01
    37   1    -0.02  -0.04  -0.03     0.02   0.06   0.04    -0.04  -0.04  -0.02
    38   1    -0.02  -0.03  -0.05     0.07   0.09   0.06    -0.02  -0.03  -0.02
    39   6    -0.04   0.05   0.08    -0.03   0.05   0.03     0.13   0.10   0.03
    40   1     0.10   0.13  -0.07     0.04  -0.03  -0.08     0.03   0.26   0.19
    41   1    -0.06  -0.15   0.25     0.00  -0.07   0.18     0.06   0.31  -0.26
    42   6     0.02  -0.09  -0.02     0.00  -0.05  -0.04    -0.16  -0.13   0.02
    43   1    -0.20  -0.07  -0.08    -0.09   0.02  -0.01    -0.12  -0.49  -0.24
    44   1     0.02  -0.17   0.06     0.02  -0.12   0.06    -0.23   0.08  -0.31
                    52                     53                     54
                     A                      A                      A
 Frequencies --  1017.5373              1036.0420              1049.6145
 Red. masses --     2.2516                 2.6529                 3.1904
 Frc consts  --     1.3735                 1.6778                 2.0709
 IR Inten    --     5.8240                 1.0886                23.6625
  Atom  AN      X      Y      Z        X      Y      Z        X      Y      Z
     1   6     0.01  -0.01  -0.01     0.00  -0.01   0.00     0.04  -0.03  -0.02
     2   6     0.00   0.04   0.02     0.01   0.01  -0.02     0.01   0.00  -0.03
     3   6    -0.04  -0.04   0.00     0.02  -0.02   0.07    -0.03  -0.03   0.07
     4   6    -0.02  -0.01  -0.06    -0.01   0.00   0.01     0.00   0.02   0.01
     5   6    -0.04  -0.02  -0.01    -0.04   0.00  -0.02     0.01   0.04   0.03
     6   6    -0.01  -0.01  -0.01    -0.06   0.00  -0.01    -0.01   0.02   0.02
     7   1    -0.03  -0.05  -0.05     0.05   0.05   0.02     0.08   0.01   0.01
     8   1     0.00   0.00   0.07    -0.10  -0.07   0.07    -0.08  -0.08   0.05
     9   6     0.04   0.06  -0.02     0.06   0.03  -0.10    -0.05   0.12  -0.06
    10   1     0.00  -0.15  -0.10    -0.01  -0.22  -0.19    -0.32  -0.17  -0.17
    11   1     0.01   0.05   0.20     0.20  -0.04   0.23    -0.04   0.08   0.33
    12   6     0.00  -0.01   0.01    -0.06  -0.02   0.16     0.05  -0.14   0.00
    13   1     0.00  -0.19  -0.01    -0.15   0.11   0.32     0.06  -0.36  -0.06
    14   6    -0.06   0.05   0.01     0.02  -0.06  -0.01    -0.06   0.06   0.00
    15   6     0.07  -0.09   0.07     0.09   0.02  -0.06     0.00   0.04  -0.04
    16   6     0.03   0.04  -0.03    -0.10   0.01   0.03     0.19  -0.16   0.05
    17   1    -0.04   0.07  -0.07    -0.21  -0.14   0.09     0.17  -0.20   0.06
    18   6    -0.03   0.05   0.00    -0.01   0.01  -0.06     0.02  -0.03   0.03
    19   8     0.00  -0.01   0.01     0.01   0.00   0.00     0.00   0.00   0.00
    20   8     0.05  -0.02  -0.02    -0.04   0.01   0.01     0.04  -0.01  -0.01
    21   1    -0.11   0.01   0.01     0.03   0.00   0.00    -0.06   0.02  -0.01
    22   8     0.00   0.03   0.03     0.06  -0.04   0.00    -0.13   0.08  -0.02
    23   8    -0.01   0.01   0.01    -0.02   0.03   0.02     0.00   0.00   0.00
    24   6     0.02  -0.01   0.00     0.06  -0.03  -0.02     0.00   0.00   0.00
    25   1     0.01  -0.01   0.00     0.05  -0.02  -0.02     0.01   0.00   0.00
    26   1     0.02  -0.01  -0.01     0.05  -0.02  -0.01    -0.01   0.01   0.00
    27   1     0.01  -0.01   0.00     0.05  -0.03  -0.01     0.01   0.00   0.00
    28   6    -0.06  -0.05   0.02     0.08   0.06   0.05     0.04   0.04   0.02
    29   1    -0.30  -0.22   0.17     0.04  -0.03   0.01     0.08   0.04  -0.04
    30   1    -0.11  -0.07   0.02     0.17   0.08   0.05     0.09   0.04   0.04
    31   6     0.08   0.09  -0.11    -0.08  -0.04  -0.05    -0.05  -0.04  -0.01
    32   1     0.45   0.05  -0.11    -0.07  -0.12  -0.14    -0.14  -0.07  -0.04
    33   1    -0.07  -0.16   0.16    -0.14  -0.12  -0.06    -0.03  -0.01  -0.05
    34   7     0.00   0.00   0.07    -0.03   0.01  -0.03    -0.04   0.00  -0.01
    35   6    -0.03  -0.02   0.04     0.03   0.02  -0.01     0.03   0.03   0.00
    36   1     0.20   0.16  -0.05    -0.07  -0.04   0.02     0.01   0.00   0.01
    37   1    -0.19  -0.17  -0.11     0.09   0.09   0.05     0.06   0.04   0.01
    38   1    -0.02  -0.01  -0.12     0.04   0.05   0.06     0.01   0.01   0.02
    39   6    -0.03   0.08  -0.01     0.04   0.08  -0.01     0.05   0.04   0.07
    40   1     0.14   0.18  -0.20     0.11   0.20  -0.06     0.01   0.16   0.15
    41   1     0.03  -0.01   0.15     0.13   0.26  -0.08    -0.12  -0.12   0.00
    42   6     0.00  -0.09   0.00    -0.03  -0.07   0.01    -0.03   0.01  -0.08
    43   1    -0.05  -0.09  -0.02    -0.13  -0.25  -0.16    -0.16   0.10  -0.06
    44   1     0.00  -0.08  -0.01     0.11   0.10   0.03    -0.24  -0.21  -0.13
                    55                     56                     57
                     A                      A                      A
 Frequencies --  1060.7235              1079.2382              1082.4610
 Red. masses --     2.8499                 2.9976                 3.0676
 Frc consts  --     1.8892                 2.0571                 2.1177
 IR Inten    --     3.1645                47.3150                68.7603
  Atom  AN      X      Y      Z        X      Y      Z        X      Y      Z
     1   6    -0.02   0.03   0.02    -0.04   0.01   0.00    -0.02  -0.01  -0.02
     2   6    -0.01   0.06   0.04    -0.01   0.01   0.01    -0.01   0.06   0.06
     3   6    -0.07  -0.08  -0.07     0.01  -0.02  -0.02     0.00  -0.01  -0.06
     4   6    -0.02  -0.10  -0.07    -0.02   0.01  -0.02    -0.01  -0.06  -0.06
     5   6     0.00  -0.07  -0.05     0.03  -0.01   0.01    -0.02  -0.02  -0.01
     6   6     0.10  -0.03  -0.01     0.07  -0.01   0.01     0.01  -0.01  -0.01
     7   1    -0.19  -0.12  -0.15    -0.12  -0.07  -0.07    -0.14  -0.13  -0.13
     8   1     0.21  -0.01   0.10     0.05   0.01   0.00     0.02   0.09   0.03
     9   6     0.09   0.08   0.04     0.07  -0.07  -0.03     0.10  -0.06   0.01
    10   1     0.05  -0.12  -0.03     0.12  -0.01  -0.01     0.31   0.01   0.04
    11   1     0.14   0.05   0.22     0.03  -0.05  -0.07     0.09  -0.04  -0.11
    12   6    -0.08  -0.05  -0.03    -0.03   0.05   0.16    -0.06   0.13   0.10
    13   1     0.00  -0.23  -0.17    -0.06   0.06   0.21    -0.10   0.24   0.19
    14   6     0.01   0.04   0.05    -0.14   0.01   0.07     0.01  -0.07  -0.07
    15   6    -0.02   0.03  -0.04    -0.13  -0.11   0.10     0.01  -0.03  -0.11
    16   6    -0.08   0.08   0.05     0.05   0.01   0.01     0.17  -0.03   0.06
    17   1    -0.23   0.16  -0.06     0.27   0.22  -0.04     0.05  -0.14   0.09
    18   6     0.06  -0.09   0.01    -0.01   0.02  -0.02    -0.02   0.00  -0.01
    19   8     0.02   0.02   0.00     0.01   0.00   0.01    -0.03  -0.02   0.01
    20   8     0.03   0.00   0.01     0.08  -0.04  -0.04    -0.05  -0.01   0.00
    21   1    -0.31   0.07   0.07    -0.02  -0.03  -0.01     0.35  -0.09  -0.08
    22   8     0.05   0.05   0.03    -0.02   0.03   0.01    -0.07   0.09   0.02
    23   8     0.03  -0.04  -0.03     0.06  -0.05  -0.03    -0.01   0.00   0.00
    24   6    -0.07   0.04   0.03    -0.08   0.05   0.03     0.01   0.00   0.00
    25   1    -0.08   0.03   0.02    -0.09   0.03   0.02    -0.01   0.00   0.00
    26   1    -0.04   0.02   0.01    -0.04   0.01   0.00     0.02  -0.01  -0.01
    27   1    -0.08   0.04   0.01    -0.08   0.04   0.01    -0.01   0.00   0.00
    28   6     0.00   0.05   0.02     0.06   0.01  -0.07    -0.10   0.05   0.07
    29   1     0.09   0.05  -0.13     0.03   0.05   0.02    -0.04  -0.09  -0.22
    30   1     0.03  -0.04   0.13     0.16   0.14  -0.19     0.00  -0.13   0.30
    31   6    -0.01  -0.05  -0.01    -0.03   0.04   0.03     0.09  -0.04  -0.03
    32   1    -0.16  -0.02   0.02     0.06   0.02   0.01    -0.12   0.05   0.04
    33   1     0.02   0.01  -0.13    -0.05   0.00   0.07     0.12   0.04  -0.25
    34   7    -0.04  -0.02   0.01     0.03   0.02  -0.07     0.00   0.02   0.02
    35   6     0.05   0.04   0.03    -0.01  -0.02  -0.08    -0.03   0.00   0.01
    36   1     0.12   0.10  -0.01    -0.35  -0.25   0.03     0.09   0.02   0.01
    37   1    -0.04  -0.03  -0.04     0.21   0.21   0.14     0.03  -0.02  -0.01
    38   1     0.04   0.04  -0.04     0.03   0.05   0.17    -0.09  -0.10  -0.04
    39   6     0.07  -0.03  -0.01     0.02   0.05  -0.04     0.01  -0.02   0.05
    40   1    -0.13  -0.09   0.23     0.11   0.30  -0.09     0.00   0.00   0.07
    41   1    -0.03   0.07  -0.22    -0.03  -0.02  -0.03    -0.02   0.00   0.00
    42   6    -0.08   0.04   0.01    -0.02  -0.03   0.01     0.04   0.04  -0.05
    43   1     0.12  -0.05   0.02     0.03  -0.07   0.00    -0.17   0.09  -0.08
    44   1    -0.16   0.08  -0.16    -0.15  -0.04  -0.15     0.10  -0.04   0.12
                    58                     59                     60
                     A                      A                      A
 Frequencies --  1113.7832              1118.0097              1128.4148
 Red. masses --     3.1642                 2.4141                 3.2587
 Frc consts  --     2.3127                 1.7778                 2.4447
 IR Inten    --    28.2459                21.7286                 9.2097
  Atom  AN      X      Y      Z        X      Y      Z        X      Y      Z
     1   6     0.00   0.00   0.00     0.01  -0.01   0.00     0.03  -0.01   0.01
     2   6     0.00  -0.02   0.00     0.00   0.02   0.02    -0.01  -0.06  -0.06
     3   6    -0.01   0.01  -0.04    -0.02  -0.02   0.01    -0.04   0.00   0.02
     4   6    -0.04   0.01  -0.01     0.04  -0.01  -0.04    -0.14   0.03   0.00
     5   6     0.00  -0.01  -0.01     0.00   0.00   0.01    -0.04  -0.02  -0.03
     6   6     0.02   0.00   0.00    -0.03  -0.01  -0.01     0.08   0.04   0.05
     7   1    -0.02  -0.02  -0.02     0.01  -0.01   0.00     0.07   0.03   0.04
     8   1     0.06   0.01  -0.03     0.02   0.01   0.03    -0.07  -0.07  -0.06
     9   6     0.01  -0.03   0.03    -0.01   0.04   0.01     0.01   0.06   0.02
    10   1     0.23   0.02   0.05    -0.07  -0.04  -0.02    -0.04  -0.04  -0.02
    11   1    -0.18   0.05  -0.10     0.05   0.02   0.11     0.25  -0.03   0.14
    12   6     0.02   0.09  -0.08    -0.02  -0.07  -0.03    -0.04  -0.07  -0.01
    13   1     0.08   0.17  -0.15     0.03  -0.05  -0.10    -0.04   0.11   0.02
    14   6    -0.04  -0.09   0.07     0.06  -0.03   0.08     0.13  -0.04   0.00
    15   6     0.02   0.03   0.16    -0.02  -0.09   0.07     0.00   0.06  -0.02
    16   6     0.01  -0.09  -0.03     0.02   0.02  -0.03     0.07  -0.05  -0.04
    17   1    -0.04  -0.11  -0.03     0.08   0.02  -0.01    -0.18  -0.29   0.03
    18   6    -0.01   0.05   0.02    -0.03   0.06   0.00    -0.04   0.07   0.01
    19   8     0.01   0.00  -0.01     0.00  -0.01   0.00    -0.02  -0.02   0.00
    20   8    -0.01  -0.01  -0.02     0.00   0.02   0.00    -0.05   0.02   0.02
    21   1     0.32  -0.09  -0.07    -0.22   0.06   0.06     0.01   0.01   0.02
    22   8    -0.01   0.03   0.02    -0.01   0.00   0.01     0.00   0.04   0.03
    23   8     0.02  -0.02  -0.01    -0.05   0.03   0.02     0.15  -0.10  -0.05
    24   6    -0.03   0.02   0.01     0.05  -0.03  -0.02    -0.16   0.10   0.06
    25   1    -0.03   0.01   0.01     0.05  -0.01  -0.02    -0.13   0.05   0.05
    26   1    -0.01   0.00   0.00     0.02   0.00   0.00    -0.08   0.02   0.01
    27   1    -0.03   0.01   0.00     0.05  -0.03  -0.01    -0.13   0.08   0.02
    28   6     0.14   0.10  -0.07    -0.10   0.07  -0.05    -0.02  -0.06   0.00
    29   1     0.15   0.09  -0.09    -0.01  -0.02  -0.30    -0.01   0.02   0.08
    30   1     0.11   0.03   0.01     0.09  -0.07   0.15    -0.11  -0.02  -0.07
    31   6    -0.12  -0.12  -0.07     0.09  -0.04   0.11     0.01   0.06   0.04
    32   1    -0.11   0.00   0.06    -0.16   0.20   0.34     0.08  -0.01  -0.03
    33   1    -0.14  -0.11  -0.17     0.19   0.16  -0.25     0.03   0.05   0.15
    34   7    -0.09  -0.08   0.06    -0.06  -0.04  -0.06     0.02   0.01  -0.02
    35   6     0.07   0.06   0.10     0.05   0.07  -0.05     0.01  -0.02  -0.02
    36   1     0.36   0.27   0.00    -0.05  -0.12   0.06    -0.15  -0.06  -0.02
    37   1    -0.17  -0.14  -0.10     0.31   0.18   0.07    -0.02   0.04   0.03
    38   1     0.04   0.02  -0.14    -0.08  -0.12   0.09     0.08   0.10   0.05
    39   6    -0.03   0.07  -0.04    -0.04   0.06  -0.05    -0.04   0.03  -0.02
    40   1     0.11   0.09  -0.21     0.05  -0.07  -0.20    -0.03  -0.25  -0.09
    41   1     0.09   0.10   0.09     0.15   0.18   0.08     0.19   0.27   0.04
    42   6     0.02  -0.05  -0.03     0.02  -0.07   0.01     0.04  -0.06  -0.02
    43   1    -0.06   0.01  -0.01     0.03  -0.05   0.02    -0.12  -0.04  -0.06
    44   1     0.05  -0.07   0.03     0.17   0.02   0.11     0.36   0.07   0.29
                    61                     62                     63
                     A                      A                      A
 Frequencies --  1138.6864              1143.2718              1161.8228
 Red. masses --     3.5226                 2.3361                 1.7400
 Frc consts  --     2.6910                 1.7990                 1.3838
 IR Inten    --    11.9621                69.2164                38.6023
  Atom  AN      X      Y      Z        X      Y      Z        X      Y      Z
     1   6    -0.02   0.01   0.00    -0.02   0.02   0.01     0.05  -0.01   0.00
     2   6     0.01   0.02   0.03     0.01   0.01   0.01    -0.03  -0.03  -0.03
     3   6    -0.04  -0.03  -0.06     0.00  -0.01  -0.01    -0.01   0.03   0.01
     4   6     0.00  -0.03  -0.02     0.01  -0.01   0.00    -0.04   0.01   0.01
     5   6     0.00  -0.03  -0.02     0.00  -0.04  -0.03    -0.04   0.00  -0.01
     6   6     0.00  -0.02  -0.02     0.01  -0.02  -0.02     0.00   0.04   0.03
     7   1    -0.09  -0.05  -0.07    -0.06   0.00  -0.02     0.17   0.09   0.11
     8   1     0.23  -0.01   0.04     0.16  -0.02   0.02    -0.26   0.01  -0.06
     9   6     0.05   0.01   0.03     0.02   0.01   0.01     0.00  -0.02   0.00
    10   1     0.08  -0.02   0.02     0.05  -0.01   0.01     0.08   0.00   0.01
    11   1     0.01   0.02   0.00     0.09  -0.01   0.03    -0.02  -0.01  -0.05
    12   6    -0.05   0.01  -0.01    -0.04   0.00   0.00     0.01   0.02   0.00
    13   1    -0.01  -0.17  -0.11    -0.05   0.08   0.04    -0.02  -0.05   0.04
    14   6    -0.05   0.04  -0.05    -0.01  -0.08   0.03    -0.05   0.01  -0.02
    15   6     0.14   0.19   0.13     0.06   0.11   0.04     0.12   0.00   0.00
    16   6    -0.01  -0.18   0.03    -0.04   0.00  -0.05    -0.03   0.01   0.02
    17   1    -0.10  -0.20   0.01    -0.26   0.02  -0.14    -0.20   0.02  -0.04
    18   6    -0.06   0.07  -0.13     0.07  -0.07   0.14     0.01  -0.03  -0.02
    19   8     0.01   0.00   0.01     0.01   0.01  -0.02     0.00   0.01   0.00
    20   8     0.01  -0.01   0.00    -0.02  -0.01  -0.02     0.00  -0.01  -0.01
    21   1     0.02  -0.02   0.01     0.37  -0.09  -0.08     0.05  -0.02  -0.02
    22   8    -0.02   0.07   0.03     0.01   0.01   0.00     0.01  -0.02  -0.01
    23   8    -0.05   0.03   0.01    -0.03   0.02   0.01     0.07  -0.03  -0.02
    24   6     0.05  -0.03  -0.02     0.03  -0.02  -0.01    -0.06   0.03   0.02
    25   1     0.03  -0.01  -0.01     0.02  -0.01  -0.01    -0.02   0.02   0.02
    26   1     0.03  -0.01   0.00     0.01   0.00   0.00    -0.04   0.02   0.01
    27   1     0.03  -0.02  -0.01     0.02  -0.01   0.00    -0.01   0.02   0.01
    28   6     0.00  -0.05  -0.05    -0.03  -0.05  -0.03    -0.02   0.01   0.00
    29   1    -0.03   0.03   0.12    -0.05   0.01   0.09    -0.18  -0.15   0.07
    30   1    -0.26  -0.13  -0.02    -0.25  -0.12   0.00     0.04   0.00   0.02
    31   6    -0.02   0.03   0.07     0.01   0.04   0.05     0.03  -0.01   0.02
    32   1     0.07   0.10   0.14     0.10   0.09   0.11     0.07   0.12   0.17
    33   1     0.03   0.07   0.11     0.04   0.07   0.11    -0.03  -0.07  -0.14
    34   7     0.01   0.00  -0.01     0.01   0.00  -0.01    -0.01  -0.06   0.00
    35   6     0.02  -0.01  -0.05     0.01  -0.01  -0.05    -0.03   0.10  -0.03
    36   1    -0.26  -0.15   0.00    -0.21  -0.14   0.01     0.22  -0.06   0.09
    37   1     0.07   0.13   0.08     0.10   0.13   0.08     0.42   0.11   0.02
    38   1     0.09   0.10   0.12     0.05   0.06   0.11    -0.30  -0.37   0.01
    39   6     0.00  -0.13  -0.04    -0.01   0.12   0.06     0.01  -0.02   0.01
    40   1     0.08   0.30  -0.02     0.04  -0.03  -0.05     0.06   0.18   0.00
    41   1    -0.08  -0.11  -0.16    -0.01  -0.03   0.20    -0.10  -0.17   0.01
    42   6     0.04   0.05   0.13    -0.03  -0.03  -0.13    -0.01   0.04   0.02
    43   1    -0.02  -0.25  -0.12    -0.05   0.25   0.08     0.05   0.01   0.02
    44   1     0.10   0.26  -0.01    -0.28  -0.35  -0.14    -0.18  -0.04  -0.14
                    64                     65                     66
                     A                      A                      A
 Frequencies --  1182.7339              1187.6563              1194.1859
 Red. masses --     1.6774                 2.6266                 1.2659
 Frc consts  --     1.3825                 2.1829                 1.0637
 IR Inten    --    20.3807                13.2157                 0.7018
  Atom  AN      X      Y      Z        X      Y      Z        X      Y      Z
     1   6     0.06  -0.02   0.00    -0.04   0.01   0.00     0.00   0.00   0.00
     2   6    -0.04  -0.01  -0.01     0.02   0.01   0.02     0.00   0.00   0.00
     3   6    -0.01   0.02  -0.01     0.04   0.02  -0.01     0.00   0.00   0.00
     4   6     0.01  -0.01   0.00     0.00   0.00   0.04     0.00   0.00   0.00
     5   6    -0.02   0.02   0.01     0.03   0.01   0.01     0.00   0.00   0.00
     6   6    -0.01   0.04   0.03     0.00  -0.02  -0.02     0.00   0.00   0.00
     7   1     0.17   0.08   0.11    -0.11  -0.04  -0.07     0.01   0.02  -0.01
     8   1    -0.35   0.05  -0.05     0.14   0.00   0.02     0.00   0.00   0.00
     9   6     0.00  -0.02   0.00    -0.02  -0.03   0.00     0.00   0.00   0.00
    10   1     0.08   0.00   0.01     0.12   0.00   0.02     0.01   0.00   0.00
    11   1    -0.16   0.04  -0.04    -0.34   0.07  -0.06    -0.01   0.00   0.00
    12   6     0.02   0.02   0.00     0.02   0.01  -0.02     0.00   0.00   0.00
    13   1     0.11   0.08  -0.15     0.09   0.10  -0.11     0.00   0.00   0.00
    14   6    -0.06  -0.04   0.08    -0.12  -0.09   0.20     0.00   0.00   0.01
    15   6     0.06   0.00  -0.05    -0.03   0.10  -0.15     0.00   0.00   0.00
    16   6     0.00   0.02   0.02     0.04   0.00   0.00     0.00   0.00   0.00
    17   1    -0.09  -0.05   0.04    -0.06  -0.31   0.17     0.00  -0.01   0.01
    18   6     0.00  -0.02  -0.03     0.00  -0.01  -0.02     0.00   0.00   0.00
    19   8     0.00   0.00   0.00    -0.01   0.00   0.00     0.00   0.00   0.00
    20   8     0.02   0.00  -0.01     0.05   0.00  -0.02     0.00   0.00   0.00
    21   1    -0.03   0.00   0.00    -0.23   0.04   0.06    -0.01   0.00   0.00
    22   8     0.01  -0.02  -0.01    -0.01   0.00   0.00     0.00   0.00   0.00
    23   8     0.03  -0.01   0.00    -0.02   0.01   0.01     0.01   0.04  -0.04
    24   6    -0.03   0.00   0.00     0.02   0.00  -0.01    -0.02  -0.09   0.10
    25   1     0.03   0.02   0.01     0.01  -0.04  -0.01    -0.47   0.46   0.07
    26   1    -0.06   0.04   0.02     0.05  -0.04  -0.01     0.01   0.18  -0.19
    27   1     0.05   0.00   0.01    -0.06   0.01   0.01     0.55  -0.22  -0.34
    28   6    -0.06   0.02   0.01    -0.02  -0.07   0.04     0.00   0.00   0.00
    29   1    -0.05  -0.04  -0.10    -0.04  -0.01   0.14     0.00   0.00   0.01
    30   1    -0.04  -0.08   0.12    -0.13  -0.01  -0.05    -0.01   0.00   0.00
    31   6     0.05  -0.02   0.03     0.01   0.08   0.02     0.00   0.00   0.00
    32   1    -0.09   0.06   0.10     0.14   0.00  -0.04     0.00   0.00  -0.01
    33   1     0.12   0.10  -0.04    -0.06  -0.04   0.15     0.00   0.00   0.01
    34   7    -0.05   0.03  -0.01     0.01  -0.06  -0.02     0.00   0.00   0.00
    35   6     0.07  -0.08   0.01    -0.01   0.06   0.01     0.00   0.00   0.00
    36   1    -0.28   0.03  -0.08     0.20   0.04   0.04     0.01   0.00   0.00
    37   1    -0.37  -0.05   0.00     0.16  -0.01  -0.03     0.01   0.00   0.00
    38   1     0.34   0.39   0.03    -0.16  -0.20  -0.06    -0.01  -0.01   0.00
    39   6     0.01   0.01  -0.02     0.06   0.03  -0.06     0.00   0.00   0.00
    40   1     0.08   0.21  -0.06    -0.01   0.03   0.02     0.00  -0.01   0.00
    41   1    -0.02  -0.04  -0.02     0.14   0.30  -0.21     0.01   0.02  -0.01
    42   6    -0.01   0.01   0.01    -0.03  -0.02  -0.02     0.00   0.00   0.00
    43   1     0.06   0.00   0.03    -0.02  -0.05  -0.04     0.00   0.00   0.00
    44   1    -0.12  -0.02  -0.11     0.18   0.14   0.11     0.01   0.01   0.01
                    67                     68                     69
                     A                      A                      A
 Frequencies --  1210.9263              1213.0720              1223.1185
 Red. masses --     2.1185                 1.5156                 1.9235
 Frc consts  --     1.8302                 1.3140                 1.6955
 IR Inten    --     8.6569                 2.6493                32.6845
  Atom  AN      X      Y      Z        X      Y      Z        X      Y      Z
     1   6     0.07  -0.01   0.01    -0.06   0.01   0.00     0.02  -0.01  -0.01
     2   6    -0.05   0.00  -0.02     0.05   0.00   0.00    -0.01   0.00   0.00
     3   6    -0.08  -0.02  -0.02     0.04   0.00   0.04    -0.04  -0.02   0.00
     4   6     0.03  -0.05  -0.03    -0.04   0.03   0.02     0.01  -0.04  -0.02
     5   6     0.02  -0.01  -0.01    -0.02  -0.01  -0.01     0.02   0.01   0.01
     6   6     0.02   0.03   0.03    -0.01  -0.03  -0.03     0.02   0.02   0.02
     7   1     0.17   0.07   0.10    -0.14  -0.06  -0.08    -0.02  -0.06  -0.05
     8   1    -0.20   0.01  -0.03     0.31  -0.06   0.04     0.02  -0.01   0.01
     9   6     0.02   0.01   0.03    -0.03   0.02   0.00     0.00   0.02   0.02
    10   1    -0.03   0.02   0.03    -0.23   0.06   0.01    -0.10   0.02   0.01
    11   1     0.32  -0.08   0.02     0.21  -0.06   0.01     0.38  -0.10   0.01
    12   6    -0.02  -0.02  -0.01     0.01  -0.03  -0.03     0.02  -0.01  -0.01
    13   1    -0.03   0.05   0.03     0.02   0.27   0.01     0.06   0.49   0.02
    14   6    -0.02  -0.05   0.09     0.03  -0.03   0.05     0.05   0.02  -0.01
    15   6    -0.01   0.05   0.02     0.03  -0.01  -0.02    -0.09   0.01  -0.07
    16   6    -0.01  -0.03   0.00     0.00  -0.01   0.03    -0.01  -0.01   0.02
    17   1     0.07   0.02   0.00    -0.09   0.01  -0.01     0.22   0.07   0.05
    18   6    -0.01   0.01  -0.02    -0.01   0.00  -0.07    -0.01   0.00  -0.04
    19   8     0.01   0.00   0.00     0.01   0.00   0.01     0.01   0.00   0.00
    20   8     0.01   0.00  -0.01    -0.01   0.01  -0.01    -0.02   0.00   0.00
    21   1     0.02  -0.01  -0.01     0.05   0.00  -0.02     0.14  -0.03  -0.04
    22   8     0.00   0.02   0.01     0.00   0.00   0.00     0.00   0.01   0.01
    23   8    -0.02   0.02   0.02     0.01  -0.02  -0.02    -0.01   0.02   0.02
    24   6    -0.02  -0.05  -0.05     0.02   0.04   0.05    -0.03  -0.04  -0.04
    25   1     0.24   0.00   0.00    -0.22   0.00   0.00     0.19   0.02   0.00
    26   1    -0.29   0.20   0.14     0.26  -0.18  -0.13    -0.26   0.18   0.12
    27   1     0.19  -0.02   0.08    -0.17   0.02  -0.07     0.18  -0.02   0.06
    28   6    -0.02   0.00  -0.04    -0.04   0.00   0.00     0.01  -0.04   0.05
    29   1     0.14   0.13  -0.13    -0.02  -0.02  -0.07     0.04   0.03   0.11
    30   1     0.00   0.00  -0.04     0.14   0.08  -0.04    -0.02   0.03  -0.04
    31   6    -0.01  -0.01   0.02     0.03  -0.01   0.03    -0.01   0.07   0.00
    32   1    -0.25  -0.24  -0.24    -0.15  -0.09  -0.07     0.24   0.08   0.04
    33   1     0.06   0.08   0.06     0.07   0.05  -0.03    -0.08  -0.06   0.12
    34   7     0.14   0.09  -0.01     0.03   0.02  -0.03    -0.09  -0.12  -0.03
    35   6    -0.12  -0.02   0.03    -0.02  -0.01   0.03     0.08   0.05   0.02
    36   1     0.21   0.06   0.01     0.11   0.09  -0.02     0.05   0.06   0.00
    37   1     0.00  -0.14  -0.07    -0.10  -0.10  -0.05     0.03   0.04   0.01
    38   1    -0.20  -0.21  -0.12    -0.02  -0.02  -0.08     0.07   0.06   0.01
    39   6    -0.01   0.03  -0.03    -0.03   0.01  -0.01    -0.02  -0.01   0.00
    40   1     0.06   0.10  -0.09     0.14   0.27  -0.16     0.07   0.15  -0.07
    41   1     0.03   0.03   0.02    -0.07  -0.18   0.13    -0.06  -0.17   0.10
    42   6     0.00  -0.02   0.01     0.01   0.01   0.04     0.01   0.01   0.03
    43   1     0.07   0.01   0.05     0.13   0.01   0.09     0.05  -0.02   0.03
    44   1    -0.06  -0.03  -0.07    -0.24  -0.09  -0.21    -0.14  -0.05  -0.12
                    70                     71                     72
                     A                      A                      A
 Frequencies --  1235.1130              1252.9100              1261.5028
 Red. masses --     1.7804                 1.5217                 1.7029
 Frc consts  --     1.6003                 1.4074                 1.5967
 IR Inten    --    12.6638                31.6776                34.7974
  Atom  AN      X      Y      Z        X      Y      Z        X      Y      Z
     1   6     0.07  -0.02   0.00     0.02   0.04   0.04     0.02   0.06   0.06
     2   6    -0.04   0.04   0.03    -0.03  -0.02  -0.03    -0.04  -0.03  -0.03
     3   6    -0.05  -0.04  -0.05    -0.04  -0.01   0.03    -0.03   0.04  -0.02
     4   6     0.07  -0.08  -0.05     0.02   0.01   0.01     0.00   0.02   0.02
     5   6    -0.03   0.08   0.05     0.03  -0.06  -0.04     0.04  -0.09  -0.05
     6   6    -0.07   0.02   0.00     0.04  -0.04  -0.02     0.06  -0.05  -0.03
     7   1     0.17   0.07   0.09     0.23   0.23   0.25     0.27   0.29   0.30
     8   1    -0.32   0.09   0.01    -0.06  -0.03  -0.02    -0.01  -0.03  -0.05
     9   6     0.03   0.01   0.02     0.00  -0.02  -0.01    -0.02   0.02   0.02
    10   1     0.04  -0.01   0.01    -0.37   0.12   0.03     0.57  -0.17  -0.03
    11   1     0.11  -0.02   0.02     0.46  -0.16  -0.03    -0.28   0.10   0.01
    12   6    -0.02   0.00   0.00     0.03   0.05  -0.01     0.02  -0.06   0.01
    13   1     0.00   0.04  -0.03     0.08   0.17  -0.08    -0.07   0.03   0.17
    14   6     0.02   0.00   0.01    -0.08   0.04   0.01     0.06  -0.02  -0.02
    15   6    -0.03   0.04  -0.01    -0.01  -0.02   0.01    -0.05  -0.02  -0.02
    16   6    -0.04  -0.03  -0.02     0.03   0.03   0.00     0.03   0.00   0.04
    17   1     0.39   0.04   0.08    -0.20   0.02  -0.07    -0.15   0.10  -0.09
    18   6     0.00   0.01   0.00     0.02  -0.02   0.05    -0.01   0.01  -0.03
    19   8     0.01   0.00   0.00    -0.02   0.00   0.00     0.00   0.00   0.00
    20   8     0.00   0.00   0.00     0.01  -0.01  -0.01     0.00   0.01   0.01
    21   1     0.05  -0.01  -0.01     0.08  -0.04  -0.01    -0.14   0.05   0.03
    22   8     0.01  -0.01   0.00    -0.01   0.02   0.01    -0.01   0.04   0.02
    23   8    -0.01  -0.04  -0.04    -0.05   0.00  -0.01    -0.06   0.01  -0.01
    24   6     0.06   0.06   0.07     0.04   0.00   0.01     0.04  -0.01   0.00
    25   1    -0.32  -0.03   0.00    -0.10  -0.01  -0.01    -0.08  -0.01  -0.01
    26   1     0.44  -0.31  -0.20     0.13  -0.10  -0.06     0.10  -0.08  -0.05
    27   1    -0.28   0.03  -0.10    -0.09   0.00  -0.03    -0.08   0.00  -0.02
    28   6     0.02  -0.02   0.01     0.00   0.00  -0.01    -0.01  -0.01   0.02
    29   1     0.11   0.09   0.00    -0.08  -0.05   0.05     0.11   0.08  -0.06
    30   1    -0.14  -0.08   0.03     0.05   0.03  -0.02     0.05   0.04  -0.03
    31   6    -0.02   0.03  -0.01     0.01  -0.01   0.01     0.00   0.03  -0.01
    32   1     0.07  -0.02  -0.04     0.02   0.07   0.10     0.00  -0.09  -0.13
    33   1    -0.03   0.00   0.10    -0.01  -0.02  -0.07     0.01   0.02   0.11
    34   7     0.01  -0.02   0.00    -0.01  -0.01  -0.02    -0.02  -0.02   0.00
    35   6     0.00   0.02   0.00     0.01   0.00   0.02     0.01   0.01   0.00
    36   1     0.03  -0.01   0.01     0.02   0.04  -0.01     0.00   0.00   0.00
    37   1     0.06   0.02   0.01    -0.06  -0.02   0.00     0.02   0.01   0.00
    38   1    -0.03  -0.04   0.01     0.02   0.02  -0.02     0.01   0.00   0.00
    39   6    -0.01   0.01   0.00     0.04  -0.03  -0.02    -0.03   0.00   0.01
    40   1    -0.01  -0.03  -0.01    -0.02   0.03   0.06     0.06   0.09  -0.08
    41   1     0.01   0.01   0.03     0.00   0.05  -0.14    -0.01  -0.05   0.07
    42   6     0.00  -0.01   0.00    -0.01   0.02  -0.02     0.02   0.01   0.02
    43   1     0.03   0.02   0.03    -0.22  -0.08  -0.17     0.00  -0.01  -0.01
    44   1    -0.03  -0.03  -0.02     0.21   0.15   0.16    -0.11  -0.08  -0.08
                    73                     74                     75
                     A                      A                      A
 Frequencies --  1266.6181              1277.8047              1283.0364
 Red. masses --     1.5045                 1.3969                 1.7851
 Frc consts  --     1.4221                 1.3438                 1.7313
 IR Inten    --    11.1519                 2.1201                18.1823
  Atom  AN      X      Y      Z        X      Y      Z        X      Y      Z
     1   6     0.00  -0.01  -0.01     0.02   0.00   0.00     0.02  -0.05  -0.04
     2   6     0.00   0.00   0.00     0.00  -0.02  -0.02     0.03  -0.03  -0.01
     3   6    -0.01   0.00  -0.02    -0.09   0.02  -0.01    -0.13   0.06   0.00
     4   6    -0.01   0.00   0.01    -0.02   0.01   0.02    -0.01   0.00   0.00
     5   6    -0.01   0.02   0.01     0.03   0.01   0.01     0.02   0.05   0.04
     6   6    -0.01   0.01   0.00     0.00  -0.01  -0.01    -0.05   0.02   0.01
     7   1    -0.03  -0.04  -0.04     0.11   0.07   0.08     0.03  -0.05  -0.03
     8   1     0.06  -0.01   0.00     0.26  -0.07   0.00     0.55  -0.12   0.01
     9   6     0.01   0.00   0.00     0.01   0.00   0.01    -0.05   0.03   0.03
    10   1     0.13  -0.04  -0.01     0.16  -0.04   0.00     0.44  -0.10   0.00
    11   1    -0.15   0.05   0.02     0.09  -0.03  -0.02     0.33  -0.08  -0.03
    12   6    -0.02  -0.02   0.04     0.00   0.01   0.02     0.07  -0.02  -0.05
    13   1     0.05   0.07  -0.05     0.00  -0.12   0.00    -0.08   0.10   0.21
    14   6     0.01  -0.01  -0.02    -0.03   0.04   0.01    -0.03  -0.01   0.02
    15   6     0.03   0.05   0.00     0.01   0.03  -0.02     0.02  -0.04  -0.01
    16   6    -0.06  -0.05  -0.02    -0.03  -0.02   0.00    -0.01   0.03  -0.02
    17   1     0.35   0.33  -0.13     0.19  -0.09   0.11     0.09  -0.07   0.08
    18   6     0.03  -0.01   0.10    -0.02   0.03  -0.05     0.02  -0.03   0.04
    19   8    -0.02   0.00  -0.01     0.02   0.00   0.00    -0.01   0.00   0.00
    20   8     0.00   0.01   0.00    -0.01  -0.02  -0.01     0.01   0.01   0.00
    21   1    -0.11   0.02   0.04     0.26  -0.07  -0.06    -0.12   0.03   0.03
    22   8     0.01   0.00   0.00     0.00   0.01   0.01     0.00  -0.03  -0.01
    23   8     0.01   0.00   0.00    -0.01   0.00   0.00     0.02   0.00   0.00
    24   6    -0.01   0.00   0.00     0.01   0.00   0.00    -0.01   0.01   0.01
    25   1     0.02   0.00   0.00    -0.01   0.00   0.00     0.00  -0.01   0.00
    26   1    -0.02   0.01   0.01     0.02  -0.02  -0.01     0.03  -0.02  -0.02
    27   1     0.02   0.00   0.00     0.00   0.00   0.00     0.01   0.00  -0.01
    28   6    -0.04  -0.02   0.00    -0.01  -0.01   0.01     0.02   0.02   0.00
    29   1    -0.22  -0.16   0.10    -0.25  -0.20   0.13     0.02   0.00  -0.03
    30   1     0.33   0.26  -0.22     0.26   0.20  -0.16    -0.13  -0.11   0.11
    31   6     0.05   0.00   0.05     0.04  -0.02   0.01    -0.01  -0.03  -0.03
    32   1    -0.11  -0.07  -0.05    -0.04   0.03   0.06     0.02   0.06   0.07
    33   1     0.04   0.01  -0.09    -0.01  -0.06  -0.16     0.00   0.00   0.00
    34   7    -0.01  -0.01  -0.07    -0.02   0.01  -0.01     0.00   0.04   0.06
    35   6     0.01   0.00   0.04     0.01  -0.01   0.00    -0.01  -0.02  -0.03
    36   1     0.09   0.10  -0.02    -0.02   0.01  -0.01    -0.10  -0.08   0.00
    37   1    -0.10  -0.10  -0.06    -0.05  -0.02  -0.01     0.03   0.07   0.05
    38   1     0.02   0.01  -0.10     0.03   0.03  -0.01     0.00   0.01   0.08
    39   6    -0.01  -0.02   0.00     0.03   0.04   0.01     0.00  -0.03  -0.01
    40   1     0.07   0.13  -0.06    -0.17  -0.33   0.17     0.07   0.17  -0.05
    41   1     0.02   0.06  -0.04     0.02   0.04   0.00    -0.01   0.00  -0.06
    42   6     0.02   0.04  -0.02    -0.03  -0.06   0.00     0.00   0.03  -0.01
    43   1    -0.35  -0.10  -0.26     0.36   0.13   0.28    -0.19  -0.07  -0.15
    44   1     0.07   0.00   0.08     0.01   0.01  -0.02     0.04   0.04   0.05
                    76                     77                     78
                     A                      A                      A
 Frequencies --  1305.1446              1317.7609              1325.4271
 Red. masses --     1.6841                 2.1474                 1.5387
 Frc consts  --     1.6902                 2.1970                 1.5926
 IR Inten    --     3.3721                18.2239                 9.0172
  Atom  AN      X      Y      Z        X      Y      Z        X      Y      Z
     1   6    -0.01  -0.02  -0.01    -0.03   0.03   0.02    -0.01  -0.02  -0.02
     2   6     0.02   0.01   0.02     0.02   0.01   0.01     0.01  -0.01  -0.01
     3   6     0.05   0.01   0.00     0.11   0.00   0.03    -0.04   0.03   0.03
     4   6     0.04  -0.04  -0.03     0.00  -0.04  -0.02    -0.03   0.03   0.02
     5   6    -0.02   0.01   0.01    -0.03  -0.05  -0.05     0.01   0.00   0.00
     6   6    -0.03   0.03   0.02     0.02   0.00   0.00    -0.03  -0.01  -0.02
     7   1    -0.10  -0.09  -0.10    -0.09  -0.03  -0.05     0.09   0.08   0.08
     8   1    -0.14   0.05   0.00    -0.28   0.07  -0.01     0.24  -0.05   0.01
     9   6    -0.06   0.03   0.01    -0.08   0.02   0.01     0.02  -0.03  -0.02
    10   1     0.31  -0.12  -0.02     0.07   0.00   0.01    -0.14   0.05   0.00
    11   1     0.00   0.01  -0.01     0.13  -0.04   0.00     0.01  -0.02  -0.03
    12   6     0.03  -0.08   0.00     0.06  -0.04  -0.11    -0.01   0.06   0.03
    13   1    -0.12   0.11   0.25    -0.19   0.16   0.31     0.10  -0.16  -0.19
    14   6    -0.04   0.12   0.03    -0.05  -0.01   0.06    -0.03   0.00   0.01
    15   6     0.01  -0.01   0.05     0.02   0.03  -0.07     0.09  -0.04  -0.04
    16   6     0.02   0.02   0.00    -0.03  -0.10   0.06    -0.02  -0.06   0.04
    17   1    -0.31  -0.01  -0.09     0.22   0.55  -0.28     0.09   0.45  -0.25
    18   6     0.00   0.01   0.01    -0.02   0.05   0.00    -0.01   0.04   0.01
    19   8     0.00   0.00   0.00     0.01   0.00   0.00     0.00   0.00   0.00
    20   8    -0.02  -0.03  -0.02     0.01   0.00   0.00     0.00  -0.01  -0.01
    21   1     0.46  -0.14  -0.09     0.00   0.00  -0.01     0.06  -0.02  -0.01
    22   8     0.01  -0.02  -0.01     0.01   0.04   0.02     0.00   0.00  -0.01
    23   8     0.01  -0.01   0.00     0.00   0.00   0.00     0.03   0.00   0.01
    24   6     0.00   0.01   0.01     0.00   0.00   0.00    -0.02   0.00   0.00
    25   1    -0.01   0.00   0.00    -0.01   0.00   0.00     0.03   0.00   0.01
    26   1     0.02  -0.01  -0.01    -0.01   0.01   0.01     0.00  -0.01  -0.01
    27   1    -0.01   0.00  -0.01    -0.01   0.00   0.00     0.03   0.00   0.01
    28   6    -0.03   0.00  -0.02     0.01   0.01   0.03    -0.04   0.01   0.01
    29   1     0.03   0.06  -0.06    -0.09  -0.10   0.05     0.22   0.17  -0.21
    30   1     0.07   0.02  -0.01     0.03   0.04   0.00    -0.08  -0.10   0.12
    31   6     0.01   0.03   0.03     0.01  -0.05  -0.05    -0.01   0.04  -0.02
    32   1    -0.15  -0.18  -0.20     0.03   0.12   0.14    -0.10  -0.19  -0.27
    33   1     0.13   0.16   0.22    -0.04  -0.09  -0.11     0.16   0.19   0.35
    34   7    -0.02  -0.04  -0.06     0.00   0.06   0.10    -0.02  -0.07   0.02
    35   6     0.02   0.02   0.02    -0.01  -0.02  -0.05     0.02   0.02  -0.01
    36   1     0.05   0.06   0.00    -0.14  -0.12   0.00     0.01  -0.03   0.02
    37   1    -0.02  -0.05  -0.04     0.03   0.11   0.07     0.07   0.05   0.02
    38   1     0.01   0.00  -0.06    -0.01   0.00   0.12     0.01   0.00   0.05
    39   6     0.05  -0.01  -0.02     0.01   0.01  -0.02     0.01   0.01   0.00
    40   1    -0.05  -0.04   0.10    -0.06  -0.11   0.04    -0.06  -0.12   0.05
    41   1    -0.08  -0.13  -0.06     0.06   0.11  -0.06     0.04   0.08  -0.03
    42   6    -0.04  -0.01   0.00     0.01  -0.03   0.00     0.01  -0.02   0.00
    43   1    -0.03  -0.02  -0.01     0.03   0.02   0.04     0.02   0.03   0.04
    44   1     0.20   0.19   0.13     0.06   0.03   0.02     0.04   0.01   0.02
                    79                     80                     81
                     A                      A                      A
 Frequencies --  1341.2280              1348.4315              1354.1612
 Red. masses --     1.5288                 1.6877                 1.9135
 Frc consts  --     1.6204                 1.8080                 2.0673
 IR Inten    --    28.9508                13.4503                22.8905
  Atom  AN      X      Y      Z        X      Y      Z        X      Y      Z
     1   6     0.01   0.03   0.02    -0.03   0.01   0.00    -0.04   0.02   0.01
     2   6    -0.02   0.00  -0.01     0.01   0.00   0.00     0.01   0.02   0.02
     3   6     0.03  -0.02  -0.01     0.01   0.01   0.01     0.05   0.00   0.01
     4   6    -0.02   0.01   0.01    -0.02   0.01   0.01    -0.03   0.01  -0.01
     5   6    -0.01  -0.01  -0.01     0.01  -0.01  -0.01    -0.03  -0.06  -0.04
     6   6     0.04  -0.02  -0.01     0.00  -0.04  -0.04    -0.02  -0.07  -0.06
     7   1    -0.03  -0.01  -0.01     0.08   0.11   0.11     0.10   0.16   0.16
     8   1    -0.10   0.01  -0.01     0.03   0.00   0.01    -0.02   0.03   0.02
     9   6     0.01   0.00   0.00     0.01   0.00  -0.01    -0.02   0.01   0.01
    10   1    -0.11   0.02   0.01     0.00  -0.03  -0.03     0.03   0.00   0.01
    11   1     0.00   0.01  -0.02    -0.15   0.05  -0.01     0.00   0.00   0.02
    12   6     0.00   0.03  -0.06    -0.06  -0.03   0.00     0.03  -0.03   0.01
    13   1    -0.06  -0.02   0.04     0.04  -0.25  -0.19    -0.07   0.20   0.21
    14   6     0.02   0.00   0.02     0.09   0.07   0.13    -0.05   0.00  -0.06
    15   6     0.01   0.00   0.02     0.00  -0.03  -0.06     0.09  -0.05   0.01
    16   6    -0.03   0.04  -0.06    -0.03   0.01  -0.02    -0.06   0.01  -0.05
    17   1     0.28  -0.34   0.30     0.25   0.00   0.08     0.55  -0.17   0.27
    18   6     0.02  -0.04   0.01     0.01  -0.02   0.02     0.01  -0.01   0.02
    19   8     0.00   0.01   0.00    -0.01   0.00   0.00     0.01   0.01  -0.01
    20   8     0.00   0.00   0.00    -0.04  -0.03  -0.02     0.01   0.01   0.01
    21   1     0.03  -0.01   0.00     0.50  -0.14  -0.11    -0.16   0.04   0.04
    22   8     0.00   0.02   0.02     0.00   0.02   0.01    -0.01   0.06   0.04
    23   8    -0.02   0.00   0.00     0.02   0.01   0.01     0.05   0.01   0.02
    24   6     0.01  -0.01   0.00    -0.02   0.00   0.00    -0.04   0.01   0.00
    25   1    -0.02   0.00   0.00     0.04   0.01   0.01     0.08   0.01   0.01
    26   1    -0.02   0.02   0.01    -0.02   0.00   0.00    -0.03   0.00   0.00
    27   1    -0.02   0.00   0.00     0.04   0.00   0.02     0.07   0.00   0.03
    28   6    -0.03   0.02   0.00     0.00  -0.02   0.02     0.01   0.02  -0.02
    29   1    -0.17  -0.15  -0.01     0.16   0.10  -0.08     0.09   0.09  -0.06
    30   1     0.22   0.17  -0.10    -0.05  -0.03   0.02    -0.25  -0.22   0.18
    31   6     0.03  -0.02  -0.06    -0.01  -0.01  -0.01    -0.02   0.02   0.05
    32   1    -0.21  -0.24  -0.30     0.13   0.15   0.17     0.02   0.03   0.06
    33   1     0.25   0.21   0.29    -0.13  -0.14  -0.18    -0.01   0.04   0.04
    34   7    -0.02  -0.04   0.11     0.03   0.04   0.01     0.00   0.00  -0.08
    35   6     0.02   0.01  -0.05    -0.02  -0.01  -0.01     0.00   0.00   0.04
    36   1    -0.10  -0.13   0.03    -0.01  -0.02   0.00     0.06   0.09  -0.02
    37   1     0.10   0.13   0.07     0.02   0.01   0.00    -0.06  -0.09  -0.05
    38   1     0.01   0.00   0.16    -0.02  -0.01   0.01     0.00   0.00  -0.11
    39   6     0.00  -0.01  -0.01     0.01   0.01  -0.06     0.03   0.00   0.03
    40   1     0.05   0.10  -0.04     0.03   0.11  -0.06     0.02   0.04   0.04
    41   1    -0.05  -0.10   0.02    -0.10  -0.29   0.07    -0.07  -0.07  -0.04
    42   6    -0.01   0.02   0.00     0.00   0.01   0.03    -0.06  -0.02  -0.04
    43   1    -0.05  -0.04  -0.06    -0.23  -0.15  -0.17     0.19   0.11   0.14
    44   1     0.00   0.03   0.00     0.05   0.12   0.01     0.12   0.09   0.11
                    82                     83                     84
                     A                      A                      A
 Frequencies --  1363.7895              1367.7171              1394.3075
 Red. masses --     2.3135                 1.5587                 1.3650
 Frc consts  --     2.5352                 1.7179                 1.5635
 IR Inten    --   169.9393                23.5112                 1.6714
  Atom  AN      X      Y      Z        X      Y      Z        X      Y      Z
     1   6     0.08   0.02   0.04    -0.02  -0.02  -0.02    -0.01   0.00  -0.01
     2   6    -0.03  -0.07  -0.07     0.00   0.03   0.02     0.01   0.00   0.01
     3   6    -0.03   0.02   0.00    -0.02  -0.01  -0.02     0.01   0.00   0.00
     4   6    -0.06   0.06   0.04     0.03  -0.02  -0.01     0.01  -0.01  -0.01
     5   6    -0.01   0.01   0.00     0.01   0.02   0.01     0.00  -0.01  -0.01
     6   6     0.14   0.09   0.10    -0.06  -0.03  -0.04    -0.02   0.01   0.00
     7   1    -0.28  -0.32  -0.33     0.12   0.12   0.12    -0.01  -0.01  -0.01
     8   1    -0.04  -0.07  -0.08     0.07   0.02   0.03    -0.04   0.01   0.00
     9   6     0.02   0.00   0.00     0.03   0.00   0.00    -0.02  -0.01   0.00
    10   1    -0.01  -0.01  -0.01    -0.06  -0.01  -0.01     0.01   0.03   0.02
    11   1    -0.07   0.03  -0.02    -0.09   0.04  -0.01     0.13  -0.05   0.00
    12   6    -0.01  -0.01   0.02    -0.02   0.00  -0.01     0.03   0.05  -0.02
    13   1     0.02   0.01  -0.02     0.05   0.11  -0.09    -0.13  -0.28   0.16
    14   6     0.02  -0.01   0.00     0.05  -0.05  -0.01    -0.01   0.00   0.00
    15   6     0.06  -0.04  -0.03    -0.05   0.04   0.01     0.03   0.02   0.04
    16   6    -0.03  -0.02  -0.01     0.03  -0.02   0.02     0.00   0.01  -0.02
    17   1     0.18   0.12  -0.02    -0.20   0.11  -0.14    -0.01  -0.11   0.06
    18   6     0.00   0.01   0.03     0.00   0.02   0.02     0.01  -0.01   0.01
    19   8     0.01   0.00   0.00     0.01   0.00   0.00     0.00   0.00   0.00
    20   8    -0.01   0.01   0.00     0.00   0.01   0.01     0.00   0.00   0.00
    21   1    -0.03   0.01   0.01    -0.12   0.03   0.04    -0.02   0.00   0.00
    22   8     0.00  -0.01   0.00     0.00  -0.01  -0.01     0.00   0.00   0.00
    23   8    -0.12  -0.02  -0.04     0.05   0.01   0.02     0.01   0.00   0.00
    24   6     0.08  -0.02   0.00    -0.03   0.01   0.00     0.00   0.00   0.00
    25   1    -0.18  -0.01  -0.03     0.07   0.00   0.01     0.01   0.00   0.00
    26   1    -0.01   0.06   0.04     0.01  -0.03  -0.02     0.01  -0.01  -0.01
    27   1    -0.18  -0.01  -0.04     0.07   0.00   0.02     0.01   0.00   0.00
    28   6    -0.01  -0.01   0.01     0.00  -0.01   0.01    -0.09  -0.08   0.05
    29   1     0.16   0.11  -0.11    -0.04  -0.04   0.03     0.45   0.35  -0.25
    30   1    -0.09  -0.07   0.06     0.12   0.11  -0.10     0.38   0.26  -0.20
    31   6    -0.01   0.01   0.01     0.01  -0.01  -0.02     0.00   0.02  -0.03
    32   1     0.07   0.06   0.06     0.00  -0.02  -0.03     0.16   0.14   0.11
    33   1    -0.05  -0.03  -0.03    -0.02  -0.04  -0.06    -0.07  -0.08  -0.05
    34   7     0.01   0.01  -0.02     0.00   0.01   0.05    -0.02   0.00  -0.01
    35   6    -0.01   0.00   0.01     0.00   0.00  -0.02     0.01   0.00   0.00
    36   1     0.02   0.02  -0.01    -0.03  -0.05   0.01    -0.03   0.01  -0.01
    37   1    -0.01  -0.02  -0.01     0.04   0.05   0.03    -0.04  -0.01   0.00
    38   1     0.00   0.00  -0.03     0.00   0.00   0.06     0.01   0.00   0.00
    39   6     0.03   0.00   0.00     0.03  -0.01   0.01    -0.02  -0.04   0.03
    40   1     0.09   0.21  -0.01     0.16   0.36  -0.06     0.07   0.14  -0.04
    41   1    -0.15  -0.28   0.03    -0.19  -0.35   0.05     0.09   0.21  -0.07
    42   6    -0.08  -0.02  -0.04    -0.10  -0.03  -0.06    -0.01   0.00  -0.02
    43   1     0.16   0.11   0.14     0.23   0.17   0.20     0.08   0.07   0.06
    44   1     0.27   0.22   0.20     0.34   0.27   0.26    -0.01  -0.04   0.01
                    85                     86                     87
                     A                      A                      A
 Frequencies --  1400.8138              1407.3956              1419.8337
 Red. masses --     1.5703                 1.5922                 2.8146
 Frc consts  --     1.8154                 1.8582                 3.3431
 IR Inten    --    10.9617                 1.2233                38.6994
  Atom  AN      X      Y      Z        X      Y      Z        X      Y      Z
     1   6     0.04   0.00   0.01     0.02   0.01   0.01    -0.10  -0.07  -0.08
     2   6    -0.07   0.01  -0.01    -0.03   0.00  -0.01     0.16  -0.02   0.02
     3   6    -0.04  -0.03  -0.04     0.00  -0.01  -0.02    -0.08   0.09   0.07
     4   6     0.01   0.03   0.03    -0.01   0.02   0.02    -0.07  -0.08  -0.08
     5   6    -0.02   0.05   0.03    -0.01   0.03   0.02     0.16  -0.08  -0.03
     6   6     0.00  -0.03  -0.02     0.02  -0.02  -0.02    -0.02   0.11   0.08
     7   1     0.06   0.02   0.03     0.01   0.00   0.00     0.11   0.12   0.13
     8   1     0.20  -0.04   0.02     0.07  -0.02   0.01    -0.20   0.06  -0.03
     9   6     0.13  -0.02   0.04     0.05   0.00   0.00     0.07  -0.03   0.00
    10   1    -0.37   0.11   0.07    -0.07   0.01   0.01    -0.25   0.14   0.05
    11   1    -0.33   0.13   0.03    -0.20   0.07   0.06    -0.19   0.05   0.05
    12   6     0.02  -0.02  -0.08    -0.03  -0.06  -0.01     0.02   0.03  -0.03
    13   1    -0.39   0.10   0.58     0.04   0.27  -0.06    -0.26  -0.31   0.33
    14   6    -0.02   0.00   0.01     0.00   0.11   0.02     0.06   0.00   0.03
    15   6     0.02   0.00  -0.01     0.00  -0.03  -0.01    -0.05   0.01  -0.02
    16   6     0.01  -0.01   0.01     0.00   0.00   0.00    -0.02   0.01   0.01
    17   1    -0.07   0.04  -0.06     0.01   0.02  -0.01     0.05   0.04   0.03
    18   6     0.00   0.01   0.00     0.00  -0.01   0.01     0.00  -0.01   0.00
    19   8    -0.01   0.00   0.00     0.01   0.00   0.00     0.01   0.00   0.00
    20   8     0.00   0.00   0.00    -0.01  -0.02  -0.01    -0.01   0.00   0.00
    21   1     0.01   0.00   0.00     0.24  -0.07  -0.05     0.06  -0.01  -0.01
    22   8     0.00  -0.02  -0.02     0.00  -0.01  -0.01     0.00   0.03   0.02
    23   8     0.01   0.00   0.00     0.00   0.00   0.00    -0.04  -0.01  -0.01
    24   6    -0.01   0.00   0.00     0.00   0.00   0.00     0.02   0.00   0.01
    25   1     0.02   0.00   0.00     0.00   0.00   0.00    -0.05   0.01   0.00
    26   1    -0.02   0.01   0.01    -0.02   0.01   0.01     0.07  -0.04  -0.03
    27   1     0.02   0.00   0.01     0.00   0.00   0.00    -0.04   0.00   0.00
    28   6    -0.01  -0.01   0.01     0.02   0.01  -0.01     0.03   0.03  -0.01
    29   1     0.05   0.04  -0.04    -0.05  -0.04   0.02    -0.22  -0.17   0.13
    30   1     0.04   0.02  -0.01    -0.07  -0.05   0.04    -0.10  -0.05   0.05
    31   6    -0.01  -0.01   0.00     0.00  -0.01   0.00    -0.02  -0.02   0.00
    32   1     0.05   0.08   0.09    -0.04  -0.01  -0.01     0.04   0.05   0.09
    33   1     0.04   0.05   0.07    -0.02  -0.03  -0.02     0.15   0.18   0.18
    34   7    -0.01   0.01  -0.03     0.01   0.01   0.03    -0.01  -0.01  -0.05
    35   6     0.01   0.00   0.01    -0.01   0.00  -0.01     0.01   0.01   0.03
    36   1    -0.04   0.01   0.00     0.00  -0.02   0.00    -0.02   0.03   0.00
    37   1    -0.05  -0.04  -0.03     0.04   0.03   0.02    -0.05  -0.08  -0.06
    38   1    -0.02  -0.03  -0.05    -0.01  -0.01   0.03    -0.01  -0.02  -0.08
    39   6     0.02   0.03  -0.02    -0.05  -0.12   0.06    -0.02  -0.04   0.01
    40   1    -0.07  -0.14   0.04     0.17   0.34  -0.10     0.11   0.23  -0.08
    41   1    -0.05  -0.12   0.03     0.27   0.61  -0.20     0.05   0.09  -0.02
    42   6     0.01   0.00   0.02    -0.01   0.00  -0.05    -0.02   0.00  -0.02
    43   1    -0.09  -0.07  -0.07     0.16   0.17   0.14     0.07   0.06   0.05
    44   1    -0.01   0.02  -0.02    -0.03  -0.09   0.01     0.02   0.01   0.03
                    88                     89                     90
                     A                      A                      A
 Frequencies --  1421.7612              1448.8753              1490.5187
 Red. masses --     1.7160                 1.3402                 4.4827
 Frc consts  --     2.0437                 1.6577                 5.8677
 IR Inten    --     0.6091                16.2436                29.2771
  Atom  AN      X      Y      Z        X      Y      Z        X      Y      Z
     1   6    -0.04  -0.03  -0.04     0.00   0.00   0.00     0.09  -0.03   0.00
     2   6     0.07  -0.01   0.01     0.00   0.00   0.00    -0.13  -0.03  -0.06
     3   6    -0.04   0.04   0.02     0.00   0.00   0.00     0.01   0.16   0.15
     4   6    -0.03  -0.03  -0.03     0.00   0.00   0.00     0.27  -0.07  -0.02
     5   6     0.07  -0.04  -0.01     0.00   0.00   0.00    -0.20  -0.18  -0.17
     6   6    -0.01   0.05   0.04     0.00   0.00   0.00    -0.09   0.12   0.08
     7   1     0.05   0.05   0.05     0.00   0.00   0.00    -0.02  -0.15  -0.13
     8   1    -0.07   0.02  -0.01     0.01   0.00   0.00     0.60  -0.16   0.00
     9   6     0.06   0.00   0.00     0.00  -0.01   0.00     0.03  -0.06  -0.06
    10   1    -0.12   0.00  -0.01    -0.05   0.06   0.02    -0.12   0.23   0.05
    11   1    -0.28   0.10   0.02     0.04  -0.02   0.01    -0.30   0.04   0.16
    12   6    -0.03  -0.08  -0.01     0.02   0.04  -0.03    -0.01   0.00   0.01
    13   1     0.16   0.63  -0.16    -0.13  -0.21   0.16     0.03   0.00  -0.06
    14   6    -0.07   0.02  -0.04     0.02  -0.01   0.02     0.01   0.02   0.01
    15   6     0.04  -0.01   0.04     0.00   0.00   0.00    -0.07   0.02   0.00
    16   6    -0.01   0.02  -0.01     0.00   0.00   0.00    -0.01   0.00  -0.01
    17   1     0.02  -0.07   0.06     0.01   0.01   0.00     0.11  -0.08   0.08
    18   6     0.00  -0.01   0.00     0.00   0.00   0.00     0.00  -0.01  -0.01
    19   8     0.00   0.00   0.00     0.00   0.00   0.00     0.01   0.00   0.00
    20   8     0.01   0.00   0.00     0.00   0.00   0.00     0.00   0.00   0.00
    21   1    -0.04   0.01   0.01     0.02   0.00   0.00     0.04  -0.01  -0.01
    22   8     0.00   0.01   0.01     0.00   0.00   0.00     0.02   0.07   0.05
    23   8    -0.02   0.00  -0.01     0.00   0.00   0.00     0.04  -0.02  -0.01
    24   6     0.01   0.00   0.00     0.00   0.00   0.00    -0.01   0.02   0.02
    25   1    -0.02   0.00   0.00     0.00   0.00   0.00     0.02  -0.06   0.01
    26   1     0.03  -0.02  -0.01     0.00   0.00   0.00     0.05  -0.04  -0.03
    27   1    -0.02   0.00   0.00     0.00   0.00   0.00     0.02   0.00  -0.06
    28   6    -0.04  -0.03   0.00     0.02   0.00  -0.03     0.00   0.00   0.00
    29   1     0.23   0.19  -0.12     0.01   0.03   0.03    -0.04   0.03   0.11
    30   1     0.13   0.05  -0.04    -0.15  -0.13   0.05     0.08  -0.02   0.05
    31   6     0.03   0.02  -0.01     0.08   0.09   0.07     0.00  -0.01  -0.01
    32   1    -0.05  -0.06  -0.10    -0.28  -0.29  -0.35     0.03   0.01   0.01
    33   1    -0.17  -0.20  -0.20    -0.35  -0.39  -0.36     0.03   0.03   0.02
    34   7     0.01   0.02   0.07    -0.05  -0.02   0.02     0.00   0.00   0.01
    35   6    -0.01  -0.01  -0.04     0.05   0.02  -0.01     0.00   0.00   0.00
    36   1    -0.02  -0.05   0.00    -0.21  -0.11   0.04    -0.02  -0.02   0.01
    37   1     0.05   0.09   0.06    -0.20  -0.04  -0.07     0.02  -0.02  -0.02
    38   1    -0.01  -0.01   0.09    -0.08  -0.15   0.03     0.00  -0.01  -0.02
    39   6     0.02   0.03  -0.01    -0.01  -0.01   0.00     0.00   0.00   0.00
    40   1    -0.11  -0.24   0.08     0.03   0.06  -0.03     0.02   0.01  -0.03
    41   1    -0.04  -0.06   0.00     0.01   0.01   0.00    -0.01   0.00  -0.03
    42   6     0.01   0.00   0.02     0.00   0.00   0.00     0.00   0.00   0.00
    43   1    -0.05  -0.06  -0.05     0.00   0.01   0.00     0.02   0.00   0.01
    44   1    -0.04  -0.02  -0.03     0.01   0.01   0.01    -0.01   0.00   0.00
                    91                     92                     93
                     A                      A                      A
 Frequencies --  1510.2249              1518.8471              1525.8274
 Red. masses --     1.1838                 1.2046                 1.0866
 Frc consts  --     1.5908                 1.6373                 1.4905
 IR Inten    --     1.9341                13.9131                15.2989
  Atom  AN      X      Y      Z        X      Y      Z        X      Y      Z
     1   6     0.00   0.00   0.00     0.03   0.03   0.04     0.00   0.00   0.00
     2   6     0.00   0.00   0.00     0.02  -0.02  -0.02     0.00   0.00   0.00
     3   6     0.00   0.00   0.00    -0.03   0.00  -0.01     0.00   0.00   0.00
     4   6     0.00   0.00   0.00    -0.01   0.02   0.01     0.00   0.00   0.00
     5   6     0.00   0.00   0.00     0.03  -0.02  -0.01     0.00   0.00   0.00
     6   6     0.00   0.00   0.00    -0.01   0.00   0.00     0.00   0.00   0.00
     7   1     0.00   0.00   0.00    -0.15  -0.13  -0.14     0.00   0.00   0.00
     8   1    -0.01   0.00   0.00    -0.12   0.00  -0.04     0.00   0.00   0.00
     9   6    -0.01   0.00  -0.01     0.01   0.00   0.01     0.00  -0.01  -0.01
    10   1     0.05   0.02   0.01    -0.02  -0.04  -0.01     0.04   0.10   0.04
    11   1     0.02  -0.01   0.04     0.00   0.01  -0.04     0.00  -0.01   0.11
    12   6    -0.02  -0.02   0.02     0.00   0.00   0.00     0.00   0.00   0.00
    13   1     0.08   0.10  -0.09    -0.01   0.00   0.01     0.00   0.01   0.00
    14   6    -0.01   0.00  -0.01     0.00   0.00   0.00     0.00   0.00   0.00
    15   6     0.00   0.00   0.00     0.00  -0.01   0.00     0.00   0.00   0.00
    16   6     0.00   0.00   0.00     0.00   0.00   0.00     0.00  -0.01   0.00
    17   1     0.00   0.00   0.00     0.00   0.00   0.00    -0.01   0.02  -0.02
    18   6     0.00   0.00   0.00     0.00   0.00   0.00     0.00   0.01   0.00
    19   8     0.00   0.00   0.00     0.00   0.00   0.00     0.00   0.00   0.00
    20   8     0.00   0.00   0.00     0.00   0.00   0.00     0.00   0.00   0.00
    21   1     0.00   0.00   0.00     0.00   0.00   0.00     0.04   0.00  -0.03
    22   8     0.00   0.00   0.00     0.00   0.00   0.00     0.00   0.00   0.00
    23   8     0.00   0.00   0.00    -0.03   0.01   0.00     0.00   0.00   0.00
    24   6     0.00   0.00   0.00    -0.09   0.04   0.02     0.00   0.00   0.00
    25   1     0.00   0.00   0.00     0.48  -0.17   0.08     0.01   0.00   0.00
    26   1     0.00   0.00   0.00     0.37  -0.39  -0.29     0.01  -0.01  -0.01
    27   1     0.01   0.00   0.00     0.50  -0.03  -0.09     0.01   0.00   0.00
    28   6     0.00   0.00   0.01     0.00   0.00   0.00     0.00   0.00   0.00
    29   1     0.00  -0.01  -0.02     0.00  -0.01  -0.01     0.00   0.00   0.00
    30   1     0.03   0.03  -0.02    -0.02   0.00  -0.01     0.00   0.00   0.00
    31   6    -0.03  -0.03  -0.02     0.00   0.00   0.00     0.00   0.00   0.00
    32   1     0.18   0.03   0.04     0.00   0.00   0.00    -0.01   0.01   0.00
    33   1     0.13   0.16   0.01     0.00   0.00   0.00     0.00  -0.01   0.01
    34   7     0.03   0.02   0.01     0.00   0.00   0.00     0.00   0.00   0.00
    35   6     0.07   0.08   0.01     0.00   0.00   0.00     0.00   0.00   0.00
    36   1    -0.38  -0.39   0.23     0.00   0.00   0.00    -0.01   0.01  -0.01
    37   1    -0.37  -0.32  -0.35     0.00   0.00   0.00     0.01   0.01   0.01
    38   1    -0.20  -0.36  -0.02     0.00   0.00   0.00     0.00  -0.01  -0.01
    39   6     0.00   0.00   0.00     0.00   0.00   0.00     0.00   0.00  -0.02
    40   1    -0.01  -0.01   0.01     0.00   0.00   0.00    -0.08   0.07   0.11
    41   1     0.00   0.00   0.00     0.00   0.00   0.00     0.08  -0.04   0.13
    42   6     0.00   0.00   0.00     0.00   0.00   0.00    -0.04   0.07  -0.02
    43   1     0.00   0.00   0.00     0.00   0.00   0.00     0.44  -0.46  -0.22
    44   1     0.00   0.00   0.00     0.00   0.00   0.00    -0.03  -0.48   0.47
                    94                     95                     96
                     A                      A                      A
 Frequencies --  1527.2730              1534.0229              1535.9572
 Red. masses --     1.0948                 1.0860                 1.0667
 Frc consts  --     1.5045                 1.5057                 1.4827
 IR Inten    --    20.5574                 3.0736                12.9769
  Atom  AN      X      Y      Z        X      Y      Z        X      Y      Z
     1   6     0.00   0.01   0.00     0.00   0.00   0.00     0.00   0.00   0.00
     2   6     0.00   0.00   0.00     0.00   0.00   0.00     0.00   0.00   0.00
     3   6     0.00   0.00  -0.01     0.00   0.00   0.00     0.00   0.00   0.00
     4   6    -0.02   0.00  -0.01     0.01   0.00   0.00    -0.01   0.00   0.00
     5   6     0.01   0.02   0.01    -0.01  -0.01  -0.01     0.00   0.00   0.00
     6   6     0.01  -0.01  -0.01    -0.01   0.01   0.00     0.00   0.00   0.00
     7   1     0.00   0.00   0.00     0.00   0.00   0.00     0.00   0.00   0.00
     8   1    -0.01   0.00   0.00     0.00   0.00   0.00    -0.01   0.00   0.00
     9   6    -0.01  -0.03  -0.06     0.01   0.02   0.03     0.00   0.00   0.00
    10   1     0.20   0.54   0.20    -0.10  -0.26  -0.09     0.00  -0.03  -0.01
    11   1     0.00  -0.06   0.59    -0.01   0.03  -0.28     0.00   0.00  -0.03
    12   6     0.00  -0.01  -0.01     0.00   0.00   0.00     0.00   0.00   0.00
    13   1     0.01   0.03  -0.02    -0.01   0.00   0.02     0.01  -0.01  -0.02
    14   6     0.00   0.00  -0.01     0.00  -0.01  -0.01     0.00   0.00   0.00
    15   6     0.01   0.00   0.00     0.00   0.00   0.00     0.00   0.00  -0.01
    16   6     0.00   0.00   0.00     0.00   0.00   0.00     0.00   0.00   0.00
    17   1    -0.01   0.00   0.00     0.01   0.00   0.01     0.01   0.01   0.00
    18   6     0.00   0.00   0.00     0.00  -0.01   0.00     0.00   0.00   0.00
    19   8     0.00   0.00   0.00     0.00   0.00   0.00     0.00   0.00   0.00
    20   8     0.00   0.00   0.00     0.00   0.00   0.00     0.00   0.00   0.00
    21   1    -0.01   0.00   0.01    -0.02   0.01   0.00     0.00   0.00   0.00
    22   8     0.00   0.00   0.00     0.00   0.00   0.00     0.00   0.00   0.00
    23   8    -0.01   0.00   0.00     0.00   0.00   0.00     0.00   0.00   0.00
    24   6     0.00   0.00   0.00     0.00   0.00   0.00     0.00   0.00   0.00
    25   1     0.03   0.00   0.00    -0.01   0.01   0.00     0.01   0.00   0.00
    26   1     0.02  -0.02  -0.01    -0.01   0.01   0.00     0.00   0.00  -0.01
    27   1     0.03   0.00   0.00    -0.01   0.00   0.00     0.00   0.00   0.00
    28   6     0.00   0.00   0.00    -0.01   0.00  -0.02    -0.02  -0.01  -0.04
    29   1     0.01  -0.01  -0.02    -0.01   0.10   0.13    -0.03   0.23   0.33
    30   1    -0.01   0.01  -0.02     0.11  -0.07   0.11     0.28  -0.16   0.25
    31   6     0.00   0.00   0.00     0.00   0.00   0.00    -0.02  -0.01   0.00
    32   1     0.00   0.00   0.00     0.02  -0.01  -0.01     0.17  -0.07  -0.05
    33   1     0.00   0.00   0.00     0.01   0.02  -0.02     0.09   0.14  -0.10
    34   7     0.00   0.00   0.01     0.00   0.00   0.00     0.01   0.00   0.00
    35   6     0.00  -0.01   0.00     0.00   0.00   0.00     0.04  -0.02   0.00
    36   1    -0.06   0.10  -0.06     0.06  -0.06   0.04    -0.15   0.35  -0.23
    37   1     0.04   0.07   0.07    -0.03  -0.03  -0.03    -0.26   0.32   0.27
    38   1    -0.02  -0.03  -0.08     0.01   0.03   0.07    -0.18  -0.33   0.01
    39   6     0.00  -0.01  -0.03    -0.01  -0.02  -0.06     0.00   0.00   0.01
    40   1    -0.15   0.14   0.22    -0.29   0.30   0.42     0.04  -0.03  -0.06
    41   1     0.17  -0.04   0.24     0.40   0.02   0.47    -0.05   0.00  -0.06
    42   6     0.00  -0.02   0.00     0.00  -0.01  -0.01     0.00   0.00   0.00
    43   1    -0.12   0.12   0.05    -0.06   0.07   0.03     0.01  -0.01   0.00
    44   1     0.03   0.14  -0.11     0.02   0.06  -0.06     0.00  -0.01   0.01
                    97                     98                     99
                     A                      A                      A
 Frequencies --  1537.4542              1539.6818              1549.1075
 Red. masses --     1.0801                 1.0501                 1.0596
 Frc consts  --     1.5043                 1.4667                 1.4982
 IR Inten    --     4.0673                 8.8817                 6.6006
  Atom  AN      X      Y      Z        X      Y      Z        X      Y      Z
     1   6     0.00   0.00   0.00     0.00   0.00   0.00     0.00   0.00   0.00
     2   6     0.00   0.00   0.00     0.00   0.00   0.00     0.00   0.00   0.00
     3   6     0.00   0.00   0.00     0.00   0.00   0.00     0.00   0.00   0.00
     4   6    -0.01   0.00   0.00     0.00   0.00   0.00     0.00   0.00   0.00
     5   6     0.01   0.01   0.01     0.00   0.00   0.00     0.00   0.00   0.00
     6   6     0.01  -0.01   0.00     0.00   0.00   0.00     0.00   0.00   0.00
     7   1     0.00   0.00   0.00     0.00  -0.02   0.02     0.01   0.00   0.00
     8   1    -0.02   0.00   0.00     0.00   0.00   0.00     0.01   0.00   0.00
     9   6     0.00  -0.01  -0.01     0.00   0.00   0.00     0.00  -0.01  -0.01
    10   1     0.04   0.13   0.05     0.00   0.00   0.00     0.02   0.07   0.03
    11   1     0.01  -0.02   0.14     0.00   0.00   0.00    -0.02  -0.01   0.08
    12   6     0.00   0.00  -0.01     0.00   0.00   0.00     0.00   0.00   0.00
    13   1    -0.02  -0.01   0.02     0.00   0.00   0.00    -0.02  -0.02   0.04
    14   6     0.01   0.00   0.01     0.00   0.00   0.00     0.00   0.00   0.00
    15   6     0.00   0.00  -0.01     0.00   0.00   0.00     0.00   0.00   0.00
    16   6     0.00   0.00   0.00     0.00   0.00   0.00     0.00   0.00   0.00
    17   1     0.01   0.01   0.00     0.00   0.00   0.00     0.00   0.00   0.00
    18   6     0.00   0.00   0.00     0.00   0.00   0.00     0.00   0.00   0.00
    19   8     0.00   0.00   0.00     0.00   0.00   0.00     0.00   0.00   0.00
    20   8     0.00   0.00   0.00     0.00   0.00   0.00     0.00   0.00   0.00
    21   1     0.00   0.01  -0.01     0.00   0.00   0.00     0.00   0.00   0.00
    22   8     0.00   0.00   0.00     0.00   0.00   0.00     0.00   0.00   0.00
    23   8     0.00   0.00   0.00     0.00  -0.01   0.01     0.00   0.00   0.00
    24   6     0.00   0.00   0.00    -0.01  -0.04   0.04     0.00   0.00   0.00
    25   1     0.01   0.00   0.00     0.44   0.17   0.10     0.01   0.07   0.01
    26   1     0.01   0.00  -0.01     0.09   0.47  -0.55     0.02  -0.02  -0.02
    27   1     0.01   0.00   0.00    -0.43  -0.05  -0.20     0.00   0.02   0.07
    28   6    -0.03  -0.01  -0.05     0.00   0.00   0.00     0.01   0.00   0.01
    29   1    -0.03   0.30   0.42     0.00   0.00  -0.01     0.01  -0.07  -0.10
    30   1     0.34  -0.21   0.32    -0.01   0.00   0.00    -0.10   0.04  -0.07
    31   6     0.00   0.00   0.00     0.00   0.00   0.00    -0.01   0.00   0.02
    32   1     0.02  -0.02  -0.02     0.00   0.00   0.00     0.13  -0.05  -0.02
    33   1     0.00   0.01  -0.04     0.00   0.00   0.00     0.04   0.09  -0.10
    34   7    -0.01   0.00   0.00     0.00   0.00   0.00     0.00   0.00  -0.03
    35   6    -0.03   0.01  -0.01     0.00   0.00   0.00     0.00   0.00  -0.05
    36   1     0.20  -0.29   0.19     0.00   0.00   0.00     0.50  -0.08   0.07
    37   1     0.16  -0.22  -0.20     0.00   0.00   0.00    -0.43   0.10   0.05
    38   1     0.15   0.28   0.10     0.00   0.00   0.00    -0.03  -0.02   0.66
    39   6     0.00   0.00   0.01     0.00   0.00   0.00     0.00   0.00   0.00
    40   1     0.06  -0.05  -0.09     0.00   0.00   0.00     0.00  -0.01   0.00
    41   1    -0.08  -0.01  -0.09     0.00   0.00   0.00    -0.01   0.00  -0.01
    42   6     0.00   0.00   0.00     0.00   0.00   0.00     0.00   0.00   0.00
    43   1     0.00  -0.01   0.00     0.00   0.00   0.00     0.00   0.00   0.00
    44   1     0.00   0.00   0.01     0.00   0.00   0.00     0.00   0.00   0.00
                   100                    101                    102
                     A                      A                      A
 Frequencies --  1549.8429              1567.8839              1583.3281
 Red. masses --     1.0685                 1.0832                 2.9182
 Frc consts  --     1.5122                 1.5688                 4.3102
 IR Inten    --    54.5766                 1.4289               110.1771
  Atom  AN      X      Y      Z        X      Y      Z        X      Y      Z
     1   6     0.00  -0.01  -0.01     0.00   0.00   0.00     0.05   0.12   0.12
     2   6    -0.01   0.01   0.00     0.00   0.00   0.00     0.16  -0.08  -0.03
     3   6     0.01   0.00   0.00     0.00   0.00   0.00    -0.17   0.03  -0.02
     4   6     0.00   0.00   0.00     0.00   0.00   0.00     0.08   0.05   0.06
     5   6    -0.01   0.01   0.00     0.00   0.00   0.00     0.02  -0.05  -0.03
     6   6     0.02   0.01   0.01     0.00   0.00   0.00    -0.17  -0.08  -0.10
     7   1     0.02   0.01   0.01     0.00   0.00   0.00    -0.40  -0.26  -0.32
     8   1     0.05  -0.01   0.01     0.00   0.00   0.00    -0.48   0.03  -0.11
     9   6     0.00   0.00   0.00     0.00   0.00   0.00     0.04  -0.01   0.00
    10   1     0.00  -0.01  -0.01     0.02   0.00   0.00     0.01   0.05   0.03
    11   1     0.00   0.00  -0.01    -0.01   0.00   0.01    -0.02   0.01   0.06
    12   6     0.00   0.00   0.00    -0.01  -0.01   0.01     0.00   0.00   0.00
    13   1     0.01   0.00  -0.01     0.03   0.01  -0.03    -0.01   0.02   0.03
    14   6     0.00   0.00   0.00     0.01   0.00  -0.01     0.00   0.01   0.01
    15   6     0.00   0.00   0.00     0.00   0.00   0.00    -0.02  -0.01  -0.01
    16   6     0.00   0.00   0.00     0.00   0.00   0.00     0.00   0.00   0.00
    17   1     0.00   0.00   0.00     0.00   0.00   0.00    -0.01   0.00   0.00
    18   6     0.00   0.00   0.00     0.00   0.00   0.00     0.00   0.00   0.00
    19   8     0.00   0.00   0.00     0.00   0.00   0.00     0.00   0.00   0.00
    20   8     0.00   0.00   0.00     0.00   0.00   0.00     0.00   0.00   0.00
    21   1     0.00   0.00   0.00    -0.01   0.01  -0.01     0.01   0.00   0.00
    22   8     0.00   0.00   0.00     0.00   0.00   0.00    -0.01   0.02   0.01
    23   8    -0.01  -0.01  -0.01     0.00   0.00   0.00     0.08   0.00   0.02
    24   6    -0.01  -0.04  -0.04     0.00   0.00   0.00     0.03  -0.02  -0.01
    25   1     0.07   0.65   0.06     0.00   0.00   0.00    -0.21   0.24  -0.02
    26   1     0.17  -0.21  -0.13     0.00   0.00   0.00    -0.13   0.13   0.11
    27   1    -0.01   0.16   0.65     0.00   0.00   0.00    -0.22   0.06   0.21
    28   6     0.00   0.00   0.00     0.00   0.00  -0.01     0.00   0.00   0.00
    29   1     0.00   0.01   0.01    -0.01   0.07   0.10     0.00  -0.01   0.00
    30   1     0.01   0.00   0.01     0.09  -0.05   0.07    -0.01   0.00   0.00
    31   6     0.00   0.00   0.00     0.05   0.00  -0.05     0.00   0.00   0.00
    32   1    -0.01   0.01   0.00    -0.52   0.32   0.27     0.01   0.00   0.00
    33   1     0.00  -0.01   0.01    -0.16  -0.33   0.53     0.00   0.01   0.00
    34   7     0.00   0.00   0.00     0.02   0.00  -0.02     0.00   0.00   0.00
    35   6     0.00   0.00   0.01     0.02   0.01  -0.01     0.00   0.00   0.00
    36   1    -0.05   0.01  -0.01     0.04   0.01   0.00     0.01   0.00   0.00
    37   1     0.05  -0.01  -0.01    -0.22   0.04   0.02     0.00   0.00   0.00
    38   1     0.00   0.00  -0.07    -0.09  -0.15   0.14     0.00   0.00   0.01
    39   6     0.00   0.00   0.00     0.00   0.00   0.00     0.00   0.00   0.00
    40   1     0.00   0.00   0.00     0.00   0.00   0.00     0.00   0.00  -0.01
    41   1     0.00   0.00   0.00    -0.01  -0.01   0.00    -0.01   0.00  -0.01
    42   6     0.00   0.00   0.00     0.00   0.00   0.00     0.00   0.00   0.00
    43   1     0.00   0.00   0.00    -0.01   0.01   0.01     0.01   0.00   0.00
    44   1     0.00   0.00   0.00     0.00   0.01  -0.01     0.00   0.00   0.00
                   103                    104                    105
                     A                      A                      A
 Frequencies --  1665.4303              1703.9499              1866.1345
 Red. masses --     9.7040                 7.9368                12.1644
 Frc consts  --    15.8582                13.5772                24.9591
 IR Inten    --    17.8290                51.5910               135.0013
  Atom  AN      X      Y      Z        X      Y      Z        X      Y      Z
     1   6     0.05   0.15   0.14     0.24   0.08   0.13     0.00   0.00   0.00
     2   6     0.04  -0.10  -0.08    -0.31   0.03  -0.05     0.00   0.00   0.00
     3   6    -0.03   0.34   0.31     0.21   0.00   0.06     0.00   0.00   0.00
     4   6    -0.09  -0.36  -0.33    -0.26  -0.10  -0.14     0.01   0.00   0.00
     5   6    -0.14   0.27   0.17     0.42  -0.09   0.02     0.00  -0.01  -0.01
     6   6     0.20  -0.27  -0.18    -0.33   0.04  -0.03     0.00   0.01   0.00
     7   1    -0.16  -0.03  -0.07    -0.15  -0.27  -0.26     0.00   0.00   0.00
     8   1     0.04  -0.10  -0.10     0.36  -0.09   0.01     0.00   0.00   0.00
     9   6     0.02  -0.03  -0.02    -0.02   0.00  -0.01     0.00   0.00   0.00
    10   1    -0.19  -0.09  -0.06    -0.07  -0.04  -0.02     0.00   0.00   0.00
    11   1    -0.23   0.06  -0.19    -0.02   0.01  -0.06     0.00   0.00   0.00
    12   6     0.01   0.01   0.01     0.00   0.00   0.00     0.00   0.00   0.00
    13   1     0.03  -0.04  -0.04     0.00  -0.02  -0.01     0.00   0.01   0.00
    14   6     0.00  -0.02  -0.02     0.01  -0.01   0.00     0.00   0.00   0.00
    15   6     0.01   0.05   0.05     0.01   0.01   0.02    -0.01  -0.01   0.01
    16   6     0.02   0.00   0.00    -0.01   0.03   0.01    -0.03  -0.02   0.01
    17   1    -0.03   0.00  -0.02    -0.02   0.04   0.01     0.03  -0.04   0.04
    18   6     0.01   0.00   0.00     0.01   0.00   0.00     0.71   0.34  -0.14
    19   8    -0.01   0.00   0.00     0.00   0.00   0.00    -0.47  -0.23   0.09
    20   8     0.01   0.00   0.00     0.00   0.00   0.00     0.00   0.00   0.00
    21   1    -0.03   0.01   0.01     0.00   0.00   0.00    -0.01   0.00   0.00
    22   8     0.01  -0.03  -0.01    -0.02   0.02   0.00     0.00   0.01   0.00
    23   8    -0.03   0.02   0.01     0.05   0.00   0.01     0.00   0.00   0.00
    24   6    -0.01  -0.01  -0.01     0.03   0.00   0.00     0.00   0.00   0.00
    25   1     0.03  -0.02   0.00    -0.13   0.10  -0.02     0.00   0.00   0.00
    26   1    -0.04   0.01   0.01    -0.03   0.06   0.05     0.00   0.00   0.00
    27   1     0.03  -0.01  -0.01    -0.13   0.02   0.08     0.00   0.00   0.00
    28   6    -0.01  -0.01   0.01     0.00   0.00   0.00     0.00   0.00   0.00
    29   1     0.02   0.00  -0.02    -0.01   0.00   0.00     0.00   0.00   0.00
    30   1     0.02   0.05  -0.04     0.00   0.00   0.00     0.00   0.00   0.00
    31   6     0.00   0.00   0.00     0.00   0.00   0.00     0.00   0.00   0.00
    32   1     0.00   0.00   0.00    -0.01   0.00   0.00     0.00   0.00   0.00
    33   1     0.00  -0.01   0.00     0.00  -0.01   0.00     0.00   0.00   0.00
    34   7     0.00   0.00   0.00     0.00   0.00   0.00     0.00   0.00   0.00
    35   6     0.00   0.00   0.00     0.00   0.00   0.00     0.00   0.00   0.00
    36   1     0.00   0.00   0.00     0.00   0.00   0.00     0.00   0.00   0.00
    37   1     0.00   0.00   0.00     0.00   0.00   0.00     0.00   0.00   0.00
    38   1     0.00   0.00   0.00     0.00   0.00   0.00     0.00   0.00   0.00
    39   6     0.00   0.00   0.00     0.00   0.00   0.00    -0.01  -0.01   0.00
    40   1    -0.02   0.00   0.02     0.00   0.01   0.00    -0.02   0.04   0.00
    41   1     0.01  -0.01   0.03     0.00  -0.01   0.01     0.04   0.04   0.01
    42   6     0.00   0.00   0.00     0.00   0.00   0.00    -0.05  -0.01   0.00
    43   1    -0.01   0.00  -0.01     0.00   0.00   0.00     0.22   0.03   0.09
    44   1     0.00   0.00   0.00     0.00   0.00   0.00    -0.10  -0.03  -0.09
                   106                    107                    108
                     A                      A                      A
 Frequencies --  2935.8968              2990.0826              3000.0030
 Red. masses --     1.0580                 1.0694                 1.0803
 Frc consts  --     5.3731                 5.6330                 5.7284
 IR Inten    --   107.8263                57.6647                52.6603
  Atom  AN      X      Y      Z        X      Y      Z        X      Y      Z
     1   6     0.00   0.00   0.00     0.00   0.00   0.00     0.00   0.00   0.00
     2   6     0.00   0.00   0.00     0.00   0.00   0.00     0.00   0.00   0.00
     3   6     0.00   0.00   0.00     0.00   0.00   0.00     0.00   0.00   0.00
     4   6     0.00   0.00   0.00     0.00   0.00   0.00     0.00   0.00   0.00
     5   6     0.00   0.00   0.00     0.00   0.00   0.00     0.00   0.00   0.00
     6   6     0.00   0.00   0.00     0.00   0.00   0.00     0.00   0.00   0.00
     7   1     0.00   0.00   0.00     0.00   0.00   0.00     0.00   0.00   0.00
     8   1     0.00   0.00   0.00     0.00   0.00   0.00     0.00   0.00   0.00
     9   6     0.00   0.00   0.00     0.00   0.00   0.00     0.00   0.00   0.02
    10   1     0.00   0.00  -0.01     0.00  -0.02   0.04     0.01   0.10  -0.23
    11   1     0.00   0.00   0.00     0.01   0.02   0.00    -0.02  -0.08   0.00
    12   6     0.00   0.00   0.00     0.02   0.00   0.01    -0.06   0.01  -0.04
    13   1    -0.04   0.00  -0.02    -0.29   0.03  -0.18     0.74  -0.09   0.49
    14   6     0.00   0.00   0.00     0.00   0.00   0.00     0.00   0.00   0.00
    15   6     0.00   0.00   0.00     0.00   0.00   0.00     0.00   0.00   0.00
    16   6     0.00   0.00   0.00     0.00   0.00   0.00     0.00   0.00   0.00
    17   1     0.00   0.00   0.00     0.00   0.00   0.00     0.00   0.00   0.00
    18   6     0.00   0.00   0.00     0.00   0.00   0.00     0.00   0.00   0.00
    19   8     0.00   0.00   0.00     0.00   0.00   0.00     0.00   0.00   0.00
    20   8     0.00   0.00   0.00     0.00   0.00   0.00     0.00   0.00   0.00
    21   1     0.00   0.00   0.00     0.00   0.00   0.00     0.00   0.00   0.00
    22   8     0.00   0.00   0.00     0.00   0.00   0.00     0.00   0.00   0.00
    23   8     0.00   0.00   0.00     0.00   0.00   0.00     0.00   0.00   0.00
    24   6     0.00   0.00   0.00     0.00   0.00   0.00     0.00   0.00   0.00
    25   1     0.00   0.00   0.00     0.00   0.00   0.00     0.00   0.00   0.00
    26   1     0.00   0.00   0.00     0.00   0.00   0.00     0.00   0.00   0.00
    27   1     0.00   0.00   0.00     0.00   0.00   0.00     0.00   0.00   0.00
    28   6     0.00   0.00   0.00     0.00  -0.01  -0.01     0.00   0.00   0.00
    29   1     0.00   0.00   0.00    -0.01   0.01  -0.01     0.00   0.00   0.00
    30   1     0.00   0.00   0.00    -0.03   0.08   0.07    -0.01   0.05   0.04
    31   6     0.01   0.00   0.00    -0.06   0.03   0.02    -0.02   0.01   0.01
    32   1     0.00  -0.02   0.02    -0.01   0.16  -0.14     0.00   0.05  -0.04
    33   1    -0.06   0.04   0.00     0.70  -0.56  -0.09     0.26  -0.21  -0.04
    34   7     0.00   0.00   0.00     0.00   0.00   0.00     0.00   0.00   0.00
    35   6    -0.06   0.03   0.00     0.00   0.00   0.00     0.00   0.00   0.00
    36   1    -0.03   0.10   0.13     0.00   0.01   0.01     0.00  -0.02  -0.04
    37   1    -0.01   0.12  -0.12     0.00  -0.01   0.01     0.00   0.00   0.00
    38   1     0.82  -0.51   0.01     0.05  -0.02   0.01     0.07  -0.03   0.00
    39   6     0.00   0.00   0.00     0.00   0.00   0.00     0.00   0.00   0.00
    40   1     0.00   0.00   0.00     0.01   0.00   0.00    -0.02   0.00  -0.01
    41   1     0.00   0.00   0.00     0.00   0.00   0.00     0.00   0.00   0.00
    42   6     0.00   0.00   0.00     0.00   0.00   0.00     0.00   0.00   0.00
    43   1     0.00   0.00   0.00     0.00   0.00   0.00     0.00   0.00   0.00
    44   1     0.00   0.00   0.00     0.00   0.00   0.00     0.00   0.00   0.00
                   109                    110                    111
                     A                      A                      A
 Frequencies --  3014.0911              3027.7757              3028.7536
 Red. masses --     1.0350                 1.0695                 1.0674
 Frc consts  --     5.5399                 5.7765                 5.7690
 IR Inten    --    68.0208                50.1763                16.0070
  Atom  AN      X      Y      Z        X      Y      Z        X      Y      Z
     1   6     0.00   0.00   0.00     0.00   0.00   0.00     0.00   0.00   0.00
     2   6     0.00   0.00   0.00     0.00   0.00   0.00     0.00   0.00   0.00
     3   6     0.00   0.00   0.00     0.00   0.00   0.00     0.00   0.00   0.00
     4   6     0.00   0.00   0.00     0.00   0.00   0.00     0.00   0.00   0.00
     5   6     0.00   0.00   0.00     0.00   0.00   0.00     0.00   0.00   0.00
     6   6     0.00   0.00   0.00     0.00   0.00   0.00     0.00   0.00   0.00
     7   1     0.02  -0.01  -0.01     0.00   0.00   0.00     0.00   0.00   0.00
     8   1     0.00   0.00   0.00     0.00   0.00  -0.01     0.00   0.00   0.00
     9   6     0.00   0.00   0.00     0.00   0.01  -0.07     0.00   0.00  -0.01
    10   1     0.00   0.01  -0.02    -0.04  -0.34   0.85     0.00  -0.03   0.07
    11   1     0.00  -0.01   0.00     0.08   0.25  -0.01     0.01   0.02   0.00
    12   6     0.00   0.00   0.00    -0.02   0.00  -0.01     0.00   0.00   0.00
    13   1     0.00   0.00   0.00     0.21  -0.03   0.13     0.02   0.00   0.01
    14   6     0.00   0.00   0.00     0.00   0.00   0.00     0.00   0.00   0.00
    15   6     0.00   0.00   0.00     0.00   0.00   0.00     0.00   0.00   0.00
    16   6     0.00   0.00   0.00     0.00   0.00   0.00     0.00   0.00   0.00
    17   1     0.00   0.00   0.00     0.00   0.00   0.00     0.01  -0.03  -0.04
    18   6     0.00   0.00   0.00     0.00   0.00   0.00     0.00   0.00   0.00
    19   8     0.00   0.00   0.00     0.00   0.00   0.00     0.00   0.00   0.00
    20   8     0.00   0.00   0.00     0.00   0.00   0.00     0.00   0.00   0.00
    21   1     0.00   0.00   0.00     0.00   0.00   0.00     0.00   0.00   0.00
    22   8     0.00   0.00   0.00     0.00   0.00   0.00     0.00   0.00   0.00
    23   8     0.00   0.00   0.00     0.00   0.00   0.00     0.00   0.00   0.00
    24   6     0.02  -0.04  -0.03     0.00   0.00   0.00     0.00   0.00   0.00
    25   1    -0.10  -0.07   0.65     0.00   0.00   0.01     0.00   0.00   0.00
    26   1    -0.22  -0.13  -0.15     0.00   0.00   0.00     0.00   0.00   0.00
    27   1     0.04   0.66  -0.18     0.00   0.02   0.00     0.00   0.00   0.00
    28   6     0.00   0.00   0.00     0.00   0.00   0.00     0.00   0.00   0.00
    29   1     0.00   0.00   0.00     0.00   0.00   0.00     0.00   0.00   0.00
    30   1     0.00   0.00   0.00    -0.01   0.03   0.02     0.00   0.00   0.00
    31   6     0.00   0.00   0.00     0.00   0.00   0.00     0.00   0.00   0.00
    32   1     0.00   0.00   0.00     0.00   0.00   0.00     0.00   0.00   0.00
    33   1     0.00   0.00   0.00     0.03  -0.03  -0.01     0.00   0.00   0.00
    34   7     0.00   0.00   0.00     0.00   0.00   0.00     0.00   0.00   0.00
    35   6     0.00   0.00   0.00     0.00   0.00   0.00     0.00   0.00   0.00
    36   1     0.00   0.00   0.00     0.00  -0.02  -0.03     0.00   0.00   0.00
    37   1     0.00   0.00   0.00     0.00  -0.01   0.01     0.00   0.00   0.00
    38   1     0.00   0.00   0.00     0.03  -0.01   0.00     0.00   0.00   0.00
    39   6     0.00   0.00   0.00     0.00   0.00   0.00    -0.01   0.00   0.00
    40   1     0.00   0.00   0.00    -0.03   0.01  -0.02     0.03  -0.01   0.02
    41   1     0.00   0.00   0.00     0.03  -0.02  -0.02     0.05  -0.03  -0.04
    42   6     0.00   0.00   0.00     0.00   0.00   0.00     0.05  -0.05  -0.02
    43   1     0.00   0.00   0.00    -0.01  -0.01   0.02     0.08   0.12  -0.20
    44   1     0.00   0.00   0.00     0.06  -0.04  -0.04    -0.67   0.47   0.50
                   112                    113                    114
                     A                      A                      A
 Frequencies --  3048.7342              3053.6273              3066.1105
 Red. masses --     1.0768                 1.0799                 1.0710
 Frc consts  --     5.8968                 5.9328                 5.9323
 IR Inten    --    27.2814                46.7964                41.3327
  Atom  AN      X      Y      Z        X      Y      Z        X      Y      Z
     1   6     0.00   0.00   0.00     0.00   0.00   0.00     0.00   0.00   0.00
     2   6     0.00   0.00   0.00     0.00   0.00   0.00     0.00   0.00   0.00
     3   6     0.00   0.00   0.00     0.00   0.00   0.00     0.00   0.00   0.00
     4   6     0.00   0.00   0.00     0.00   0.00   0.00     0.00   0.00   0.00
     5   6     0.00   0.00   0.00     0.00   0.00   0.00     0.00   0.00   0.00
     6   6     0.00   0.00   0.00     0.00   0.00   0.00     0.00   0.00   0.00
     7   1     0.00   0.00   0.00     0.00   0.00   0.00     0.00   0.00   0.00
     8   1     0.00   0.00   0.00     0.00   0.00   0.00     0.00   0.00   0.00
     9   6     0.00   0.00   0.00     0.00   0.00   0.00     0.00   0.00   0.00
    10   1     0.00   0.00  -0.01     0.00  -0.01   0.02     0.00  -0.01   0.04
    11   1     0.00  -0.01   0.00     0.00   0.01   0.00    -0.02  -0.05   0.00
    12   6     0.00   0.00   0.00     0.00   0.00   0.00     0.00   0.00   0.00
    13   1    -0.01   0.00  -0.01     0.02   0.00   0.01     0.04   0.00   0.03
    14   6     0.00   0.00   0.00     0.00   0.00   0.00     0.00   0.00   0.00
    15   6     0.00   0.00   0.00     0.00   0.00   0.00     0.00   0.00   0.00
    16   6     0.00   0.00   0.01     0.00   0.00  -0.01     0.00   0.00   0.00
    17   1     0.03  -0.04  -0.07    -0.03   0.05   0.08     0.00   0.01   0.01
    18   6     0.00   0.00   0.00     0.00   0.00   0.00     0.00   0.00   0.00
    19   8     0.00   0.00   0.00     0.00   0.00   0.00     0.00   0.00   0.00
    20   8     0.00   0.00   0.00     0.00   0.00   0.00     0.00   0.00   0.00
    21   1     0.00   0.00   0.00     0.00   0.00   0.00     0.00   0.00   0.00
    22   8     0.00   0.00   0.00     0.00   0.00   0.00     0.00   0.00   0.00
    23   8     0.00   0.00   0.00     0.00   0.00   0.00     0.00   0.00   0.00
    24   6     0.00   0.00   0.00     0.00   0.00   0.00     0.00   0.00   0.00
    25   1     0.00   0.00   0.00     0.00   0.00   0.00     0.00   0.00   0.00
    26   1     0.00   0.00   0.00     0.00   0.00   0.00     0.00   0.00   0.00
    27   1     0.00   0.00   0.00     0.00   0.00   0.00     0.00   0.00   0.00
    28   6    -0.01  -0.02  -0.05     0.00   0.03   0.04     0.00   0.00   0.00
    29   1     0.26  -0.23   0.14    -0.10   0.09  -0.05     0.00   0.00   0.00
    30   1    -0.13   0.49   0.40     0.13  -0.49  -0.41     0.01  -0.03  -0.03
    31   6     0.01  -0.05   0.03     0.00  -0.05   0.04     0.00   0.00   0.00
    32   1     0.03   0.45  -0.43     0.04   0.53  -0.50     0.00   0.05  -0.05
    33   1    -0.17   0.12   0.03    -0.06   0.03   0.02     0.02  -0.01   0.00
    34   7     0.00   0.00   0.00     0.00   0.00   0.00     0.00   0.00   0.00
    35   6     0.00   0.00   0.00     0.00   0.01   0.00     0.02  -0.07   0.00
    36   1     0.00   0.01   0.00     0.00  -0.02  -0.04    -0.05   0.32   0.59
    37   1     0.00  -0.01   0.02     0.00  -0.04   0.05     0.03   0.45  -0.54
    38   1     0.00   0.00   0.00     0.03  -0.02   0.00    -0.17   0.09   0.00
    39   6     0.00   0.00   0.00     0.00   0.00   0.00     0.00   0.00   0.00
    40   1     0.00   0.00   0.00    -0.01   0.00   0.00    -0.02   0.00  -0.01
    41   1     0.00   0.00   0.00     0.01   0.00   0.00     0.02  -0.01  -0.01
    42   6     0.00   0.00   0.00     0.00   0.00   0.00     0.00   0.00   0.00
    43   1     0.00   0.00   0.00     0.00   0.00   0.00     0.00   0.00   0.00
    44   1     0.00   0.00   0.00     0.00   0.00   0.00     0.00   0.00   0.00
                   115                    116                    117
                     A                      A                      A
 Frequencies --  3075.7533              3076.8717              3077.0603
 Red. masses --     1.0834                 1.0610                 1.1027
 Frc consts  --     6.0388                 5.9180                 6.1517
 IR Inten    --    29.0009                18.7863                46.6261
  Atom  AN      X      Y      Z        X      Y      Z        X      Y      Z
     1   6     0.00   0.00   0.00     0.00   0.00   0.00     0.00   0.00   0.00
     2   6     0.00   0.00   0.00     0.00   0.00   0.00     0.00   0.00   0.00
     3   6     0.00   0.00   0.00     0.00   0.00   0.00     0.00   0.00   0.00
     4   6     0.00   0.00   0.00     0.00   0.00   0.00     0.00   0.00   0.00
     5   6     0.00   0.00   0.00     0.00   0.00   0.00     0.00   0.00   0.00
     6   6     0.00   0.00   0.00     0.00   0.00   0.00     0.00   0.00   0.00
     7   1     0.00   0.00   0.00     0.00   0.00   0.00     0.00   0.00   0.00
     8   1     0.00   0.00   0.00     0.00   0.00   0.00     0.00   0.00   0.00
     9   6     0.00   0.00   0.00     0.00  -0.01   0.00     0.00   0.00   0.00
    10   1     0.00   0.00  -0.01     0.00  -0.01   0.02     0.00   0.00   0.00
    11   1     0.01   0.02   0.00     0.04   0.12   0.01     0.00   0.00   0.00
    12   6     0.00   0.00   0.00     0.00   0.00   0.00     0.00   0.00   0.00
    13   1     0.00   0.00   0.00     0.03   0.00   0.02     0.00   0.00   0.00
    14   6     0.00   0.00   0.00     0.00   0.00   0.00     0.00   0.00   0.00
    15   6     0.00   0.00   0.00     0.00   0.00   0.00     0.00   0.00   0.00
    16   6     0.02  -0.04  -0.07     0.00   0.00   0.00     0.00   0.00   0.00
    17   1    -0.27   0.52   0.79     0.02  -0.04  -0.06     0.00   0.01   0.01
    18   6     0.00   0.00   0.00     0.00   0.00   0.00     0.00   0.00   0.00
    19   8     0.00   0.00   0.00     0.00   0.00   0.00     0.00   0.00   0.00
    20   8     0.00   0.00   0.00     0.00   0.00   0.00     0.00   0.00   0.00
    21   1     0.00   0.00   0.00     0.00   0.00   0.00     0.00   0.00   0.00
    22   8     0.00   0.00   0.00     0.00   0.00   0.00     0.00   0.00   0.00
    23   8     0.00   0.00   0.00     0.00   0.00   0.00     0.00   0.00   0.00
    24   6     0.00   0.00   0.00     0.00   0.00   0.00     0.01   0.06  -0.07
    25   1     0.00   0.00  -0.01     0.00   0.00   0.03    -0.09  -0.05   0.71
    26   1     0.00   0.00   0.00     0.00   0.00   0.00    -0.01   0.01  -0.03
    27   1     0.00   0.01   0.00     0.00  -0.02   0.01    -0.05  -0.67   0.16
    28   6     0.00   0.00  -0.01     0.00   0.00   0.00     0.00   0.00   0.00
    29   1     0.06  -0.05   0.03     0.00   0.00   0.00     0.00   0.00   0.00
    30   1    -0.02   0.08   0.07     0.00  -0.01  -0.01     0.00   0.00   0.00
    31   6     0.00   0.00   0.00     0.00   0.00   0.00     0.00   0.00   0.00
    32   1     0.00  -0.02   0.01     0.00   0.01  -0.01     0.00   0.00   0.00
    33   1     0.00   0.00   0.00     0.00   0.00   0.00     0.00   0.00   0.00
    34   7     0.00   0.00   0.00     0.00   0.00   0.00     0.00   0.00   0.00
    35   6     0.00   0.00   0.00     0.00   0.00   0.00     0.00   0.00   0.00
    36   1     0.00   0.00   0.00     0.00   0.01   0.02     0.00   0.00   0.00
    37   1     0.00   0.00   0.00     0.00   0.02  -0.03     0.00   0.00   0.00
    38   1     0.00   0.00   0.00     0.00   0.00   0.00     0.00   0.00   0.00
    39   6     0.00   0.00   0.00    -0.02  -0.01  -0.06     0.00   0.00   0.00
    40   1     0.05  -0.01   0.04     0.64  -0.14   0.47    -0.03   0.01  -0.02
    41   1    -0.02   0.01   0.01    -0.40   0.28   0.28     0.02  -0.01  -0.01
    42   6     0.00   0.00   0.00     0.00   0.00   0.01     0.00   0.00   0.00
    43   1     0.01   0.01  -0.02     0.03   0.05  -0.08     0.00   0.00   0.00
    44   1    -0.03   0.02   0.03     0.02  -0.01  -0.01     0.00   0.00   0.00
                   118                    119                    120
                     A                      A                      A
 Frequencies --  3083.1810              3111.1967              3114.5488
 Red. masses --     1.0910                 1.1006                 1.0970
 Frc consts  --     6.1102                 6.2768                 6.2699
 IR Inten    --    29.1222                32.7765                23.9935
  Atom  AN      X      Y      Z        X      Y      Z        X      Y      Z
     1   6     0.00   0.00   0.00     0.00   0.00   0.00     0.00   0.00   0.00
     2   6     0.00   0.00   0.00     0.00   0.00   0.00     0.00   0.00   0.00
     3   6     0.00   0.00   0.00     0.00   0.00   0.00     0.00   0.00   0.00
     4   6     0.00   0.00   0.00     0.00   0.00   0.00     0.00   0.00   0.00
     5   6     0.00   0.00   0.00     0.00   0.00   0.00     0.00   0.00   0.00
     6   6     0.00   0.00   0.00     0.00   0.00   0.00     0.00   0.00   0.00
     7   1     0.00   0.00   0.00     0.00   0.00   0.00     0.00   0.00   0.00
     8   1     0.00  -0.01  -0.01     0.00   0.00   0.00     0.00   0.00   0.00
     9   6    -0.02  -0.08   0.01     0.00   0.00   0.00     0.00   0.00   0.00
    10   1     0.01   0.08  -0.25     0.00   0.00   0.00     0.00   0.00   0.00
    11   1     0.28   0.91   0.06    -0.01  -0.04   0.00     0.00   0.00   0.00
    12   6     0.00   0.00   0.00     0.00   0.00   0.00     0.00   0.00   0.00
    13   1     0.01   0.00   0.00    -0.03   0.01  -0.02     0.00   0.00   0.00
    14   6     0.00   0.00   0.00     0.00   0.00   0.00     0.00   0.00   0.00
    15   6     0.00   0.00   0.00     0.00   0.00   0.00     0.00   0.00   0.00
    16   6     0.00   0.00   0.00     0.00   0.00   0.00     0.00   0.00   0.00
    17   1     0.00  -0.01  -0.01     0.00   0.00   0.00     0.01  -0.02  -0.03
    18   6     0.00   0.00   0.00     0.00   0.00   0.00     0.00   0.00   0.00
    19   8     0.00   0.00   0.00     0.00   0.00   0.00     0.00   0.00   0.00
    20   8     0.00   0.00   0.00     0.00   0.00   0.00     0.00   0.00   0.00
    21   1     0.00   0.00   0.00     0.00   0.00   0.00     0.00   0.00   0.00
    22   8     0.00   0.00   0.00     0.00   0.00   0.00     0.00   0.00   0.00
    23   8     0.00   0.00   0.00     0.00   0.00   0.00     0.00   0.00   0.00
    24   6     0.00   0.00   0.00     0.00   0.00   0.00     0.00   0.00   0.00
    25   1     0.00   0.00   0.00     0.00   0.00   0.00     0.00   0.00   0.00
    26   1     0.00   0.00   0.00     0.00   0.00   0.00     0.00   0.00   0.00
    27   1     0.00   0.01   0.00     0.00   0.00   0.00     0.00   0.00   0.00
    28   6     0.00   0.00   0.00     0.00   0.00   0.00    -0.06   0.07  -0.01
    29   1     0.00   0.00   0.00     0.02  -0.02   0.01     0.64  -0.53   0.38
    30   1     0.00   0.00   0.00     0.00  -0.01  -0.01     0.06  -0.26  -0.23
    31   6     0.00   0.00   0.00     0.00   0.00   0.00    -0.01   0.01  -0.01
    32   1     0.00   0.00  -0.01     0.00   0.02  -0.02    -0.01  -0.10   0.09
    33   1     0.00   0.00   0.00     0.01  -0.01   0.00     0.08  -0.05  -0.01
    34   7     0.00   0.00   0.00     0.00   0.00   0.00     0.00   0.00   0.00
    35   6     0.00   0.00   0.00    -0.01  -0.01   0.09     0.00   0.00   0.00
    36   1     0.00   0.00   0.01     0.07  -0.37  -0.61     0.00   0.01   0.02
    37   1     0.00   0.04  -0.05     0.02   0.46  -0.51     0.00  -0.02   0.02
    38   1    -0.01   0.01   0.00     0.00  -0.01   0.03     0.00   0.00   0.00
    39   6     0.00   0.00   0.01     0.00   0.00   0.00     0.00   0.00   0.00
    40   1    -0.09   0.02  -0.07     0.00   0.00   0.00    -0.01   0.00  -0.01
    41   1     0.04  -0.02  -0.02     0.00   0.00   0.00    -0.01   0.01   0.01
    42   6     0.00   0.00   0.00     0.00   0.00   0.00     0.00   0.00   0.00
    43   1     0.00  -0.01   0.01     0.00   0.00   0.00     0.00   0.00   0.01
    44   1     0.00   0.00   0.00     0.00   0.00   0.00     0.00   0.00   0.00
                   121                    122                    123
                     A                      A                      A
 Frequencies --  3126.3219              3132.5099              3156.2793
 Red. masses --     1.0940                 1.0998                 1.0971
 Frc consts  --     6.2998                 6.3586                 6.4397
 IR Inten    --    15.7702                17.4069                23.4243
  Atom  AN      X      Y      Z        X      Y      Z        X      Y      Z
     1   6     0.00   0.00   0.00     0.00   0.00   0.00     0.00   0.00   0.00
     2   6     0.00   0.00   0.00     0.00   0.00   0.00     0.00   0.00   0.00
     3   6     0.00   0.00   0.00     0.00   0.00   0.00     0.00   0.00   0.00
     4   6     0.00   0.00   0.00     0.00   0.00   0.00     0.00   0.00   0.00
     5   6     0.00   0.00   0.00     0.00   0.00   0.00     0.00   0.00   0.00
     6   6     0.00   0.00   0.00     0.00   0.00   0.00     0.00   0.00   0.00
     7   1     0.00   0.00   0.00     0.00   0.00   0.00     0.03  -0.02  -0.01
     8   1     0.00   0.00   0.00     0.00   0.00   0.00     0.00   0.01   0.01
     9   6     0.00   0.00   0.00     0.00   0.00   0.00     0.00   0.00   0.00
    10   1     0.00   0.01  -0.01     0.00  -0.01   0.03     0.00   0.00   0.00
    11   1     0.00   0.01   0.00     0.00  -0.01   0.00     0.00   0.00   0.00
    12   6     0.00   0.00   0.00     0.00   0.00   0.00     0.00   0.00   0.00
    13   1     0.01   0.00   0.00    -0.01   0.00   0.00     0.00   0.00   0.00
    14   6     0.00   0.00   0.00     0.00   0.00   0.00     0.00   0.00   0.00
    15   6     0.00   0.00   0.00     0.00   0.00   0.00     0.00   0.00   0.00
    16   6     0.00   0.00   0.00     0.00   0.00   0.00     0.00   0.00   0.00
    17   1     0.00   0.00   0.00     0.00   0.01   0.01     0.00   0.00   0.00
    18   6     0.00   0.00   0.00     0.00   0.00   0.00     0.00   0.00   0.00
    19   8     0.00   0.00   0.00     0.00   0.00   0.00     0.00   0.00   0.00
    20   8     0.00   0.00   0.00     0.00   0.00   0.00     0.00   0.00   0.00
    21   1     0.00   0.00   0.00     0.00   0.00   0.00     0.00   0.00   0.00
    22   8     0.00   0.00   0.00     0.00   0.00   0.00     0.00   0.00   0.00
    23   8     0.00   0.00   0.00     0.00   0.00   0.00     0.00   0.00   0.00
    24   6     0.00   0.00   0.00     0.00   0.00   0.00    -0.06  -0.05  -0.05
    25   1     0.00   0.00   0.00     0.00   0.00   0.00    -0.04  -0.04   0.19
    26   1     0.00   0.00   0.00     0.00   0.00   0.00     0.72   0.42   0.47
    27   1     0.00   0.00   0.00     0.00   0.00   0.00     0.00   0.17  -0.07
    28   6     0.00   0.00   0.00     0.00   0.00   0.00     0.00   0.00   0.00
    29   1     0.00   0.00   0.00    -0.01   0.01  -0.01     0.00   0.00   0.00
    30   1     0.00   0.00   0.00     0.00   0.01   0.01     0.00   0.00   0.00
    31   6     0.00   0.00   0.00     0.00   0.00   0.00     0.00   0.00   0.00
    32   1     0.00   0.00   0.00     0.00   0.00   0.00     0.00   0.00   0.00
    33   1     0.00   0.00   0.00     0.00   0.00   0.00     0.00   0.00   0.00
    34   7     0.00   0.00   0.00     0.00   0.00   0.00     0.00   0.00   0.00
    35   6     0.00   0.00   0.00     0.00   0.00   0.00     0.00   0.00   0.00
    36   1     0.00   0.00   0.00     0.00   0.00   0.00     0.00   0.00   0.00
    37   1     0.00   0.00   0.00     0.00   0.00   0.00     0.00   0.00   0.00
    38   1     0.00   0.00   0.00     0.00   0.00   0.00     0.00   0.00   0.00
    39   6    -0.05   0.02   0.00     0.07  -0.03  -0.01     0.00   0.00   0.00
    40   1     0.29  -0.06   0.23    -0.32   0.07  -0.26     0.00   0.00   0.00
    41   1     0.27  -0.19  -0.21    -0.50   0.36   0.38     0.00   0.00   0.00
    42   6     0.03   0.03  -0.06     0.02   0.02  -0.04     0.00   0.00   0.00
    43   1    -0.22  -0.47   0.64    -0.14  -0.29   0.39     0.00   0.00   0.00
    44   1    -0.11   0.09   0.07    -0.13   0.10   0.09     0.00   0.00   0.00
                   124                    125                    126
                     A                      A                      A
 Frequencies --  3181.3084              3222.4483              3759.1837
 Red. masses --     1.0894                 1.0914                 1.0655
 Frc consts  --     6.4963                 6.6775                 8.8717
 IR Inten    --    14.8950                16.8530                 3.3541
  Atom  AN      X      Y      Z        X      Y      Z        X      Y      Z
     1   6    -0.01   0.01   0.01    -0.07   0.05   0.02     0.00   0.00   0.00
     2   6    -0.01  -0.06  -0.06     0.00   0.02   0.02     0.00   0.00   0.00
     3   6     0.00   0.00   0.00     0.00   0.00   0.00     0.00   0.00   0.00
     4   6     0.00   0.00   0.00     0.00   0.00   0.00     0.00   0.00   0.00
     5   6     0.00   0.00   0.00     0.00   0.00   0.00     0.00   0.00   0.00
     6   6     0.00   0.00   0.00     0.00   0.00   0.00     0.00   0.00   0.00
     7   1     0.18  -0.13  -0.07     0.76  -0.53  -0.29     0.00   0.00   0.00
     8   1     0.07   0.70   0.66    -0.02  -0.17  -0.16     0.00   0.00   0.00
     9   6     0.00   0.00   0.00     0.00   0.00   0.00     0.00   0.00   0.00
    10   1     0.00   0.00   0.00     0.00   0.00   0.00     0.00   0.00   0.00
    11   1     0.01   0.01   0.00     0.00   0.00   0.00     0.00   0.00   0.00
    12   6     0.00   0.00   0.00     0.00   0.00   0.00     0.00   0.00   0.00
    13   1     0.00   0.00   0.00     0.00   0.00   0.00     0.00   0.00   0.00
    14   6     0.00   0.00   0.00     0.00   0.00   0.00     0.00   0.00   0.00
    15   6     0.00   0.00   0.00     0.00   0.00   0.00     0.00   0.00   0.00
    16   6     0.00   0.00   0.00     0.00   0.00   0.00     0.00   0.00   0.00
    17   1     0.00   0.00   0.00     0.00   0.00   0.00     0.00   0.00   0.00
    18   6     0.00   0.00   0.00     0.00   0.00   0.00     0.00   0.00   0.00
    19   8     0.00   0.00   0.00     0.00   0.00   0.00     0.00   0.00   0.00
    20   8     0.00   0.00   0.00     0.00   0.00   0.00    -0.01  -0.05  -0.03
    21   1     0.00   0.00   0.00     0.00   0.00   0.00     0.27   0.79   0.55
    22   8     0.00   0.00   0.00     0.00   0.00   0.00     0.00   0.00   0.00
    23   8     0.00   0.00   0.00     0.00   0.00   0.00     0.00   0.00   0.00
    24   6     0.00   0.00   0.00     0.00   0.00   0.00     0.00   0.00   0.00
    25   1     0.00   0.00  -0.01     0.00   0.00  -0.02     0.00   0.00   0.00
    26   1    -0.02  -0.01  -0.01    -0.01  -0.01  -0.01     0.00   0.00   0.00
    27   1     0.00  -0.01   0.00     0.00  -0.02   0.01     0.00   0.00   0.00
    28   6     0.00   0.00   0.00     0.00   0.00   0.00     0.00   0.00   0.00
    29   1     0.00   0.00   0.00     0.00   0.00   0.00     0.00   0.00   0.00
    30   1     0.00   0.00   0.00     0.00   0.00   0.00     0.00   0.00   0.00
    31   6     0.00   0.00   0.00     0.00   0.00   0.00     0.00   0.00   0.00
    32   1     0.00   0.00   0.00     0.00   0.00   0.00     0.00   0.00   0.00
    33   1     0.00   0.00   0.00     0.00   0.00   0.00     0.00   0.00   0.00
    34   7     0.00   0.00   0.00     0.00   0.00   0.00     0.00   0.00   0.00
    35   6     0.00   0.00   0.00     0.00   0.00   0.00     0.00   0.00   0.00
    36   1     0.00   0.00   0.00     0.00   0.00   0.00     0.00   0.00   0.00
    37   1     0.00   0.00   0.00     0.00   0.00   0.00     0.00   0.00   0.00
    38   1     0.00   0.00   0.00     0.00   0.00   0.00     0.00   0.00   0.00
    39   6     0.00   0.00   0.00     0.00   0.00   0.00     0.00   0.00   0.00
    40   1     0.00   0.00   0.00     0.00   0.00   0.00     0.00   0.00   0.00
    41   1     0.00   0.00   0.00     0.00   0.00   0.00     0.00   0.00   0.00
    42   6     0.00   0.00   0.00     0.00   0.00   0.00     0.00   0.00   0.00
    43   1     0.00   0.00   0.00     0.00   0.00   0.00     0.00   0.00   0.00
    44   1     0.00   0.00   0.00     0.00   0.00   0.00     0.00   0.00   0.00

 -------------------
 - Thermochemistry -
 -------------------
 Temperature   298.150 Kelvin.  Pressure   1.00000 Atm.
 Atom     1 has atomic number  6 and mass  12.00000
 Atom     2 has atomic number  6 and mass  12.00000
 Atom     3 has atomic number  6 and mass  12.00000
 Atom     4 has atomic number  6 and mass  12.00000
 Atom     5 has atomic number  6 and mass  12.00000
 Atom     6 has atomic number  6 and mass  12.00000
 Atom     7 has atomic number  1 and mass   1.00783
 Atom     8 has atomic number  1 and mass   1.00783
 Atom     9 has atomic number  6 and mass  12.00000
 Atom    10 has atomic number  1 and mass   1.00783
 Atom    11 has atomic number  1 and mass   1.00783
 Atom    12 has atomic number  6 and mass  12.00000
 Atom    13 has atomic number  1 and mass   1.00783
 Atom    14 has atomic number  6 and mass  12.00000
 Atom    15 has atomic number  6 and mass  12.00000
 Atom    16 has atomic number  6 and mass  12.00000
 Atom    17 has atomic number  1 and mass   1.00783
 Atom    18 has atomic number  6 and mass  12.00000
 Atom    19 has atomic number  8 and mass  15.99491
 Atom    20 has atomic number  8 and mass  15.99491
 Atom    21 has atomic number  1 and mass   1.00783
 Atom    22 has atomic number  8 and mass  15.99491
 Atom    23 has atomic number  8 and mass  15.99491
 Atom    24 has atomic number  6 and mass  12.00000
 Atom    25 has atomic number  1 and mass   1.00783
 Atom    26 has atomic number  1 and mass   1.00783
 Atom    27 has atomic number  1 and mass   1.00783
 Atom    28 has atomic number  6 and mass  12.00000
 Atom    29 has atomic number  1 and mass   1.00783
 Atom    30 has atomic number  1 and mass   1.00783
 Atom    31 has atomic number  6 and mass  12.00000
 Atom    32 has atomic number  1 and mass   1.00783
 Atom    33 has atomic number  1 and mass   1.00783
 Atom    34 has atomic number  7 and mass  14.00307
 Atom    35 has atomic number  6 and mass  12.00000
 Atom    36 has atomic number  1 and mass   1.00783
 Atom    37 has atomic number  1 and mass   1.00783
 Atom    38 has atomic number  1 and mass   1.00783
 Atom    39 has atomic number  6 and mass  12.00000
 Atom    40 has atomic number  1 and mass   1.00783
 Atom    41 has atomic number  1 and mass   1.00783
 Atom    42 has atomic number  6 and mass  12.00000
 Atom    43 has atomic number  1 and mass   1.00783
 Atom    44 has atomic number  1 and mass   1.00783
 Molecular mass:   315.14706 amu.
 Principal axes and moments of inertia in atomic units:
                           1         2         3
     Eigenvalues --  4208.976227291.834589155.58223
           X            0.99996  -0.00643  -0.00545
           Y            0.00643   0.99998   0.00076
           Z            0.00545  -0.00080   0.99998
 This molecule is an asymmetric top.
 Rotational symmetry number  1.
 Warning -- assumption of classical behavior for rotation
           may cause significant error
 Rotational temperatures (Kelvin)      0.02058     0.01188     0.00946
 Rotational constants (GHZ):           0.42878     0.24750     0.19712
    3 imaginary frequencies ignored.
 Zero-point vibrational energy     973765.1 (Joules/Mol)
                                  232.73545 (Kcal/Mol)
 Warning -- explicit consideration of  30 degrees of freedom as
           vibrations may cause significant error
 Vibrational temperatures:     70.65   104.39   145.79   218.60   248.51
          (Kelvin)            262.61   277.12   332.21   350.54   369.53
                              398.49   411.90   427.38   454.62   466.44
                              484.40   504.63   533.04   554.50   581.82
                              615.17   643.53   684.44   691.89   760.44
                              792.94   821.81   843.02   858.78   888.47
                              907.34   925.57   963.28  1012.00  1031.51
                             1093.86  1135.37  1147.24  1201.56  1208.84
                             1243.51  1287.21  1299.22  1369.86  1372.82
                             1393.88  1409.39  1426.30  1464.01  1490.63
                             1510.16  1526.14  1552.78  1557.42  1602.48
                             1608.56  1623.54  1638.31  1644.91  1671.60
                             1701.69  1708.77  1718.17  1742.25  1745.34
                             1759.79  1777.05  1802.66  1815.02  1822.38
                             1838.47  1846.00  1877.81  1895.96  1906.99
                             1929.73  1940.09  1948.33  1962.19  1967.84
                             2006.10  2015.46  2024.93  2042.82  2045.59
                             2084.61  2144.52  2172.87  2185.28  2195.32
                             2197.40  2207.11  2209.90  2212.05  2215.26
                             2228.82  2229.88  2255.83  2278.05  2396.18
                             2451.60  2684.95  4224.10  4302.06  4316.33
                             4336.60  4356.29  4357.70  4386.44  4393.48
                             4411.44  4425.32  4426.93  4427.20  4436.00
                             4476.31  4481.14  4498.07  4506.98  4541.18
                             4577.19  4636.38  5408.62
 
 Zero-point correction=                           0.370888 (Hartree/Particle)
 Thermal correction to Energy=                    0.387915
 Thermal correction to Enthalpy=                  0.388860
 Thermal correction to Gibbs Free Energy=         0.327868
 Sum of electronic and zero-point Energies=          -1053.465122
 Sum of electronic and thermal Energies=             -1053.448094
 Sum of electronic and thermal Enthalpies=           -1053.447150
 Sum of electronic and thermal Free Energies=        -1053.508142
 
                     E (Thermal)             CV                S
                      KCal/Mol        Cal/Mol-Kelvin    Cal/Mol-Kelvin
 Total                  243.421             72.119            128.369
 Electronic               0.000              0.000              0.000
 Translational            0.889              2.981             43.140
 Rotational               0.889              2.981             33.996
 Vibrational            241.643             66.158             51.233
 Vibration     1          0.595              1.978              4.853
 Vibration     2          0.599              1.967              4.083
 Vibration     3          0.604              1.948              3.429
 Vibration     4          0.619              1.901              2.648
 Vibration     5          0.626              1.876              2.406
 Vibration     6          0.630              1.864              2.302
 Vibration     7          0.635              1.850              2.203
 Vibration     8          0.653              1.794              1.872
 Vibration     9          0.659              1.773              1.776
 Vibration    10          0.666              1.751              1.683
 Vibration    11          0.678              1.716              1.552
 Vibration    12          0.684              1.699              1.496
 Vibration    13          0.691              1.679              1.433
 Vibration    14          0.703              1.643              1.331
 Vibration    15          0.709              1.627              1.289
 Vibration    16          0.717              1.602              1.228
 Vibration    17          0.728              1.574              1.163
 Vibration    18          0.742              1.533              1.078
 Vibration    19          0.754              1.501              1.018
 Vibration    20          0.770              1.461              0.947
 Vibration    21          0.789              1.410              0.867
 Vibration    22          0.806              1.367              0.804
 Vibration    23          0.832              1.304              0.722
 Vibration    24          0.837              1.292              0.708
 Vibration    25          0.883              1.187              0.590
 Vibration    26          0.906              1.137              0.542
 Vibration    27          0.927              1.094              0.502
 Vibration    28          0.943              1.062              0.475
 Vibration    29          0.955              1.038              0.455
 Vibration    30          0.977              0.995              0.420
                       Q            Log10(Q)             Ln(Q)
 Total Bot       0.155497-150       -150.808279       -347.248896
 Total V=0       0.613463D+20         19.787789         45.563067
 Vib (Bot)       0.117842-165       -165.928700       -382.064952
 Vib (Bot)    1  0.421050D+01          0.624334          1.437581
 Vib (Bot)    2  0.284152D+01          0.453550          1.044338
 Vib (Bot)    3  0.202482D+01          0.306385          0.705479
 Vib (Bot)    4  0.133386D+01          0.125110          0.288077
 Vib (Bot)    5  0.116571D+01          0.066592          0.153334
 Vib (Bot)    6  0.109945D+01          0.041177          0.094814
 Vib (Bot)    7  0.103810D+01          0.016239          0.037391
 Vib (Bot)    8  0.852663D+00         -0.069223         -0.159391
 Vib (Bot)    9  0.803473D+00         -0.095029         -0.218812
 Vib (Bot)   10  0.757418D+00         -0.120665         -0.277840
 Vib (Bot)   11  0.695273D+00         -0.157844         -0.363450
 Vib (Bot)   12  0.669330D+00         -0.174360         -0.401478
 Vib (Bot)   13  0.641289D+00         -0.192946         -0.444275
 Vib (Bot)   14  0.596350D+00         -0.224498         -0.516927
 Vib (Bot)   15  0.578386D+00         -0.237782         -0.547514
 Vib (Bot)   16  0.552683D+00         -0.257524         -0.592971
 Vib (Bot)   17  0.525783D+00         -0.279193         -0.642866
 Vib (Bot)   18  0.491245D+00         -0.308702         -0.710812
 Vib (Bot)   19  0.467358D+00         -0.330351         -0.760660
 Vib (Bot)   20  0.439339D+00         -0.357201         -0.822485
 Vib (Bot)   21  0.408284D+00         -0.389038         -0.895793
 Vib (Bot)   22  0.384246D+00         -0.415390         -0.956472
 Vib (Bot)   23  0.352867D+00         -0.452390         -1.041665
 Vib (Bot)   24  0.347520D+00         -0.459020         -1.056933
 Vib (Bot)   25  0.303006D+00         -0.518549         -1.194003
 Vib (Bot)   26  0.284443D+00         -0.546005         -1.257223
 Vib (Bot)   27  0.269133D+00         -0.570032         -1.312548
 Vib (Bot)   28  0.258524D+00         -0.587499         -1.352765
 Vib (Bot)   29  0.250969D+00         -0.600380         -1.382427
 Vib (Bot)   30  0.237441D+00         -0.624445         -1.437837
 Vib (V=0)       0.464908D+05          4.667367         10.747011
 Vib (V=0)    1  0.474008D+01          0.675786          1.556055
 Vib (V=0)    2  0.338517D+01          0.529581          1.219405
 Vib (V=0)    3  0.258564D+01          0.412567          0.949972
 Vib (V=0)    4  0.192449D+01          0.284316          0.654663
 Vib (V=0)    5  0.176842D+01          0.247586          0.570087
 Vib (V=0)    6  0.170781D+01          0.232439          0.535211
 Vib (V=0)    7  0.165224D+01          0.218072          0.502130
 Vib (V=0)    8  0.148845D+01          0.172734          0.397735
 Vib (V=0)    9  0.144635D+01          0.160272          0.369040
 Vib (V=0)   10  0.140757D+01          0.148470          0.341864
 Vib (V=0)   11  0.135639D+01          0.132385          0.304827
 Vib (V=0)   12  0.133547D+01          0.125633          0.289280
 Vib (V=0)   13  0.131317D+01          0.118322          0.272447
 Vib (V=0)   14  0.127822D+01          0.106607          0.245472
 Vib (V=0)   15  0.126455D+01          0.101935          0.234713
 Vib (V=0)   16  0.124529D+01          0.095271          0.219369
 Vib (V=0)   17  0.122557D+01          0.088337          0.203404
 Vib (V=0)   18  0.120094D+01          0.079523          0.183108
 Vib (V=0)   19  0.118441D+01          0.073504          0.169249
 Vib (V=0)   20  0.116560D+01          0.066548          0.153233
 Vib (V=0)   21  0.114552D+01          0.059003          0.135858
 Vib (V=0)   22  0.113059D+01          0.053306          0.122741
 Vib (V=0)   23  0.111198D+01          0.046095          0.106139
 Vib (V=0)   24  0.110891D+01          0.044896          0.103377
 Vib (V=0)   25  0.108465D+01          0.035289          0.081255
 Vib (V=0)   26  0.107525D+01          0.031508          0.072549
 Vib (V=0)   27  0.106783D+01          0.028503          0.065630
 Vib (V=0)   28  0.106288D+01          0.026485          0.060983
 Vib (V=0)   29  0.105945D+01          0.025081          0.057751
 Vib (V=0)   30  0.105351D+01          0.022640          0.052132
 Electronic      0.100000D+01          0.000000          0.000000
 Translational   0.219900D+09          8.342225         19.208683
 Rotational      0.600062D+07          6.778196         15.607373
 ***** Axes restored to original set *****
 -------------------------------------------------------------------
 Center     Atomic                   Forces (Hartrees/Bohr)
 Number     Number              X              Y              Z
 -------------------------------------------------------------------
      1        6           0.004333361   -0.001490994   -0.000650192
      2        6           0.000218883   -0.003548308   -0.003160311
      3        6          -0.001746946    0.000126945    0.000656510
      4        6          -0.000440353    0.000592723   -0.000843610
      5        6           0.007269882   -0.019938236   -0.009686742
      6        6          -0.019087981   -0.000939027   -0.004173982
      7        1          -0.000760691    0.000150975    0.000063039
      8        1          -0.000011426    0.000642437    0.000584086
      9        6           0.000537899   -0.000968950   -0.002047091
     10        1          -0.000003190    0.000330130   -0.000431872
     11        1          -0.000082373    0.000042805    0.000460874
     12        6           0.002417078    0.001445853   -0.006586618
     13        1          -0.000350509    0.000413512    0.000137904
     14        6           0.011578627   -0.010820597   -0.008585974
     15        6          -0.000930024   -0.000035989   -0.000269130
     16        6          -0.018028842    0.017090926   -0.000386343
     17        1          -0.000026369   -0.000516268   -0.000294945
     18        6          -0.032074079   -0.017803770    0.007165913
     19        8           0.032709320    0.017101337   -0.007526182
     20        8          -0.010466119    0.002888629    0.003679112
     21        1          -0.002573466    0.007929791    0.005506943
     22        8           0.012993192    0.006779689    0.013325369
     23        8           0.000328228    0.010081706    0.009070236
     24        6           0.018498106   -0.007240059   -0.003091240
     25        1           0.000351150   -0.000252636    0.000244578
     26        1          -0.000544937   -0.000681310   -0.000694071
     27        1           0.000422181    0.000148343   -0.000236414
     28        6           0.000470866    0.000471992    0.002498579
     29        1           0.000287855   -0.000180094   -0.000134493
     30        1           0.000054272    0.000636946    0.000161411
     31        6           0.002111082    0.000850719    0.008144147
     32        1           0.000154806    0.000068021    0.000219693
     33        1          -0.000386986    0.000420375   -0.000513855
     34        7          -0.002313321    0.003070156   -0.000241184
     35        6          -0.004613417   -0.008606100   -0.001270331
     36        1          -0.000318183   -0.000071652    0.000337194
     37        1          -0.000238637    0.000042957   -0.000438720
     38        1          -0.000085391    0.000409804   -0.000064019
     39        6          -0.000114838   -0.000468655   -0.002910981
     40        1          -0.000223664   -0.000198819    0.000164852
     41        1          -0.000068856   -0.000351725    0.000255979
     42        6           0.001333650    0.001986775    0.001854782
     43        1          -0.000165114   -0.000139334   -0.000227789
     44        1          -0.000414724    0.000528976   -0.000065109
 -------------------------------------------------------------------
 Cartesian Forces:  Max     0.032709320 RMS     0.006863529

 GradGradGradGradGradGradGradGradGradGradGradGradGradGradGradGradGradGrad
 Berny optimization.
 Search for a local minimum.
 Step number   1 out of a maximum of    2
 All quantities printed in internal units (Hartrees-Bohrs-Radians)
 Second derivative matrix not updated -- analytic derivatives used.
     Eigenvalues ---   -0.00524  -0.00319  -0.00083   0.00032   0.00115
     Eigenvalues ---    0.00162   0.00210   0.00274   0.00311   0.00428
     Eigenvalues ---    0.00458   0.00599   0.00719   0.00763   0.01112
     Eigenvalues ---    0.01437   0.01499   0.01820   0.01999   0.02071
     Eigenvalues ---    0.02293   0.02429   0.02545   0.02949   0.03295
     Eigenvalues ---    0.03699   0.03996   0.04270   0.04634   0.04760
     Eigenvalues ---    0.04917   0.04971   0.05204   0.05403   0.05539
     Eigenvalues ---    0.05640   0.05759   0.05946   0.06179   0.06281
     Eigenvalues ---    0.06767   0.06878   0.07102   0.07215   0.07539
     Eigenvalues ---    0.07670   0.08184   0.08661   0.09666   0.09800
     Eigenvalues ---    0.10246   0.11089   0.11107   0.11616   0.11827
     Eigenvalues ---    0.12207   0.12268   0.12689   0.13689   0.14240
     Eigenvalues ---    0.14607   0.14948   0.15414   0.16428   0.16610
     Eigenvalues ---    0.17504   0.18377   0.19038   0.19583   0.20880
     Eigenvalues ---    0.21844   0.22718   0.23163   0.25657   0.26391
     Eigenvalues ---    0.26582   0.27487   0.29866   0.30307   0.32005
     Eigenvalues ---    0.34519   0.35488   0.37096   0.39596   0.41002
     Eigenvalues ---    0.44270   0.48095   0.49581   0.50804   0.52350
     Eigenvalues ---    0.56326   0.57193   0.60201   0.61465   0.63173
     Eigenvalues ---    0.64792   0.66320   0.66941   0.68521   0.71689
     Eigenvalues ---    0.73545   0.74338   0.76452   0.77133   0.77654
     Eigenvalues ---    0.78110   0.79490   0.80164   0.80695   0.82845
     Eigenvalues ---    0.83423   0.85554   0.86461   0.87523   0.88870
     Eigenvalues ---    0.89185   0.89775   0.90937   0.94487   0.98590
     Eigenvalues ---    1.05882   1.08919   1.12605   1.27551   1.31681
     Eigenvalues ---    1.77345
 Eigenvalue     1 is  -5.24D-03 should be greater than     0.000000 Eigenvector:
                          Y19       Z19       X19       Z44       Z43
   1                    0.66435   0.51004  -0.21949  -0.18414  -0.11434
                          Y18       Z42       Y41       Y43       Z22
   1                    0.11086  -0.10950  -0.10283  -0.09728  -0.09285
 Eigenvalue     2 is  -3.19D-03 should be greater than     0.000000 Eigenvector:
                          Z21       Y21       Y20       Z20       Y44
   1                    0.79960  -0.54413   0.10086  -0.09412  -0.08819
                          X21       X44       Y32       X41       X32
   1                    0.08307  -0.04809   0.04268   0.04220  -0.03806
 Eigenvalue     3 is  -8.30D-04 should be greater than     0.000000 Eigenvector:
                          Y25       Z27       X27       Z26       Y26
   1                   -0.44760   0.40703  -0.30328   0.26908  -0.26189
                          Z25       Z24       Y24       X25       Z23
   1                    0.22536   0.21132  -0.20294   0.19778  -0.15351
 Quadratic step=7.596D-01 exceeds max=3.000D-01 adjusted using Lamda=-4.468D-03.
 Angle between NR and scaled steps=  50.38 degrees.
 Angle between quadratic step and forces=  67.53 degrees.
 Linear search not attempted -- first point.
 TrRot= -0.000578  0.001100  0.000828 -0.107136 -0.000308  0.106674
 Variable       Old X    -DE/DX   Delta X   Delta X   Delta X     New X
                                 (Linear)    (Quad)   (Total)
    X1        4.85394   0.00433   0.00000   0.00930   0.00753   4.86148
    Y1       -3.50990  -0.00149   0.00000  -0.02240  -0.02359  -3.53350
    Z1       -1.45662  -0.00065   0.00000  -0.00577  -0.00333  -1.45995
    X2        2.47451   0.00022   0.00000   0.00278   0.00110   2.47561
    Y2       -4.03550  -0.00355   0.00000  -0.01397  -0.01409  -4.04960
    Z2       -2.50130  -0.00316   0.00000  -0.00687  -0.00515  -2.50645
    X3        0.33166  -0.00175   0.00000   0.00236   0.00110   0.33276
    Y3       -2.65857   0.00013   0.00000   0.00022   0.00111  -2.65747
    Z3       -1.78926   0.00066   0.00000   0.00015   0.00117  -1.78809
    X4        0.71272  -0.00044   0.00000   0.00676   0.00581   0.71852
    Y4       -0.79987   0.00059   0.00000   0.00762   0.00839  -0.79147
    Z4        0.02525  -0.00084   0.00000  -0.00168  -0.00061   0.02464
    X5        3.07342   0.00727   0.00000   0.01437   0.01342   3.08685
    Y5       -0.13988  -0.01994   0.00000  -0.02514  -0.02543  -0.16531
    Z5        0.93793  -0.00969   0.00000   0.01363   0.01541   0.95335
    X6        5.22475  -0.01909   0.00000   0.00162   0.00024   5.22499
    Y6       -1.52023  -0.00094   0.00000  -0.02725  -0.02855  -1.54878
    Z6        0.26646  -0.00417   0.00000   0.00628   0.00876   0.27523
    X7        6.46051  -0.00076   0.00000   0.00722   0.00513   6.46564
    Y7       -4.62708   0.00015   0.00000  -0.02159  -0.02354  -4.65062
    Z7       -2.06499   0.00006   0.00000  -0.00548  -0.00252  -2.06752
    X8        2.32170  -0.00001   0.00000  -0.00817  -0.01010   2.31160
    Y8       -5.52421   0.00064   0.00000  -0.00968  -0.00978  -5.53398
    Z8       -3.90965   0.00058   0.00000  -0.00605  -0.00433  -3.91398
    X9       -2.25936   0.00054   0.00000   0.00217   0.00120  -2.25816
    Y9       -2.84537  -0.00097   0.00000  -0.00614  -0.00410  -2.84946
    Z9       -2.99653  -0.00205   0.00000  -0.00763  -0.00740  -3.00393
   X10       -2.17902   0.00000   0.00000   0.00557   0.00553  -2.17349
   Y10       -2.11595   0.00033   0.00000  -0.01559  -0.01365  -2.12961
   Z10       -4.94168  -0.00043   0.00000  -0.01226  -0.01203  -4.95371
   X11       -2.87344  -0.00008   0.00000   0.00109  -0.00076  -2.87419
   Y11       -4.81777   0.00004   0.00000  -0.00668  -0.00436  -4.82212
   Z11       -3.14858   0.00046   0.00000   0.01113   0.01123  -3.13734
   X12       -4.26107   0.00242   0.00000  -0.01075  -0.01152  -4.27259
   Y12       -1.38278   0.00145   0.00000   0.00712   0.01014  -1.37263
   Z12       -1.43859  -0.00659   0.00000  -0.02486  -0.02529  -1.46389
   X13       -5.98403  -0.00035   0.00000  -0.00207  -0.00237  -5.98640
   Y13       -1.13550   0.00041   0.00000   0.01661   0.02038  -1.11512
   Z13       -2.58013   0.00014   0.00000  -0.03626  -0.03722  -2.61735
   X14       -3.36496   0.01158   0.00000   0.00394   0.00421  -3.36075
   Y14        1.33181  -0.01082   0.00000  -0.00363  -0.00100   1.33081
   Z14       -0.73146  -0.00859   0.00000  -0.01884  -0.01908  -0.75054
   X15       -1.22772  -0.00093   0.00000  -0.00507  -0.00557  -1.23329
   Y15        0.94888  -0.00004   0.00000   0.01222   0.01393   0.96280
   Z15        1.21428  -0.00027   0.00000  -0.00563  -0.00521   1.20907
   X16        0.60198  -0.01803   0.00000  -0.03870  -0.03834   0.56365
   Y16        3.18351   0.01709   0.00000   0.04817   0.04907   3.23259
   Z16        1.79138  -0.00039   0.00000   0.00409   0.00499   1.79636
   X17        0.04016  -0.00003   0.00000  -0.03815  -0.03779   0.00237
   Y17        4.29763  -0.00052   0.00000   0.02563   0.02684   4.32447
   Z17        3.44543  -0.00029   0.00000   0.01402   0.01470   3.46013
   X18        0.97448  -0.03207   0.00000  -0.02401  -0.02213   0.95235
   Y18        5.00283  -0.01780   0.00000   0.01656   0.01721   5.02004
   Z18       -0.47328   0.00717   0.00000   0.00722   0.00817  -0.46511
   X19        2.99873   0.03271   0.00000   0.01166   0.01413   3.01286
   Y19        5.98929   0.01710   0.00000   0.03169   0.03137   6.02066
   Z19       -0.88382  -0.00753   0.00000  -0.02018  -0.01863  -0.90244
   X20       -5.55685  -0.01047   0.00000  -0.04381  -0.04329  -5.60014
   Y20        2.56409   0.00289   0.00000   0.00940   0.01310   2.57719
   Z20        0.30675   0.00368   0.00000   0.00546   0.00449   0.31124
   X21       -5.01196  -0.00257   0.00000  -0.10329  -0.10241  -5.11437
   Y21        4.00128   0.00793   0.00000   0.03853   0.04203   4.04331
   Z21        1.30211   0.00551   0.00000   0.02402   0.02315   1.32526
   X22        2.99462   0.01299   0.00000   0.01566   0.01527   3.00989
   Y22        2.00708   0.00678   0.00000   0.01736   0.01715   2.02423
   Z22        2.41186   0.01333   0.00000   0.04164   0.04332   2.45518
   X23        7.47396   0.00033   0.00000   0.03932   0.03795   7.51191
   Y23       -0.80261   0.01008   0.00000  -0.03281  -0.03513  -0.83774
   Z23        1.29237   0.00907   0.00000   0.02504   0.02820   1.32057
   X24        9.67645   0.01850   0.00000   0.08987   0.08813   9.76458
   Y24       -2.12064  -0.00724   0.00000  -0.03560  -0.03899  -2.15963
   Z24        0.52467  -0.00309   0.00000  -0.01349  -0.00960   0.51507
   X25        9.99447   0.00035   0.00000   0.06624   0.06522  10.05970
   Y25       -1.95016  -0.00025   0.00000  -0.00995  -0.01354  -1.96370
   Z25       -1.51926   0.00024   0.00000  -0.01158  -0.00761  -1.52687
   X26       11.24231  -0.00054   0.00000   0.06783   0.06621  11.30851
   Y26       -1.23638  -0.00068   0.00000  -0.01641  -0.02048  -1.25686
   Z26        1.53471  -0.00069   0.00000  -0.00604  -0.00171   1.53300
   X27        9.58151   0.00042   0.00000   0.09563   0.09282   9.67433
   Y27       -4.13119   0.00015   0.00000  -0.03441  -0.03774  -4.16893
   Z27        1.03282  -0.00024   0.00000  -0.02158  -0.01765   1.01516
   X28       -2.33990   0.00047   0.00000   0.00407   0.00228  -2.33762
   Y28       -0.18854   0.00047   0.00000   0.01043   0.01273  -0.17581
   Z28        3.69960   0.00250   0.00000   0.00684   0.00696   3.70656
   X29       -0.89364   0.00029   0.00000   0.01181   0.00920  -0.88443
   Y29       -1.38237  -0.00018   0.00000   0.01007   0.01173  -1.37064
   Z29        4.56935  -0.00013   0.00000  -0.00619  -0.00559   4.56376
   X30       -2.73502   0.00005   0.00000   0.01425   0.01275  -2.72227
   Y30        1.34135   0.00064   0.00000   0.01552   0.01804   1.35939
   Z30        5.04302   0.00016   0.00000   0.00510   0.00505   5.04807
   X31       -4.79415   0.00211   0.00000  -0.00513  -0.00750  -4.80165
   Y31       -1.69309   0.00085   0.00000   0.01057   0.01400  -1.67910
   Z31        3.28051   0.00814   0.00000   0.02527   0.02468   3.30519
   X32       -4.92398   0.00015   0.00000   0.01238   0.00888  -4.91509
   Y32       -3.18431   0.00007   0.00000  -0.00585  -0.00232  -3.18664
   Z32        4.71597   0.00022   0.00000   0.00890   0.00832   4.72430
   X33       -6.44359  -0.00039   0.00000   0.00103  -0.00085  -6.44444
   Y33       -0.45094   0.00042   0.00000   0.01501   0.01920  -0.43174
   Z33        3.54319  -0.00051   0.00000   0.04879   0.04766   3.59085
   X34       -4.81007  -0.00231   0.00000  -0.05289  -0.05506  -4.86512
   Y34       -2.93717   0.00307   0.00000   0.03080   0.03417  -2.90300
   Z34        0.82186  -0.00024   0.00000  -0.00503  -0.00560   0.81626
   X35       -7.00756  -0.00461   0.00000  -0.02345  -0.02629  -7.03385
   Y35       -4.54395  -0.00861   0.00000  -0.03988  -0.03552  -4.57947
   Z35        0.48260  -0.00127   0.00000  -0.00535  -0.00653   0.47607
   X36       -6.85304  -0.00032   0.00000   0.00858   0.00580  -6.84724
   Y36       -5.60339  -0.00007   0.00000  -0.04019  -0.03598  -5.63936
   Z36       -1.29011   0.00034   0.00000  -0.00061  -0.00169  -1.29181
   X37       -7.10972  -0.00024   0.00000   0.00665   0.00271  -7.10701
   Y37       -5.92082   0.00004   0.00000  -0.03151  -0.02707  -5.94789
   Z37        2.02704  -0.00044   0.00000   0.00154   0.00038   2.02743
   X38       -8.81127  -0.00009   0.00000  -0.04460  -0.04695  -8.85821
   Y38       -3.48253   0.00041   0.00000  -0.07551  -0.07031  -3.55284
   Z38        0.44174  -0.00006   0.00000  -0.01554  -0.01731   0.42443
   X39       -2.46290  -0.00011   0.00000  -0.01036  -0.00867  -2.47156
   Y39        2.89748  -0.00047   0.00000   0.01384   0.01598   2.91346
   Z39       -3.01452  -0.00291   0.00000  -0.01291  -0.01294  -3.02745
   X40       -4.07932  -0.00022   0.00000  -0.01564  -0.01341  -4.09273
   Y40        3.23836  -0.00020   0.00000   0.01236   0.01521   3.25357
   Z40       -4.26154   0.00016   0.00000  -0.00491  -0.00544  -4.26698
   X41       -1.02924  -0.00007   0.00000  -0.00880  -0.00724  -1.03649
   Y41        1.88202  -0.00035   0.00000   0.01554   0.01698   1.89900
   Z41       -4.10322   0.00026   0.00000  -0.01322  -0.01277  -4.11600
   X42       -1.33745   0.00133   0.00000  -0.01053  -0.00794  -1.34539
   Y42        5.43666   0.00199   0.00000   0.01984   0.02150   5.45816
   Z42       -2.12697   0.00185   0.00000   0.00084   0.00107  -2.12589
   X43       -0.76926  -0.00017   0.00000  -0.00286   0.00076  -0.76849
   Y43        6.62679  -0.00014   0.00000   0.01300   0.01433   6.64112
   Z43       -3.71737  -0.00023   0.00000  -0.00102  -0.00064  -3.71802
   X44       -2.77041  -0.00041   0.00000  -0.02196  -0.01921  -2.78962
   Y44        6.49538   0.00053   0.00000   0.01821   0.02056   6.51594
   Z44       -1.05394  -0.00007   0.00000  -0.01161  -0.01185  -1.06579
         Item               Value     Threshold  Converged?
 Maximum Force            0.032709     0.000450     NO 
 RMS     Force            0.006864     0.000300     NO 
 Maximum Displacement     0.102407     0.001800     NO 
 RMS     Displacement     0.026042     0.001200     NO 
 Predicted change in Energy=-4.725252D-03
 GradGradGradGradGradGradGradGradGradGradGradGradGradGradGradGradGradGrad

 1|1|UNPC-ASEMAN-PC|Freq|RB3LYP|6-31G|C18H21N1O4|ASEMAN|01-Aug-2008|0||
 # freq b3lyp/6-31g||Title Card Required||0,1|C,2.568595,-1.857361,-0.7
 7081|C,1.309455,-2.135497,-1.323632|C,0.175507,-1.406857,-0.946838|C,0
 .377154,-0.423271,0.013362|C,1.626385,-0.07402,0.496333|C,2.764818,-0.
 804473,0.141006|H,3.418757,-2.448545,-1.092747|H,1.228593,-2.923284,-2
 .068899|C,-1.195602,-1.505703,-1.585697|H,-1.153086,-1.119715,-2.61502
 6|H,-1.520557,-2.549452,-1.666156|C,-2.254862,-0.731734,-0.761271|H,-3
 .166614,-0.600882,-1.365345|C,-1.780662,0.704766,-0.387072|C,-0.649684
 ,0.502125,0.64257|C,0.318555,1.684643,0.947956|H,0.021252,2.27421,1.82
 3242|C,0.515673,2.647383,-0.25045|O,1.586859,3.169397,-0.467695|O,-2.9
 40558,1.356859,0.162323|H,-2.652214,2.117387,0.689046|O,1.584687,1.062
 103,1.276299|O,3.955049,-0.424721,0.683893|C,5.120556,-1.122195,0.2776
 44|H,5.288846,-1.03198,-0.803958|H,5.949172,-0.654265,0.812134|H,5.070
 319,-2.18613,0.546544|C,-1.238223,-0.099772,1.957743|H,-0.472892,-0.73
 1521,2.417996|H,-1.44731,0.709813,2.668653|C,-2.536954,-0.895947,1.735
 97|H,-2.605656,-1.685066,2.495586|H,-3.409801,-0.238629,1.874977|N,-2.
 545377,-1.554285,0.434907|C,-3.70824,-2.404554,0.25538|H,-3.626471,-2.
 965185,-0.682698|H,-3.762301,-3.133165,1.072665|H,-4.662721,-1.842877,
 0.233759|C,-1.303309,1.533281,-1.595213|H,-2.158684,1.713666,-2.255108
 |H,-0.544651,0.995922,-2.171332|C,-0.70775,2.876959,-1.125543|H,-0.407
 073,3.506746,-1.96715|H,-1.466038,3.437207,-0.557722||Version=IA32W-G0
 9RevA.02|State=1-A|HF=-1053.8360096|RMSD=5.960e-009|RMSF=6.864e-003|Ze
 roPoint=0.3708876|Thermal=0.3879155|Dipole=-0.8021877,-0.686754,-0.420
 1403|DipoleDeriv=-0.156709,0.0483081,0.0341093,-0.1707441,-0.0561379,0
 .0566093,-0.1293911,0.1186274,-0.1264963,-0.0842024,-0.1009051,-0.0500
 534,0.0261344,-0.0078214,0.1526413,0.0325054,0.0921423,-0.0314028,0.10
 53389,0.075399,0.1171166,-0.0734905,-0.0519572,-0.0430157,0.0733944,0.
 0123358,-0.0051588,0.0542329,-0.1423248,-0.0585465,0.0649828,-0.144971
 7,0.0545343,-0.074771,0.0572622,-0.0695302,-0.1821292,-0.0353088,-0.14
 1617,-0.1075039,0.7821382,0.3306167,-0.148984,0.4879929,0.2584438,1.45
 7819,0.0973378,0.3733061,0.39454,-0.0267487,-0.0220893,0.5811513,-0.10
 29075,0.2090684,-0.0544846,0.085543,0.0273361,0.102121,0.0574072,-0.04
 11207,0.0391578,-0.0511334,0.1055606,0.0572615,-0.0108253,-0.0271384,0
 .0050611,-0.0159314,-0.1140307,-0.0222679,-0.1260058,0.0016147,0.09387
 57,0.0274155,0.0379256,0.0550385,0.1076274,-0.0804207,-0.0178907,-0.02
 96565,0.1230053,-0.0908135,-0.0015099,-0.0048539,0.0274207,0.044789,0.
 1027885,-0.0103787,0.0647592,-0.1550682,-0.0187757,-0.0337349,-0.03737
 3,-0.0831608,-0.125895,-0.0370465,-0.0254676,-0.0102638,0.0699366,0.37
 5477,-0.0381559,-0.1320534,-0.0091348,0.1732666,-0.1421622,-0.1748857,
 -0.1164625,0.383998,-0.1539392,0.0363023,-0.1010591,0.0026297,0.017088
 3,0.0393231,-0.026195,0.0357139,-0.0887988,0.532172,-0.1779275,-0.1188
 152,-0.239562,0.371853,0.0115843,-0.0504701,-0.0736932,0.332525,-0.022
 1958,0.1448218,0.0095832,0.0041504,0.0286014,-0.0866907,-0.0484552,-0.
 0060344,-0.0023581,0.3555886,-0.3486118,-0.0618524,-0.1582192,0.400374
 5,0.1501844,0.1012624,0.1463769,0.1291057,0.0454423,0.0623403,0.045493
 9,0.0357954,-0.0345049,-0.0422713,0.0379922,-0.0668626,-0.0298655,0.84
 08535,0.3243965,0.1640471,0.1143658,0.5462669,-0.2941042,0.0739887,-0.
 4584034,0.5083659,-0.7513538,-0.330297,0.0036302,-0.191923,-0.578784,0
 .1085021,0.0541553,0.2368753,-0.4070583,-0.6809954,0.2628014,0.2110828
 ,0.2941734,-0.5258586,0.0945765,0.1606982,0.1769024,-0.5473813,0.26499
 33,-0.1540943,-0.0903806,-0.0946209,0.1701782,-0.1149008,-0.0571599,-0
 .1589893,0.2552837,-0.4897564,0.2610067,-0.0029915,0.2629617,-1.024744
 1,-0.2281457,0.0869398,-0.4038645,-0.5127105,-1.9400188,0.1367359,-0.2
 404489,-0.1118984,-0.3336274,-0.0374541,-0.4036469,0.0172537,-0.405167
 9,0.9871174,-0.1397366,0.0194982,-0.3974103,0.3836227,-0.0734056,-0.22
 00536,-0.0084349,0.3102828,-0.015635,0.0115287,-0.0197329,0.0996015,0.
 0286611,0.0293213,0.1462806,0.0163999,-0.1440935,-0.1000455,-0.0296783
 ,-0.0643362,-0.0753072,0.0582694,-0.0475616,-0.0979895,-0.0386575,0.04
 84607,-0.0166708,-0.0426847,0.0136888,0.1317378,-0.1621481,0.0763124,0
 .0730279,0.03486,0.037947,-0.0034471,-0.0626377,0.0104512,0.0373111,0.
 0580122,0.0055352,-0.0198898,0.0187291,0.1042542,-0.0469121,0.0333386,
 -0.0648306,0.0535576,-0.0047169,0.0604433,-0.0539105,0.0453426,0.02888
 73,-0.0079809,0.0276549,0.0474902,-0.0012281,-0.0836308,-0.1307356,0.0
 525274,-0.0847678,-0.0589936,0.3002056,-0.081591,-0.0094682,-0.1687677
 ,0.2633696,0.0979408,-0.0114186,0.0963976,0.4495902,0.016309,-0.016618
 4,0.0410069,-0.0702356,-0.0950063,0.1458845,0.0413538,0.0987034,-0.092
 7876,-0.1467865,0.0997656,0.0780174,0.1009253,-0.0504854,-0.1131179,-0
 .0123182,-0.0574632,-0.0408841,-0.7702231,-0.0944825,0.0519295,-0.1600
 667,-0.5513794,0.021648,0.104643,-0.0729081,-0.5961462,0.6411523,0.105
 7533,0.0082065,0.1703666,0.3936822,-0.0269702,0.0456348,0.0190663,0.11
 46986,0.0428436,0.0200882,0.0317651,0.0082777,0.0117049,-0.0868237,-0.
 0292419,-0.1429553,-0.0876788,0.0198839,-0.0244095,-0.0107468,-0.04131
 59,-0.0455804,0.1001901,0.0649744,0.1694025,-0.0613553,-0.2923224,-0.0
 273343,-0.0044109,0.1454668,-0.0554822,0.0101347,-0.0107525,-0.0030348
 ,0.0359351,0.0753588,0.0269486,0.0142302,0.0131758,0.0430111,0.0922209
 ,0.0111488,-0.0021537,0.0144972,-0.0680298,0.0111838,-0.1072239,-0.010
 6219,0.0180949,0.0125612,-0.0821115,0.0283471,-0.0169732,-0.0250898,0.
 0439458,0.0722603,0.0234707,0.0057035,-0.0640869,0.0724663,-0.061647,0
 .026291,-0.163959,-0.0820758,-0.1537471,-0.0281843,-0.0304971,0.041919
 2,-0.1831072,0.1280749,-0.0333799,0.0380355,-0.0563368,0.0431807,-0.02
 93269,-0.0290552,0.0744487,-0.0083903,0.0936175,-0.0181793,-0.021485,0
 .0886652,0.046324,0.0494569,0.0712416,-0.043767,0.0658446,-0.1188835,-
 0.0162835|Polar=233.9740297,-2.2317182,181.6785598,1.2977357,16.342235
 2,156.7115888|PG=C01 [X(C18H21N1O4)]|NImag=3||0.70931514,-0.08835055,0
 .46343088,0.05756385,0.26500191,0.36713750,-0.28933662,-0.00943982,-0.
 06413351,0.65300644,-0.05052112,-0.10198762,-0.05214230,-0.06610047,0.
 47536217,-0.10299527,-0.04445373,-0.12200839,0.07401006,0.29500653,0.4
 1860830,-0.05806440,0.00192687,-0.01368031,-0.25645361,0.11605718,0.05
 698968,0.64974445,0.03371523,0.02915833,0.02911536,0.07478196,-0.15662
 199,-0.06363649,-0.08285513,0.46075375,0.01285708,0.02162885,0.0284691
 7,0.02014787,-0.05500171,-0.10899710,0.06565408,0.25095070,0.42836964,
 -0.02563222,-0.01588712,-0.01835226,0.03862787,0.01422348,0.01980317,-
 0.12757469,0.00503046,-0.01881303,0.65388849,-0.02044055,-0.01857166,-
 0.02039176,0.04618577,-0.03116758,-0.02468160,-0.03901827,-0.20546132,
 -0.14956512,0.01288270,0.51169854,-0.02303569,-0.01655070,-0.02104505,
 0.04336675,-0.03080453,-0.01084155,-0.04897613,-0.13443448,-0.20280888
 ,0.10473233,0.30290257,0.44951351,0.04478477,0.04164872,0.04370264,-0.
 06527558,0.01415051,-0.00196717,0.02100198,-0.06505567,-0.04523276,-0.
 30452961,-0.01580721,-0.05467696,0.77941926,0.01297843,-0.03114502,-0.
 02473511,0.01457624,-0.00065825,0.00170002,-0.03077916,0.00377618,-0.0
 0675073,-0.07448808,-0.10670574,-0.04550383,-0.10973794,0.52463299,0.0
 1890649,-0.01807115,-0.00881164,-0.00356611,0.00145961,0.00140125,-0.0
 2097279,-0.01570633,-0.01646490,-0.09740947,-0.03090009,-0.10658363,0.
 04949748,0.25817055,0.33278278,-0.13916282,-0.02795752,-0.03902432,0.0
 2698733,-0.03079530,-0.02126248,-0.00950259,0.02446979,0.01707362,-0.0
 5461975,-0.00471267,-0.01409266,-0.25227385,0.12692941,0.06136054,0.74
 724288,0.02084512,-0.20510430,-0.11592181,-0.06050284,-0.00265623,-0.0
 1434469,0.02301230,-0.03482140,-0.02413891,0.02540304,0.03295111,0.032
 06786,0.07303302,-0.15117137,-0.05562854,-0.06101270,0.47693621,0.0048
 5560,-0.12331122,-0.16481910,-0.04547270,-0.00842017,-0.01647067,0.016
 89342,-0.02461356,-0.01686557,0.01330249,0.02551755,0.02627276,0.01747
 032,-0.04612432,-0.09649234,0.07273389,0.25995122,0.36623161,-0.229516
 15,0.12459995,0.06404104,-0.01920699,0.01752217,0.01048582,-0.00291253
 ,-0.00129145,-0.00367491,0.00031486,-0.00087661,-0.00055282,0.00043543
 ,-0.00070516,-0.00150002,0.00607165,-0.00368452,-0.00294687,0.24884000
 ,0.12310417,-0.13456424,-0.05956611,-0.00744784,0.00611889,0.00175036,
 -0.00112932,0.00327020,-0.00309072,-0.00071335,-0.00048660,0.00011854,
 -0.00155643,-0.00019956,-0.00485572,0.02199057,-0.00948208,-0.00712084
 ,-0.13322830,0.13712319,0.06338213,-0.05998476,-0.07107253,-0.01213084
 ,0.00758553,0.00582648,-0.00320728,-0.00329398,0.00254240,-0.00054922,
 -0.00001508,-0.00101413,-0.00201740,-0.00500664,0.00127734,0.01950246,
 -0.01105892,-0.00184564,-0.06528834,0.06755916,0.06799775,-0.00108157,
 -0.02285350,-0.02142687,-0.06020340,-0.01039568,-0.01691356,0.00519597
 ,0.02035126,0.01964724,-0.00396637,0.00303700,0.00031006,-0.00087232,0
 .00004461,0.00018687,-0.00437117,0.00111503,-0.00209931,0.00094214,-0.
 00041909,0.00085681,0.06217762,0.00173525,-0.00204636,-0.00311208,-0.0
 0997753,-0.19452815,-0.14861958,-0.00505300,-0.00779091,-0.01144662,0.
 00343475,0.00150303,-0.00356325,0.00082300,-0.00031202,0.00093168,0.00
 006281,0.00435321,-0.00249726,-0.00090248,-0.00121966,0.00242778,0.010
 79483,0.20128285,0.00170893,-0.00872869,-0.00580721,-0.01875788,-0.148
 57792,-0.17616990,-0.00207392,-0.00690705,-0.00385513,0.00128570,-0.00
 272679,0.00436656,-0.00060027,0.00145104,-0.00019454,-0.00215261,-0.00
 218535,0.00408795,0.00047536,0.00248756,-0.00161914,0.01946428,0.16422
 876,0.18108706,0.00175617,0.00381860,0.00189188,-0.02531895,-0.0018026
 7,-0.01269941,-0.17492346,-0.00801526,-0.04548997,-0.00755642,-0.00664
 361,-0.01090733,0.00129027,0.00179280,-0.00132811,-0.00073762,-0.00144
 670,-0.00091398,-0.00037661,-0.00020778,-0.00028344,0.00167475,-0.0014
 6489,0.00008645,0.45732290,0.00255823,0.00003584,-0.00405836,0.0159977
 8,0.00597911,0.00965397,-0.00438953,-0.08309075,-0.01129849,-0.0245191
 2,-0.00058288,-0.01424375,0.00276948,0.00055372,-0.00625472,-0.0006095
 5,-0.00013159,0.00040076,0.00083839,0.00044541,-0.00000935,-0.00055581
 ,-0.00068910,0.00192125,0.04696751,0.56660359,0.00378030,-0.00376530,0
 .00332782,0.00616059,0.00449661,0.00743620,-0.04350596,-0.01704801,-0.
 10467534,-0.02419713,-0.00564629,-0.00858797,-0.00063330,-0.00399886,0
 .00249090,0.00067513,-0.00128480,-0.00149779,0.00079122,-0.00002357,0.
 00052767,0.00028820,0.00190955,-0.00128510,0.00990212,-0.01521533,0.53
 725643,-0.00009896,-0.00102902,0.00048325,0.00078113,-0.00088043,-0.00
 017538,-0.00435809,0.00950871,-0.03230273,-0.00139746,0.00149188,0.000
 77919,-0.00135760,-0.00041102,0.00102479,0.00101103,0.00012452,0.00000
 126,-0.00006858,0.00002691,0.00003537,0.00002077,0.00074616,-0.0000464
 3,-0.04743164,-0.00111615,0.00866717,0.05683745,-0.00002663,-0.0000647
 3,-0.00007509,0.00063034,0.00082975,0.00007480,-0.00058067,0.00189243,
 -0.00381103,-0.00049269,-0.00072220,0.00008489,0.00016250,-0.00043751,
 0.00021400,-0.00024265,-0.00001689,-0.00000279,0.00002378,-0.00000892,
 0.00000926,0.00017600,-0.00018984,0.00000991,-0.00363548,-0.08130321,0
 .08247451,0.00491685,0.08846044,-0.00103090,-0.00089371,-0.00022561,0.
 00150457,-0.00090615,0.00071891,-0.00339035,0.00378973,-0.01288215,-0.
 00104796,0.00111251,0.00008159,0.00001398,-0.00031561,0.00034880,0.000
 27729,0.00059637,0.00048947,-0.00006785,0.00000156,-0.00002398,-0.0000
 0232,0.00053560,-0.00032419,0.01290069,0.08123796,-0.26143729,-0.01107
 934,-0.09220566,0.28986339,-0.00009147,0.00009293,-0.00074694,0.002267
 79,-0.00013866,-0.00079015,-0.01126947,-0.02982011,-0.00478526,-0.0042
 7124,0.00043173,0.00016257,0.00020949,0.00027205,-0.00123507,0.0004151
 4,0.00017441,0.00050354,-0.00002879,0.00003919,-0.00001137,-0.00032010
 ,0.00038111,0.00085431,-0.06971874,-0.07410668,-0.00386391,-0.00013238
 ,-0.00271242,-0.00005097,0.08111378,-0.00066431,0.00002510,-0.00066497
 ,0.00111410,0.00042787,-0.00001102,-0.00013191,0.00072246,-0.00108811,
 -0.00074811,-0.00003014,0.00093941,0.00052525,-0.00008507,-0.00004934,
 0.00005243,0.00053089,0.00038635,-0.00005616,-0.00003883,0.00001739,-0
 .00051759,-0.00017028,0.00037809,-0.07254330,-0.28328834,-0.01576525,-
 0.00373074,-0.01281896,-0.00051574,0.07960799,0.31018490,-0.00013811,0
 .00013641,-0.00064786,0.00142135,0.00014064,0.00055820,-0.00774213,-0.
 01584657,-0.00321928,-0.00256240,0.00033305,-0.00020525,0.00003288,0.0
 0001191,-0.00085275,0.00016462,0.00010460,0.00011263,-0.00001605,0.000
 00718,0.00000944,-0.00005487,-0.00015424,0.00048135,-0.00411594,-0.013
 20955,-0.04547597,0.00906405,0.03176507,0.00074996,0.00481485,0.016395
 35,0.05245555,-0.00024038,0.00130345,0.00069838,-0.00294421,-0.0024153
 8,-0.00239238,-0.03431738,0.01850493,0.01405678,-0.00072803,0.00000210
 ,0.00125413,0.00039629,-0.00069682,-0.00060070,-0.00039769,-0.00018306
 ,-0.00036470,-0.00021684,-0.00003379,-0.00016846,-0.00008824,0.0000960
 0,0.00020992,-0.11893960,0.02727428,0.02077653,-0.00038623,0.00093826,
 -0.00198690,0.00538211,-0.00486359,-0.00333605,0.57127367,-0.00005340,
 0.00018588,-0.00033357,-0.00065646,0.00005620,-0.00062183,0.00480501,-
 0.00003367,0.00276026,-0.00108993,0.00084721,-0.00022846,0.00000194,0.
 00064923,0.00042184,0.00038201,0.00008650,0.00013526,-0.00005267,-0.00
 001961,-0.00001234,-0.00018674,-0.00004180,0.00008518,0.02852009,-0.10
 087275,-0.02542533,-0.01012443,0.00529921,0.00873905,0.02495874,-0.018
 37954,-0.01902757,0.00127048,0.45034386,-0.00077465,0.00052732,0.00034
 091,-0.00419352,-0.00119942,-0.00279160,-0.00731188,0.00997224,0.01043
 346,-0.00101728,-0.00036463,0.00096541,0.00000910,-0.00010031,-0.00051
 319,0.00070846,0.00012338,0.00024516,-0.00042206,-0.00006687,-0.000065
 20,0.00020446,-0.00002692,-0.00004751,0.02120822,-0.02749008,-0.088435
 55,0.01970828,-0.01556047,-0.01394828,0.00415242,-0.00182814,-0.003557
 34,0.06765136,0.00780459,0.50134167,-0.00025414,0.00023236,0.00009564,
 -0.00081764,-0.00066314,-0.00073714,-0.00099405,0.00305461,0.00304699,
 0.00076096,0.00010859,0.00032939,0.00003064,0.00015879,0.00006421,0.00
 030902,0.00007938,0.00014588,-0.00011129,0.00000097,-0.00003811,0.0000
 3354,0.00000694,0.00002201,-0.02098845,0.00119719,-0.01130719,0.000272
 13,-0.00057634,0.00047514,0.00087197,0.00027150,-0.00024854,-0.2207812
 8,0.01933174,-0.10896814,0.24101423,0.00009993,-0.00016790,-0.00007031
 ,0.00079558,0.00049451,0.00058185,0.00108732,-0.00206317,-0.00277311,0
 .00027875,-0.00034859,0.00016068,0.00015357,-0.00037648,-0.00022117,-0
 .00008764,0.00002092,-0.00003107,0.00007264,0.00001536,0.00003862,-0.0
 0004756,0.00004188,0.00001126,0.01780182,-0.00068683,0.00757638,-0.000
 54047,0.00073723,-0.00009401,-0.00056384,0.00035957,0.00060687,0.02075
 258,-0.05166238,0.01137261,-0.02020458,0.06317372,0.00016125,-0.000164
 54,-0.00011700,0.00090911,0.00042999,0.00067886,0.00222522,-0.00280740
 ,-0.00192243,0.00031161,-0.00030552,-0.00013420,0.00011666,-0.00021241
 ,-0.00010343,-0.00010401,0.00000395,-0.00004760,0.00009922,0.00001472,
 0.00002998,-0.00003502,0.00000059,-0.00000783,0.01726066,-0.00215979,0
 .00898006,-0.00057307,0.00059573,0.00085816,-0.00072112,0.00018877,0.0
 0039890,-0.10607489,0.01231195,-0.11636106,0.11597675,-0.01819422,0.13
 784967,0.00048549,-0.00008788,0.00002304,-0.00090634,-0.00031270,-0.00
 069408,0.00267832,-0.00057914,-0.00029498,-0.02851582,0.01201871,-0.00
 903970,-0.00132277,-0.00101088,-0.00079731,-0.00116532,-0.00013071,-0.
 00024166,0.00002346,-0.00009779,0.00003475,0.00038505,-0.00026749,-0.0
 0022737,0.00736957,0.02192875,0.00532534,0.00008639,-0.00026257,0.0002
 9689,-0.00354991,0.00251911,0.00265926,-0.08113008,-0.01874675,-0.0068
 5966,-0.01212059,-0.02844681,-0.00945846,0.47916184,-0.00041082,-0.000
 35783,-0.00038185,0.00011998,0.00018090,-0.00033586,-0.00117923,0.0012
 4155,0.00041506,0.02127381,-0.00632696,0.01455806,0.00284702,-0.004192
 19,-0.00271260,0.00048122,0.00148569,0.00032270,-0.00013634,0.00002096
 ,-0.00000562,0.00004941,0.00006183,0.00007158,0.00269134,-0.01775262,-
 0.00943687,-0.00021158,0.00056332,0.00073601,-0.00015315,0.00120396,0.
 00025713,-0.03408371,-0.12128654,-0.00744917,0.00059359,-0.00212781,-0
 .00097399,-0.00220500,0.49840276,0.00002436,-0.00028117,-0.00025594,0.
 00004057,-0.00018935,-0.00074158,0.00022600,0.00009530,0.00028723,0.00
 732755,0.00066724,0.01146364,0.00353659,-0.00214076,-0.00152173,-0.000
 13937,0.00106218,0.00038530,-0.00002045,-0.00007346,-0.00003602,0.0001
 2784,-0.00013318,-0.00007639,-0.00208840,-0.01738469,-0.00495946,-0.00
 047025,-0.00021791,-0.00100871,0.00156665,-0.00013126,-0.00148523,-0.0
 1569601,-0.01742416,-0.08493010,-0.00775139,-0.01929002,-0.00501614,-0
 .00852463,-0.00152172,0.49618113,-0.00032614,-0.00048820,-0.00060595,0
 .00149193,-0.00195744,-0.00237101,0.00855366,0.00190560,0.00154882,-0.
 12552775,0.03511492,0.01992570,-0.04353108,0.01575787,0.00861792,-0.00
 167108,-0.00332657,-0.00388867,-0.00003022,-0.00009110,0.00008294,0.00
 053534,-0.00052536,-0.00032774,-0.00088127,0.00076337,0.00052344,0.000
 05270,0.00008907,0.00012774,0.00003095,0.00014354,0.00028112,-0.016501
 03,-0.00936736,-0.01720417,0.00023148,-0.00148740,-0.00016120,-0.10769
 202,0.00239382,-0.03782951,0.52897171,-0.00079930,-0.00065157,0.000625
 30,-0.00123810,0.00134397,-0.00506434,0.01642017,-0.01194728,-0.007321
 86,0.04085386,-0.11045491,-0.02792732,0.01253588,0.00624511,0.00066624
 ,0.00003700,0.00196843,-0.00247834,0.00008142,-0.00004485,0.00004635,0
 .00082401,0.00018722,-0.00049417,0.00056703,-0.00108096,0.00337131,0.0
 0049080,0.00018966,0.00033104,-0.00012153,-0.00000287,-0.00024470,-0.0
 2545360,0.00084691,-0.02456639,-0.00230652,-0.00581470,-0.00169391,0.0
 0023270,-0.08079339,0.00725091,-0.00248936,0.43764904,-0.00074654,-0.0
 0039272,-0.00131677,-0.00139811,-0.00385879,0.00148238,0.01463427,-0.0
 0972909,-0.00451417,0.02287725,-0.03034260,-0.08717123,0.00012456,-0.0
 0098261,0.00689567,-0.00275387,-0.00254803,0.00259127,0.00001958,0.000
 11323,0.00000745,0.00048046,-0.00043891,0.00020981,0.00173093,0.003313
 34,-0.00108804,-0.00057778,-0.00026941,-0.00008466,0.00030623,0.000273
 45,0.00071189,-0.01505193,-0.00727055,-0.00969337,0.00046990,-0.000961
 56,0.00013118,-0.04315673,0.00810113,-0.11849793,0.01802944,0.00093749
 ,0.46484668,0.00065373,0.00252607,0.00178313,-0.00191306,-0.00123852,-
 0.00039028,-0.00389018,0.00136206,-0.00103279,0.00978498,0.00227773,-0
 .00805765,-0.02466582,0.04370198,0.02274658,0.00036292,-0.00645230,-0.
 00525255,0.00009288,-0.00012536,-0.00026761,-0.00046391,0.00003291,0.0
 0030630,0.00038889,0.00012045,-0.00084632,-0.00024261,-0.00004579,-0.0
 0004497,0.00000538,0.00004302,-0.00000056,-0.00090238,0.00147142,-0.00
 154430,-0.00003162,-0.00034303,0.00008296,-0.01375351,-0.01768341,-0.0
 0857263,-0.08343650,-0.03345575,-0.00487926,0.41946963,0.00194408,0.00
 093722,-0.00009913,-0.00165793,0.00076563,-0.00020299,0.00399885,-0.00
 209030,-0.00043656,-0.00174198,-0.03799460,-0.01669271,0.04385259,-0.0
 4473937,-0.00910465,-0.00160400,-0.00195348,-0.00156198,-0.00011223,-0
 .00009855,-0.00000402,0.00015470,-0.00005607,-0.00004265,-0.00009787,0
 .00014072,0.00025633,0.00014112,0.00000458,0.00006410,0.00008460,0.000
 10856,0.00009792,0.00181480,0.00026223,0.00276998,0.00052472,0.0008183
 3,0.00026382,0.00061039,0.00981177,-0.00324912,-0.01907265,-0.11439060
 ,0.00701729,-0.04820970,0.50959102,0.00067838,-0.00111582,-0.00040963,
 0.00063052,-0.00016241,-0.00016277,0.00047180,-0.00004548,0.00067061,0
 .00047770,-0.02930858,-0.00844636,0.02114333,-0.02032594,-0.00160653,-
 0.00286291,-0.00365138,-0.00054487,0.00000745,-0.00012797,-0.00049234,
 0.00010721,0.00002493,-0.00020409,-0.00000915,0.00021483,0.00026607,-0
 .00010705,-0.00001517,-0.00005815,0.00002999,-0.00003254,-0.00003496,-
 0.00250139,0.00133454,-0.00257941,-0.00019409,-0.00089238,-0.00007219,
 -0.00805195,-0.01628963,-0.00545857,-0.01016800,-0.00984518,-0.0787265
 4,-0.04391497,0.08673098,0.50589146,-0.00050039,-0.00001512,-0.0001297
 3,0.00012715,0.00008777,-0.00027289,0.00090233,-0.00020150,0.00012121,
 -0.00317250,-0.00331323,-0.00053493,-0.00589904,-0.00109811,-0.0007119
 0,0.00081845,0.00168842,0.00055238,0.00000145,0.00005484,0.00017897,0.
 00008385,-0.00005650,-0.00001798,-0.00001525,0.00004659,0.00017507,0.0
 0000009,0.00000675,-0.00000297,-0.00000929,-0.00000338,0.00000316,-0.0
 0009065,0.00002896,-0.00012531,-0.00005386,-0.00004988,-0.00000956,0.0
 0060446,-0.00050161,-0.00028775,0.00667609,-0.01334314,-0.01550772,-0.
 05979776,0.03238353,0.04933803,0.07637002,0.00028995,-0.00008916,0.000
 03748,-0.00008213,-0.00015153,-0.00027923,0.00076044,-0.00024697,-0.00
 002326,-0.00151144,-0.00297923,-0.00131200,0.00318125,-0.00015673,-0.0
 0058653,-0.00069564,-0.00098017,-0.00027905,0.00002150,-0.00002567,-0.
 00011253,0.00004923,-0.00007332,-0.00003890,0.00004137,0.00008729,0.00
 011416,-0.00006853,0.00000218,-0.00002456,-0.00002379,-0.00002654,-0.0
 0002093,-0.00028521,0.00020491,-0.00048002,-0.00010351,-0.00016477,-0.
 00002347,0.00054911,-0.00162087,-0.00013324,0.00459635,-0.01092112,-0.
 01722467,0.03360891,-0.11384141,-0.10130980,-0.04268365,0.13318878,-0.
 00022631,-0.00008044,-0.00011030,0.00019816,-0.00006228,-0.00010461,0.
 00018413,0.00007510,0.00034715,-0.00100877,-0.00068032,0.00026631,-0.0
 0252923,0.00135361,0.00092932,0.00001986,0.00059709,0.00018688,0.00000
 570,0.00001437,0.00003925,0.00003658,-0.00001074,-0.00003535,0.0000650
 1,0.00003650,0.00003023,-0.00002101,0.00000783,-0.00000615,-0.00003367
 ,-0.00000591,-0.00000658,-0.00009286,0.00005795,-0.00008623,-0.0000485
 1,-0.00005416,-0.00002142,0.00057091,-0.00083975,-0.00033396,0.0031227
 4,-0.00174928,-0.00378894,0.06043642,-0.11818639,-0.22391569,-0.060583
 85,0.11787017,0.23679940,-0.00100404,-0.00088210,-0.00037660,0.0008417
 2,-0.00014564,0.00007713,0.00000513,0.00058240,0.00087910,0.00097081,-
 0.00147306,0.00007296,-0.00079492,-0.00206766,-0.00612138,0.00012920,0
 .00227195,0.00158675,-0.00003914,0.00012871,-0.00006464,0.00003660,0.0
 0004117,-0.00007156,0.00036422,0.00007418,0.00004981,-0.00011350,-0.00
 009924,-0.00037682,-0.00017730,0.00021082,-0.00004344,0.00016803,-0.00
 092201,-0.00050985,-0.00018256,0.00000203,-0.00004654,0.00043887,0.000
 39262,0.00229681,-0.00410445,-0.01494488,0.01692144,-0.07576027,0.0023
 8297,0.00041823,0.00148743,-0.00777199,0.00795922,0.89545448,-0.000119
 15,0.00040099,0.00029124,-0.00057789,0.00024235,0.00042795,-0.00040100
 ,-0.00109393,-0.00078571,0.00051864,0.00214406,-0.00087420,-0.00145585
 ,-0.00128773,0.00121715,0.00183427,0.00027174,0.00054376,-0.00002639,0
 .00019183,0.00000669,-0.00003617,0.00016122,0.00003905,-0.00015586,0.0
 0017066,-0.00028214,0.00010224,0.00002040,0.00032061,0.00010750,0.0000
 0852,0.00010245,0.00061953,-0.00007958,0.00056527,0.00044799,0.0004216
 7,0.00021719,-0.00099481,0.00340429,-0.00207893,-0.00892867,-0.0148706
 5,0.01689574,0.00656575,-0.10598727,0.01356170,0.00168250,0.01237396,-
 0.01287691,0.25971699,0.41826930,0.00083520,0.00022966,0.00027073,-0.0
 0067931,-0.00015585,-0.00052671,0.00109300,-0.00073545,-0.00007146,-0.
 00253464,0.00093885,-0.00099606,0.00115865,0.00415187,0.00330861,-0.00
 046188,-0.00090044,-0.00055207,0.00003048,-0.00014015,-0.00005207,0.00
 009660,-0.00014762,-0.00011188,0.00018042,0.00000201,0.00028656,-0.000
 16272,-0.00006283,-0.00045366,-0.00011619,0.00007239,-0.00010301,-0.00
 060027,0.00015829,-0.00078939,-0.00041155,-0.00044968,-0.00025865,0.00
 270301,-0.00116906,0.00414025,0.00677557,0.00093502,0.01294487,-0.0091
 0185,0.01634457,-0.11929549,0.00816639,0.01714907,-0.02098693,-0.04813
 310,-0.13499641,0.37568298,0.00035270,0.00001275,-0.00014574,0.0000877
 0,0.00001057,0.00002031,0.00009590,-0.00006590,-0.00014040,-0.00083177
 ,0.00046402,0.00037825,0.00045782,-0.00079336,-0.00029465,-0.00101836,
 -0.00090948,-0.00045231,0.00003336,-0.00011052,0.00003727,0.00002854,-
 0.00003313,-0.00000201,-0.00023665,-0.00004551,0.00003357,0.00009781,0
 .00007631,0.00017004,0.00012131,-0.00013938,0.00002670,-0.00020434,0.0
 0075283,0.00043897,0.00011647,-0.00003382,-0.00002396,0.00044834,0.000
 42799,-0.00091584,0.00169162,0.00281026,0.00344921,-0.01892980,-0.0230
 1125,0.01592557,0.00033664,-0.00009028,-0.00039461,-0.64923173,-0.2833
 7474,0.10577832,0.71847515,0.00010631,-0.00010664,-0.00000288,0.000137
 50,-0.00012334,-0.00020854,0.00027325,0.00026206,0.00020896,-0.0002352
 1,-0.00047012,0.00039155,0.00035857,0.00066086,0.00074686,-0.00096367,
 0.00001512,-0.00042322,0.00002766,-0.00008798,-0.00003334,0.00002157,-
 0.00007901,-0.00004235,0.00006538,-0.00005727,0.00010283,-0.00004199,0
 .00000650,-0.00012395,-0.00003816,-0.00002844,-0.00003745,-0.00014774,
 0.00012272,-0.00021095,-0.00015633,-0.00013944,-0.00008787,0.00074504,
 -0.00027496,0.00127803,-0.00009309,-0.00013286,0.00369597,-0.03402400,
 -0.00825633,0.02152088,-0.00077746,-0.00315615,0.00250151,-0.28113704,
 -0.19649341,0.07182574,0.32588760,0.18796232,-0.00027147,-0.00002738,0
 .00000324,0.00016246,0.00013657,0.00027751,-0.00044077,0.00013545,0.00
 003956,0.00128809,-0.00012392,0.00061606,0.00043666,-0.00171092,-0.001
 41060,0.00028881,0.00032449,0.00019122,-0.00002694,0.00007618,0.000012
 61,-0.00004240,0.00008844,0.00003925,-0.00004394,0.00002460,-0.0001297
 1,0.00005700,0.00002078,0.00018333,0.00003448,-0.00001000,0.00003772,0
 .00022554,-0.00015792,0.00012347,0.00017910,0.00017680,0.00013582,-0.0
 0127788,0.00071848,-0.00150104,-0.00216850,0.00025952,-0.00778680,0.03
 580904,0.03033105,-0.00031612,-0.00099009,-0.00064947,0.00074267,0.107
 81675,0.07180985,-0.09330927,-0.11629379,-0.09623062,0.07872711,-0.000
 12271,0.00020766,0.00005419,0.00002054,-0.00003231,0.00023533,-0.00015
 314,-0.00059578,-0.00019621,-0.00393805,-0.00202357,-0.00762517,-0.001
 26364,0.00273915,0.00159428,0.00071975,-0.00070897,0.00007840,-0.00006
 033,0.00005268,0.00003757,-0.00009365,0.00011195,0.00012027,0.00052118
 ,-0.00186427,-0.00066881,-0.00005248,-0.00002275,-0.00018822,0.0002197
 3,0.00007589,-0.00006646,0.00079111,0.00353734,0.00183252,0.00119451,-
 0.00018068,-0.00026072,-0.15706495,0.01957072,0.02242475,-0.03399537,0
 .02315809,0.01852666,0.00176953,0.00113806,0.00151013,-0.00039845,-0.0
 0037220,-0.00035553,-0.00006025,0.00029522,-0.00043204,-0.00033247,-0.
 00036081,0.00030380,0.29543363,0.00007324,-0.00004072,-0.00003306,0.00
 028539,0.00003726,0.00017827,-0.00094592,0.00050010,-0.00001873,0.0015
 6515,0.00162474,0.00167701,0.00028912,-0.00132317,-0.00084206,-0.00055
 893,0.00018561,0.00003763,0.00006996,-0.00001699,-0.00001692,-0.000065
 47,-0.00002289,-0.00000233,-0.00407281,-0.00536336,0.00037759,0.000033
 09,0.00006338,-0.00037835,0.00148832,-0.00101987,-0.00120387,0.0325095
 1,-0.02724020,-0.02137372,0.00078200,0.00211658,0.00049484,0.06298348,
 -0.09717260,-0.03802687,0.01022657,-0.00493338,-0.00355957,-0.00046095
 ,-0.00020520,-0.00005447,0.00037372,0.00027188,0.00017529,0.00129162,-
 0.00085191,0.00252521,-0.00077413,0.00029165,-0.00109707,0.03431653,0.
 42658529,-0.00000480,0.00008092,0.00012390,0.00007504,0.00009605,0.000
 35025,-0.00082601,-0.00010319,-0.00016687,-0.00293871,-0.00051699,-0.0
 0232561,-0.00068593,0.00055647,0.00047479,-0.00007387,-0.00023920,-0.0
 0026333,0.00002850,0.00003155,-0.00000528,-0.00008235,0.00009700,0.000
 02946,-0.00204437,-0.00280707,0.00031784,-0.00005843,0.00034138,0.0006
 1181,0.00098607,-0.00089582,-0.00061883,0.01685271,-0.01352117,-0.0103
 8463,0.00131669,0.00139442,0.00073941,0.05817310,-0.03534728,-0.088540
 04,-0.01240893,0.00743912,0.00827024,0.00068336,0.00075415,0.00053457,
 0.00039824,0.00017679,0.00016302,-0.00179490,0.00117300,-0.00275114,0.
 00093231,-0.00040454,0.00102498,-0.00235656,0.26411551,0.25911357,0.00
 009272,-0.00001838,0.00000665,-0.00004128,-0.00003030,-0.00007239,0.00
 052986,-0.00018302,-0.00000208,0.00001855,-0.00030582,0.00026300,0.000
 18913,0.00035034,0.00027309,-0.00023966,-0.00006464,-0.00013066,0.0000
 1697,-0.00002491,-0.00001484,0.00002920,-0.00003771,-0.00003861,0.0009
 4366,0.00119367,0.00039896,-0.00003111,-0.00000999,0.00002912,-0.00031
 197,0.00017958,0.00020518,-0.00485690,0.00156136,0.00184094,0.00048740
 ,0.00007559,0.00061128,-0.00061729,0.03547069,0.02496810,0.00188894,0.
 00122284,0.00014840,-0.00129643,-0.00036817,-0.00006338,-0.00041807,-0
 .00022866,-0.00038447,-0.00090029,-0.00031384,0.00049026,0.00035521,0.
 00027092,-0.00011772,-0.07831478,-0.13501528,-0.09406218,0.08252954,-0
 .00004217,0.00004262,0.00003904,0.00008420,0.00009634,0.00014871,-0.00
 038398,-0.00018219,-0.00018728,-0.00053647,-0.00000349,-0.00083685,-0.
 00018320,0.00039353,0.00020896,0.00017013,-0.00010680,0.00000981,0.000
 00502,0.00002375,0.00000861,-0.00005907,0.00005340,0.00003351,-0.00138
 324,-0.00111919,0.00041324,0.00001984,0.00001279,0.00003889,0.00053566
 ,-0.00027834,-0.00029583,0.00591636,-0.00101181,-0.00339512,0.00051630
 ,0.00068697,0.00041691,-0.01170172,-0.02009840,-0.01250912,-0.00018372
 ,0.00180856,0.00138265,0.00110709,0.00014098,0.00049744,0.00002478,0.0
 0020545,0.00009228,-0.00048660,0.00052631,-0.00118494,0.00007844,-0.00
 030691,0.00053974,-0.08729087,-0.29918277,-0.21424493,0.09743240,0.319
 37835,0.00001245,-0.00002147,-0.00005285,0.00006169,0.00000150,0.00003
 007,0.00010019,-0.00006989,-0.00005733,-0.00037383,0.00035150,-0.00063
 591,-0.00002642,0.00001928,-0.00003780,-0.00009393,-0.00004485,0.00008
 709,0.00000951,-0.00000464,0.00000384,-0.00000755,-0.00001548,0.000005
 18,-0.00054008,-0.00025286,0.00063554,0.00002164,-0.00001553,-0.000201
 35,0.00012880,-0.00001961,-0.00008598,0.00248903,0.00015933,-0.0010681
 6,0.00033450,0.00048562,0.00018705,-0.01047864,-0.01408524,-0.00890784
 ,-0.00060249,0.00169471,0.00271496,0.00017661,-0.00048557,0.00048515,-
 0.00029280,-0.00008500,-0.00011021,0.00162822,-0.00061388,0.00212446,-
 0.00093720,0.00007924,-0.00082445,-0.05880072,-0.21395452,-0.14613928,
 0.06601665,0.22417778,0.15430105,-0.00731139,-0.00111972,-0.00298703,0
 .00390981,0.00009861,0.00099272,-0.00584326,0.00470089,0.00208266,-0.0
 0709187,-0.02572629,-0.02340696,-0.08244076,0.01858953,-0.00534558,0.0
 0564586,0.03043822,0.02251478,0.00019352,0.00104988,0.00116595,0.00027
 260,-0.00005015,0.00009782,-0.00048362,-0.00113498,-0.00024619,0.00022
 207,-0.00004738,-0.00000819,-0.00008609,-0.00015350,-0.00019964,-0.001
 84772,0.00127402,-0.00164012,-0.00025570,-0.00090752,-0.00028900,0.000
 87427,-0.00753343,0.00347713,-0.04598205,0.00683433,-0.02349962,-0.144
 82904,0.02591419,-0.03885611,-0.01731562,0.00810017,-0.00630013,-0.016
 00075,0.00881121,-0.00969696,0.00535389,-0.00301332,0.00133881,-0.0005
 8953,0.00025397,-0.00027995,0.00066473,-0.00016949,0.00014763,0.305202
 23,0.00162059,0.00496200,0.00136377,-0.00176019,-0.00407297,-0.0024012
 5,-0.00095206,0.00560609,0.00034989,-0.01517367,-0.03671576,-0.0395773
 7,-0.01711279,-0.20265581,-0.12342578,-0.00464458,-0.02317875,-0.01818
 018,-0.00005094,-0.00048607,-0.00054781,-0.00014123,-0.00012725,-0.000
 09292,0.00085409,-0.00026742,-0.00040720,-0.00057463,-0.00006218,-0.00
 039031,-0.00024664,0.00001576,-0.00021844,0.00073784,-0.00071127,-0.00
 106505,-0.00034651,0.00008213,0.00013188,0.00066642,-0.00283685,-0.000
 46547,-0.00649753,0.00104591,-0.00423323,0.04931608,-0.08788446,0.0143
 8375,0.02621560,-0.01090271,0.00669021,0.03156747,-0.01372996,0.009887
 55,0.00300347,0.00199391,0.00031316,-0.00027341,0.00095850,-0.00009697
 ,-0.00050460,-0.00009602,0.00044512,-0.06640265,0.36642807,-0.00152644
 ,0.00078765,0.00682758,-0.00139269,-0.00200969,-0.00392945,-0.00153331
 ,-0.00152761,0.00600882,-0.01569402,-0.03437679,-0.02107917,-0.0282758
 8,-0.10227132,-0.11666168,-0.00005633,-0.01329569,-0.00752775,0.000038
 30,-0.00002279,0.00014924,-0.00001315,0.00021726,-0.00022560,0.0003170
 8,-0.00013105,-0.00001872,-0.00016985,-0.00007550,-0.00003837,-0.00014
 276,-0.00000850,-0.00012839,0.00062342,-0.00020550,-0.00064551,-0.0001
 7497,0.00010750,0.00013895,0.00030789,-0.00110584,0.00011924,-0.006758
 17,-0.00111972,-0.00495159,-0.02158473,-0.00394398,-0.06279232,0.02117
 410,-0.01144981,0.00789100,-0.02634899,0.02263054,-0.01339847,-0.00294
 106,-0.00404909,0.00171363,-0.00078287,0.00024171,0.00056004,-0.000312
 51,0.00010867,-0.00036830,0.08169420,0.14404025,0.20808780,-0.01140184
 ,-0.00756050,-0.00948013,-0.00369574,0.00357541,0.00089911,-0.00083644
 ,-0.00598522,-0.00345318,0.00715675,0.00624369,0.00508094,-0.06288299,
 -0.01538396,-0.02545324,-0.27498024,-0.06629773,-0.10283298,-0.0004386
 3,-0.00060661,-0.00031672,-0.00037391,-0.00033959,-0.00056644,0.000996
 12,-0.00009251,-0.00056825,-0.00130329,0.00033982,-0.00049558,-0.00079
 612,-0.00025043,-0.00014798,0.00085499,-0.00040036,-0.00083287,-0.0004
 0954,0.00006751,0.00013071,0.00093122,-0.00063281,0.00069738,-0.001017
 81,-0.00060612,-0.00108105,0.00233630,-0.00218284,-0.00039374,-0.00007
 911,0.00035024,0.00025548,-0.00108101,-0.00149578,0.00074096,0.0011869
 9,0.00085835,-0.00055967,-0.00131521,0.00090712,-0.00004034,0.00028747
 ,-0.00023066,0.00006100,0.00335655,0.00488299,0.00461718,0.59808459,-0
 .03206143,-0.00433716,-0.01462975,0.00469887,-0.00012931,-0.00470304,-
 0.00148463,-0.00053941,0.00063356,0.00363541,-0.00132960,-0.00465650,0
 .01694022,0.00998190,0.00845452,-0.03039357,-0.08964914,-0.05302700,0.
 00065356,-0.00006674,0.00229175,-0.00126241,-0.00004923,-0.00079492,0.
 00014238,-0.00007163,0.00031050,-0.00019376,0.00004579,-0.00006461,-0.
 00009287,-0.00007641,-0.00006055,0.00011452,-0.00018916,-0.00020501,-0
 .00006089,0.00005313,0.00004210,0.00003129,-0.00026419,-0.00024718,0.0
 0109802,0.00025568,0.00042862,0.00069989,0.00002788,0.00008287,-0.0000
 8912,0.00007582,-0.00001128,-0.00080337,-0.00030469,-0.00000669,0.0007
 4197,0.00004094,-0.00004664,0.00012677,0.00006336,0.00007506,-0.000021
 05,0.00002617,0.00003677,-0.00089831,0.00280271,0.00398670,-0.05232977
 ,0.20678005,-0.02952584,-0.01081648,-0.00844566,0.00154601,-0.00487753
 ,0.00321166,-0.00132498,-0.00012686,-0.00113217,0.00280994,-0.00433000
 ,0.00195377,0.00206654,0.00078300,0.00591338,-0.07016471,-0.05713788,-
 0.09625799,0.00118135,0.00232559,-0.00104237,-0.00094509,-0.00036583,-
 0.00033423,0.00044466,0.00031491,-0.00039678,-0.00046075,0.00008141,-0
 .00023746,-0.00024184,-0.00001060,0.00002099,0.00031208,-0.00012756,-0
 .00034780,-0.00011950,0.00004437,0.00007130,0.00025587,-0.00030947,-0.
 00015504,0.00078603,-0.00029606,0.00021798,0.00130258,-0.00006533,0.00
 008482,-0.00005253,0.00010838,0.00003516,-0.00027399,-0.00019856,-0.00
 006937,0.00013802,0.00018148,0.00003742,-0.00019303,0.00018798,0.00015
 000,0.00005258,0.00000091,-0.00001211,0.00010293,0.00471297,0.00126226
 ,0.05165694,0.11837133,0.17099464,0.00545232,0.00010679,0.00119136,-0.
 00011695,0.00119244,0.00097635,0.00064673,0.00116215,0.00051219,-0.001
 96020,0.00065187,-0.00002850,0.00336650,-0.00160356,-0.00094217,-0.063
 91338,0.01808139,0.00530095,-0.00211036,0.00043988,-0.00002680,0.00051
 051,0.00023249,0.00043413,-0.00043300,-0.00000657,0.00019891,0.0004585
 4,-0.00012369,0.00019709,0.00026792,0.00010177,0.00003939,-0.00028623,
 0.00012092,0.00028407,0.00015540,-0.00000989,-0.00003025,-0.00039548,0
 .00039144,-0.00008148,0.00000930,-0.00011309,0.00006450,-0.00140620,0.
 00080743,-0.00000245,0.00013499,-0.00014527,-0.00005349,0.00012926,0.0
 0057723,-0.00042113,-0.00009036,-0.00045626,0.00025412,0.00041349,-0.0
 0028967,-0.00003095,-0.00014052,0.00008287,-0.00001953,0.00097858,-0.0
 0293689,-0.00165284,-0.18320739,0.05385559,0.02371977,0.54472347,-0.00
 712200,0.00049591,0.00030272,0.00018002,0.00008520,-0.00034747,-0.0004
 2616,-0.00016624,-0.00023591,0.00048158,0.00079056,-0.00047458,-0.0039
 5029,-0.00161141,-0.00447315,-0.00683595,0.00291308,0.00440803,-0.0012
 1740,-0.00041474,-0.00060494,-0.00022326,-0.00019185,-0.00015648,0.000
 18103,-0.00013778,0.00000624,-0.00022750,0.00007678,-0.00008567,-0.000
 21024,-0.00006217,-0.00004810,0.00016834,-0.00006293,-0.00018708,-0.00
 008488,0.00000417,0.00002576,0.00024054,-0.00019900,0.00005231,-0.0001
 1086,-0.00012330,0.00007652,0.00067293,-0.00028209,0.00002831,-0.00006
 671,0.00009327,0.00003331,0.00004773,-0.00020969,0.00015579,-0.0000676
 2,0.00018105,-0.00007391,-0.00026107,0.00014502,0.00004459,0.00007763,
 -0.00003827,-0.00000880,-0.00028448,0.00147470,0.00139550,0.08580928,-
 0.11086797,-0.03297842,0.05284644,0.55049718,-0.00506439,0.00109383,-0
 .00099189,0.00033029,-0.00022853,0.00028920,-0.00042735,0.00003915,0.0
 0051030,-0.00082307,-0.00041541,0.00069406,-0.00257788,-0.00442979,-0.
 00106014,-0.01739993,0.00947950,0.00111767,-0.00139793,-0.00026334,-0.
 00047781,-0.00010659,-0.00004864,-0.00019913,0.00016914,0.00010845,-0.
 00017210,-0.00019098,0.00003586,-0.00009054,-0.00005682,-0.00003657,0.
 00000330,0.00007419,-0.00003222,-0.00005045,-0.00005020,0.00000214,0.0
 0000359,0.00010555,-0.00005272,0.00015349,-0.00020615,0.00004349,-0.00
 041947,0.00048837,-0.00015732,0.00008058,-0.00002483,0.00005213,-0.000
 00124,-0.00023912,-0.00025166,0.00022359,0.00021488,0.00011407,-0.0001
 9689,-0.00015656,0.00012349,-0.00007217,0.00003690,-0.00004498,0.00002
 785,-0.00003231,0.00125015,0.00046619,0.05317798,-0.03893556,-0.080162
 49,0.04356280,0.00057185,0.56908148,0.00075757,-0.00051446,-0.00054183
 ,-0.00099702,0.00037437,-0.00056231,0.00039908,-0.00087614,-0.00063419
 ,0.00093710,0.00083187,0.00050750,-0.00183487,0.00071192,-0.00038912,0
 .00711957,0.00109106,0.00446326,-0.00121684,-0.00135743,0.00051829,-0.
 00004323,-0.00002841,-0.00000526,-0.00000862,-0.00007032,0.00001919,-0
 .00002346,0.00001376,-0.00000147,-0.00002789,0.00000402,-0.00000908,0.
 00000160,-0.00001072,-0.00001205,-0.00000704,-0.00000069,-0.00000057,0
 .00001428,-0.00002787,0.00002171,-0.00004921,-0.00000273,0.00004574,0.
 00003821,-0.00014670,0.00000814,-0.00000933,0.00000800,0.00000393,-0.0
 0000097,-0.00005452,0.00004493,0.00001566,0.00002600,-0.00003847,-0.00
 001736,0.00001617,-0.00000966,0.00000743,-0.00000575,0.00000431,0.0000
 8072,-0.00012383,-0.00000980,-0.02023101,0.00547226,0.03431828,-0.0558
 6348,-0.00461554,0.02304507,0.06406318,0.00001167,0.00058780,0.0009684
 7,0.00011653,-0.00015255,-0.00025323,0.00014783,0.00010359,0.00008926,
 -0.00014510,-0.00014989,0.00004465,0.00027138,-0.00004327,0.00038279,-
 0.00304188,-0.00010681,-0.00103741,-0.00034891,-0.00066808,-0.00000187
 ,0.00000576,0.00002447,0.00003355,-0.00002820,-0.00003333,-0.00001725,
 0.00004447,-0.00000826,0.00002208,0.00002223,0.00001262,0.00000826,-0.
 00003284,0.00001347,0.00005585,0.00002467,-0.00000339,-0.00000824,-0.0
 0005641,0.00005827,-0.00003257,0.00003091,0.00002167,-0.00000161,-0.00
 012570,0.00011559,-0.00001469,0.00001769,-0.00002808,-0.00000539,0.000
 10937,0.00011304,-0.00008562,-0.00010285,-0.00005875,0.00006626,0.0000
 5943,-0.00004630,0.00000357,-0.00001662,0.00001218,-0.00000685,0.00010
 486,-0.00026235,-0.00019505,0.01284848,-0.00014429,-0.02237453,-0.0051
 2261,-0.05651912,0.02989195,-0.00155138,0.05734759,0.00092118,-0.00078
 795,-0.00010423,-0.00019190,0.00037007,0.00001936,0.00017325,0.0001889
 2,-0.00008446,-0.00024199,-0.00003278,0.00002622,0.00076395,0.00062792
 ,0.00025629,-0.00351336,-0.00090832,-0.00012694,-0.00071999,0.00026316
 ,0.00041279,0.00005238,0.00002107,0.00007673,-0.00010049,0.00000260,0.
 00009459,0.00009803,-0.00002446,0.00004516,0.00004713,0.00001509,0.000
 00147,-0.00004222,0.00002164,0.00002224,0.00002127,0.00000100,0.000000
 92,-0.00004984,0.00006298,-0.00004444,0.00005690,0.00000526,0.00006129
 ,-0.00024973,0.00016118,-0.00001683,0.00001938,-0.00002217,-0.00000253
 ,0.00010598,0.00012604,-0.00011720,-0.00009660,-0.00006792,0.00009687,
 0.00005401,-0.00005167,0.00002515,-0.00001873,0.00001833,-0.00001394,0
 .00005390,-0.00046355,-0.00019210,0.01144702,-0.00602206,-0.00634495,0
 .02907425,0.02778905,-0.29416661,-0.03925156,-0.02477606,0.32311165,0.
 00006482,0.00067493,0.00051728,-0.00008422,-0.00012026,-0.00016485,0.0
 0005618,-0.00011207,0.00000189,-0.00002875,0.00041033,0.00025820,-0.00
 117633,-0.00114196,-0.00111618,-0.00102076,0.00324219,0.00266778,0.000
 35714,-0.00012783,0.00001632,-0.00005564,-0.00001469,-0.00004770,0.000
 04429,-0.00000640,-0.00001538,-0.00004885,0.00001206,-0.00002052,-0.00
 002985,-0.00001231,-0.00000865,0.00004566,-0.00001025,-0.00004078,-0.0
 0002338,0.00000026,0.00000550,0.00006634,-0.00002928,0.00005853,-0.000
 09111,-0.00004916,-0.00008148,0.00012479,-0.00008761,0.00002228,-0.000
 03123,0.00003555,0.00001076,-0.00009458,-0.00010925,0.00006158,0.00009
 256,0.00007494,-0.00002467,-0.00009536,0.00005764,-0.00000597,0.000021
 07,-0.00001801,0.00000240,-0.00004481,0.00040781,0.00026623,-0.0375048
 0,-0.00704958,-0.01258429,-0.19292188,-0.08833678,-0.09799239,0.005165
 01,0.00111259,0.00230426,0.22716387,0.00021828,-0.00061222,-0.00083455
 ,0.00003716,0.00030561,0.00018984,-0.00013969,0.00003437,-0.00000033,0
 .00000789,-0.00025162,-0.00019941,0.00066899,0.00066110,0.00041683,0.0
 0369869,-0.00118790,-0.00095170,-0.00054162,0.00024029,0.00049683,0.00
 003347,0.00000878,-0.00000143,-0.00001030,0.00002091,0.00004605,0.0000
 0471,0.,-0.00000175,0.00000276,-0.00000363,-0.00000034,-0.00000041,-0.
 00000204,-0.00002058,-0.00000787,0.00000325,0.00000422,0.00001330,-0.0
 0002031,-0.00002208,0.00005757,0.00000421,0.00005441,0.00000575,-0.000
 00245,-0.00000663,0.00000327,-0.00000057,0.00000308,0.00005036,0.00001
 198,-0.00000427,-0.00005256,-0.00000247,0.00000215,-0.00000592,0.00000
 284,0.00001173,0.00000520,0.00000141,-0.00000258,-0.00008485,0.0000218
 6,0.00000912,0.02319376,0.00616093,0.00840884,-0.09912059,-0.10701586,
 -0.06177081,0.00310982,0.00267982,0.00377934,0.09266414,0.11153728,0.0
 0005833,-0.00077347,-0.00017866,0.00002497,0.00010859,0.00026282,-0.00
 010288,0.00006835,-0.00002151,-0.00001287,-0.00014842,-0.00015415,0.00
 033199,0.00012826,0.00045967,0.00287141,-0.00102189,0.00031564,-0.0003
 3437,0.00058230,-0.00009449,0.00001448,-0.00001997,0.00002086,0.000007
 03,0.00003282,0.00001811,-0.00000828,0.00000171,-0.00000783,-0.0000011
 1,-0.00000497,-0.00000075,0.00001013,-0.00000835,-0.00002226,-0.000011
 17,0.00000348,0.00000333,0.00002117,-0.00001649,0.00000395,0.00002808,
 0.00001829,0.00000026,0.00003108,-0.00002014,-0.00001310,-0.00000175,0
 .00000542,0.00000694,-0.00005188,-0.00004930,0.00002993,0.00005237,0.0
 0003284,-0.00002098,-0.00002204,0.00001978,-0.00000170,0.00000661,-0.0
 0000606,0.00000471,-0.00006412,0.00012673,0.00003993,0.01341413,0.0033
 7071,0.00589051,-0.10716216,-0.05993512,-0.12250393,-0.02455468,-0.015
 60780,-0.01477055,0.10795708,0.06738194,0.12538052,0.00076786,-0.00120
 069,-0.00063489,-0.00103284,-0.00023636,0.00028595,0.00032298,-0.00075
 572,-0.00047877,0.00057824,0.00038802,0.00083318,-0.00147536,0.0000487
 0,0.00036455,0.00689241,0.00356645,0.00185215,-0.00096544,0.00039674,-
 0.00154786,-0.00000951,0.00002583,-0.00005443,0.00003343,0.00007664,-0
 .00010604,-0.00004413,0.00000400,-0.00000796,0.00000207,0.00000081,0.0
 0000415,0.00000877,0.00000823,-0.00001665,-0.00000587,-0.00000308,0.00
 000198,0.00001393,-0.00000420,0.00003466,-0.00005493,0.00004448,-0.000
 09496,0.00006821,-0.00009822,0.00000846,-0.00000918,0.00000585,0.00000
 422,0.00000906,-0.00004915,0.00003689,0.00000541,0.00004209,-0.0000267
 5,-0.00003379,0.00001711,-0.00000683,0.00000819,-0.00000646,0.00000135
 ,0.00005170,-0.00002560,-0.00022288,-0.01257207,0.03852070,-0.00445774
 ,-0.05483357,-0.02633020,0.00555787,0.00176193,-0.00441871,-0.00074942
 ,0.00011269,-0.02377412,0.00751110,0.06039993,0.00092750,-0.00008540,-
 0.00048031,-0.00012706,0.00013189,0.00035435,0.00006168,0.00010977,0.0
 0015544,-0.00027920,0.00001262,-0.00023753,0.00087172,0.00021943,0.000
 59514,-0.00499702,-0.00059333,-0.00190340,-0.00066724,0.00058097,0.000
 18126,0.00007565,0.00006281,0.00004568,-0.00007418,0.00004994,0.000035
 15,0.00007729,-0.00002412,0.00002490,0.00006739,0.00002178,0.00001498,
 -0.00005459,0.00001041,0.00005194,0.00002262,0.00000339,-0.00000573,-0
 .00007077,0.00005587,-0.00002190,0.00004883,-0.00002016,0.00008408,-0.
 00026427,0.00014835,0.00001701,0.00002464,-0.00002483,-0.00001083,-0.0
 0009190,0.00004523,-0.00004675,0.00009847,-0.00006293,0.00001739,0.000
 09055,-0.00003876,-0.00002074,-0.00002896,0.00001048,0.00000912,0.0001
 0565,-0.00033519,-0.00026150,0.01466107,-0.01843823,-0.00155340,-0.020
 52081,-0.27896483,0.06377597,-0.00229700,-0.00281134,-0.00024843,-0.00
 151597,-0.01260042,0.00571343,0.01376227,0.31253779,0.00007938,0.00102
 504,0.00037224,-0.00010335,-0.00035783,-0.00010216,0.00020324,-0.00007
 657,-0.00004368,0.00010826,0.00006870,0.00008780,-0.00016143,0.0002766
 3,-0.00012361,-0.00116847,-0.00001937,0.00004034,-0.00035263,-0.000118
 79,-0.00096778,-0.00000147,0.00003347,0.00000817,-0.00000307,-0.000013
 96,-0.00006140,0.00001825,-0.00000472,0.00001657,0.00001120,0.00000708
 ,0.00000758,-0.00001764,0.00000915,0.00004325,0.00002014,-0.00000439,-
 0.00000730,-0.00004133,0.00003561,-0.00002708,0.00001575,-0.00000077,0
 .00003874,-0.00008186,0.00005162,-0.00001114,0.00001176,-0.00002246,-0
 .00000347,0.00006753,0.00007167,-0.00005993,-0.00005774,-0.00004102,0.
 00004580,0.00004711,-0.00003531,0.00000182,-0.00001251,0.00000860,-0.0
 0000382,0.00010386,-0.00024381,-0.00008507,0.00384202,-0.01485931,0.00
 497066,0.00451466,0.06470127,-0.07197053,0.00302699,0.03286130,-0.0083
 0617,-0.00204747,-0.01699765,0.00534882,-0.00806818,-0.06631570,0.0707
 8867,0.00037259,0.00053780,0.00058952,-0.00115109,0.00066440,-0.000470
 36,0.00007206,-0.00147343,-0.00097964,-0.01159853,-0.00223577,0.020867
 33,-0.00127286,0.00077723,0.00126627,0.00060881,0.00000977,-0.00070746
 ,-0.00000305,-0.00001572,0.00005248,0.00001787,0.00008901,-0.00007004,
 -0.00003453,-0.00025540,0.00073353,-0.00002906,0.00008560,0.00020396,0
 .00004296,-0.00008420,-0.00003898,0.00053957,0.00012030,0.00002456,0.0
 0003895,0.00001523,0.00035818,0.01093469,0.00970849,-0.01956290,-0.084
 02427,-0.01073660,0.01252302,-0.00927870,-0.01556618,0.01916459,0.0010
 9799,0.00150988,0.00098009,-0.00200124,0.00034565,-0.00294114,-0.00091
 268,-0.00133816,0.00159593,0.00152578,-0.00056784,0.00134016,0.0000602
 4,0.00009665,-0.00018763,0.00190229,0.00126485,-0.00036194,-0.00007705
 ,0.00004303,-0.00003164,-0.00001057,-0.00006530,0.00008803,-0.00001806
 ,0.00001380,-0.00002105,-0.00000842,-0.00000804,0.00000241,0.00000031,
 0.00001034,0.00000507,0.51663940,0.00039477,-0.00042456,-0.00034894,-0
 .00007171,-0.00055802,0.00071488,0.00113332,-0.00079842,-0.00004357,0.
 00679255,0.01072324,-0.01563088,0.00088260,-0.00318490,-0.00262906,-0.
 00063225,-0.00005250,0.00051924,0.00001094,-0.00001740,0.00000202,0.00
 009458,-0.00013917,-0.00008311,0.00039493,0.00029649,-0.00027148,-0.00
 036372,0.00000051,-0.00001822,-0.00009347,-0.00003864,-0.00005300,0.00
 023247,0.00016104,-0.00051754,0.00001555,-0.00003074,0.00027383,0.0007
 6223,-0.00426585,0.01257525,-0.00763848,-0.08307563,0.01697319,-0.0116
 7531,-0.01590605,0.02233239,-0.00004316,0.00066458,0.00168845,-0.00276
 524,-0.00075124,-0.00321844,-0.00116719,-0.00135160,0.00183580,-0.0021
 0564,0.00065104,0.00046358,0.00018868,-0.00071215,0.00051943,-0.001222
 43,0.00205405,0.00138859,0.00038270,-0.00006623,0.00006825,-0.00002460
 ,0.00009065,-0.00002068,-0.00000046,-0.00003133,0.00001501,0.00003873,
 0.00000858,0.00000492,-0.00000544,-0.00000722,-0.00002547,-0.07057252,
 0.54539629,-0.00006568,0.00015630,0.00005377,0.00017125,-0.00033298,0.
 00050462,0.00020369,0.00143390,0.00097768,0.01484188,-0.00054199,-0.02
 024919,-0.00210264,-0.00021139,-0.00088211,0.00020182,-0.00081558,0.00
 029389,-0.00000782,0.00003198,-0.00000824,-0.00004173,-0.00003960,0.00
 006557,-0.00009954,-0.00010129,-0.00050052,-0.00016348,-0.00005321,0.0
 0007382,-0.00003382,0.00004903,0.00012216,-0.00046817,0.00100132,0.000
 10581,0.00017869,0.00044875,0.00020022,0.00284653,0.01317556,-0.027992
 60,0.01555735,0.02449709,-0.12277600,0.00456832,-0.00054756,0.00422643
 ,-0.00160071,-0.00166899,0.00052786,-0.00161544,-0.00171789,-0.0021714
 5,-0.00067639,-0.00055620,0.00150394,0.00243836,-0.00162634,0.00080410
 ,-0.00050461,0.00004471,0.00057515,0.00001214,0.00130069,-0.00059477,-
 0.00036321,0.00005770,-0.00012719,0.00011977,-0.00006429,-0.00004648,-
 0.00000719,0.00000880,0.00000836,-0.00001844,0.00000464,0.00000161,-0.
 00002530,0.00004260,0.00001162,0.03768346,0.03916705,0.49963808,-0.000
 01290,0.00000074,-0.00005598,0.00006431,-0.00005948,0.00001094,-0.0000
 1960,-0.00015723,-0.00008321,0.00118997,-0.00018686,0.00119081,-0.0000
 4416,-0.00049634,0.00029880,-0.00010488,0.00009385,-0.00008293,0.00000
 527,-0.00000972,0.00000080,-0.00000016,0.00002058,-0.00002976,-0.00002
 250,-0.00001022,-0.00006294,0.00004144,-0.00001570,-0.00003250,-0.0000
 3104,0.00001639,-0.00001008,-0.00020844,-0.00008588,0.00019573,-0.0000
 0888,0.00002155,0.00001981,-0.00115811,-0.00080109,0.00226924,0.007321
 70,-0.00787741,0.00846565,0.00019771,0.00041683,-0.00042757,-0.0000664
 8,0.00001442,-0.00013073,0.00003983,-0.00015036,0.00000843,0.00001858,
 0.00009214,-0.00002273,0.00014752,0.00008689,-0.00057292,-0.00006013,-
 0.00015458,0.00011989,-0.00038474,0.00002390,0.00042114,0.00011553,-0.
 00001422,0.00005870,-0.00004892,0.00002796,0.00001691,0.00000235,-0.00
 000552,-0.00000468,0.00000733,-0.00000006,0.00000039,0.00000698,-0.000
 01311,-0.00000444,-0.17583785,0.10941355,-0.07844988,0.19709102,0.0000
 1519,-0.00004012,-0.00007081,0.00008041,-0.00008912,0.00008487,-0.0001
 7964,0.00044225,-0.00001341,0.00084283,0.00053122,-0.00133479,-0.00040
 100,0.00119680,0.00068029,-0.00014667,-0.00011734,0.00010862,-0.000002
 88,-0.00000292,-0.00001016,-0.00002341,-0.00000485,0.00000965,0.000073
 56,0.00005256,-0.00009360,-0.00003890,-0.00000639,0.00000798,-0.000029
 52,0.00000975,0.00001542,-0.00010216,-0.00008985,0.00006087,0.00002273
 ,0.00004178,0.00005108,-0.00121052,-0.00106076,0.00012707,0.00819907,-
 0.00653965,0.00570140,0.00061697,-0.00051792,0.00074286,0.00007162,-0.
 00003839,0.00013027,0.00003899,-0.00010984,0.00003962,-0.00018300,-0.0
 0001704,0.00002228,-0.00018679,0.00012419,0.00040833,-0.00013344,0.000
 47534,-0.00033452,-0.00028922,0.00013150,-0.00112694,0.00000575,0.0000
 0427,-0.00003050,-0.00004559,0.00002173,0.00000369,0.00000769,-0.00000
 628,-0.00001189,-0.00000304,-0.00000013,0.00000489,0.00000313,-0.00000
 411,0.00000064,0.11038275,-0.14239940,0.06372871,-0.11609673,0.1528452
 1,0.00004890,0.00015315,0.00011309,-0.00015692,-0.00000376,-0.00006152
 ,-0.00009780,-0.00044257,-0.00041473,-0.00154358,0.00058059,0.00091396
 ,0.00037870,0.00028018,0.00044783,0.00062657,-0.00008634,-0.00006323,-
 0.00000675,0.00001012,0.00001676,0.00000447,0.00002695,0.00000517,-0.0
 0018106,-0.00001830,0.00002627,0.00010401,0.00000404,0.00007222,0.0000
 5130,-0.00004844,-0.00003507,0.00017741,0.00064399,0.00016405,-0.00001
 183,-0.00011564,0.00004290,0.00352659,0.00245306,-0.00336674,-0.017594
 69,0.01781631,-0.01780101,-0.00096514,0.00044254,-0.00080300,0.0001712
 1,0.00006286,0.00002650,-0.00008172,0.00021600,0.00017094,0.00027522,0
 .00001185,-0.00014053,0.00026776,-0.00009057,0.00050617,0.00005233,0.0
 0005262,-0.00021482,0.00058149,-0.00039378,0.00012017,-0.00034208,-0.0
 0004317,-0.00010254,0.00013213,-0.00006141,-0.00003830,-0.00001024,0.0
 0001835,0.00001806,-0.00002372,-0.00000501,-0.00000710,-0.00000502,0.0
 0001436,0.00001441,-0.07733589,0.06177036,-0.09251650,0.07899348,-0.07
 222532,0.10427943,0.00000289,0.00022112,0.00021946,-0.00020798,0.00011
 589,-0.00016522,-0.00026583,-0.00038217,-0.00023221,-0.00086077,-0.001
 24023,0.00256054,-0.00010249,0.00103715,0.00103053,0.00049712,-0.00019
 655,-0.00020634,-0.00000304,0.00001053,-0.00000138,-0.00002056,0.00005
 624,0.00000898,-0.00006003,-0.00009908,0.00008154,0.00010235,0.0000094
 1,0.00001638,0.00000940,0.00003669,0.00001507,-0.00035372,-0.00013595,
 0.00073442,0.00002981,0.00004154,-0.00008159,-0.00013685,-0.00021389,-
 0.00032216,-0.00412449,0.00765577,0.00861868,-0.00015556,0.00125316,0.
 00141963,-0.00010360,-0.00082185,-0.00017325,0.00009088,-0.00039878,0.
 00007406,0.00010626,0.00016059,-0.00013885,0.00002386,-0.00003045,0.00
 040852,0.00006797,0.00032748,-0.00034175,0.00037674,-0.00074619,-0.000
 67832,-0.00025788,-0.00001267,-0.00005971,0.00006101,-0.00004028,-0.00
 000585,-0.00000564,0.00001394,0.00000216,-0.00002190,-0.00000388,-0.00
 000444,-0.00000047,0.00000421,0.00001143,-0.05691779,0.03926187,0.0302
 2338,-0.00393033,0.01847277,0.01534957,0.06716563,-0.00006243,0.000024
 66,0.00003836,0.00010476,0.00013799,-0.00007969,-0.00029220,0.00028028
 ,0.00019947,-0.00021035,-0.00061134,0.00145142,-0.00042869,0.00010456,
 -0.00038808,-0.00011896,0.00010418,-0.00020063,0.00000430,-0.00001829,
 0.00001262,-0.00001672,0.00001313,0.00001841,-0.00006428,-0.00003016,0
 .00000869,0.00005696,0.00000211,-0.00007435,-0.00000678,0.00004792,0.0
 0004171,-0.00014625,-0.00027783,0.00062767,0.00000804,0.00007111,-0.00
 018083,-0.00019447,-0.00019134,-0.00054536,-0.00470684,0.00708353,0.01
 115463,-0.00102660,0.00166598,0.00106646,0.00022414,0.00020880,0.00010
 972,-0.00003734,0.00023362,0.00025434,0.00008334,0.00002869,-0.0000844
 9,0.00039653,-0.00010012,0.00048648,0.00026122,0.00025203,0.00005421,-
 0.00007800,-0.00022502,0.00068767,0.00014165,0.00003436,0.00006343,-0.
 00005700,0.00001565,0.00002100,0.00000180,-0.00000410,-0.00000730,0.00
 000940,0.00000143,0.00000137,0.00000202,-0.00000704,-0.00000526,0.0390
 8907,-0.19032541,-0.12050035,0.00355210,-0.01596701,-0.01451378,-0.037
 69722,0.20998083,0.00009445,-0.00011641,-0.00015288,0.00002918,-0.0002
 2125,0.00016332,0.00050703,-0.00000706,0.00007287,0.00034752,0.0027340
 5,-0.00337031,-0.00017228,-0.00125564,-0.00096754,-0.00030342,0.000019
 22,0.00018363,0.00001222,-0.00000721,-0.00000013,0.00004425,-0.0000675
 1,-0.00002350,0.00016275,0.00020088,-0.00017577,-0.00008485,-0.0000272
 6,-0.00008109,-0.00005440,0.00000265,0.00001581,0.00035262,-0.00014347
 ,0.00059028,-0.00009977,0.00001185,-0.00005068,0.00235024,-0.00070309,
 -0.00067872,0.00814851,-0.01989098,-0.02000204,-0.00052457,-0.00262463
 ,0.00109800,0.00045627,0.00108879,0.00096143,-0.00040603,0.00052749,-0
 .00009554,-0.00023748,-0.00034111,0.00020751,-0.00087511,0.00028826,0.
 00138562,-0.00018036,0.00106144,-0.00089059,-0.00042046,0.00119619,0.0
 0066909,0.00030594,-0.00000611,0.00007318,-0.00007485,0.00005910,0.000
 01740,0.00000264,-0.00001845,-0.00000517,0.00002425,0.00000366,0.00000
 609,0.00000145,-0.00001039,-0.00001444,0.02960808,-0.11948027,-0.15129
 825,-0.00293065,0.01103072,0.00935763,-0.03598877,0.13189298,0.1659503
 0,0.00020160,0.00009900,0.00006545,-0.00040278,0.00004730,-0.00022206,
 0.00073083,0.00019091,0.00081346,0.00002319,0.00051828,-0.00029313,-0.
 00050731,-0.00023280,-0.00016332,-0.00010667,-0.00024284,-0.00014179,-
 0.00000621,-0.00003744,0.00000489,0.00007143,-0.00009037,-0.00003508,-
 0.00088517,-0.00182513,0.00401704,-0.00134693,0.00017562,0.00103290,0.
 00024786,-0.00045334,-0.00020360,-0.00278671,0.00892351,-0.00016228,-0
 .00034208,0.00083705,-0.00207467,0.00329291,-0.00152883,-0.00030498,-0
 .01160621,-0.01051797,0.00393170,0.00044220,0.00120999,-0.00002116,-0.
 00003942,-0.00022643,-0.00019151,0.00039677,-0.00029011,0.00058929,0.0
 0008956,0.00028715,-0.00042871,-0.00140914,-0.00187445,0.00322262,0.00
 041258,-0.00015296,-0.00043858,0.00018146,0.00023069,-0.00020852,0.000
 25389,-0.00001639,0.00001923,-0.00013070,0.00006145,0.00005564,0.00000
 383,-0.00001568,-0.00002484,0.00001978,0.00000424,0.00000797,0.0000021
 1,-0.00001775,-0.00001246,-0.15760266,-0.03890288,-0.01074418,-0.02346
 646,-0.01743336,-0.00241505,0.00280106,0.00553125,0.00252226,0.5258938
 8,0.00000787,-0.00009812,-0.00005474,-0.00009307,-0.00021639,-0.000146
 52,0.00056798,0.00039451,0.00023757,0.00063626,0.00003125,-0.00025700,
 0.00000174,0.00042672,0.00026512,0.00008169,0.00010450,0.00015039,-0.0
 0002790,0.00000139,-0.00002048,0.00004975,-0.00001844,-0.00004749,0.00
 023415,-0.00155176,0.00028506,-0.00054506,0.00038041,0.00011410,-0.000
 08234,0.00020355,-0.00007196,0.00668875,0.00896075,0.01997849,-0.00048
 653,-0.00278911,0.00480657,-0.00289548,0.00179420,0.00382359,-0.013479
 09,-0.01210334,0.00303081,-0.00056203,-0.00100650,0.00244383,-0.000007
 73,0.00011523,0.00008864,-0.00034102,-0.00002953,-0.00039228,-0.000217
 11,-0.00020430,0.00023370,0.00061384,-0.00381888,0.00047768,-0.0002207
 2,-0.00118846,0.00106634,0.00009212,-0.00019406,-0.00091626,-0.0002528
 5,-0.00009338,-0.00012603,0.00007561,-0.00002981,-0.00001864,0.0000002
 6,0.00000889,0.00000785,-0.00001301,-0.00000461,-0.00000424,0.00000109
 ,0.00000768,0.00001017,-0.03943336,-0.09863244,-0.00309962,0.01630510,
 0.01002196,0.00427008,-0.02229133,-0.01194771,-0.00462667,-0.01859212,
 0.56201374,-0.00024738,-0.00036070,-0.00032224,0.00033351,-0.00031438,
 -0.00018920,0.00089001,0.00034550,0.00051810,-0.00059888,0.00062204,-0
 .00031319,0.00057412,0.00022912,0.00031913,-0.00001602,0.00038541,0.00
 036125,-0.00005648,-0.00000992,-0.00000921,0.00008287,-0.00005224,-0.0
 0004833,-0.00077771,0.00158467,-0.00235214,0.00002827,-0.00053867,0.00
 041815,-0.00000906,-0.00028878,-0.00020939,0.00758650,-0.00856765,-0.0
 3388224,0.00067434,-0.00072251,0.00113140,0.00008663,0.00273985,0.0022
 0812,0.02367769,0.01487840,0.00605779,0.00041130,0.00265597,-0.0054005
 4,-0.00021168,0.00001380,-0.00009663,0.00105897,0.00030250,0.00185206,
 0.00043390,0.00054220,-0.00100056,0.00093880,0.00414962,-0.00721043,-0
 .00023311,-0.00091924,0.00067704,-0.00006843,-0.00110873,-0.00018131,-
 0.00040132,-0.00011147,-0.00020172,0.00013338,-0.00008305,-0.00003469,
 0.00000453,0.00002077,0.00001246,-0.00002102,-0.00000632,-0.00000556,-
 0.00000107,0.00002804,0.00001873,-0.01020430,-0.00701886,-0.08269153,-
 0.00876415,-0.00774277,-0.00147850,-0.02107689,-0.01205790,-0.00332969
 ,-0.01064367,-0.05890369,0.53302231,0.00000623,0.00007419,0.00005880,-
 0.00010633,0.00007442,0.00001891,0.00002630,0.00000253,-0.00006758,0.0
 0033718,-0.00017619,-0.00010959,-0.00011882,-0.00002127,-0.00007232,0.
 00013799,-0.00004880,-0.00000316,-0.00000691,0.00000600,0.00000901,-0.
 00001009,0.00001308,0.00001611,-0.00003945,-0.00005782,0.00000272,-0.0
 0000845,-0.00001042,0.00003655,0.00003545,-0.00001951,0.00002260,0.000
 62331,-0.00026305,0.00010906,-0.00000256,0.00006312,0.00021694,-0.0009
 4902,0.00078543,0.00011385,-0.00317296,-0.00300092,-0.00216460,-0.0000
 7905,-0.00080650,0.00148928,0.00005659,0.00003909,0.00003113,-0.000306
 45,-0.00002331,-0.00061298,-0.00019119,-0.00020605,0.00034516,0.000770
 39,0.00117132,-0.00189836,-0.00009070,-0.00013896,0.00018126,-0.000075
 11,0.00017470,-0.00002534,-0.00011846,0.00001187,-0.00004395,0.0000402
 8,-0.00003809,0.00000005,-0.00000363,0.00000726,0.00000043,-0.00000806
 ,-0.00000162,-0.00000019,-0.00000511,0.00001477,0.00000546,-0.00707834
 ,-0.02210976,0.02029728,0.00107879,0.00001227,0.00096799,-0.00008746,-
 0.00029419,-0.00040278,-0.05077531,-0.00490719,0.00796992,0.05797723,-
 0.00002253,0.00002947,0.00001428,-0.00001563,0.00003917,0.00003675,-0.
 00009308,-0.00004581,-0.00008965,0.00008023,-0.00005981,-0.00009490,-0
 .00005700,-0.00003786,-0.00005787,0.00015903,0.00000393,0.00003903,-0.
 00000948,0.00000875,0.00001098,-0.00001230,0.00001880,0.00001634,0.000
 02179,0.00016726,-0.00014247,0.00008216,-0.00004681,-0.00000174,-0.000
 01130,0.00002832,0.00004772,-0.00072096,-0.00068707,-0.00368538,0.0002
 6697,0.00043713,-0.00060506,0.00100709,-0.00038191,-0.00115460,-0.0010
 8919,-0.00066432,-0.00248649,0.00005162,-0.00046284,0.00091324,0.00005
 958,0.00005431,0.00005564,-0.00001656,0.00009419,-0.00034673,-0.000229
 68,-0.00018553,0.00019737,-0.00021709,-0.00137013,0.00226651,-0.000077
 82,0.00033498,-0.00020053,-0.00016146,0.00017027,0.00003425,-0.0001778
 0,0.00001264,-0.00004868,0.00007412,-0.00005221,-0.00001181,-0.0000045
 0,0.00001001,0.00000608,-0.00001264,-0.00000354,-0.00000192,-0.0000045
 4,0.00001941,0.00000767,-0.00190807,-0.01069630,0.01168625,0.00001927,
 0.00176493,-0.00019106,-0.00024192,-0.00036952,-0.00030150,-0.00691632
 ,-0.18797558,0.12925348,0.01024890,0.20279103,0.00004039,-0.00000630,0
 .00003180,0.00005653,0.00002686,0.00007482,-0.00016522,-0.00010780,-0.
 00012668,0.00000123,-0.00001042,-0.00000996,0.00003850,0.00001765,-0.0
 0000642,-0.00009330,-0.00002848,-0.00005576,0.00002301,0.00000194,-0.0
 0000607,-0.00001236,0.00000651,-0.00001435,-0.00021923,0.00046236,-0.0
 0021835,0.00026628,-0.00014558,-0.00008768,0.00004103,-0.00008403,0.00
 000541,-0.00378012,-0.00308868,-0.00193592,0.00021604,0.00078757,-0.00
 145232,-0.00038673,-0.00086905,0.00006143,-0.00080521,-0.00070594,0.00
 014224,-0.00011129,-0.00019430,0.00025784,0.00000714,0.00001205,0.0000
 0443,-0.00015680,-0.00003148,-0.00010542,0.00004587,-0.00000970,0.0000
 5918,-0.00004150,0.00003942,0.00032453,0.00003200,0.00009052,-0.000028
 44,0.00007054,0.00002593,0.00002970,0.00016131,0.00001074,0.00006028,-
 0.00005962,0.00004724,0.00000819,0.00000230,-0.00000861,-0.00000449,0.
 00000860,0.00000231,0.00000204,0.00000348,-0.00001661,-0.00000586,-0.0
 0199762,-0.00347996,0.00500433,0.00024929,-0.00047943,0.00117360,0.000
 54331,0.00025445,-0.00038066,0.00836967,0.12125519,-0.15944862,-0.0090
 9975,-0.13286619,0.18927152,-0.00003540,0.00001538,0.00001418,-0.00000
 879,-0.00001115,-0.00004206,0.00001363,-0.00006244,0.00006199,0.000217
 76,-0.00002424,0.00013672,0.00006070,-0.00001230,0.00003551,0.00022774
 ,0.00003419,0.00000936,-0.00001307,0.00000591,0.00000471,0.00000788,0.
 00001086,0.00000140,-0.00013593,-0.00025637,0.00002388,-0.00008489,0.0
 0003300,0.00012542,0.00008970,-0.00005408,-0.00010652,0.00070192,0.000
 73025,-0.00051708,-0.00003702,-0.00018623,0.00075808,-0.00220923,0.000
 82306,0.00160472,0.00011174,0.00005130,-0.00048027,-0.00014849,0.00014
 797,0.00014766,-0.00001777,-0.00001316,-0.00005905,-0.00018357,0.00009
 585,-0.00027441,0.00003737,-0.00010058,0.00012870,0.00163837,0.0016973
 4,-0.00427594,-0.00015529,-0.00067750,0.00074768,0.00010972,-0.0001656
 3,0.00011274,-0.00021410,-0.00003054,-0.00004492,0.00009532,-0.0000418
 0,-0.00002831,-0.00000585,0.00001227,0.00001568,-0.00001321,-0.0000033
 9,-0.00000660,-0.00000255,0.00001057,0.00000840,-0.02473543,0.01585278
 ,-0.00122015,-0.00365664,-0.00319364,-0.00000338,0.00099420,-0.0003804
 6,-0.00017266,-0.20066551,0.10817822,0.01524771,0.00135600,-0.00083558
 ,-0.00012336,0.21962627,0.00001835,0.00006322,0.00004348,0.00002352,0.
 00009189,0.00004224,-0.00034105,-0.00015571,-0.00005858,0.00009349,0.0
 0001029,0.00010096,-0.00001861,-0.00019524,-0.00009350,-0.00004606,-0.
 00006330,-0.00008347,0.00001753,-0.00000114,0.00000445,-0.00002273,0.0
 0001194,0.00001873,0.00000036,0.00028123,-0.00041083,0.00024611,0.0000
 1253,-0.00027909,-0.00005623,0.00015362,0.00014641,-0.00053170,-0.0008
 8707,0.00143753,-0.00003048,0.00031701,-0.00066023,-0.00041663,0.00013
 511,-0.00033960,-0.00038193,0.00000479,-0.00048498,0.00005536,-0.00002
 544,0.00005440,0.00001937,0.00004878,-0.00001422,-0.00012874,0.0000221
 8,-0.00009146,0.00004671,-0.00002287,0.00004478,-0.00031654,-0.0034276
 2,0.00334605,-0.00008464,-0.00035062,0.00008828,0.00003222,0.00017677,
 0.00021607,0.00015654,0.00003292,0.00006605,-0.00005194,0.00002724,0.0
 0001333,0.00000014,-0.00000677,-0.00000561,0.00000885,0.00000269,0.000
 00251,0.00000080,-0.00000873,-0.00000635,-0.01770917,0.00870723,0.0005
 0909,-0.00329407,-0.00073581,-0.00030020,0.00012726,0.00133061,0.00051
 890,0.11365759,-0.13606583,-0.01064942,0.02075130,-0.01553508,-0.00015
 393,-0.12388700,0.15699797,0.00001384,0.00002817,0.00002923,0.00001716
 ,0.00007601,0.00003897,-0.00041848,-0.00006281,-0.00011505,-0.00005465
 ,-0.00013290,-0.00000703,0.00002440,-0.00007647,-0.00008610,-0.0000472
 5,-0.00003702,-0.00004653,0.00001147,0.00000288,0.00000327,-0.00002586
 ,0.00001955,0.00002314,0.00018636,0.00041250,-0.00102013,0.00042646,0.
 00006257,-0.00051111,-0.00014676,0.00035508,0.00024867,0.00067140,-0.0
 0282845,0.00367864,-0.00040164,0.00003734,-0.00025072,0.00135898,-0.00
 098213,-0.00171429,-0.00009410,0.00021698,0.00010605,0.00015456,-0.000
 00699,-0.00000658,0.00001767,0.00004463,0.00004248,0.00005624,0.000026
 89,-0.00002184,-0.00005630,-0.00002927,0.00001887,-0.00098100,0.001904
 03,0.00035487,-0.00015746,0.00048606,-0.00021065,-0.00010104,0.0001682
 1,0.00015854,0.00008910,0.00003561,0.00005204,-0.00002352,0.00001564,0
 .00000217,-0.00000024,-0.00000453,-0.00000106,0.00000391,0.00000132,0.
 00000120,0.00000036,-0.00000446,-0.00000409,-0.00462522,0.00119165,0.0
 0031118,-0.00121773,-0.00061969,0.00064059,-0.00073177,0.00013263,0.00
 081024,0.01522165,-0.00750396,-0.05173989,-0.01768578,0.01504344,0.002
 86850,-0.01833408,0.02037065,0.06431024,-0.00041469,-0.00048789,-0.000
 41927,0.00125196,-0.00030352,0.00016377,0.00089631,-0.00147928,0.00068
 573,-0.00103649,-0.00020712,0.00049356,0.00071478,0.00043018,0.0006284
 9,0.00056338,0.00065827,0.00061372,-0.00002655,0.00003355,0.00000891,0
 .00001094,0.00004843,-0.00003587,-0.00317957,-0.00993521,0.02334563,-0
 .00211132,0.00101924,0.00249209,0.00044858,-0.00104636,-0.00135013,-0.
 07560679,-0.04296503,0.02870944,0.00716241,0.00910071,-0.01908483,-0.0
 0723414,-0.00937112,0.01381872,0.00181747,0.00115537,0.00090524,0.0000
 5354,0.00025849,-0.00010580,0.00002077,0.00013339,0.00000215,0.0002204
 2,0.00043744,-0.00003592,-0.00008690,-0.00021862,0.00007881,0.00171906
 ,0.00091741,-0.00062354,-0.00024404,0.00014193,0.00000565,0.00019753,-
 0.00068818,-0.00029816,-0.00105364,-0.00014499,-0.00032192,0.00045513,
 -0.00023135,-0.00014033,-0.00000942,0.00005177,0.00006967,-0.00006065,
 -0.00001727,-0.00002519,-0.00000467,0.00006969,0.00003906,0.00089795,-
 0.01627178,-0.02818681,0.00092483,0.00044391,0.00041399,-0.00436989,-0
 .00331061,-0.00150321,-0.06887347,-0.02870921,-0.01172598,0.00027591,0
 .00011535,0.00648375,0.00259452,0.01058367,0.02487595,0.35809944,-0.00
 041682,-0.00006165,-0.00007462,0.00000457,0.00015649,-0.00024006,0.000
 06598,0.00081376,-0.00007387,-0.00016431,-0.00055520,-0.00050087,0.000
 26176,-0.00049418,-0.00017071,-0.00003290,0.00015163,0.00021119,-0.000
 05178,-0.00002988,0.00004717,-0.00001406,0.00004843,0.00006361,-0.0027
 0188,0.00611251,-0.00281008,0.00223531,-0.00003428,-0.00084566,0.00019
 417,0.00122036,-0.00003738,-0.01365650,-0.10213595,0.02150041,-0.00090
 131,-0.00571160,0.01215782,-0.00850108,-0.02261324,0.02911186,0.002011
 84,0.00210393,0.00008643,0.00064748,-0.00034264,-0.00002130,0.00005882
 ,0.00023098,0.00009915,0.00086149,-0.00000233,0.00043032,-0.00060492,-
 0.00004200,-0.00006614,-0.00073029,0.00350512,0.00064655,-0.00003633,0
 .00087622,-0.00044718,-0.00025491,0.00065785,0.00029181,-0.00008060,0.
 00010959,-0.00003278,0.00006601,-0.00008277,-0.00000215,0.00000421,0.0
 0000980,-0.00000039,-0.00000687,-0.00000422,-0.00000282,-0.00000757,0.
 00003405,0.00000345,-0.00404603,-0.01538685,-0.02256022,-0.00049914,0.
 00030211,-0.00007909,-0.00367252,-0.00163371,-0.00095429,-0.00607294,-
 0.11003940,-0.03836939,-0.00175099,0.01130889,0.01834196,0.00212450,-0
 .01264939,-0.03204136,0.18438058,0.38532089,-0.00020548,0.00002546,-0.
 00010736,0.00059831,-0.00034436,0.00067149,-0.00293727,-0.00014906,0.0
 0013658,0.00000908,-0.00029378,0.00022389,0.00054978,-0.00030841,-0.00
 002325,-0.00051536,0.00013868,0.00000154,0.00008341,0.00005804,-0.0000
 6556,-0.00014813,0.00011684,0.00006650,0.01557321,0.01420101,-0.038925
 92,0.00569390,-0.00182218,-0.00391160,-0.00157344,0.00242956,0.0005675
 9,-0.00450541,0.03890387,-0.15467920,0.00524517,0.01839830,-0.02756516
 ,0.00007774,0.00065619,0.00532607,0.00092603,0.00223121,-0.00073345,0.
 00044214,-0.00047403,0.00014174,0.00000070,0.00012284,0.00011442,-0.00
 001913,0.00033917,-0.00033131,-0.00006151,-0.00009062,0.00020562,-0.00
 034536,0.00074660,0.00222113,0.00038458,0.00062092,-0.00014868,-0.0001
 3126,0.00061648,0.00043766,0.00057626,0.00012803,0.00026610,-0.0001719
 8,0.00011855,0.00000539,0.00000883,-0.00002955,-0.00000722,0.00002865,
 0.00000756,0.00000801,0.00001355,-0.00004046,-0.00002031,-0.00572306,-
 0.00691524,-0.00676993,0.00027575,0.00088792,0.00028236,0.00054432,0.0
 0128647,0.00043374,0.02579805,-0.06005394,-0.19019954,0.00206185,-0.01
 603806,-0.03656010,0.00557729,-0.01441838,-0.01946785,-0.02185186,0.03
 659995,0.56954734,0.00000018,-0.00005402,-0.00008061,0.00026806,0.0001
 0685,0.00020348,-0.00047747,-0.00045105,-0.00008503,-0.00016740,-0.000
 00435,-0.00008575,0.00016373,-0.00017772,-0.00007921,-0.00056912,-0.00
 000935,-0.00008306,0.00005848,-0.00001350,-0.00001393,-0.00003132,-0.0
 0001930,0.00001767,-0.00058395,0.00020880,0.00011915,0.00052809,0.0004
 8468,-0.00037448,-0.00034707,0.00005265,0.00118593,-0.01338826,-0.0027
 3412,0.00136385,0.00350665,0.00194459,-0.00321770,0.00037481,0.0012168
 0,-0.00274854,-0.00004482,0.00021371,0.00004570,-0.00003307,-0.0000769
 1,-0.00017473,-0.00003454,-0.00000717,0.00003666,-0.00024405,-0.000145
 15,0.00021509,0.00027022,0.00018045,-0.00015237,-0.00076204,0.00019540
 ,-0.00016337,-0.00002661,-0.00016333,0.00010280,0.00013599,0.00017505,
 0.00005840,0.00064750,0.00005483,0.00015863,-0.00027215,0.00014194,0.0
 0007483,0.00001410,-0.00003292,-0.00003847,0.00003770,0.00001115,0.000
 01581,0.00001092,-0.00004362,-0.00002365,0.00102267,-0.00019937,0.0001
 9361,0.00005284,-0.00010692,-0.00008724,0.00014526,0.00007610,0.000111
 80,-0.01082023,0.00096517,-0.00261670,0.00031454,0.00024116,0.00116851
 ,0.00290221,0.00356599,0.00523779,-0.16116455,-0.10402063,-0.01556214,
 0.48304190,0.00027248,0.00006488,0.00012831,-0.00018753,0.00020863,0.0
 0002783,0.00002761,-0.00051840,-0.00009573,-0.00026059,0.00009049,-0.0
 0000007,-0.00018290,-0.00002795,-0.00026042,-0.00026715,-0.00020609,-0
 .00022797,0.00004692,-0.00000804,-0.00000810,0.00001473,-0.00004278,-0
 .00003976,0.00054912,0.00063365,-0.00119144,0.00040649,-0.00001664,-0.
 00069677,0.00072067,0.00001161,-0.00023163,-0.02507354,-0.02544562,0.0
 1143848,-0.00336463,0.00125703,-0.00406505,-0.00211953,-0.00123236,0.0
 0331087,0.00026248,-0.00027229,0.00007240,-0.00010818,-0.00004194,-0.0
 0012186,-0.00000906,0.00000830,0.00000026,-0.00009698,-0.00011959,0.00
 018669,0.00015441,0.00013040,-0.00010444,0.00027061,0.00075137,-0.0004
 1172,0.00014738,-0.00004114,0.00011761,0.00010222,0.00005048,0.0000958
 5,0.00045491,0.00001317,0.00013124,-0.00019438,0.00012810,0.00005208,0
 .00000530,-0.00002392,-0.00002480,0.00002639,0.00000701,0.00000902,0.0
 0000615,-0.00004159,-0.00001604,0.00043412,-0.00066356,-0.00131096,-0.
 00000157,-0.00021643,-0.00021852,-0.00051669,0.00027148,0.00010770,-0.
 02275035,-0.01715030,-0.01567536,0.00063164,0.00099954,0.00227758,-0.0
 0178253,0.00185868,0.00255459,-0.05369843,-0.11953147,-0.00864107,-0.0
 1370692,0.55364303,0.00005545,-0.00001036,0.00001314,-0.00000454,0.000
 10146,0.00008934,-0.00001285,-0.00036175,-0.00014461,-0.00019973,-0.00
 004669,0.00006053,0.00000624,-0.00006025,-0.00009562,0.00000141,-0.000
 01022,-0.00003789,0.00000973,0.00000276,0.00000389,0.00001378,-0.00000
 680,-0.00001076,0.00005517,0.00205664,-0.00089019,0.00038179,-0.000166
 51,-0.00038257,0.00095140,-0.00019852,-0.00040606,0.02406033,0.0227527
 1,0.00199100,0.00130740,0.00204293,0.00010044,0.00201787,0.00109977,-0
 .00526459,0.00006944,0.00037904,-0.00080727,-0.00000630,-0.00015181,0.
 00015397,0.00004157,0.00011313,0.00003336,-0.00036984,0.00012660,-0.00
 028085,0.00014405,-0.00007379,0.00011520,-0.00025939,-0.00020037,0.000
 55415,0.00002705,0.00021207,-0.00020461,0.00011302,-0.00001961,0.00017
 596,0.00002372,-0.00000482,0.00000445,-0.00000938,0.00000472,0.0000038
 4,-0.00000106,0.00000075,-0.00000081,0.00000185,0.00000072,0.00000041,
 -0.00000061,-0.00000180,-0.00000002,0.00105408,-0.00278647,-0.00558479
 ,-0.00033287,-0.00010469,-0.00008322,-0.00144851,-0.00094789,-0.000368
 82,-0.03248775,-0.02568983,-0.00980094,-0.00168458,-0.00177955,-0.0001
 0500,-0.00010810,0.00075138,0.00117540,-0.01028830,-0.01151895,-0.1009
 5122,-0.01081228,-0.00593898,0.61302389,-0.00002291,0.00000568,0.00000
 751,0.00004319,0.00001877,0.00003379,-0.00012508,0.00011803,-0.0001385
 2,0.00008174,-0.00007168,-0.00001784,0.00006063,-0.00008334,-0.0000280
 3,-0.00006907,0.00000247,-0.00001866,0.00000866,-0.00000087,0.00000175
 ,-0.00002086,0.00001059,0.00001799,-0.00039341,-0.00066185,-0.00035558
 ,0.00018241,0.00030687,-0.00006673,-0.00059846,0.00043642,0.00059967,0
 .00119371,-0.00034371,-0.00049430,-0.00018427,0.00001728,0.00011548,0.
 00008200,0.00011922,-0.00012173,0.00011590,0.00011020,-0.00016814,0.00
 004548,-0.00005296,0.00004465,0.00000593,0.00003205,0.00001154,-0.0000
 3239,0.00001603,-0.00005542,-0.00001324,-0.00001674,0.00003098,0.00000
 759,0.00003121,0.00012379,-0.00000639,0.00007190,-0.00002599,-0.000033
 70,0.00008316,0.00009516,0.00009427,0.00002321,0.00003559,-0.00003133,
 0.00001686,0.00000702,0.00000167,-0.00000424,-0.00000388,0.00000459,0.
 00000139,0.00000167,0.00000083,-0.00000480,-0.00000351,0.00038700,-0.0
 0083282,-0.00117913,0.00000151,0.00003691,-0.00001911,-0.00044423,-0.0
 0025676,-0.00010220,-0.00345106,-0.00373078,0.00102472,-0.00017746,0.0
 0025226,0.00021600,0.00012187,-0.00059533,-0.00049820,-0.00240641,-0.0
 1772298,-0.03014540,-0.05303345,0.01563370,0.02787380,0.06140274,0.000
 01079,0.00000818,0.00002612,0.00004792,0.00002959,0.00007303,-0.000118
 95,0.00013814,-0.00016552,0.00014616,-0.00003593,0.00001788,0.00001670
 ,-0.00005947,-0.00000592,-0.00004805,-0.00001769,-0.00004090,0.0000156
 8,0.00000264,0.00000055,-0.00001965,0.00001419,-0.00000702,-0.00005309
 ,-0.00010302,0.00032960,-0.00002715,-0.00004064,0.00006574,-0.00041273
 ,0.00050651,0.00013774,0.00036816,0.00017016,-0.00195268,0.00031596,-0
 .00087041,0.00056086,0.00044429,-0.00015625,-0.00000131,0.00013030,0.0
 0030918,-0.00015597,0.00006140,-0.00008443,0.00008256,0.00001415,0.000
 04176,0.00001306,-0.00005168,0.00003117,-0.00007167,-0.00000408,-0.000
 02519,0.00004088,-0.00017388,-0.00002291,0.00033823,-0.00001365,0.0000
 9156,-0.00006498,0.00001141,0.00008145,0.00009958,0.00009441,0.0000206
 4,0.00004327,-0.00002924,0.00002206,0.00000288,0.00000082,-0.00000445,
 -0.00000197,0.00000450,0.00000116,0.00000107,0.00000112,-0.00000712,-0
 .00000323,0.00025266,-0.00005775,-0.00098945,-0.00013441,-0.00009726,-
 0.00003985,-0.00030184,-0.00015703,-0.00004260,-0.00272364,-0.00235841
 ,0.00226325,0.00011798,0.00055030,-0.00015218,0.00020506,0.00018868,0.
 00013604,-0.00412784,-0.01214067,-0.02032124,0.01251342,-0.11334873,-0
 .10716041,-0.00833093,0.12460171,-0.00002049,0.00004893,0.00002145,-0.
 00002034,-0.00000216,-0.00002233,-0.00016148,0.00016655,-0.00005942,0.
 00019822,-0.00003198,0.00003145,-0.00002227,-0.00008688,-0.00003162,0.
 00004709,-0.00001811,-0.00001174,-0.00000694,0.00000092,0.00000440,-0.
 00002337,0.00001621,0.00003149,0.00021748,-0.00045462,0.00063698,-0.00
 012382,0.00005967,0.00017049,0.00013301,0.00023136,0.00006961,0.000124
 71,0.00193084,-0.00109187,0.00062997,0.00033717,0.00063093,-0.00000496
 ,-0.00025430,0.00001181,0.00000931,0.00000058,-0.00005227,0.00007402,-
 0.00007464,0.00013371,0.00001947,0.00003412,0.00000587,0.00002617,0.00
 004059,-0.00009647,-0.00008279,-0.00005422,0.00006269,-0.00007279,-0.0
 0006994,0.00022507,-0.00001904,0.00006369,-0.00005481,-0.00006335,0.00
 011727,0.00008755,-0.00002677,0.00002169,0.00001117,0.00002072,-0.0000
 1653,-0.00000634,-0.00000200,0.00000137,0.00000362,-0.00000159,-0.0000
 0012,-0.00000087,-0.00000176,0.00000570,-0.00000056,0.00052040,-0.0001
 2611,-0.00007690,-0.00006694,-0.00001193,-0.00001219,-0.00019272,-0.00
 014201,-0.00002308,-0.00086060,-0.00047695,0.00135767,0.00004552,-0.00
 027277,0.00062196,0.00018577,-0.00004190,-0.00009910,-0.00181126,-0.00
 175953,-0.00428751,0.02077044,-0.11119340,-0.24085296,-0.02184649,0.12
 463124,0.26281451,-0.00002664,0.00001022,-0.00001426,-0.00000810,0.000
 00436,-0.00002950,0.00011438,-0.00001191,0.00001333,0.00001512,-0.0000
 0115,-0.00005160,-0.00000895,-0.00002079,-0.00001718,0.00002304,0.0000
 0345,0.00002315,-0.00000955,-0.00000187,0.00000461,-0.00000105,-0.0000
 0131,0.00001703,0.00023212,-0.00018549,-0.00007477,-0.00008252,0.00004
 023,0.00006353,0.00007701,0.00004829,-0.00000619,-0.00259901,-0.004423
 19,-0.00265192,0.00015110,-0.00010364,0.00020910,-0.00051754,-0.000378
 18,0.00184290,0.00014470,0.00003433,0.00020839,0.00003659,0.00003006,-
 0.00002481,-0.00000650,-0.00001358,-0.00000686,0.00011230,-0.00002101,
 0.00005812,-0.00006428,0.00000446,-0.00001709,0.00014447,0.00011036,-0
 .00014250,0.00003609,-0.00002640,0.00002652,-0.00006138,0.00003513,-0.
 00001360,-0.00004826,0.00000494,-0.00001804,0.00001742,-0.00001945,-0.
 00000074,-0.00000054,0.00000264,0.00000041,-0.00000254,-0.00000027,-0.
 00000015,-0.00000173,0.00000730,0.00000138,-0.00010286,0.00023675,0.00
 027020,-0.00002275,-0.00001292,-0.00004079,0.00006912,0.00008244,0.000
 01145,0.00055218,-0.00015588,0.00178823,0.00020044,0.00027709,-0.00073
 452,-0.00005766,0.00018881,-0.00048194,-0.00833732,-0.02356313,0.02433
 784,-0.04979765,0.00038158,0.00021506,-0.00008751,-0.00187274,0.003094
 48,0.05912036,-0.00002834,-0.00000299,-0.00001980,-0.00002408,-0.00003
 266,-0.00003424,0.00004981,0.00009906,0.00010339,-0.00000202,0.0000315
 5,-0.00003958,-0.00000510,0.00001858,0.00002868,0.00005231,0.00002134,
 0.00004542,-0.00001156,0.00000062,0.00000150,0.00000657,-0.00000309,0.
 00000312,0.00005217,-0.00006367,-0.00016577,-0.00005935,0.00002976,0.0
 0003115,-0.00013532,0.00011685,-0.00000273,-0.00139619,-0.00246157,-0.
 00255929,0.00004655,0.00012958,-0.00043378,-0.00032094,-0.00001998,0.0
 0135662,0.00020186,0.00004407,0.00026223,0.00001308,0.00008339,-0.0001
 0475,-0.00000947,-0.00002636,-0.00000505,0.00015310,-0.00002279,0.0001
 0367,-0.00006794,0.00001124,-0.00004204,0.00003471,0.00007090,-0.00024
 403,-0.00004966,-0.00009731,0.00004372,-0.00005874,-0.00001155,-0.0000
 5986,-0.00009392,-0.00000613,-0.00003713,0.00003479,-0.00002492,-0.000
 00514,-0.00000079,0.00000484,0.00000217,-0.00000575,-0.00000195,-0.000
 00116,-0.00000150,0.00000907,0.00000403,0.00004994,0.00027275,-0.00030
 395,-0.00000957,0.00000203,-0.00001854,0.00004096,0.00004545,0.0000190
 8,0.00052062,-0.00024714,0.00227405,-0.00032665,0.00015176,-0.00116442
 ,0.00019230,-0.00039823,-0.00017905,-0.00789944,-0.01473827,0.01669267
 ,-0.00364536,-0.15920008,0.12435646,0.00100025,0.01210414,-0.01386620,
 0.01105036,0.17659806,0.00004439,-0.00001342,0.00001891,0.00003707,0.0
 0001880,0.00006456,-0.00006127,0.00000234,-0.00007159,0.00002139,-0.00
 001513,0.00005985,0.00000181,0.00001578,0.00002103,-0.00011308,-0.0000
 2453,-0.00005622,0.00002271,-0.00000028,-0.00000575,-0.00000433,0.0000
 0029,-0.00002731,-0.00009357,0.00018034,0.00013613,0.00003757,-0.00001
 310,-0.00005576,-0.00022122,0.00014739,0.00003757,-0.00117906,-0.00018
 956,0.00131355,0.00011192,-0.00047187,0.00030028,0.00005373,-0.0004521
 0,-0.00009536,-0.00004850,0.00005634,0.00004462,-0.00003051,-0.0000243
 6,0.00000301,-0.00000304,0.00000689,0.00000230,-0.00010499,-0.00002459
 ,0.00002728,0.00008473,0.00003140,-0.00002296,-0.00006230,0.00008219,0
 .00005102,0.00003538,0.00003765,0.00000101,0.00009743,-0.00000815,0.00
 001307,0.00016634,0.00000441,0.00004976,-0.00006790,0.00004963,0.00001
 305,0.00000296,-0.00000864,-0.00000705,0.00000906,0.00000237,0.0000027
 6,0.00000344,-0.00001684,-0.00000530,0.00015269,-0.00017900,0.00040315
 ,0.00007460,0.00001009,0.00000736,0.00002541,0.00002537,0.00002874,-0.
 00099914,-0.00177667,0.00083266,-0.00003213,0.00029533,0.00039111,-0.0
 0014033,0.00025061,-0.00018473,0.00069493,-0.00426722,0.00237738,0.006
 29955,0.12867728,-0.19764409,0.00020047,0.01962859,-0.02045011,-0.0059
 6148,-0.14146270,0.21258884,-0.00012512,-0.00008446,-0.00007969,0.0001
 5065,-0.00010722,0.00000941,0.00033519,-0.00001207,-0.00004532,-0.0000
 0579,-0.00006379,0.00003642,0.00011157,0.00014102,0.00016906,0.0002243
 9,0.00013717,0.00015027,-0.00002228,0.00001028,0.00000232,0.00001386,0
 .00001480,-0.00000634,0.00028184,-0.00008923,0.00055531,-0.00024483,0.
 00003448,0.00039865,0.00003380,0.00000033,-0.00014668,0.00067988,0.003
 18998,-0.00525253,0.00079042,-0.00084943,0.00202270,-0.00011399,0.0004
 6677,0.00049142,0.00019566,0.00042471,-0.00004705,0.00001167,0.0000261
 2,0.00008229,0.00000038,-0.00001019,-0.00001373,0.00002289,0.00011137,
 -0.00013875,-0.00006583,-0.00009401,0.00007728,0.00044481,-0.00013575,
 0.00001160,0.00007845,0.00011420,-0.00004219,0.00001367,-0.00018804,-0
 .00010415,-0.00035396,-0.00003893,-0.00010195,0.00014770,-0.00007804,-
 0.00004408,-0.00000431,0.00001806,0.00002176,-0.00002066,-0.00000567,-
 0.00000853,-0.00000347,0.00002338,0.00001346,0.00056466,-0.00038166,-0
 .00004854,0.00019681,0.00018538,0.00012402,-0.00009371,-0.00026460,-0.
 00013038,0.00082653,0.00235682,0.00466247,-0.00009446,0.00007027,-0.00
 041005,0.00087241,-0.00170647,-0.00212016,-0.04211375,-0.00125740,-0.0
 0365276,-0.20211614,0.10393765,-0.00098703,-0.00272983,0.00369114,-0.0
 0066047,0.00100682,0.00086354,0.00089069,0.24109037,-0.00003646,-0.000
 00094,-0.00003352,0.00007910,-0.00002029,0.00004753,-0.00006189,0.0000
 0411,-0.00002003,0.00008474,0.00000185,-0.00001932,0.00005306,-0.00004
 949,0.00000695,-0.00006370,0.00001769,0.00001483,0.00000307,-0.0000002
 3,-0.00000181,-0.00001663,0.00000399,0.00002126,0.00013602,-0.00034073
 ,0.00027573,-0.00002399,0.00011293,0.00012652,-0.00002364,0.00010819,0
 .00010459,-0.00122859,0.00307524,-0.00340386,0.00170671,0.00028535,-0.
 00011976,-0.00009007,0.00014732,-0.00044757,0.00002716,0.00004588,-0.0
 0002328,0.00002279,-0.00003376,-0.00000889,-0.00000948,-0.00000465,0.0
 0000572,-0.00001768,-0.00000908,0.00000034,0.00001028,0.00001216,-0.00
 000380,-0.00004404,0.00010539,0.00006060,0.00003701,-0.00001909,-0.000
 04493,-0.00000689,0.00004671,0.00000861,0.00005500,0.00001452,0.000011
 93,-0.00002240,0.00000295,0.00000803,0.00000138,-0.00000276,-0.0000040
 9,0.00000337,0.00000144,0.00000221,0.00000066,-0.00000019,-0.00000272,
 0.00012089,-0.00012056,0.00008340,0.00006932,0.00000386,0.00000722,0.0
 0001941,-0.00008463,-0.00003310,-0.00177133,0.00318210,0.00285644,0.00
 008550,-0.00049300,-0.00015700,0.00183984,-0.00005733,0.00086964,-0.02
 613354,0.00940174,-0.00145251,0.10217153,-0.12118857,0.00169274,0.0143
 7614,-0.00928287,0.00132801,0.01883571,-0.01211440,-0.00061859,-0.1102
 4484,0.12713969,0.00000343,0.00001529,0.00002593,-0.00003573,-0.000016
 41,-0.00003404,-0.00002739,0.00022582,-0.00004950,0.00009642,0.0000215
 0,-0.00001302,-0.00002593,-0.00001190,0.00000456,0.00001036,-0.0000166
 8,-0.00001254,-0.00000317,-0.00000255,0.00000147,-0.00000621,0.0000074
 5,-0.00000169,-0.00011585,-0.00057837,-0.00001525,-0.00001352,-0.00000
 017,0.00004950,-0.00010098,0.00015032,0.00008306,0.00131274,-0.0011190
 2,0.00119171,-0.00081523,-0.00003057,-0.00005323,-0.00004109,0.0001681
 3,0.00015058,0.00002913,-0.00004187,0.00001565,0.00001484,0.00002558,-
 0.00002579,-0.00000651,-0.00000914,-0.00000065,0.00004016,-0.00001408,
 0.00002099,-0.00002205,0.00000452,-0.00000832,0.00005426,0.00000319,-0
 .00015637,-0.00004230,-0.00005123,0.00003851,-0.00003139,0.00001466,-0
 .00001158,0.00000691,0.00000415,0.00000482,-0.00000196,0.00000215,0.00
 000071,-0.00000005,-0.00000040,-0.00000051,0.00000003,-0.00000011,0.00
 000002,-0.00000029,-0.00000056,-0.00000039,0.00024577,-0.00026501,-0.0
 0007496,0.00013360,0.00003742,0.00000487,-0.00004363,-0.00009614,-0.00
 004171,-0.00212303,0.00263198,0.00216516,-0.00004747,0.00024840,-0.000
 04504,0.00116315,-0.00019480,0.00027032,-0.00569312,0.00024009,0.00120
 776,-0.00144291,0.00159030,-0.05440704,0.02477967,-0.01740989,0.000280
 52,-0.02162028,0.01569230,-0.00026738,0.00439692,-0.00119356,0.0497503
 1,-0.00024082,-0.00014932,-0.00007620,0.00022557,0.00002209,0.00015691
 ,-0.00088330,0.00025345,-0.00063807,0.00091035,0.00008002,-0.00092539,
 0.00044290,-0.00036962,-0.00020736,-0.00019932,0.00021326,0.00007496,0
 .00000378,0.00001638,-0.00000981,-0.00003140,0.00007993,0.00000852,0.0
 0007824,-0.00081252,-0.00095100,0.00039049,-0.00025621,0.00102442,-0.0
 0017613,-0.00020212,0.00060817,-0.00250757,-0.00961068,0.00847566,0.00
 009540,0.00039046,0.00046989,-0.07878741,-0.01115420,0.00983388,0.0088
 7667,0.01055860,-0.02205307,0.00094300,0.00284645,0.00191406,-0.000258
 41,-0.00058143,0.00042685,-0.01658297,-0.02839471,-0.01172815,-0.00428
 679,0.00326166,-0.00139913,-0.02852493,-0.00337815,0.03680269,-0.00021
 943,-0.00085762,0.00045315,-0.00006878,0.00018768,0.00014895,0.0000372
 3,0.00003480,0.00004101,-0.00000051,0.00000904,-0.00003158,-0.00000130
 ,0.00000090,0.00001059,0.00000087,0.00000188,0.00000243,0.00000102,-0.
 00000432,0.00000248,-0.00455925,0.00119401,-0.00274074,0.00061108,0.00
 049876,-0.00156946,0.00004960,-0.00004584,-0.00044209,-0.00110464,0.00
 003159,0.00035119,0.00019156,-0.00012111,0.00008094,0.00042745,0.00004
 688,-0.00011319,-0.00011791,-0.00125096,-0.00082654,0.00025219,-0.0002
 3867,0.00030785,0.00005256,0.00000969,0.00003037,-0.00012830,-0.000120
 62,0.00002265,0.00000791,0.00005436,0.00000813,0.59481408,0.00009703,0
 .00008451,0.00010178,-0.00000075,0.00006065,-0.00020352,0.00024762,-0.
 00081320,0.00010670,0.00016567,-0.00041916,0.00064113,-0.00009993,0.00
 119593,0.00077991,0.00028244,-0.00019065,-0.00001728,-0.00001008,-0.00
 001195,0.00000677,-0.00001906,-0.00001818,0.00001546,0.00010434,-0.000
 73708,0.00012845,-0.00011018,-0.00141934,0.00016091,-0.00013206,0.0004
 2606,0.00029599,-0.00903706,-0.01958485,0.02508562,0.00056882,0.001627
 54,0.00017460,-0.01721237,-0.10566229,0.04129954,0.00017215,-0.0030872
 8,0.00736187,-0.00044716,0.00048589,-0.00070696,-0.00006766,-0.0003467
 8,-0.00003043,-0.01285487,0.00610709,-0.00540280,0.00783627,-0.0008457
 1,-0.00068792,0.01340153,0.00568996,-0.01699600,0.00081394,0.00067128,
 -0.00105881,0.00045299,-0.00136607,-0.00014821,-0.00023706,-0.00006515
 ,-0.00007929,0.00002352,-0.00001435,-0.00000301,0.00000510,0.00001172,
 -0.00000102,-0.00001781,0.00000324,-0.00000898,-0.00000201,-0.00000237
 ,0.00000640,-0.00025385,0.00030830,-0.00085047,-0.00004402,0.00009109,
 -0.00004825,0.00009259,0.00001612,0.00006004,0.00015035,-0.00012642,-0
 .00105893,-0.00009704,0.00005820,0.00009211,-0.00024438,0.00005607,0.0
 0029511,-0.00189681,-0.00350878,-0.00282450,0.00080041,-0.00050282,0.0
 0121044,-0.00000884,-0.00002627,-0.00006180,-0.00044221,-0.00030203,0.
 00005327,-0.00015074,0.00007448,-0.00003679,-0.07043584,0.46930258,-0.
 00014488,-0.00008443,-0.00001131,0.00048141,-0.00012785,-0.00016786,-0
 .00038194,0.00069079,-0.00113323,-0.00080021,0.00120672,-0.00119324,0.
 00050144,0.00077894,0.00060623,0.00014728,0.00001544,0.00014354,0.0000
 0597,-0.00000121,0.00000607,-0.00001682,0.00001206,0.00002746,-0.00060
 152,-0.00019074,0.00043230,-0.00008597,-0.00058020,-0.00006263,0.00022
 800,-0.00010973,-0.00006208,-0.00125175,0.00134437,0.00925901,-0.00038
 271,-0.00082723,0.00020377,0.01229624,0.03253131,-0.13254236,0.0020083
 8,0.01708519,-0.02523806,0.00057608,0.00168080,0.00138428,-0.00013271,
 -0.00023813,0.00054409,-0.00890166,-0.02051300,-0.00725404,-0.00209829
 ,0.00141748,0.00026656,0.02140153,0.00331998,-0.02030750,0.00011312,0.
 00051684,-0.00121687,0.00097432,-0.00060736,0.00006054,-0.00011218,0.0
 0000767,-0.00005175,0.00004759,-0.00003237,-0.00000778,0.00000621,0.00
 000481,0.00000083,-0.00000887,-0.00000243,-0.00000502,0.00000122,0.000
 00921,0.00000460,-0.00314982,0.00104735,-0.00117558,0.00039754,0.00023
 065,-0.00087596,0.00004535,-0.00000833,-0.00004106,-0.00021725,-0.0007
 2485,-0.00083148,-0.00011493,0.00008805,0.00018628,-0.00017773,0.00021
 206,0.00023740,-0.00184974,-0.00387896,-0.00054329,0.00069528,-0.00045
 568,0.00112480,0.00004460,0.00003780,-0.00005422,-0.00041681,-0.000339
 41,0.00010948,-0.00014405,0.00007528,-0.00002874,0.01636190,0.02740662
 ,0.53151241,-0.00007752,-0.00003026,-0.00003395,0.00013789,-0.00001549
 ,-0.00002290,-0.00012884,-0.00003545,-0.00011933,-0.00000722,0.0002334
 4,-0.00018683,0.00018410,-0.00010404,-0.00003271,0.00008365,0.00006751
 ,0.00012932,-0.00000611,0.00000910,0.00000201,-0.00001158,0.00002150,0
 .00001750,-0.00010789,0.00013982,-0.00033563,-0.00008572,-0.00002158,0
 .00017145,0.00004024,0.00001626,0.00002824,0.00056610,0.00041160,-0.00
 033428,0.00012662,0.00017433,0.00001785,0.00556644,-0.00257596,0.00868
 970,-0.00036429,-0.00074810,0.00182914,-0.00006327,0.00024655,0.000443
 19,0.00001252,-0.00001768,0.00001921,0.00152396,-0.00268134,0.00092646
 ,-0.00079373,0.00027388,-0.00021140,0.00183278,-0.00071711,0.00002864,
 -0.00006984,0.00004253,0.00008702,0.00000941,0.00022007,-0.00006131,-0
 .00011423,0.00001786,-0.00002995,0.00007005,-0.00004304,-0.00001511,-0
 .00000060,0.00000604,0.00000730,-0.00000802,-0.00000393,-0.00000322,-0
 .00000215,0.00001552,0.00000511,0.00036864,-0.00023231,0.00039548,-0.0
 0002381,-0.00008180,0.00013597,-0.00000328,0.00003953,-0.00001583,0.00
 004396,0.00002999,-0.00010742,0.00002296,0.00001508,0.00001278,0.00000
 596,-0.00000130,0.00003157,0.00009294,0.00013849,0.00022183,-0.0000298
 9,0.00003071,-0.00002261,-0.00000299,0.00000651,0.00000218,0.00001186,
 0.00000537,0.00000311,0.00000171,-0.00000729,-0.00000606,-0.21168727,0
 .03696074,-0.12402914,0.22929348,0.00007297,0.00001508,0.00000963,-0.0
 0015752,0.00002950,0.00001220,0.00015085,0.00011557,0.00022024,-0.0002
 7522,-0.00002591,0.00042632,-0.00023986,-0.00048156,-0.00041669,-0.000
 10181,-0.00001580,-0.00005432,0.00000186,-0.00000786,0.00000507,0.0000
 2125,-0.00002127,-0.00001527,0.00004784,-0.00005212,0.00022514,0.00014
 766,-0.00004454,-0.00018726,-0.00003927,-0.00003198,-0.00008379,0.0013
 6645,0.00086479,0.00065041,-0.00068626,-0.00017645,-0.00025575,0.01606
 763,-0.00432046,0.01299056,-0.00201337,-0.00129596,0.00192962,-0.00023
 112,0.00020542,0.00034980,-0.00002057,-0.00000468,0.00010590,0.0016798
 9,-0.00677923,0.00006477,-0.00313510,0.00079847,-0.00023645,0.00037905
 ,0.00003578,-0.00225421,-0.00015687,-0.00001299,-0.00025258,0.00000182
 ,0.00071163,0.00000010,0.00014364,0.00002750,0.00003063,-0.00003098,0.
 00001576,0.00001911,-0.00000071,-0.00000775,-0.00000695,0.00001000,-0.
 00000143,0.00000411,0.00000004,-0.00000069,-0.00000541,0.00098766,-0.0
 0005551,0.00047884,-0.00016053,-0.00008506,0.00032802,-0.00004425,-0.0
 0002743,0.00011629,0.00018400,0.00024666,-0.00001439,-0.00000114,-0.00
 003012,-0.00004439,-0.00001015,-0.00002470,-0.00002479,-0.00027753,0.0
 0015220,-0.00039415,-0.00002957,-0.00007289,-0.00001661,-0.00000320,-0
 .00002704,-0.00000661,-0.00000281,0.00001539,-0.00001735,-0.00000953,-
 0.00000178,0.00001925,0.03600681,-0.05506555,0.02652342,-0.03684709,0.
 06395584,0.00003831,0.00004267,0.00004298,-0.00008759,0.00009559,0.000
 10945,0.00003266,-0.00021237,0.00009669,0.00053583,-0.00050174,0.00017
 708,-0.00018360,-0.00026374,-0.00015856,0.00005717,-0.00003572,-0.0000
 7516,0.00000121,0.00000601,0.00000823,-0.00001480,0.00001832,0.0000073
 5,0.00011314,0.00022782,0.00006495,0.00004973,0.00006293,0.00001726,-0
 .00001043,0.00001014,0.00000606,-0.00082030,-0.00098870,0.00028347,0.0
 0058251,0.00038681,0.00050692,-0.02251219,0.00778008,-0.02059140,0.003
 60244,0.00231710,-0.00331034,0.00060671,0.00004729,0.00053317,-0.00004
 584,-0.00003588,-0.00001415,0.00089885,-0.00166101,0.00074861,-0.00107
 342,-0.00005502,-0.00015230,-0.00082435,-0.00149693,0.00372801,0.00003
 283,0.00030507,-0.00046670,-0.00023888,0.00027034,0.00010616,-0.000044
 28,0.00002218,0.00000807,0.00002678,-0.00001178,-0.00001117,-0.0000046
 6,0.00000241,0.00000574,-0.00000301,-0.00000053,-0.00000011,-0.0000036
 6,0.00000570,0.00000154,-0.00142570,0.00041035,-0.00052197,0.00020100,
 0.00015803,-0.00051659,0.00001392,-0.00001369,-0.00012116,-0.00035611,
 -0.00015541,0.00003790,0.00006764,0.00000466,0.00004623,0.00011334,0.0
 0001181,-0.00001515,0.00038799,-0.00023997,0.00020990,-0.00003420,0.00
 005696,0.00003397,0.00000567,0.00001040,0.00001374,0.00000852,-0.00002
 264,0.00000645,0.00004212,-0.00000044,-0.00001725,-0.12022956,0.025266
 20,-0.14046987,0.13421028,-0.02969342,0.15433423,-0.00014302,-0.000043
 66,-0.00003643,0.00003594,-0.00013680,-0.00001578,0.00053630,0.0009705
 9,-0.00020006,-0.00052763,0.00072396,-0.00096267,0.00015480,0.00037950
 ,-0.00002884,0.00001707,0.00009025,0.00009490,-0.00000741,-0.00000172,
 -0.00000762,0.00002688,-0.00002516,-0.00001259,0.00016921,0.00008629,0
 .00084230,0.00000972,-0.00041893,-0.00097845,-0.00001691,0.00019885,-0
 .00044471,-0.00061494,0.00027509,0.00065918,-0.00001521,-0.00003641,0.
 00008218,-0.00750848,0.00653687,0.00171541,-0.00005830,0.00008701,0.00
 029598,-0.00027416,0.00004597,-0.00004404,0.00000725,-0.00004110,0.000
 02011,0.00096362,-0.00038454,-0.00079618,0.00043251,0.00014181,0.00043
 735,-0.00102562,-0.00138661,0.00378355,-0.00005276,-0.00021746,-0.0001
 4655,0.00019539,-0.00036167,-0.00012299,-0.00007470,-0.00004627,-0.000
 03459,0.00001373,-0.00000457,-0.00000784,0.00000151,0.00000607,0.00000
 292,-0.00000381,-0.00000106,-0.00000241,0.00000248,-0.00000240,0.00000
 560,0.00004091,-0.00004609,0.00005565,0.00000536,-0.00004078,0.0000508
 5,-0.00001240,-0.00001034,-0.00004653,-0.00007497,0.00017719,0.0001642
 1,0.00004164,-0.00007093,-0.00000699,0.00014434,-0.00006945,-0.0001130
 5,0.00013573,-0.00021549,-0.00039362,-0.00007011,0.00005492,0.00002195
 ,-0.00002196,-0.00003748,-0.00002484,0.00000384,-0.00000532,-0.0000022
 2,0.00003364,-0.00001552,-0.00000051,-0.17925628,0.09044401,0.09686539
 ,-0.01769860,0.01295959,0.01467583,0.19510863,-0.00003010,-0.00012816,
 -0.00007679,0.00017108,0.00004714,-0.00013146,0.00027772,-0.00114269,0
 .00082329,0.00047522,-0.00054749,0.00111059,-0.00009707,-0.00018770,0.
 00002505,0.00004556,0.00015052,0.00005113,-0.00002127,0.00000554,-0.00
 000564,0.00000817,-0.00000308,-0.00000234,-0.00049448,-0.00255394,0.00
 079705,-0.00069834,-0.00134623,-0.00017361,0.00007309,-0.00004030,-0.0
 0001523,-0.00032213,0.00053553,-0.00060159,-0.00005176,-0.00005143,-0.
 00001577,-0.01154851,0.00945347,0.00771533,0.00037922,0.00018333,-0.00
 072707,0.00002571,-0.00022011,-0.00035236,-0.00004039,0.00001601,0.000
 02012,0.00247560,0.00074087,0.00029743,-0.00092536,-0.00041247,0.00030
 029,-0.00393015,-0.00022456,0.00472845,-0.00011816,-0.00036240,0.00034
 328,-0.00006888,0.00005148,0.00000622,-0.00021781,-0.00005835,-0.00007
 586,0.00007520,-0.00003679,-0.00003871,-0.00000707,0.00001182,0.000019
 83,-0.00000719,0.00000023,-0.00000244,-0.00000324,0.00000921,0.0000075
 3,-0.00008435,-0.00012385,-0.00009757,0.00003201,-0.00001431,-0.000009
 03,0.00000284,0.00001054,-0.00006410,-0.00001980,0.00009405,0.00006555
 ,0.00003580,-0.00002945,-0.00001277,0.00007439,0.00002589,-0.00010842,
 0.00029312,0.00015450,-0.00007801,-0.00006182,-0.00000236,-0.00007666,
 -0.00001238,-0.00000760,0.00000488,0.00002612,0.00001703,-0.00000764,0
 .00004004,-0.00000412,0.00000243,0.09263928,-0.11096878,-0.06580915,0.
 00365441,-0.00252979,-0.00332128,-0.09747626,0.13127989,0.00017819,0.0
 0011154,0.00004675,-0.00033866,0.00009831,0.00011650,-0.00023854,0.000
 59418,0.00024792,-0.00017294,-0.00012032,-0.00058823,-0.00054260,-0.00
 042600,-0.00040880,-0.00027429,-0.00012955,-0.00022081,0.00002392,-0.0
 0001631,0.00000586,0.00001269,-0.00003951,-0.00002487,0.00030331,-0.00
 040138,0.00023640,-0.00015883,-0.00024079,0.00057918,-0.00009214,-0.00
 014355,0.00015792,0.00012989,-0.00071218,0.00037879,-0.00006676,0.0000
 5599,0.00001834,0.01678488,-0.01475260,-0.01069191,-0.00007986,0.00003
 539,0.00037914,0.00018169,0.00013016,-0.00041142,0.00001707,0.00001089
 ,0.00010627,0.00127884,-0.00074239,0.00005022,-0.00052672,-0.00006448,
 -0.00005098,0.00379845,0.00181584,-0.00505324,-0.00005181,0.00022924,0
 .00034199,-0.00021966,0.00046442,0.00026231,0.00035005,0.00004490,0.00
 011496,-0.00013985,0.00008113,0.00003864,0.00000217,-0.00001821,-0.000
 01854,0.00002103,0.00000480,0.00000788,0.00000286,-0.00002292,-0.00001
 353,0.00006229,0.00017141,0.00002200,-0.00005318,0.00003867,-0.0000255
 3,-0.00001652,-0.00001106,0.00013412,0.00019956,-0.00018084,-0.0001055
 6,-0.00006035,0.00006208,-0.00001032,-0.00017598,0.00001632,0.00012087
 ,-0.00027901,0.00007419,0.00003733,0.00004742,-0.00007008,0.00001336,0
 .00001090,0.00002080,0.00002326,-0.00000635,0.00000458,-0.00000345,-0.
 00003508,0.00001267,0.00000229,0.09466595,-0.06382732,-0.12394991,-0.0
 1472039,0.01047727,0.01107341,-0.10495668,0.07458558,0.13182425,0.0001
 9537,0.00019383,0.00009620,-0.00014073,0.00002215,-0.00001244,0.000198
 07,-0.00017482,-0.00004947,-0.00037900,0.00038613,-0.00004998,0.000070
 70,0.00070944,0.00092033,0.00000433,-0.00037525,-0.00030076,0.00000325
 ,-0.00002563,0.00002108,-0.00000721,-0.00001170,0.00001305,0.00004966,
 0.00044615,0.00028426,-0.00005913,0.00004319,-0.00036000,0.00006614,0.
 00003629,-0.00020935,-0.00021135,0.00054076,0.00221451,0.00026583,0.00
 030784,0.00008538,-0.00602821,-0.01468113,-0.00152526,-0.00025635,0.00
 143709,-0.00108975,0.00724337,-0.00511492,-0.00546473,-0.00063751,0.00
 204348,-0.00067090,-0.11821332,0.01787719,-0.03009495,-0.05389714,-0.0
 0878121,-0.02393627,0.00042619,0.00001283,0.00043246,-0.00079008,-0.00
 107937,0.00066802,0.00181967,-0.00332581,0.00249064,0.00015726,0.00013
 182,0.00004958,-0.00001835,-0.00000965,0.00002394,-0.00000322,-0.00001
 557,-0.00001130,0.00001865,-0.00000963,0.00000915,-0.00000183,0.000014
 87,-0.00000982,0.00003045,0.00002931,0.00005166,-0.00000793,-0.0000244
 9,0.00004507,-0.00004368,0.00005347,0.00011861,-0.00007140,-0.00009454
 ,-0.00026373,0.00001020,-0.00001970,0.00005148,0.00001602,0.00005209,0
 .00004133,-0.00003031,-0.00067649,-0.00019790,0.00022233,0.00000032,0.
 00022583,-0.00001227,0.00000183,-0.00002575,-0.00007457,-0.00007683,0.
 00002647,-0.00002557,0.00001706,-0.00002885,-0.08506970,-0.02350529,-0
 .01043469,-0.00966248,-0.02696004,-0.00870850,0.00929357,0.01793180,0.
 00598224,0.49161332,0.00006017,0.00010174,0.00008321,-0.00007441,-0.00
 009532,-0.00012979,-0.00000284,-0.00009159,-0.00028566,-0.00029146,-0.
 00008880,-0.00046149,0.00020973,0.00099592,0.00113595,-0.00007159,-0.0
 0038392,-0.00023581,0.00000759,-0.00002099,-0.00000872,-0.00001345,-0.
 00001091,0.00002189,-0.00011503,0.00027841,-0.00003751,0.00008945,-0.0
 0015877,0.00001144,0.00000376,0.00001671,0.00000009,-0.00015680,0.0004
 4947,0.00289313,-0.00022171,0.00002076,-0.00012323,-0.01365232,-0.0277
 4357,0.00112145,0.00061846,0.00168314,-0.00308838,0.01099115,0.0094392
 0,0.01704127,-0.00058429,-0.00178591,0.00202526,0.02266147,-0.09635824
 ,0.02045384,-0.02618762,0.02051628,-0.00347281,0.00213804,-0.00068672,
 -0.00129408,0.00021225,0.00050448,-0.00077996,0.00248348,-0.00340904,0
 .00174890,0.00018037,0.00013348,0.00003171,-0.00005599,0.00000804,0.00
 004393,0.00000761,-0.00001717,-0.00002532,0.00001055,-0.00000607,0.000
 00727,0.00000281,0.00000281,-0.00000849,-0.00031450,0.00056292,0.00005
 891,0.00009170,0.00007406,-0.00023133,0.00008935,0.00000192,-0.0001102
 2,-0.00006905,0.00003704,-0.00039631,0.00004484,0.00000914,0.00004402,
 0.00000087,0.00003166,0.00003571,-0.00048188,-0.00054559,-0.00052375,0
 .00022475,-0.00010721,0.00026660,0.00000617,-0.00000442,-0.00002236,-0
 .00009104,-0.00006149,0.00000449,-0.00004021,0.00002546,-0.00000774,-0
 .03173424,-0.14494816,-0.02691529,0.00138337,0.00115950,0.00090181,-0.
 00975888,-0.01814175,-0.00609774,-0.00570085,0.49934629,-0.00027961,-0
 .00024297,-0.00023447,0.00031708,0.00001383,0.00022815,-0.00030727,0.0
 0017121,0.00016683,0.00045007,-0.00053063,0.00001541,0.00005173,-0.002
 54781,-0.00228948,-0.00008311,0.00054386,0.00047328,-0.00000851,0.0000
 3555,0.00001588,-0.00000272,0.00004726,0.00000795,-0.00003599,-0.00028
 868,-0.00083320,0.00005171,-0.00002323,0.00062776,-0.00000877,-0.00003
 101,0.00023127,0.00117182,0.00157727,-0.00531476,0.00039376,0.00009110
 ,0.00010530,0.00976610,0.02706410,0.00819937,-0.00007847,0.00075639,0.
 00064857,-0.02193190,0.01084862,-0.00306711,0.00070242,-0.00150385,0.0
 0019689,-0.03990581,0.01993910,-0.13037843,-0.00071585,0.00327575,0.01
 901990,0.00004259,-0.00093443,0.00140701,0.00004430,0.00107708,-0.0009
 0870,-0.00104284,0.00487453,-0.00249936,-0.00017376,0.00001540,-0.0000
 5122,0.00016604,-0.00008115,-0.00004039,-0.00000704,0.00001652,0.00002
 576,-0.00001876,-0.00000415,-0.00000656,-0.00000809,0.00003456,0.00001
 275,0.00056155,-0.00004129,0.00055091,-0.00004913,-0.00009288,0.000104
 19,-0.00001139,-0.00005015,-0.00009689,-0.00007266,0.00011493,0.000244
 25,0.00005639,0.00003916,-0.00004467,0.00008396,-0.00001990,-0.0000329
 1,0.00091874,0.00141276,0.00080229,-0.00034514,0.00020438,-0.00046426,
 -0.00000133,0.00001337,0.00003416,0.00018354,0.00012516,-0.00002369,0.
 00008913,-0.00004118,0.00000123,-0.01272822,-0.01956072,-0.09402186,-0
 .00771869,-0.02205811,-0.00630672,-0.00895540,-0.01779851,-0.00549630,
 -0.07333739,-0.06356771,0.54394115,-0.00004909,-0.00007202,-0.00004203
 ,0.00007932,0.00005129,0.00007537,-0.00006463,0.,-0.00000898,0.0001639
 6,0.00003654,0.00016425,-0.00000869,-0.00080417,-0.00069692,-0.0000281
 1,0.00018281,0.00011172,0.00000343,0.00001004,0.00000410,-0.00000126,0
 .00000747,-0.00000357,-0.00005048,0.00000143,0.00007279,0.00003022,0.0
 0001519,-0.00000514,0.00002833,-0.00003326,-0.00001243,-0.00010149,0.0
 0004619,0.00071767,-0.00000876,0.00000356,0.00000558,-0.00107024,-0.00
 168798,-0.00148069,-0.00019345,0.00002175,0.00000102,-0.00380484,-0.00
 100947,-0.00041430,0.00018855,-0.00005311,-0.00026340,0.00494538,0.019
 22360,-0.02852801,0.00313280,-0.00043479,0.00294246,0.00044908,-0.0007
 6167,-0.00001269,0.00031597,0.00025835,-0.00071409,-0.00085749,0.00185
 281,-0.00081379,-0.00001281,-0.00001958,-0.00000416,0.00002161,-0.0000
 0442,-0.00001353,-0.00000236,0.00000486,0.00000794,-0.00000190,0.00000
 155,-0.00000135,-0.00000227,0.00000196,0.00000324,0.00008978,0.0000179
 0,0.00002739,-0.00000177,-0.00003037,0.00003064,-0.00001872,-0.0000015
 3,-0.00001318,-0.00005400,0.00001162,-0.00010745,0.00001313,-0.0000144
 7,0.00002271,0.00002574,0.00001982,-0.00001335,-0.00011472,-0.00027900
 ,-0.00011217,0.00009197,-0.00001104,0.00010577,0.00000547,0.00000227,-
 0.00001146,-0.00003773,-0.00003183,0.00001418,-0.00001474,0.00001203,-
 0.00000412,-0.00358422,-0.00654563,0.00997726,-0.00007921,0.00026562,0
 .00021394,0.00057777,0.00048646,-0.00031658,-0.06897258,-0.04406050,0.
 06106615,0.07536132,0.00005495,0.00001882,0.00000399,-0.00000902,0.000
 01378,-0.00001909,-0.00000761,-0.00001277,-0.00008228,-0.00011359,0.00
 008722,0.00004652,-0.00002956,0.00006717,0.00007387,-0.00006069,-0.000
 07478,-0.00003341,0.00001037,-0.00001123,0.00000599,-0.00000287,-0.000
 01681,0.00000100,-0.00007179,0.00005638,0.00017707,-0.00000109,0.00002
 216,-0.00005543,0.00003174,-0.00003361,-0.00003503,-0.00020675,-0.0000
 0085,0.00166347,-0.00004670,-0.00001153,-0.00004666,-0.00072023,-0.004
 61200,-0.00449006,-0.00021781,0.00036775,-0.00054893,0.00037287,0.0013
 0481,0.00047614,-0.00011520,-0.00015759,0.00039864,-0.00173136,-0.0049
 1946,0.00698160,-0.00025726,0.00033943,-0.00248652,0.00001556,0.000901
 63,-0.00000896,-0.00017139,-0.00018181,0.00038365,0.00030274,-0.000046
 91,0.00005768,0.00013058,0.00003116,0.00001893,-0.00004520,0.00001602,
 0.00003366,0.00000506,-0.00000970,-0.00001450,0.00000692,-0.00000072,0
 .00000294,0.00000249,-0.00000176,-0.00000759,0.00002905,0.00001809,-0.
 00001785,0.00000337,-0.00001408,0.00003685,0.00001161,0.00001804,0.000
 03077,0.00002367,-0.00002901,-0.00017677,-0.00001881,-0.00001039,0.000
 03334,-0.00003004,0.00003663,0.00001836,-0.00029154,-0.00051081,-0.000
 27053,0.00017699,-0.00005021,0.00019228,0.00000206,0.00000367,-0.00001
 764,-0.00007133,-0.00005509,0.00002406,-0.00003486,0.00001727,-0.00000
 912,-0.00850886,-0.01654793,0.02252760,-0.00009517,0.00115904,-0.00009
 733,0.00097394,0.00080551,0.00024244,-0.04141069,-0.13473891,0.1180885
 9,0.04663056,0.14735573,-0.00008497,-0.00007436,-0.00005717,0.00009220
 ,0.00002435,0.00007695,-0.00010062,0.00003603,0.00001100,0.00014958,0.
 00003698,-0.00001263,-0.00006296,-0.00080028,-0.00066084,0.00006795,0.
 00020686,0.00015489,-0.00000372,0.00001847,0.00000524,-0.00000303,0.00
 001393,0.00000574,-0.00003459,0.00004625,0.00005331,0.00001572,0.00000
 842,-0.00000497,0.00002109,-0.00000858,-0.00000604,-0.00007799,-0.0000
 8651,0.00075833,0.00000507,0.00004628,-0.00000148,-0.00055178,-0.00315
 840,-0.00117232,-0.00036392,-0.00042167,0.00001499,-0.00315095,-0.0002
 9457,0.00132690,0.00017788,-0.00025914,0.00005312,0.00721500,0.0148656
 2,-0.02054162,0.00131071,-0.00251532,0.00368250,-0.00012076,0.00039621
 ,0.00011314,-0.00027403,-0.00001452,0.00027894,-0.00061738,0.00157439,
 -0.00055141,-0.00013352,-0.00002116,-0.00002730,0.00007812,-0.00003505
 ,-0.00002549,-0.00000422,0.00001136,0.00001495,-0.00001060,-0.00000031
 ,-0.00000510,-0.00000469,0.00001187,0.00000792,0.00011089,0.00003727,0
 .00007381,-0.00000671,-0.00000201,0.00001846,-0.00000995,0.00000022,0.
 00002915,-0.00004579,-0.00001715,-0.00013535,0.00001596,0.00001744,0.0
 0001024,-0.00000143,0.00001726,0.00001763,-0.00009066,-0.00025559,-0.0
 0003928,0.00002577,-0.00005037,0.00008612,0.00000296,0.00000440,0.0000
 0144,-0.00003269,-0.00002600,0.00000207,0.00000179,0.00000386,-0.00000
 440,-0.00455743,-0.00899010,0.01077836,0.00032562,0.00062079,0.0005737
 7,0.00026155,0.00067595,0.00054608,0.05736249,0.11708202,-0.21132100,-
 0.06125109,-0.12855459,0.22924581,0.00003121,0.00001717,0.00000108,-0.
 00003607,0.00000002,-0.00000717,0.00000241,-0.00003361,-0.00002536,-0.
 00005252,0.00003297,-0.00008648,0.00011435,0.00011371,0.00012392,0.000
 03877,-0.00006652,0.00001034,-0.00000282,-0.00000240,0.00000018,0.0000
 0318,0.00000108,-0.00000026,0.00002627,0.00001673,-0.00010528,0.000018
 39,-0.00003585,0.00006274,-0.00003688,0.00001562,0.00004217,0.00001074
 ,-0.00008010,-0.00035718,-0.00000917,-0.00002221,-0.00000693,0.0001146
 6,0.00082451,0.00123550,0.00001959,-0.00005842,0.00017881,0.00108722,-
 0.00121553,-0.00168021,0.00003104,0.00047778,-0.00085897,-0.02124113,0
 .01119618,0.01789384,-0.00225312,-0.00066207,-0.00520175,-0.00059010,-
 0.00072729,-0.00019997,-0.00015780,-0.00087653,0.00048200,-0.00014501,
 -0.00027714,-0.00008408,-0.00004441,0.00001052,-0.00002118,0.00002224,
 -0.00001584,0.00000443,0.00000047,-0.00000033,-0.00000173,-0.00000262,
 -0.00000257,-0.00000039,-0.00000050,0.00000704,0.00000018,-0.00000129,
 0.00002805,0.00002569,-0.00000231,-0.00001392,-0.00001818,0.00000912,-
 0.00000964,-0.00002967,0.00004141,0.00003154,0.00002918,-0.00001076,0.
 00001972,-0.00000900,-0.00001847,-0.00002269,0.00000256,0.00004361,0.0
 0013460,0.00005151,-0.00004846,-0.00000186,-0.00004986,-0.00000145,-0.
 00000330,0.00000496,0.00001596,0.00001797,-0.00000961,0.00001077,-0.00
 000416,0.00000412,0.00986468,-0.00874680,-0.00772248,0.00103330,0.0009
 3989,0.00010264,-0.00049456,-0.00298631,-0.00053061,-0.16709043,0.0921
 6074,0.09171074,-0.00638827,0.00548490,0.00435513,0.18608877,-0.000024
 43,0.00001596,0.00001782,-0.00005079,-0.00001115,0.00004325,-0.0001248
 4,0.00000960,0.00001984,-0.00002767,0.00001754,-0.00028366,-0.00009120
 ,0.00003934,-0.00002790,0.00001374,-0.00000999,0.00000440,-0.00000094,
 0.00000933,-0.00000328,-0.00000312,0.00001514,0.00000106,0.00002499,-0
 .00000415,-0.00027789,0.00002529,0.00000563,0.00026396,-0.00003928,-0.
 00001749,0.00012736,0.00015053,0.00001820,-0.00026901,-0.00000533,-0.0
 0002339,-0.00002398,0.00303349,-0.00043670,-0.00128543,-0.00008297,-0.
 00017089,0.00038193,0.00010869,0.00036627,0.00061404,0.00001970,-0.000
 13811,0.00037426,0.00212601,-0.00199648,-0.00357951,0.00008810,-0.0004
 3010,-0.00040355,-0.00103287,0.00242747,-0.00020688,-0.00126608,-0.001
 23498,0.00279378,-0.00008792,0.00005382,0.00014046,-0.00002833,-0.0000
 0221,0.00001217,0.00000628,0.00000300,-0.00001207,-0.00000161,0.000002
 86,0.00000464,-0.00000342,0.00000175,-0.00000144,-0.00000138,-0.000002
 56,0.00000220,0.00003032,-0.00004248,0.00004240,-0.00002385,0.00003740
 ,-0.00001555,0.00002538,-0.00000729,0.00008327,0.00012163,-0.00010567,
 -0.00006321,-0.00004773,0.00007488,-0.00001252,-0.00013274,-0.00001474
 ,0.00010102,-0.00007792,0.00012387,0.00015752,-0.00001930,-0.00005487,
 -0.00002988,0.00000537,0.00001866,0.00002194,0.00000565,0.00001423,-0.
 00001318,-0.00001036,-0.00000181,0.00000119,0.01978905,-0.01968959,-0.
 01732410,0.00009875,0.00169241,0.00038693,-0.00329699,-0.00445485,-0.0
 0136558,0.08978464,-0.10599385,-0.06096215,-0.01331087,0.00940765,0.00
 982949,-0.09566566,0.12048835,0.00004667,0.00003653,0.00003563,-0.0000
 6001,0.00003074,0.00003181,-0.00005546,-0.00004515,-0.00000876,-0.0000
 2863,0.00000443,-0.00000389,-0.00003511,0.00010571,0.00011128,-0.00006
 522,-0.00008785,-0.00007550,0.00000744,-0.00000171,-0.00000353,-0.0000
 0163,0.00000449,-0.00000470,-0.00004899,-0.00007403,-0.00010166,0.0000
 2085,0.00003668,0.00015024,0.00002414,-0.00005789,0.00004674,0.0001875
 7,-0.00003267,-0.00000919,-0.00000403,-0.00000380,-0.00000480,0.001048
 65,0.00025808,-0.00108406,-0.00018524,-0.00003158,0.00022622,0.0016666
 5,-0.00202852,-0.00240077,-0.00020302,0.00076864,-0.00043133,-0.014439
 97,0.01132827,0.01329765,-0.00164355,-0.00220970,-0.00231872,-0.000073
 27,0.00216742,-0.00016926,0.00062350,0.00074810,0.00034459,0.00016527,
 -0.00037157,0.00049549,0.00011881,0.00001989,0.00004077,-0.00004825,0.
 00002585,0.00000535,-0.00000021,-0.00000660,-0.00000470,0.00000888,0.0
 0000131,0.00000424,0.00000098,-0.00000764,-0.00000438,0.00004005,-0.00
 001766,-0.00000110,-0.00001077,-0.00001669,0.00003008,-0.00001543,0.00
 001749,0.00002159,0.00002053,-0.00002691,-0.00001572,-0.00001404,-0.00
 000717,0.00001644,-0.00001562,0.00002308,0.00001430,-0.00011507,-0.000
 06815,0.00004588,0.00007331,0.00001079,0.00003097,0.00000483,0.0000078
 2,-0.00000119,-0.00001375,-0.00001275,0.00001374,-0.00002960,0.0000058
 7,-0.00000058,0.00894339,-0.00794578,-0.00564233,0.00026579,0.00043101
 ,-0.00003275,-0.00169333,-0.00197793,0.00018737,0.08556803,-0.05718917
 ,-0.11362829,0.01928027,-0.01454714,-0.01337443,-0.09931540,0.07073584
 ,0.12417127||-0.00433336,0.00149099,0.00065019,-0.00021888,0.00354831,
 0.00316031,0.00174695,-0.00012695,-0.00065651,0.00044035,-0.00059272,0
 .00084361,-0.00726988,0.01993824,0.00968674,0.01908798,0.00093903,0.00
 417398,0.00076069,-0.00015098,-0.00006304,0.00001143,-0.00064244,-0.00
 058409,-0.00053790,0.00096895,0.00204709,0.00000319,-0.00033013,0.0004
 3187,0.00008237,-0.00004280,-0.00046087,-0.00241708,-0.00144585,0.0065
 8662,0.00035051,-0.00041351,-0.00013790,-0.01157863,0.01082060,0.00858
 597,0.00093002,0.00003599,0.00026913,0.01802884,-0.01709093,0.00038634
 ,0.00002637,0.00051627,0.00029494,0.03207408,0.01780377,-0.00716591,-0
 .03270932,-0.01710134,0.00752618,0.01046612,-0.00288863,-0.00367911,0.
 00257347,-0.00792979,-0.00550694,-0.01299319,-0.00677969,-0.01332537,-
 0.00032823,-0.01008171,-0.00907024,-0.01849811,0.00724006,0.00309124,-
 0.00035115,0.00025264,-0.00024458,0.00054494,0.00068131,0.00069407,-0.
 00042218,-0.00014834,0.00023641,-0.00047087,-0.00047199,-0.00249858,-0
 .00028786,0.00018009,0.00013449,-0.00005427,-0.00063695,-0.00016141,-0
 .00211108,-0.00085072,-0.00814415,-0.00015481,-0.00006802,-0.00021969,
 0.00038699,-0.00042037,0.00051385,0.00231332,-0.00307016,0.00024118,0.
 00461342,0.00860610,0.00127033,0.00031818,0.00007165,-0.00033719,0.000
 23864,-0.00004296,0.00043872,0.00008539,-0.00040980,0.00006402,0.00011
 484,0.00046865,0.00291098,0.00022366,0.00019882,-0.00016485,0.00006886
 ,0.00035173,-0.00025598,-0.00133365,-0.00198677,-0.00185478,0.00016511
 ,0.00013933,0.00022779,0.00041472,-0.00052898,0.00006511|||@


 THE BEST WAY TO CONVINCE A FOOL THAT HE IS WRONG 
 IS TO LET HIM HAVE HIS OWN WAY.

                                         JOSH BILLINGS
 Job cpu time:  0 days  0 hours 41 minutes  1.0 seconds.
 File lengths (MBytes):  RWF=    415 Int=      0 D2E=      0 Chk=      5 Scr=      1
 Normal termination of Gaussian 09 at Fri Aug 01 18:54:35 2008.
