# Supplementary material for: Application of the oxycodone templated molecular imprinted polymer in adsorption of the drug from human blood plasma as the real biological environment; a joint experimental and density functional theory study
Source: Front Chem. 2023 Jan 5;10:1045552. doi: 10.3389/fchem.2022.1045552 (PMC9849686; doi:10.3389/fchem.2022.1045552)
Supplement: Supplementary file 1 [file DataSheet1.ZIP › FREQ/FREQ OXYCODONE+MIP.LOG]

 Entering Link 1 = d:\l1.exe PID=      3484.
  
 Copyright (c) 1988,1990,1992,1993,1995,1998,2003,2009, Gaussian, Inc.
                  All Rights Reserved.
  
 This is part of the Gaussian(R) 09 program.  It is based on
 the Gaussian(R) 03 system (copyright 2003, Gaussian, Inc.),
 the Gaussian(R) 98 system (copyright 1998, Gaussian, Inc.),
 the Gaussian(R) 94 system (copyright 1995, Gaussian, Inc.),
 the Gaussian 92(TM) system (copyright 1992, Gaussian, Inc.),
 the Gaussian 90(TM) system (copyright 1990, Gaussian, Inc.),
 the Gaussian 88(TM) system (copyright 1988, Gaussian, Inc.),
 the Gaussian 86(TM) system (copyright 1986, Carnegie Mellon
 University), and the Gaussian 82(TM) system (copyright 1983,
 Carnegie Mellon University). Gaussian is a federally registered
 trademark of Gaussian, Inc.
  
 This software contains proprietary and confidential information,
 including trade secrets, belonging to Gaussian, Inc.
  
 This software is provided under written license and may be
 used, copied, transmitted, or stored only in accord with that
 written license.
  
 The following legend is applicable only to US Government
 contracts under FAR:
  
                    RESTRICTED RIGHTS LEGEND
  
 Use, reproduction and disclosure by the US Government is
 subject to restrictions as set forth in subparagraphs (a)
 and (c) of the Commercial Computer Software - Restricted
 Rights clause in FAR 52.227-19.
  
 Gaussian, Inc.
 340 Quinnipiac St., Bldg. 40, Wallingford CT 06492
  
  
 ---------------------------------------------------------------
 Warning -- This program may not be used in any manner that
 competes with the business of Gaussian, Inc. or will provide
 assistance to any competitor of Gaussian, Inc.  The licensee
 of this program is prohibited from giving any competitor of
 Gaussian, Inc. access to this program.  By using this program,
 the user acknowledges that Gaussian, Inc. is engaged in the
 business of creating and licensing software in the field of
 computational chemistry and represents and warrants to the
 licensee that it is not a competitor of Gaussian, Inc. and that
 it will not use this program in any manner prohibited above.
 ---------------------------------------------------------------
  

 Cite this work as:
 Gaussian 09, Revision A.02,
 M. J. Frisch, G. W. Trucks, H. B. Schlegel, G. E. Scuseria, 
 M. A. Robb, J. R. Cheeseman, G. Scalmani, V. Barone, B. Mennucci, 
 G. A. Petersson, H. Nakatsuji, M. Caricato, X. Li, H. P. Hratchian, 
 A. F. Izmaylov, J. Bloino, G. Zheng, J. L. Sonnenberg, M. Hada, 
 M. Ehara, K. Toyota, R. Fukuda, J. Hasegawa, M. Ishida, T. Nakajima, 
 Y. Honda, O. Kitao, H. Nakai, T. Vreven, J. A. Montgomery, Jr., 
 J. E. Peralta, F. Ogliaro, M. Bearpark, J. J. Heyd, E. Brothers, 
 K. N. Kudin, V. N. Staroverov, R. Kobayashi, J. Normand, 
 K. Raghavachari, A. Rendell, J. C. Burant, S. S. Iyengar, J. Tomasi, 
 M. Cossi, N. Rega, J. M. Millam, M. Klene, J. E. Knox, J. B. Cross, 
 V. Bakken, C. Adamo, J. Jaramillo, R. Gomperts, R. E. Stratmann, 
 O. Yazyev, A. J. Austin, R. Cammi, C. Pomelli, J. W. Ochterski, 
 R. L. Martin, K. Morokuma, V. G. Zakrzewski, G. A. Voth, 
 P. Salvador, J. J. Dannenberg, S. Dapprich, A. D. Daniels, 
 O. Farkas, J. B. Foresman, J. V. Ortiz, J. Cioslowski, 
 and D. J. Fox, Gaussian, Inc., Wallingford CT, 2009.
 
 ******************************************
 Gaussian 09:  IA32W-G09RevA.02 11-Jun-2009
                31-Jul-2008 
 ******************************************
 %nprocshared=4
 Will use up to    4 processors via shared memory.
 ------------------
 # FREQ b3lyp/6-31g
 ------------------
 1/10=4,30=1,38=1/1,3;
 2/12=2,17=6,18=5,40=1/2;
 3/5=1,6=6,11=2,16=1,25=1,30=1,71=2,74=-5/1,2,3;
 4//1;
 5/5=2,38=5,98=1/2;
 8/6=4,10=90,11=11/1;
 11/6=1,8=1,9=11,15=111,16=1/1,2,10;
 10/6=1/2;
 6/7=2,8=2,9=2,10=2,18=1,28=1/1;
 7/8=1,10=1,25=1/1,2,3,16;
 1/10=4,30=1/3;
 99//99;
 -------------------
 Title Card Required
 -------------------
 Symbolic Z-matrix:
 Charge =  0 Multiplicity = 1
 C                    -4.03024  -2.57364  -1.1188 
 O                    -3.24638  -2.27815  -0.24861 
 O                    -5.20006  -3.23456  -0.84586 
 H                    -5.18814  -3.49274   0.1069 
 C                    -3.85375  -2.3243   -2.60042 
 H                    -4.72364  -1.77275  -2.98035 
 H                    -2.9679   -1.69397  -2.71842 
 C                    -3.70414  -3.64997  -3.37359 
 H                    -2.91854  -4.26159  -2.91599 
 H                    -4.63203  -4.22004  -3.2585 
 C                    -3.40699  -3.45457  -4.86693 
 H                    -4.07824  -2.70335  -5.29647 
 H                    -2.38045  -3.09051  -4.99805 
 C                    -3.57834  -4.76695  -5.65721 
 H                    -3.00582  -5.56399  -5.18182 
 H                    -3.19542  -4.64228  -6.6796 
 C                    -5.05934  -5.1114   -5.78263 
 O                    -5.49575  -6.40359  -5.70697 
 O                    -5.90268  -4.26355  -5.96406 
 C                    -4.66704  -7.55618  -5.53101 
 H                    -5.16175  -8.34635  -6.10479 
 H                    -3.66589  -7.40754  -5.9462 
 C                    -4.58162  -7.99878  -4.0774 
 H                    -4.19724  -9.02548  -4.05366 
 H                    -5.571    -7.95865  -3.60978 
 O                    -3.67767  -7.1044   -3.40835 
 C                    -3.14261  -7.31672  -2.17199 
 O                    -2.35266  -6.49436  -1.76486 
 C                    -3.55302  -8.53332  -1.34441 
 H                    -3.95167  -9.31575  -1.99833 
 C                    -4.69436  -8.16441  -0.3519 
 H                    -4.83925  -9.04175   0.2937 
 H                    -5.63325  -8.02436  -0.89945 
 C                    -4.44569  -6.9206    0.51541 
 H                    -4.47278  -6.02132  -0.10785 
 H                    -3.44708  -6.94736   0.96592 
 C                    -5.50088  -6.8018    1.63027 
 H                    -6.50994  -6.93611   1.21425 
 H                    -5.36504  -7.57478   2.39219 
 C                    -5.49511  -5.44735   2.29537 
 O                    -5.46404  -4.36767   1.72226 
 O                    -5.55768  -5.51694   3.63597 
 H                    -5.57616  -4.59664   3.96391 
 C                    -2.313    -9.09592  -0.62894 
 H                    -1.5564   -9.42489  -1.34957 
 H                    -1.84926  -8.34218   0.01131 
 H                    -2.59567  -9.95824  -0.01522 
 C                    -12.31322  -6.50153  -0.2696 
 C                    -12.52994  -5.27043  -0.90692 
 C                    -11.48064  -4.36786  -1.11835 
 C                    -10.23847  -4.76131  -0.63773 
 C                    -9.98993  -6.00914  -0.0935 
 C                    -11.03079  -6.91305   0.13691 
 H                    -13.15693  -7.16777  -0.1272 
 H                    -13.53287  -5.03173  -1.25306 
 C                    -11.55379  -3.09229  -1.93641 
 H                    -11.71782  -3.34681  -2.99385 
 H                    -12.41009  -2.47813  -1.63435 
 C                    -10.26719  -2.23854  -1.77936 
 H                    -10.23012  -1.48628  -2.58246 
 C                    -8.96759  -3.088    -1.93048 
 C                    -8.93397  -3.99112  -0.68215 
 C                    -7.97254  -5.20909  -0.68463 
 H                    -7.02149  -4.99716  -0.19176 
 C                    -7.65088  -5.78718  -2.08284 
 O                    -7.31753  -6.95487  -2.19394 
 O                    -7.87233  -2.16338  -1.98724 
 H                    -7.07447  -2.56554  -1.59881 
 O                    -8.64118  -6.22687   0.115 
 O                    -10.71567  -8.11176   0.70847 
 C                    -11.76487  -9.04429   0.90534 
 H                    -12.23252  -9.33426  -0.04534 
 H                    -11.30314  -9.92159   1.36238 
 H                    -12.53715  -8.64913   1.57923 
 C                    -8.74772  -3.1197    0.60448 
 H                    -9.31146  -3.58714   1.41802 
 H                    -7.69492  -3.12337   0.90708 
 C                    -9.19666  -1.66089   0.41869 
 H                    -9.49735  -1.255     1.3934 
 H                    -8.35447  -1.04904   0.06013 
 N                    -10.35692  -1.57275  -0.45984 
 C                    -10.87792  -0.22112  -0.554 
 H                    -11.80996  -0.21465  -1.13088 
 H                    -11.10686   0.15743   0.44928 
 H                    -10.17551   0.48717  -1.03523 
 C                    -8.94599  -3.92548  -3.22427 
 H                    -8.91171  -3.24549  -4.08162 
 H                    -9.84583  -4.53967  -3.32043 
 C                    -7.70495  -4.83295  -3.25349 
 H                    -7.62716  -5.40416  -4.18079 
 H                    -6.81354  -4.19361  -3.20276 
 

 GradGradGradGradGradGradGradGradGradGradGradGradGradGradGradGradGradGrad
 Berny optimization.
 Initialization pass.
 Trust Radius=3.00D-01 FncErr=1.00D-07 GrdErr=1.00D-07
 Number of steps in this run=   2 maximum allowed number of steps=   2.
 GradGradGradGradGradGradGradGradGradGradGradGradGradGradGradGradGradGrad

 Stoichiometry    C33H45NO12
 Framework group  C1[X(C33H45NO12)]
 Deg. of freedom   267
 Full point group                 C1      NOp   1
 Largest Abelian subgroup         C1      NOp   1
 Largest concise Abelian subgroup C1      NOp   1
                         Standard orientation:                         
 ---------------------------------------------------------------------
 Center     Atomic      Atomic             Coordinates (Angstroms)
 Number     Number       Type             X           Y           Z
 ---------------------------------------------------------------------
      1          6           0       -1.965762   -1.768289    2.842857
      2          8           0       -2.313386   -1.467946    3.959958
      3          8           0       -0.960391   -1.099958    2.192960
      4          1           0       -0.705218   -0.322811    2.745658
      5          6           0       -2.575460   -2.850883    1.979854
      6          1           0       -1.785390   -3.538091    1.650023
      7          1           0       -3.276338   -3.407914    2.607926
      8          6           0       -3.283568   -2.248625    0.749637
      9          1           0       -3.984255   -1.468590    1.067795
     10          1           0       -2.531440   -1.742482    0.135368
     11          6           0       -4.019663   -3.292528   -0.101833
     12          1           0       -3.381151   -4.165208   -0.275401
     13          1           0       -4.914886   -3.641203    0.427814
     14          6           0       -4.438273   -2.717826   -1.469577
     15          1           0       -4.981825   -1.783062   -1.328826
     16          1           0       -5.107773   -3.421484   -1.983473
     17          6           0       -3.212416   -2.547822   -2.361836
     18          8           0       -3.088769   -1.476662   -3.200441
     19          8           0       -2.309924   -3.353018   -2.373335
     20          6           0       -4.050485   -0.430957   -3.367160
     21          1           0       -3.979490   -0.151700   -4.423245
     22          1           0       -5.069708   -0.777604   -3.172727
     23          6           0       -3.733678    0.795123   -2.523046
     24          1           0       -4.313658    1.639662   -2.913948
     25          1           0       -2.663472    1.022198   -2.570433
     26          8           0       -4.120585    0.497934   -1.171513
     27          6           0       -4.234143    1.418943   -0.172103
     28          8           0       -4.623536    1.020328    0.902862
     29          6           0       -3.859448    2.880024   -0.413459
     30          1           0       -3.901539    3.107124   -1.483688
     31          6           0       -2.395080    3.154687    0.038232
     32          1           0       -2.245741    4.240680   -0.038114
     33          1           0       -1.694926    2.695328   -0.668688
     34          6           0       -2.036427    2.682615    1.455847
     35          1           0       -2.016429    1.588833    1.489507
     36          1           0       -2.797884    2.994411    2.179633
     37          6           0       -0.666657    3.232594    1.893670
     38          1           0        0.078757    3.070239    1.101648
     39          1           0       -0.708973    4.310459    2.075075
     40          6           0       -0.130339    2.545858    3.125605
     41          8           0       -0.104310    1.338808    3.319191
     42          8           0        0.369070    3.402474    4.032680
     43          1           0        0.711475    2.861206    4.770664
     44          6           0       -4.874355    3.784568    0.306143
     45          1           0       -5.886105    3.632606   -0.085299
     46          1           0       -4.902865    3.573626    1.377492
     47          1           0       -4.606980    4.836592    0.158127
     48          6           0        4.956533    1.713455   -2.128706
     49          6           0        5.221357    0.341553   -2.000330
     50          6           0        4.402809   -0.486031   -1.222217
     51          6           0        3.344833    0.142542   -0.578505
     52          6           0        3.015327    1.472819   -0.770432
     53          6           0        3.832363    2.313007   -1.532059
     54          1           0        5.619056    2.314731   -2.741526
     55          1           0        6.071592   -0.077634   -2.533282
     56          6           0        4.485377   -1.998726   -1.140988
     57          1           0        4.214017   -2.431031   -2.115328
     58          1           0        5.510879   -2.327715   -0.936524
     59          6           0        3.565464   -2.561781   -0.024906
     60          1           0        3.431441   -3.644081   -0.176224
     61          6           0        2.133365   -1.944775   -0.066932
     62          6           0        2.320333   -0.473758    0.352862
     63          6           0        1.161565    0.520300    0.075542
     64          1           0        0.513257    0.665268    0.942148
     65          6           0        0.256337    0.153353   -1.123864
     66          8           0       -0.355992    1.029071   -1.711350
     67          8           0        1.330983   -2.696518    0.854385
     68          1           0        0.644055   -2.125369    1.243117
     69          8           0        1.807960    1.800041   -0.182899
     70          8           0        3.462954    3.621670   -1.649582
     71          6           0        4.269476    4.464539   -2.454741
     72          1           0        4.302902    4.118194   -3.496612
     73          1           0        3.801919    5.450306   -2.417322
     74          1           0        5.294870    4.535202   -2.067100
     75          6           0        2.792904   -0.397957    1.842965
     76          1           0        3.476144    0.451509    1.941696
     77          1           0        1.936863   -0.192033    2.494703
     78          6           0        3.476443   -1.686897    2.328346
     79          1           0        4.177774   -1.435016    3.134505
     80          1           0        2.728753   -2.373982    2.753898
     81          7           0        4.252924   -2.307339    1.261615
     82          6           0        5.008557   -3.457111    1.724475
     83          1           0        5.661468   -3.826879    0.925408
     84          1           0        5.648002   -3.164736    2.565851
     85          1           0        4.368562   -4.297743    2.056698
     86          6           0        1.476941   -2.047725   -1.457706
     87          1           0        1.310138   -3.104664   -1.689372
     88          1           0        2.121042   -1.632058   -2.237805
     89          6           0        0.126406   -1.312541   -1.467597
     90          1           0       -0.394079   -1.408288   -2.422662
     91          1           0       -0.519719   -1.775708   -0.710015
 ---------------------------------------------------------------------
 Rotational constants (GHZ):      0.0864034      0.0551286      0.0503229
 Standard basis: 6-31G (6D, 7F)
 There are   504 symmetry adapted basis functions of A   symmetry.
 Integral buffers will be    262144 words long.
 Raffenetti 2 integral format.
 Two-electron integral symmetry is turned on.
   504 basis functions,  1192 primitive gaussians,   504 cartesian basis functions
   173 alpha electrons      173 beta electrons
       nuclear repulsion energy      6628.2503521399 Hartrees.
 NAtoms=   91 NActive=   91 NUniq=   91 SFac= 7.50D-01 NAtFMM=   80 NAOKFM=T Big=T
 One-electron integrals computed using PRISM.
 NBasis=   504 RedAO= T  NBF=   504
 NBsUse=   504 1.00D-06 NBFU=   504
 Harris functional with IExCor=  402 diagonalized for initial guess.
 ExpMin= 1.61D-01 ExpMax= 5.48D+03 ExpMxC= 8.25D+02 IAcc=1 IRadAn=         1 AccDes= 0.00D+00
 HarFok:  IExCor=  402 AccDes= 0.00D+00 IRadAn=         1 IDoV= 1
 ScaDFX=  1.000000  1.000000  1.000000  1.000000
 FoFCou: FMM=F IPFlag=           0 FMFlag=      100000 FMFlg1=        2001
         NFxFlg=           0 DoJE=T BraDBF=F KetDBF=T FulRan=T
         Omega=  0.000000  0.000000  1.000000  0.000000  0.000000 ICntrl=     500 IOpCl=  0
         NMat0=    1 NMatS0=    1 NMatT0=    0 NMatD0=    1 NMtDS0=    0 NMtDT0=    0
         I1Cent=           4 NGrid=           0.
 Petite list used in FoFCou.
 Initial guess orbital symmetries:
       Occupied  (A) (A) (A) (A) (A) (A) (A) (A) (A) (A) (A) (A)
                 (A) (A) (A) (A) (A) (A) (A) (A) (A) (A) (A) (A)
                 (A) (A) (A) (A) (A) (A) (A) (A) (A) (A) (A) (A)
                 (A) (A) (A) (A) (A) (A) (A) (A) (A) (A) (A) (A)
                 (A) (A) (A) (A) (A) (A) (A) (A) (A) (A) (A) (A)
                 (A) (A) (A) (A) (A) (A) (A) (A) (A) (A) (A) (A)
                 (A) (A) (A) (A) (A) (A) (A) (A) (A) (A) (A) (A)
                 (A) (A) (A) (A) (A) (A) (A) (A) (A) (A) (A) (A)
                 (A) (A) (A) (A) (A) (A) (A) (A) (A) (A) (A) (A)
                 (A) (A) (A) (A) (A) (A) (A) (A) (A) (A) (A) (A)
                 (A) (A) (A) (A) (A) (A) (A) (A) (A) (A) (A) (A)
                 (A) (A) (A) (A) (A) (A) (A) (A) (A) (A) (A) (A)
                 (A) (A) (A) (A) (A) (A) (A) (A) (A) (A) (A) (A)
                 (A) (A) (A) (A) (A) (A) (A) (A) (A) (A) (A) (A)
                 (A) (A) (A) (A) (A)
       Virtual   (A) (A) (A) (A) (A) (A) (A) (A) (A) (A) (A) (A)
                 (A) (A) (A) (A) (A) (A) (A) (A) (A) (A) (A) (A)
                 (A) (A) (A) (A) (A) (A) (A) (A) (A) (A) (A) (A)
                 (A) (A) (A) (A) (A) (A) (A) (A) (A) (A) (A) (A)
                 (A) (A) (A) (A) (A) (A) (A) (A) (A) (A) (A) (A)
                 (A) (A) (A) (A) (A) (A) (A) (A) (A) (A) (A) (A)
                 (A) (A) (A) (A) (A) (A) (A) (A) (A) (A) (A) (A)
                 (A) (A) (A) (A) (A) (A) (A) (A) (A) (A) (A) (A)
                 (A) (A) (A) (A) (A) (A) (A) (A) (A) (A) (A) (A)
                 (A) (A) (A) (A) (A) (A) (A) (A) (A) (A) (A) (A)
                 (A) (A) (A) (A) (A) (A) (A) (A) (A) (A) (A) (A)
                 (A) (A) (A) (A) (A) (A) (A) (A) (A) (A) (A) (A)
                 (A) (A) (A) (A) (A) (A) (A) (A) (A) (A) (A) (A)
                 (A) (A) (A) (A) (A) (A) (A) (A) (A) (A) (A) (A)
                 (A) (A) (A) (A) (A) (A) (A) (A) (A) (A) (A) (A)
                 (A) (A) (A) (A) (A) (A) (A) (A) (A) (A) (A) (A)
                 (A) (A) (A) (A) (A) (A) (A) (A) (A) (A) (A) (A)
                 (A) (A) (A) (A) (A) (A) (A) (A) (A) (A) (A) (A)
                 (A) (A) (A) (A) (A) (A) (A) (A) (A) (A) (A) (A)
                 (A) (A) (A) (A) (A) (A) (A) (A) (A) (A) (A) (A)
                 (A) (A) (A) (A) (A) (A) (A) (A) (A) (A) (A) (A)
                 (A) (A) (A) (A) (A) (A) (A) (A) (A) (A) (A) (A)
                 (A) (A) (A) (A) (A) (A) (A) (A) (A) (A) (A) (A)
                 (A) (A) (A) (A) (A) (A) (A) (A) (A) (A) (A) (A)
                 (A) (A) (A) (A) (A) (A) (A) (A) (A) (A) (A) (A)
                 (A) (A) (A) (A) (A) (A) (A) (A) (A) (A) (A) (A)
                 (A) (A) (A) (A) (A) (A) (A) (A) (A) (A) (A) (A)
                 (A) (A) (A) (A) (A) (A) (A)
 The electronic state of the initial guess is 1-A.
 Requested convergence on RMS density matrix=1.00D-08 within 128 cycles.
 Requested convergence on MAX density matrix=1.00D-06.
 Requested convergence on             energy=1.00D-06.
 No special actions if energy rises.
 Integral accuracy reduced to 1.0D-05 until final iterations.
 Initial convergence to 1.0D-05 achieved.  Increase integral accuracy.
 SCF Done:  E(RB3LYP) =  -2241.36958529     A.U. after   16 cycles
             Convg  =    0.5363D-08             -V/T =  2.0050
 Range of M.O.s used for correlation:     1   504
 NBasis=   504 NAE=   173 NBE=   173 NFC=     0 NFV=     0
 NROrb=    504 NOA=   173 NOB=   173 NVA=   331 NVB=   331
 PrsmSu:  requested number of processors reduced to:   1 ShMem   1 Linda.
 PrsmSu:  requested number of processors reduced to:   1 ShMem   1 Linda.
 Symmetrizing basis deriv contribution to polar:
 IMax=3 JMax=2 DiffMx= 0.00D+00
 G2DrvN: will do    12 centers at a time, making    8 passes doing MaxLOS=1.
 Calling FoFCou, ICntrl=  3107 FMM=T I1Cent=   0 AccDes= 0.00D+00.
 Calling FoFCou, ICntrl=  3107 FMM=T I1Cent=   0 AccDes= 0.00D+00.
 Calling FoFCou, ICntrl=  3107 FMM=T I1Cent=   0 AccDes= 0.00D+00.
 Calling FoFCou, ICntrl=  3107 FMM=T I1Cent=   0 AccDes= 0.00D+00.
 Calling FoFCou, ICntrl=  3107 FMM=T I1Cent=   0 AccDes= 0.00D+00.
 Calling FoFCou, ICntrl=  3107 FMM=T I1Cent=   0 AccDes= 0.00D+00.
 Calling FoFCou, ICntrl=  3107 FMM=T I1Cent=   0 AccDes= 0.00D+00.
 Calling FoFCou, ICntrl=  3107 FMM=T I1Cent=   0 AccDes= 0.00D+00.
 FoFDir/FoFCou used for L=0 through L=1.
 End of G2Drv Frequency-dependent properties file   721 does not exist.
 End of G2Drv Frequency-dependent properties file   722 does not exist.
          IDoAtm=11111111111111111111111111111111111111111111111111
          IDoAtm=11111111111111111111111111111111111111111
          Differentiating once with respect to electric field.
                with respect to dipole field.
          Differentiating once with respect to nuclear coordinates.
          There are   276 degrees of freedom in the 1st order CPHF.  IDoFFX=5.
    276 vectors produced by pass  0 Test12= 5.73D-14 1.00D-09 XBig12= 3.34D+02 6.63D+00.
 AX will form    36 AO Fock derivatives at one time.
    276 vectors produced by pass  1 Test12= 5.73D-14 1.00D-09 XBig12= 8.24D+01 1.38D+00.
    275 vectors produced by pass  2 Test12= 5.73D-14 1.00D-09 XBig12= 2.84D-01 3.73D-02.
    273 vectors produced by pass  3 Test12= 5.73D-14 1.00D-09 XBig12= 5.39D-04 1.61D-03.
    273 vectors produced by pass  4 Test12= 5.73D-14 1.00D-09 XBig12= 5.68D-07 4.33D-05.
    120 vectors produced by pass  5 Test12= 5.73D-14 1.00D-09 XBig12= 3.81D-10 1.14D-06.
      4 vectors produced by pass  6 Test12= 5.73D-14 1.00D-09 XBig12= 2.38D-13 3.14D-08.
      1 vectors produced by pass  7 Test12= 5.73D-14 1.00D-09 XBig12= 2.17D-16 1.08D-09.
 Inverted reduced A of dimension  1498 with in-core refinement.
 Isotropic polarizability for W=    0.000000      367.94 Bohr**3.
 End of Minotr Frequency-dependent properties file   721 does not exist.
 End of Minotr Frequency-dependent properties file   722 does not exist.

 **********************************************************************

            Population analysis using the SCF density.

 **********************************************************************

 Orbital symmetries:
       Occupied  (A) (A) (A) (A) (A) (A) (A) (A) (A) (A) (A) (A)
                 (A) (A) (A) (A) (A) (A) (A) (A) (A) (A) (A) (A)
                 (A) (A) (A) (A) (A) (A) (A) (A) (A) (A) (A) (A)
                 (A) (A) (A) (A) (A) (A) (A) (A) (A) (A) (A) (A)
                 (A) (A) (A) (A) (A) (A) (A) (A) (A) (A) (A) (A)
                 (A) (A) (A) (A) (A) (A) (A) (A) (A) (A) (A) (A)
                 (A) (A) (A) (A) (A) (A) (A) (A) (A) (A) (A) (A)
                 (A) (A) (A) (A) (A) (A) (A) (A) (A) (A) (A) (A)
                 (A) (A) (A) (A) (A) (A) (A) (A) (A) (A) (A) (A)
                 (A) (A) (A) (A) (A) (A) (A) (A) (A) (A) (A) (A)
                 (A) (A) (A) (A) (A) (A) (A) (A) (A) (A) (A) (A)
                 (A) (A) (A) (A) (A) (A) (A) (A) (A) (A) (A) (A)
                 (A) (A) (A) (A) (A) (A) (A) (A) (A) (A) (A) (A)
                 (A) (A) (A) (A) (A) (A) (A) (A) (A) (A) (A) (A)
                 (A) (A) (A) (A) (A)
       Virtual   (A) (A) (A) (A) (A) (A) (A) (A) (A) (A) (A) (A)
                 (A) (A) (A) (A) (A) (A) (A) (A) (A) (A) (A) (A)
                 (A) (A) (A) (A) (A) (A) (A) (A) (A) (A) (A) (A)
                 (A) (A) (A) (A) (A) (A) (A) (A) (A) (A) (A) (A)
                 (A) (A) (A) (A) (A) (A) (A) (A) (A) (A) (A) (A)
                 (A) (A) (A) (A) (A) (A) (A) (A) (A) (A) (A) (A)
                 (A) (A) (A) (A) (A) (A) (A) (A) (A) (A) (A) (A)
                 (A) (A) (A) (A) (A) (A) (A) (A) (A) (A) (A) (A)
                 (A) (A) (A) (A) (A) (A) (A) (A) (A) (A) (A) (A)
                 (A) (A) (A) (A) (A) (A) (A) (A) (A) (A) (A) (A)
                 (A) (A) (A) (A) (A) (A) (A) (A) (A) (A) (A) (A)
                 (A) (A) (A) (A) (A) (A) (A) (A) (A) (A) (A) (A)
                 (A) (A) (A) (A) (A) (A) (A) (A) (A) (A) (A) (A)
                 (A) (A) (A) (A) (A) (A) (A) (A) (A) (A) (A) (A)
                 (A) (A) (A) (A) (A) (A) (A) (A) (A) (A) (A) (A)
                 (A) (A) (A) (A) (A) (A) (A) (A) (A) (A) (A) (A)
                 (A) (A) (A) (A) (A) (A) (A) (A) (A) (A) (A) (A)
                 (A) (A) (A) (A) (A) (A) (A) (A) (A) (A) (A) (A)
                 (A) (A) (A) (A) (A) (A) (A) (A) (A) (A) (A) (A)
                 (A) (A) (A) (A) (A) (A) (A) (A) (A) (A) (A) (A)
                 (A) (A) (A) (A) (A) (A) (A) (A) (A) (A) (A) (A)
                 (A) (A) (A) (A) (A) (A) (A) (A) (A) (A) (A) (A)
                 (A) (A) (A) (A) (A) (A) (A) (A) (A) (A) (A) (A)
                 (A) (A) (A) (A) (A) (A) (A) (A) (A) (A) (A) (A)
                 (A) (A) (A) (A) (A) (A) (A) (A) (A) (A) (A) (A)
                 (A) (A) (A) (A) (A) (A) (A) (A) (A) (A) (A) (A)
                 (A) (A) (A) (A) (A) (A) (A) (A) (A) (A) (A) (A)
                 (A) (A) (A) (A) (A) (A) (A)
 The electronic state is 1-A.
 Alpha  occ. eigenvalues --  -19.21945 -19.20032 -19.19227 -19.18599 -19.17547
 Alpha  occ. eigenvalues --  -19.17515 -19.17256 -19.15133 -19.14472 -19.13785
 Alpha  occ. eigenvalues --  -19.13549 -19.12973 -14.30815 -10.35603 -10.33083
 Alpha  occ. eigenvalues --  -10.32477 -10.32031 -10.28404 -10.26725 -10.26390
 Alpha  occ. eigenvalues --  -10.24957 -10.24746 -10.24424 -10.23708 -10.23560
 Alpha  occ. eigenvalues --  -10.21784 -10.20916 -10.20857 -10.20546 -10.19789
 Alpha  occ. eigenvalues --  -10.19269 -10.19230 -10.19124 -10.18962 -10.18832
 Alpha  occ. eigenvalues --  -10.18803 -10.18681 -10.18324 -10.18271 -10.18187
 Alpha  occ. eigenvalues --  -10.18135 -10.18059 -10.17890 -10.17798 -10.17680
 Alpha  occ. eigenvalues --  -10.17583  -1.15736  -1.12625  -1.11657  -1.11577
 Alpha  occ. eigenvalues --   -1.08910  -1.07349  -1.06228  -1.06068  -1.04779
 Alpha  occ. eigenvalues --   -1.03666  -1.02778  -1.02417  -0.92004  -0.86575
 Alpha  occ. eigenvalues --   -0.83477  -0.83457  -0.81376  -0.80473  -0.79715
 Alpha  occ. eigenvalues --   -0.79053  -0.78437  -0.76860  -0.76099  -0.73869
 Alpha  occ. eigenvalues --   -0.73130  -0.72519  -0.71673  -0.70040  -0.68479
 Alpha  occ. eigenvalues --   -0.68340  -0.67098  -0.66372  -0.64601  -0.63765
 Alpha  occ. eigenvalues --   -0.61896  -0.61529  -0.60921  -0.60413  -0.59849
 Alpha  occ. eigenvalues --   -0.59515  -0.58861  -0.58408  -0.57068  -0.54949
 Alpha  occ. eigenvalues --   -0.53366  -0.53075  -0.52434  -0.52196  -0.51619
 Alpha  occ. eigenvalues --   -0.51180  -0.50408  -0.50129  -0.49699  -0.49033
 Alpha  occ. eigenvalues --   -0.48944  -0.48724  -0.48490  -0.48183  -0.48034
 Alpha  occ. eigenvalues --   -0.47634  -0.47213  -0.47063  -0.46618  -0.46526
 Alpha  occ. eigenvalues --   -0.46246  -0.45385  -0.45323  -0.44960  -0.44578
 Alpha  occ. eigenvalues --   -0.44420  -0.44176  -0.43709  -0.43556  -0.43295
 Alpha  occ. eigenvalues --   -0.42752  -0.42060  -0.41974  -0.41767  -0.41543
 Alpha  occ. eigenvalues --   -0.41079  -0.40936  -0.40508  -0.39960  -0.39647
 Alpha  occ. eigenvalues --   -0.39137  -0.39126  -0.39015  -0.38957  -0.38729
 Alpha  occ. eigenvalues --   -0.38043  -0.37788  -0.37427  -0.37262  -0.37032
 Alpha  occ. eigenvalues --   -0.36506  -0.36026  -0.35565  -0.35423  -0.35072
 Alpha  occ. eigenvalues --   -0.34962  -0.34804  -0.34563  -0.34388  -0.34148
 Alpha  occ. eigenvalues --   -0.34033  -0.33811  -0.33451  -0.33249  -0.33010
 Alpha  occ. eigenvalues --   -0.32530  -0.32431  -0.32113  -0.31551  -0.31416
 Alpha  occ. eigenvalues --   -0.30735  -0.30528  -0.30301  -0.29880  -0.29104
 Alpha  occ. eigenvalues --   -0.27435  -0.27113  -0.26616  -0.26266  -0.25028
 Alpha  occ. eigenvalues --   -0.22616  -0.20193  -0.18750
 Alpha virt. eigenvalues --   -0.03589  -0.02519  -0.01062  -0.00142   0.00638
 Alpha virt. eigenvalues --    0.00751   0.01730   0.05397   0.06113   0.06863
 Alpha virt. eigenvalues --    0.08439   0.08827   0.09332   0.09560   0.09924
 Alpha virt. eigenvalues --    0.10104   0.10262   0.10713   0.11091   0.11565
 Alpha virt. eigenvalues --    0.11878   0.12448   0.12537   0.12905   0.13285
 Alpha virt. eigenvalues --    0.13588   0.13642   0.14060   0.14529   0.14870
 Alpha virt. eigenvalues --    0.14909   0.15213   0.15273   0.15472   0.15748
 Alpha virt. eigenvalues --    0.16055   0.16195   0.16563   0.16724   0.16999
 Alpha virt. eigenvalues --    0.17036   0.17376   0.17515   0.17816   0.17946
 Alpha virt. eigenvalues --    0.18341   0.18527   0.18784   0.18848   0.19513
 Alpha virt. eigenvalues --    0.19587   0.19926   0.20213   0.20423   0.20456
 Alpha virt. eigenvalues --    0.20736   0.20978   0.21309   0.21617   0.22138
 Alpha virt. eigenvalues --    0.22607   0.22879   0.23119   0.23378   0.23708
 Alpha virt. eigenvalues --    0.23915   0.24241   0.24467   0.24696   0.25160
 Alpha virt. eigenvalues --    0.25445   0.25538   0.25901   0.26285   0.26708
 Alpha virt. eigenvalues --    0.26910   0.27091   0.27761   0.27874   0.28674
 Alpha virt. eigenvalues --    0.29355   0.30194   0.30836   0.31925   0.32364
 Alpha virt. eigenvalues --    0.33165   0.33773   0.34575   0.35030   0.35509
 Alpha virt. eigenvalues --    0.35800   0.36256   0.36631   0.37020   0.37225
 Alpha virt. eigenvalues --    0.37916   0.38945   0.39575   0.40444   0.42236
 Alpha virt. eigenvalues --    0.47890   0.49919   0.50042   0.50836   0.51060
 Alpha virt. eigenvalues --    0.51882   0.52530   0.52840   0.52956   0.53426
 Alpha virt. eigenvalues --    0.53687   0.54333   0.54706   0.55242   0.55744
 Alpha virt. eigenvalues --    0.55953   0.56090   0.56986   0.57217   0.57566
 Alpha virt. eigenvalues --    0.58120   0.58275   0.58611   0.58703   0.59227
 Alpha virt. eigenvalues --    0.59567   0.60005   0.60089   0.60493   0.61109
 Alpha virt. eigenvalues --    0.61269   0.61343   0.61691   0.61800   0.62090
 Alpha virt. eigenvalues --    0.62299   0.63313   0.63474   0.63716   0.64016
 Alpha virt. eigenvalues --    0.64302   0.64642   0.64864   0.65251   0.65900
 Alpha virt. eigenvalues --    0.65909   0.66088   0.66915   0.67025   0.67311
 Alpha virt. eigenvalues --    0.67721   0.68072   0.68486   0.68770   0.69397
 Alpha virt. eigenvalues --    0.70247   0.70496   0.70824   0.70962   0.71548
 Alpha virt. eigenvalues --    0.71961   0.72380   0.72764   0.73268   0.73581
 Alpha virt. eigenvalues --    0.73877   0.74478   0.74890   0.75155   0.76793
 Alpha virt. eigenvalues --    0.77192   0.77527   0.77932   0.78504   0.78667
 Alpha virt. eigenvalues --    0.79505   0.80520   0.80911   0.81489   0.81729
 Alpha virt. eigenvalues --    0.82029   0.82705   0.83194   0.83621   0.83791
 Alpha virt. eigenvalues --    0.84415   0.85328   0.85424   0.85794   0.85962
 Alpha virt. eigenvalues --    0.86452   0.86801   0.87012   0.87482   0.87884
 Alpha virt. eigenvalues --    0.88325   0.88785   0.89823   0.90113   0.90176
 Alpha virt. eigenvalues --    0.90427   0.90640   0.91286   0.91351   0.91694
 Alpha virt. eigenvalues --    0.91912   0.92186   0.92431   0.93186   0.93353
 Alpha virt. eigenvalues --    0.93993   0.94278   0.94583   0.95126   0.95197
 Alpha virt. eigenvalues --    0.95733   0.95814   0.96263   0.96529   0.96955
 Alpha virt. eigenvalues --    0.97594   0.97738   0.98040   0.98278   0.98770
 Alpha virt. eigenvalues --    0.99025   0.99499   0.99637   0.99865   1.00117
 Alpha virt. eigenvalues --    1.00553   1.01099   1.01887   1.02175   1.02520
 Alpha virt. eigenvalues --    1.02977   1.03529   1.04141   1.04402   1.04922
 Alpha virt. eigenvalues --    1.05364   1.06062   1.06452   1.06644   1.07031
 Alpha virt. eigenvalues --    1.07817   1.08063   1.08707   1.09114   1.09682
 Alpha virt. eigenvalues --    1.11267   1.11967   1.12676   1.13513   1.14503
 Alpha virt. eigenvalues --    1.15157   1.15989   1.16334   1.16471   1.17007
 Alpha virt. eigenvalues --    1.17731   1.19164   1.20086   1.20551   1.21547
 Alpha virt. eigenvalues --    1.21650   1.22688   1.23202   1.23321   1.24384
 Alpha virt. eigenvalues --    1.25857   1.26375   1.27405   1.27545   1.28318
 Alpha virt. eigenvalues --    1.28651   1.29216   1.30617   1.32058   1.32884
 Alpha virt. eigenvalues --    1.33680   1.34711   1.35802   1.36339   1.36474
 Alpha virt. eigenvalues --    1.37108   1.38429   1.39121   1.39692   1.41184
 Alpha virt. eigenvalues --    1.41907   1.43104   1.45260   1.46901   1.47620
 Alpha virt. eigenvalues --    1.50049   1.50270   1.52542   1.54001   1.54145
 Alpha virt. eigenvalues --    1.55996   1.57164   1.59230   1.60586   1.61896
 Alpha virt. eigenvalues --    1.62174   1.64567   1.69216   1.69991   1.72766
 Alpha virt. eigenvalues --    1.74221   1.76139   1.80853   1.82582   1.83352
 Alpha virt. eigenvalues --    1.85116   1.88134   1.89906   1.92210   1.92798
 Alpha virt. eigenvalues --    1.95139   1.95291   1.98021   1.98620   2.03447
 Alpha virt. eigenvalues --    2.04345   2.09606   2.13046   2.16699   2.30290
 Alpha virt. eigenvalues --    2.34594
          Condensed to atoms (all electrons):
 Mulliken atomic charges:
              1
     1  C    0.467679
     2  O   -0.384732
     3  O   -0.624497
     4  H    0.439175
     5  C   -0.299049
     6  H    0.170508
     7  H    0.160203
     8  C   -0.268820
     9  H    0.183159
    10  H    0.151759
    11  C   -0.246546
    12  H    0.162028
    13  H    0.130634
    14  C   -0.341549
    15  H    0.181131
    16  H    0.166443
    17  C    0.538592
    18  O   -0.500987
    19  O   -0.409337
    20  C   -0.038961
    21  H    0.174903
    22  H    0.160663
    23  C   -0.046084
    24  H    0.147149
    25  H    0.221575
    26  O   -0.519750
    27  C    0.557324
    28  O   -0.412630
    29  C   -0.186494
    30  H    0.137824
    31  C   -0.277958
    32  H    0.136886
    33  H    0.192342
    34  C   -0.254263
    35  H    0.159527
    36  H    0.154231
    37  C   -0.336020
    38  H    0.234578
    39  H    0.169959
    40  C    0.513092
    41  O   -0.458558
    42  O   -0.516512
    43  H    0.386921
    44  C   -0.401601
    45  H    0.139852
    46  H    0.172933
    47  H    0.135164
    48  C   -0.138793
    49  C   -0.187570
    50  C    0.156970
    51  C   -0.003546
    52  C    0.260038
    53  C    0.280067
    54  H    0.125381
    55  H    0.118563
    56  C   -0.294510
    57  H    0.137472
    58  H    0.145103
    59  C    0.051023
    60  H    0.130129
    61  C    0.181609
    62  C   -0.068880
    63  C   -0.046142
    64  H    0.183734
    65  C    0.397953
    66  O   -0.409922
    67  O   -0.636315
    68  H    0.393480
    69  O   -0.525278
    70  O   -0.540283
    71  C   -0.167421
    72  H    0.145676
    73  H    0.165913
    74  H    0.145119
    75  C   -0.257501
    76  H    0.148833
    77  H    0.136647
    78  C   -0.063562
    79  H    0.123868
    80  H    0.129546
    81  N   -0.471340
    82  C   -0.247744
    83  H    0.135599
    84  H    0.137624
    85  H    0.121803
    86  C   -0.242440
    87  H    0.162952
    88  H    0.143160
    89  C   -0.359723
    90  H    0.195583
    91  H    0.185238
 Sum of Mulliken atomic charges =   0.00000
 Mulliken charges with hydrogens summed into heavy atoms:
              1
     1  C    0.467679
     2  O   -0.384732
     3  O   -0.185322
     5  C    0.031662
     8  C    0.066099
    11  C    0.046116
    14  C    0.006025
    17  C    0.538592
    18  O   -0.500987
    19  O   -0.409337
    20  C    0.296606
    23  C    0.322641
    26  O   -0.519750
    27  C    0.557324
    28  O   -0.412630
    29  C   -0.048670
    31  C    0.051270
    34  C    0.059495
    37  C    0.068517
    40  C    0.513092
    41  O   -0.458558
    42  O   -0.129592
    44  C    0.046349
    48  C   -0.013412
    49  C   -0.069007
    50  C    0.156970
    51  C   -0.003546
    52  C    0.260038
    53  C    0.280067
    56  C   -0.011935
    59  C    0.181152
    61  C    0.181609
    62  C   -0.068880
    63  C    0.137592
    65  C    0.397953
    66  O   -0.409922
    67  O   -0.242835
    69  O   -0.525278
    70  O   -0.540283
    71  C    0.289286
    75  C    0.027979
    78  C    0.189852
    81  N   -0.471340
    82  C    0.147281
    86  C    0.063672
    89  C    0.021098
 Sum of Mulliken charges with hydrogens summed into heavy atoms =   0.00000
 APT atomic charges:
              1
     1  C    1.169391
     2  O   -0.710259
     3  O   -0.951238
     4  H    0.465706
     5  C   -0.048906
     6  H    0.024714
     7  H   -0.006827
     8  C    0.093999
     9  H    0.019307
    10  H   -0.029263
    11  C    0.134361
    12  H    0.005658
    13  H   -0.042949
    14  C   -0.069919
    15  H    0.033440
    16  H   -0.014040
    17  C    1.085239
    18  O   -0.831743
    19  O   -0.730990
    20  C    0.496378
    21  H   -0.020802
    22  H   -0.017329
    23  C    0.391347
    24  H   -0.043516
    25  H    0.055578
    26  O   -0.849490
    27  C    1.053614
    28  O   -0.694792
    29  C   -0.032627
    30  H   -0.038375
    31  C    0.106534
    32  H   -0.037626
    33  H    0.033035
    34  C    0.094191
    35  H    0.000896
    36  H   -0.013710
    37  C   -0.062425
    38  H    0.076131
    39  H    0.006433
    40  C    1.122116
    41  O   -0.855042
    42  O   -0.715426
    43  H    0.299012
    44  C    0.047502
    45  H   -0.016333
    46  H    0.034323
    47  H   -0.010767
    48  C   -0.109737
    49  C   -0.039552
    50  C    0.022464
    51  C   -0.056072
    52  C    0.338195
    53  C    0.504141
    54  H    0.031350
    55  H    0.011321
    56  C    0.098973
    57  H   -0.058558
    58  H   -0.030154
    59  C    0.301692
    60  H   -0.069904
    61  C    0.423576
    62  C   -0.000058
    63  C    0.294076
    64  H    0.027765
    65  C    0.648650
    66  O   -0.688860
    67  O   -0.657711
    68  H    0.332671
    69  O   -0.746765
    70  O   -0.870868
    71  C    0.562895
    72  H   -0.046058
    73  H    0.000386
    74  H   -0.048345
    75  C    0.044631
    76  H   -0.017156
    77  H   -0.025610
    78  C    0.330867
    79  H   -0.062952
    80  H   -0.071105
    81  N   -0.640607
    82  C    0.389336
    83  H   -0.014561
    84  H   -0.032009
    85  H   -0.100256
    86  C    0.055039
    87  H   -0.007638
    88  H   -0.013099
    89  C   -0.103185
    90  H    0.035958
    91  H    0.052315
 Sum of APT charges=  -0.00001
 APT Atomic charges with hydrogens summed into heavy atoms:
              1
     1  C    1.169391
     2  O   -0.710259
     3  O   -0.485532
     4  H    0.000000
     5  C   -0.031018
     6  H    0.000000
     7  H    0.000000
     8  C    0.084043
     9  H    0.000000
    10  H    0.000000
    11  C    0.097069
    12  H    0.000000
    13  H    0.000000
    14  C   -0.050519
    15  H    0.000000
    16  H    0.000000
    17  C    1.085239
    18  O   -0.831743
    19  O   -0.730990
    20  C    0.458247
    21  H    0.000000
    22  H    0.000000
    23  C    0.403409
    24  H    0.000000
    25  H    0.000000
    26  O   -0.849490
    27  C    1.053614
    28  O   -0.694792
    29  C   -0.071003
    30  H    0.000000
    31  C    0.101943
    32  H    0.000000
    33  H    0.000000
    34  C    0.081377
    35  H    0.000000
    36  H    0.000000
    37  C    0.020138
    38  H    0.000000
    39  H    0.000000
    40  C    1.122116
    41  O   -0.855042
    42  O   -0.416415
    43  H    0.000000
    44  C    0.054725
    45  H    0.000000
    46  H    0.000000
    47  H    0.000000
    48  C   -0.078387
    49  C   -0.028231
    50  C    0.022464
    51  C   -0.056072
    52  C    0.338195
    53  C    0.504141
    54  H    0.000000
    55  H    0.000000
    56  C    0.010262
    57  H    0.000000
    58  H    0.000000
    59  C    0.231788
    60  H    0.000000
    61  C    0.423576
    62  C   -0.000058
    63  C    0.321841
    64  H    0.000000
    65  C    0.648650
    66  O   -0.688860
    67  O   -0.325039
    68  H    0.000000
    69  O   -0.746765
    70  O   -0.870868
    71  C    0.468878
    72  H    0.000000
    73  H    0.000000
    74  H    0.000000
    75  C    0.001865
    76  H    0.000000
    77  H    0.000000
    78  C    0.196810
    79  H    0.000000
    80  H    0.000000
    81  N   -0.640607
    82  C    0.242509
    83  H    0.000000
    84  H    0.000000
    85  H    0.000000
    86  C    0.034302
    87  H    0.000000
    88  H    0.000000
    89  C   -0.014911
    90  H    0.000000
    91  H    0.000000
 Sum of APT charges=  -0.00001
 Electronic spatial extent (au):  <R**2>=          25104.3145
 Charge=              0.0000 electrons
 Dipole moment (field-independent basis, Debye):
    X=             -0.2084    Y=              4.6005    Z=             -3.5818  Tot=              5.8341
 Quadrupole moment (field-independent basis, Debye-Ang):
   XX=           -244.9082   YY=           -264.6268   ZZ=           -268.4399
   XY=             -2.5272   XZ=             19.2988   YZ=             -4.2955
 Traceless Quadrupole moment (field-independent basis, Debye-Ang):
   XX=             14.4168   YY=             -5.3019   ZZ=             -9.1149
   XY=             -2.5272   XZ=             19.2988   YZ=             -4.2955
 Octapole moment (field-independent basis, Debye-Ang**2):
  XXX=            -51.8219  YYY=             98.3442  ZZZ=             -8.6894  XYY=             -8.9635
  XXY=             24.1948  XXZ=           -174.7916  XZZ=             42.2408  YZZ=             92.2843
  YYZ=             -1.3252  XYZ=            -15.5999
 Hexadecapole moment (field-independent basis, Debye-Ang**3):
 XXXX=         -17067.1192 YYYY=          -8856.0381 ZZZZ=          -6169.8805 XXXY=            289.6186
 XXXZ=            340.3632 YYYX=            176.0700 YYYZ=           -275.6035 ZZZX=            463.8293
 ZZZY=            175.5134 XXYY=          -3852.5357 XXZZ=          -3673.3876 YYZZ=          -2502.6204
 XXYZ=           -165.7470 YYXZ=           -188.7980 ZZXY=             54.4141
 N-N= 6.628250352140D+03 E-N=-1.849200985024D+04  KE= 2.230123082907D+03
  Exact polarizability: 374.007  -7.181 391.102 -14.611 -19.763 338.713
 Approx polarizability: 496.750 -28.151 576.916 -52.909 -27.428 500.757
 Calling FoFJK, ICntrl=    100127 FMM=F ISym2X=0 I1Cent= 0 IOpClX= 0 NMat=1 NMatS=1 NMatT=0.
 Full mass-weighted force constant matrix:
 Low frequencies --- -122.8342 -117.3213 -100.1287  -97.3519  -90.4608  -76.0423
 Low frequencies ---  -72.5852  -53.4697  -40.7995
 ******   11 imaginary frequencies (negative Signs) ****** 
 Diagonal vibrational polarizability:
      492.0443850     323.5761272     224.0041855
 Harmonic frequencies (cm**-1), IR intensities (KM/Mole), Raman scattering
 activities (A**4/AMU), depolarization ratios for plane and unpolarized
 incident light, reduced masses (AMU), force constants (mDyne/A),
 and normal coordinates:
                     1                      2                      3
                     A                      A                      A
 Frequencies --  -122.4529              -117.0102               -99.3898
 Red. masses --    11.4875                 7.6266                11.2823
 Frc consts  --     0.1015                 0.0615                 0.0657
 IR Inten    --     3.2870                 6.0159                 0.2484
  Atom  AN      X      Y      Z        X      Y      Z        X      Y      Z
     1   6    -0.01   0.04  -0.02    -0.02  -0.01  -0.01    -0.01   0.01  -0.01
     2   8    -0.41   0.42  -0.24    -0.24   0.10  -0.10    -0.03   0.00  -0.02
     3   8     0.28  -0.23   0.15     0.08  -0.05   0.11     0.00   0.01   0.00
     4   1     0.22  -0.16   0.08    -0.05   0.01   0.09    -0.03   0.02   0.00
     5   6     0.08  -0.03   0.01     0.08  -0.04  -0.04     0.01   0.00  -0.02
     6   1     0.10   0.01   0.00     0.13   0.03  -0.08     0.01   0.00   0.00
     7   1     0.08  -0.05   0.00     0.12  -0.11  -0.06     0.00   0.01  -0.03
     8   6     0.04  -0.02   0.02     0.03  -0.02   0.00     0.03   0.00  -0.04
     9   1     0.04  -0.03   0.05     0.01  -0.05   0.04     0.05   0.02  -0.05
    10   1     0.03  -0.01   0.01    -0.01   0.02  -0.01     0.05  -0.04  -0.04
    11   6     0.03  -0.01   0.02     0.03  -0.02  -0.01     0.00   0.00  -0.02
    12   1     0.03  -0.01   0.00     0.03  -0.01  -0.02    -0.02  -0.01  -0.02
    13   1     0.04  -0.01   0.03     0.03  -0.03  -0.01     0.00   0.02  -0.01
    14   6     0.01   0.01   0.03     0.01  -0.01   0.00    -0.01   0.00  -0.02
    15   1     0.02   0.01   0.05     0.02  -0.01   0.01     0.01   0.01  -0.02
    16   1     0.00   0.02   0.04     0.01   0.00   0.00    -0.02   0.00   0.00
    17   6     0.00   0.00   0.01     0.01   0.00  -0.01    -0.01  -0.03  -0.03
    18   8    -0.01   0.00   0.01     0.00   0.00  -0.01     0.13   0.08   0.14
    19   8    -0.01  -0.01  -0.02     0.01   0.00  -0.02    -0.10  -0.14  -0.15
    20   6    -0.01   0.00   0.02     0.00   0.00   0.00     0.05  -0.02  -0.04
    21   1    -0.02   0.00   0.02    -0.01   0.00   0.00     0.16  -0.05  -0.04
    22   1    -0.01   0.00   0.03     0.00   0.00   0.01     0.05  -0.11  -0.16
    23   6    -0.01   0.00   0.01     0.00   0.00   0.00    -0.19   0.03  -0.04
    24   1    -0.02   0.00   0.02    -0.01   0.00   0.02    -0.15  -0.01  -0.18
    25   1    -0.01   0.00   0.00     0.00   0.01  -0.02    -0.19   0.08   0.16
    26   8     0.01   0.00   0.01     0.03  -0.01   0.01    -0.46   0.06  -0.11
    27   6     0.01   0.00   0.02    -0.01  -0.01   0.00     0.07  -0.03   0.02
    28   8     0.01   0.00   0.02    -0.04  -0.01  -0.01     0.50  -0.08   0.16
    29   6     0.00   0.00   0.02    -0.01  -0.01   0.01     0.03  -0.02  -0.01
    30   1     0.00   0.00   0.02    -0.01   0.00   0.01     0.01  -0.03  -0.01
    31   6     0.01   0.00   0.01    -0.02  -0.01   0.01     0.01   0.05   0.00
    32   1     0.01   0.00   0.02    -0.02  -0.01   0.02    -0.04   0.06   0.01
    33   1     0.00   0.00   0.00    -0.01  -0.01   0.01     0.03   0.09   0.00
    34   6     0.02  -0.01   0.01    -0.03  -0.02   0.01     0.03   0.05   0.00
    35   1     0.02  -0.01   0.00    -0.01  -0.02   0.01     0.02   0.05   0.00
    36   1     0.03  -0.01   0.01    -0.04  -0.04   0.01     0.03   0.04   0.01
    37   6     0.03  -0.01   0.00    -0.05   0.00   0.03     0.03   0.04  -0.01
    38   1     0.02  -0.03  -0.01    -0.04   0.05   0.03     0.03   0.03  -0.01
    39   1     0.03  -0.01  -0.01    -0.06   0.00   0.06     0.05   0.04   0.00
    40   6     0.01  -0.02   0.00     0.01   0.00   0.01     0.01   0.02  -0.01
    41   8     0.19  -0.03  -0.09    -0.25   0.01   0.14    -0.04   0.02   0.00
    42   8    -0.26   0.00   0.14     0.44  -0.02  -0.22     0.05   0.01  -0.01
    43   1    -0.33   0.00   0.18     0.60  -0.02  -0.29     0.03  -0.01  -0.01
    44   6     0.01   0.00   0.02    -0.02  -0.01   0.00    -0.02  -0.05  -0.02
    45   1     0.01   0.00   0.03    -0.01  -0.01   0.00    -0.01  -0.08  -0.03
    46   1     0.01   0.00   0.02    -0.02  -0.01   0.00    -0.01  -0.05  -0.02
    47   1     0.01   0.00   0.03    -0.01  -0.01   0.01    -0.05  -0.04  -0.02
    48   6    -0.01   0.00  -0.01    -0.01   0.01   0.01     0.01   0.00   0.01
    49   6     0.00   0.00  -0.01    -0.01   0.01   0.00     0.01   0.00   0.02
    50   6     0.00   0.00  -0.02    -0.01   0.01   0.00     0.01   0.00   0.02
    51   6     0.00   0.00  -0.01    -0.01   0.01   0.01     0.00   0.00   0.01
    52   6     0.00   0.00  -0.01    -0.01   0.01   0.01     0.00   0.00  -0.01
    53   6    -0.01   0.00  -0.01    -0.01   0.01   0.01     0.00   0.00  -0.01
    54   1    -0.01   0.01  -0.01    -0.01   0.01   0.01     0.01   0.00   0.01
    55   1     0.00   0.01  -0.02    -0.01   0.01   0.00     0.02   0.00   0.03
    56   6     0.00   0.00  -0.02     0.00   0.01   0.00     0.01   0.00   0.02
    57   1     0.00   0.00  -0.02    -0.01   0.01   0.00     0.02   0.00   0.02
    58   1     0.01   0.00  -0.02     0.00   0.01   0.00     0.01   0.00   0.03
    59   6     0.01   0.00  -0.02     0.00   0.01   0.00     0.00   0.00   0.02
    60   1     0.01   0.00  -0.02     0.00   0.01   0.00     0.01   0.00   0.02
    61   6     0.00  -0.01  -0.01     0.00   0.00   0.00     0.00   0.00   0.01
    62   6     0.00  -0.01  -0.01    -0.01   0.00   0.00     0.00   0.00   0.00
    63   6     0.00  -0.01   0.00    -0.01   0.00   0.01     0.00   0.00   0.00
    64   1     0.01  -0.01   0.01    -0.01  -0.01   0.00     0.00   0.01   0.00
    65   6     0.00  -0.01   0.00     0.00   0.00   0.00    -0.02  -0.01   0.01
    66   8    -0.01  -0.01   0.01     0.01   0.01  -0.01    -0.10  -0.03   0.08
    67   8     0.01  -0.02  -0.02    -0.01   0.00   0.00    -0.01   0.01   0.00
    68   1     0.08  -0.02   0.10     0.05   0.02   0.08     0.01   0.02   0.02
    69   8     0.00  -0.01   0.00    -0.01   0.00   0.02    -0.01   0.00  -0.02
    70   8    -0.01   0.00   0.00    -0.01   0.01   0.01    -0.01  -0.01  -0.02
    71   6    -0.01   0.00   0.00    -0.01   0.01   0.01     0.04   0.01   0.04
    72   1    -0.01   0.01   0.00    -0.02   0.01   0.01     0.08   0.04   0.03
    73   1    -0.01   0.00   0.00    -0.01   0.01   0.01     0.04   0.01   0.04
    74   1    -0.01   0.00   0.00    -0.01   0.01   0.01     0.02  -0.01   0.09
    75   6     0.02   0.00  -0.01    -0.01   0.00   0.01    -0.01   0.01   0.01
    76   1     0.03  -0.01  -0.02    -0.02   0.00   0.01    -0.01   0.01   0.01
    77   1     0.03   0.01   0.00    -0.01  -0.01   0.01    -0.01   0.01   0.00
    78   6     0.01  -0.01  -0.02     0.00   0.00   0.00    -0.01   0.01   0.01
    79   1     0.01  -0.01  -0.01     0.00   0.00   0.00    -0.02   0.01   0.02
    80   1     0.01  -0.01  -0.02     0.00   0.00   0.00    -0.02   0.01   0.01
    81   7     0.01  -0.01  -0.02     0.00   0.01   0.00    -0.01   0.01   0.02
    82   6     0.01  -0.01  -0.02     0.01   0.01  -0.01    -0.01   0.01   0.03
    83   1     0.00  -0.01  -0.02     0.01   0.01  -0.01     0.00   0.01   0.04
    84   1     0.01  -0.01  -0.02     0.01   0.01  -0.01    -0.01   0.01   0.04
    85   1     0.00  -0.01  -0.02     0.01   0.01  -0.01    -0.01   0.01   0.03
    86   6     0.00   0.00  -0.01    -0.01   0.00   0.00     0.02   0.00   0.00
    87   1     0.00   0.00  -0.01    -0.01   0.00   0.00     0.03   0.00  -0.01
    88   1     0.00   0.00  -0.01    -0.01   0.00   0.00     0.03   0.01   0.01
    89   6     0.00  -0.01   0.01    -0.01   0.00   0.01     0.01  -0.01  -0.02
    90   1    -0.01  -0.01   0.01    -0.01   0.00   0.01     0.02   0.00  -0.02
    91   1     0.02  -0.01   0.02     0.00   0.00   0.02     0.01  -0.03  -0.03
                     4                      5                      6
                     A                      A                      A
 Frequencies --   -96.6427               -90.0780               -75.4540
 Red. masses --    10.3193                 2.9380                 5.8447
 Frc consts  --     0.0568                 0.0140                 0.0196
 IR Inten    --     4.9093                 8.3766                 2.4602
  Atom  AN      X      Y      Z        X      Y      Z        X      Y      Z
     1   6    -0.02   0.00  -0.01    -0.01  -0.01   0.00    -0.02   0.03  -0.01
     2   8    -0.02   0.02  -0.01    -0.01  -0.01  -0.01     0.06   0.12  -0.01
     3   8    -0.01  -0.02  -0.02    -0.01   0.00   0.00    -0.01  -0.07  -0.09
     4   1    -0.01  -0.01  -0.03    -0.01   0.00   0.00     0.06  -0.06  -0.14
     5   6    -0.03  -0.01   0.01     0.00   0.00  -0.01    -0.13   0.03   0.06
     6   1    -0.03  -0.01   0.01     0.00   0.00  -0.01    -0.19  -0.08   0.14
     7   1    -0.02   0.00   0.02     0.00  -0.01  -0.01    -0.19   0.15   0.09
     8   6    -0.03  -0.02   0.01     0.00   0.00  -0.01    -0.03   0.01   0.00
     9   1    -0.04  -0.03   0.00     0.00   0.00  -0.01     0.00   0.07  -0.07
    10   1    -0.03  -0.01   0.01     0.00   0.00  -0.01     0.03  -0.06   0.02
    11   6    -0.01  -0.03   0.00     0.00   0.00  -0.01    -0.05   0.02   0.01
    12   1     0.02  -0.01   0.01     0.00   0.00  -0.01    -0.08   0.00   0.03
    13   1    -0.01  -0.04  -0.02     0.00   0.00  -0.01    -0.07   0.06   0.00
    14   6     0.01  -0.04  -0.01     0.00   0.00  -0.01    -0.01   0.02  -0.01
    15   1    -0.07  -0.08  -0.01     0.00   0.00  -0.01     0.00   0.03  -0.02
    16   1     0.08  -0.07  -0.06     0.01   0.00  -0.02    -0.02   0.03  -0.01
    17   6     0.03   0.11   0.05     0.01   0.01   0.00     0.01   0.00   0.02
    18   8    -0.25  -0.08  -0.22     0.00   0.01  -0.01     0.05  -0.01   0.02
    19   8     0.29   0.39   0.32     0.02   0.02   0.01    -0.02  -0.03   0.03
    20   6    -0.24  -0.04  -0.06    -0.01   0.00  -0.01     0.07   0.01   0.00
    21   1    -0.34  -0.01  -0.06     0.00   0.00  -0.01     0.11   0.01   0.00
    22   1    -0.23  -0.02   0.03     0.00   0.00  -0.01     0.06   0.02  -0.04
    23   6    -0.13  -0.06  -0.06    -0.02   0.00  -0.01     0.06   0.01   0.01
    24   1    -0.09  -0.03  -0.04    -0.01   0.00  -0.01     0.08   0.01  -0.01
    25   1    -0.12  -0.12  -0.09    -0.02   0.01   0.00     0.06  -0.01   0.05
    26   8    -0.10  -0.03  -0.04    -0.03   0.00  -0.01     0.01   0.01  -0.01
    27   6     0.06  -0.04  -0.01     0.01   0.00   0.00    -0.03   0.01  -0.01
    28   8     0.20  -0.04   0.04     0.04  -0.01   0.01    -0.08   0.02  -0.03
    29   6     0.03  -0.03  -0.03     0.01   0.00   0.00    -0.03   0.02   0.00
    30   1     0.05  -0.04  -0.04     0.01   0.00   0.00     0.00   0.02   0.00
    31   6     0.02   0.01  -0.01     0.01   0.00   0.00    -0.04   0.03   0.04
    32   1    -0.01   0.01   0.00     0.00   0.00   0.00    -0.07   0.04   0.06
    33   1     0.04   0.02   0.01     0.01   0.01   0.00    -0.02   0.06   0.04
    34   6     0.01   0.01   0.00     0.00   0.00   0.00    -0.06   0.01   0.03
    35   1     0.01   0.01   0.00     0.00   0.00   0.00     0.00   0.01  -0.01
    36   1     0.00   0.01  -0.01     0.00   0.00   0.00    -0.09  -0.06   0.02
    37   6     0.00   0.02   0.01     0.00   0.00   0.01    -0.09   0.06   0.08
    38   1     0.01   0.04   0.01     0.01   0.01   0.01    -0.09   0.18   0.05
    39   1     0.00   0.01   0.03     0.00   0.00   0.01    -0.16   0.04   0.18
    40   6     0.00  -0.01   0.00     0.00   0.00   0.00     0.00  -0.04  -0.02
    41   8    -0.01  -0.01  -0.02    -0.01   0.00   0.00     0.04  -0.06  -0.15
    42   8     0.03  -0.03   0.01     0.00  -0.01   0.01     0.11  -0.13   0.01
    43   1     0.04  -0.05  -0.01    -0.01  -0.02   0.01     0.23  -0.21  -0.11
    44   6     0.00  -0.04  -0.05     0.00  -0.01   0.00    -0.05   0.01  -0.02
    45   1     0.01  -0.06  -0.07     0.00  -0.01  -0.01    -0.04  -0.01  -0.04
    46   1     0.00  -0.04  -0.05     0.00  -0.01   0.00    -0.06   0.02  -0.02
    47   1    -0.02  -0.04  -0.06     0.00   0.00   0.00    -0.06   0.01  -0.03
    48   6     0.02  -0.01   0.00     0.01   0.01   0.03     0.03   0.01   0.01
    49   6     0.02   0.00   0.01     0.00   0.00   0.01     0.04   0.01   0.02
    50   6     0.01   0.00   0.01     0.00   0.00   0.01     0.04   0.01   0.02
    51   6     0.01   0.00   0.00     0.01   0.00   0.03     0.03   0.01   0.01
    52   6     0.01   0.00   0.00     0.02   0.01   0.05     0.02   0.00  -0.01
    53   6     0.01   0.00   0.00     0.03   0.01   0.06     0.02   0.00  -0.01
    54   1     0.02  -0.01   0.00     0.01   0.01   0.03     0.04   0.01   0.01
    55   1     0.02  -0.01   0.01    -0.02   0.00  -0.01     0.05   0.01   0.03
    56   6     0.01   0.00   0.01    -0.01   0.00   0.00     0.05   0.01   0.03
    57   1     0.02   0.00   0.01    -0.01   0.01   0.00     0.08   0.01   0.02
    58   1     0.01   0.00   0.02    -0.01  -0.01  -0.01     0.05   0.02   0.05
    59   6     0.01   0.00   0.00    -0.01   0.00   0.00     0.04   0.01   0.01
    60   1     0.00   0.00   0.00    -0.01   0.00  -0.01     0.04   0.01   0.00
    61   6     0.01   0.00   0.00     0.00   0.00   0.00     0.04   0.01  -0.01
    62   6     0.01   0.00   0.00     0.00   0.00   0.01     0.03   0.01   0.00
    63   6     0.01   0.00   0.00     0.01   0.01   0.02     0.02   0.00   0.00
    64   1     0.02   0.01   0.00     0.00   0.00   0.01     0.04   0.02   0.01
    65   6     0.00   0.00   0.01     0.02   0.02   0.00    -0.03  -0.02   0.05
    66   8    -0.08   0.00   0.08     0.06   0.03  -0.03    -0.26  -0.04   0.24
    67   8     0.00   0.00  -0.01    -0.01   0.00   0.00     0.03  -0.01  -0.04
    68   1    -0.03  -0.02  -0.06    -0.01   0.00   0.00    -0.06  -0.05  -0.13
    69   8     0.01   0.00  -0.01     0.02   0.01   0.05     0.01   0.00  -0.04
    70   8     0.01  -0.01  -0.01     0.07   0.03   0.12     0.01   0.00  -0.02
    71   6     0.05   0.01   0.05    -0.20  -0.08  -0.26    -0.04  -0.02  -0.09
    72   1     0.09   0.04   0.04    -0.46  -0.28  -0.20    -0.07  -0.06  -0.07
    73   1     0.06   0.01   0.06    -0.24  -0.10  -0.32    -0.06  -0.03  -0.11
    74   1     0.04  -0.01   0.10    -0.10   0.06  -0.55    -0.02   0.03  -0.12
    75   6     0.00  -0.01   0.00    -0.01  -0.02   0.02     0.01   0.00   0.00
    76   1     0.01  -0.01   0.01    -0.01  -0.01   0.03     0.02  -0.01   0.01
    77   1     0.00   0.00   0.00    -0.01  -0.03   0.01     0.01   0.01   0.00
    78   6    -0.01  -0.01   0.00     0.00  -0.02   0.00    -0.01  -0.01   0.01
    79   1    -0.01  -0.02   0.01     0.00  -0.02   0.00    -0.02  -0.02   0.03
    80   1    -0.01  -0.01  -0.01     0.00  -0.02   0.00    -0.02  -0.01  -0.01
    81   7     0.00  -0.01   0.01     0.00  -0.01   0.00     0.01   0.00   0.02
    82   6    -0.01  -0.02   0.01     0.00  -0.01  -0.01     0.00  -0.01   0.03
    83   1    -0.01  -0.02   0.01     0.00   0.00  -0.02     0.01  -0.01   0.04
    84   1    -0.02  -0.03   0.01     0.01  -0.01  -0.01    -0.01  -0.02   0.04
    85   1    -0.02  -0.02   0.00     0.01  -0.01  -0.01    -0.01  -0.01   0.01
    86   6     0.02   0.01  -0.01    -0.01   0.01   0.00     0.08   0.02  -0.04
    87   1     0.02   0.01  -0.02    -0.02   0.01   0.00     0.11   0.02  -0.06
    88   1     0.04   0.01   0.00    -0.01   0.01   0.00     0.09   0.05  -0.01
    89   6     0.03   0.01  -0.03     0.00   0.02   0.01     0.07   0.00  -0.07
    90   1     0.05   0.02  -0.04    -0.01   0.03   0.01     0.11   0.04  -0.10
    91   1     0.01  -0.01  -0.06     0.00   0.03   0.02     0.03  -0.06  -0.14
                     7                      8                      9
                     A                      A                      A
 Frequencies --   -71.7263               -49.0898               -39.5483
 Red. masses --     6.0805                 5.0067                 5.1666
 Frc consts  --     0.0184                 0.0071                 0.0048
 IR Inten    --     8.1655                 4.2203                 2.3207
  Atom  AN      X      Y      Z        X      Y      Z        X      Y      Z
     1   6     0.04  -0.01  -0.01    -0.04   0.01   0.02     0.00  -0.02   0.01
     2   8    -0.05  -0.11  -0.01    -0.03   0.01   0.03     0.01  -0.02   0.01
     3   8     0.03   0.10   0.08    -0.01  -0.02   0.04     0.01  -0.03   0.01
     4   1    -0.04   0.08   0.13     0.02  -0.04   0.06     0.01  -0.03   0.01
     5   6     0.15  -0.01  -0.09    -0.08   0.04   0.02    -0.01  -0.01   0.01
     6   1     0.21   0.10  -0.16    -0.11   0.01   0.02    -0.03  -0.03   0.03
     7   1     0.22  -0.13  -0.12    -0.11   0.07   0.01    -0.03   0.01   0.01
     8   6     0.06   0.02  -0.03    -0.05   0.07   0.01     0.01   0.00   0.01
     9   1     0.03  -0.04   0.04     0.00   0.12   0.00     0.04   0.03  -0.01
    10   1     0.00   0.09  -0.04    -0.02   0.00   0.00     0.03  -0.03   0.00
    11   6     0.07   0.01  -0.03    -0.13   0.10   0.03    -0.02   0.02   0.02
    12   1     0.09   0.03  -0.05    -0.20   0.04   0.07    -0.04   0.00   0.00
    13   1     0.09  -0.02  -0.01    -0.17   0.20   0.03    -0.02   0.03   0.04
    14   6     0.03   0.01  -0.01    -0.05   0.09   0.00    -0.04   0.03   0.03
    15   1     0.02   0.00   0.01    -0.02   0.12  -0.04    -0.02   0.04   0.05
    16   1     0.03   0.00   0.00    -0.05   0.11  -0.02    -0.08   0.05   0.05
    17   6     0.00   0.03  -0.04     0.01   0.03   0.07    -0.07   0.00   0.00
    18   8    -0.03   0.04  -0.04     0.09  -0.03   0.02    -0.09  -0.02  -0.03
    19   8     0.01   0.04  -0.08     0.00   0.01   0.20    -0.08  -0.02  -0.03
    20   6    -0.04   0.03   0.01     0.14   0.01  -0.07    -0.07   0.01   0.02
    21   1    -0.08   0.05   0.01     0.26   0.01  -0.06    -0.11   0.00   0.01
    22   1    -0.03   0.03   0.04     0.11   0.04  -0.18    -0.07   0.03   0.06
    23   6    -0.02   0.02   0.02     0.08   0.00  -0.03    -0.01   0.00   0.00
    24   1    -0.03   0.03   0.04     0.17   0.03  -0.11     0.01   0.01   0.01
    25   1    -0.02   0.02  -0.01     0.10  -0.04   0.12     0.00  -0.04  -0.04
    26   8     0.03   0.01   0.03    -0.13   0.02  -0.08     0.03   0.03   0.02
    27   6    -0.03   0.01   0.02    -0.05  -0.01  -0.04     0.06   0.06  -0.01
    28   8    -0.07   0.01   0.00    -0.04  -0.03  -0.05     0.03   0.11   0.00
    29   6    -0.03   0.01   0.03    -0.01  -0.01  -0.01     0.11   0.04  -0.04
    30   1    -0.05   0.02   0.03    -0.04   0.01  -0.01     0.14   0.02  -0.05
    31   6    -0.02   0.00  -0.01     0.00  -0.05  -0.03     0.11   0.00  -0.02
    32   1    -0.01   0.00   0.00     0.01  -0.05  -0.01     0.16  -0.01  -0.07
    33   1    -0.04   0.00  -0.02    -0.02  -0.04  -0.06     0.11  -0.06   0.01
    34   6     0.01  -0.02  -0.02     0.02  -0.08  -0.05     0.07   0.05   0.00
    35   1    -0.02  -0.02  -0.02     0.01  -0.08  -0.07    -0.01   0.05   0.06
    36   1     0.05   0.01   0.01     0.05  -0.08  -0.03     0.08   0.14  -0.02
    37   6     0.05  -0.06  -0.08     0.04  -0.10  -0.09     0.10  -0.02   0.00
    38   1     0.04  -0.19  -0.07     0.04  -0.17  -0.07     0.10  -0.09   0.01
    39   1     0.11  -0.04  -0.20     0.07  -0.08  -0.17     0.17  -0.02  -0.03
    40   6    -0.01   0.05   0.01     0.01  -0.01  -0.02     0.03  -0.04   0.02
    41   8    -0.03   0.08   0.16    -0.01   0.01   0.11    -0.06  -0.04   0.04
    42   8    -0.11   0.17  -0.04    -0.04   0.09  -0.08     0.02  -0.06   0.05
    43   1    -0.20   0.27   0.07    -0.08   0.17   0.00    -0.08  -0.07   0.08
    44   6    -0.01   0.01   0.05     0.02  -0.01   0.03     0.13   0.09  -0.08
    45   1    -0.02   0.02   0.08     0.01   0.02   0.05     0.13   0.12  -0.10
    46   1     0.01   0.00   0.05     0.04  -0.04   0.03     0.09   0.12  -0.08
    47   1    -0.01   0.01   0.06     0.03  -0.01   0.05     0.17   0.08  -0.10
    48   6     0.03  -0.02   0.00    -0.03   0.04   0.00    -0.03   0.07   0.05
    49   6     0.04  -0.02   0.02    -0.02   0.04  -0.03     0.02   0.08   0.06
    50   6     0.04  -0.02   0.02     0.00   0.02  -0.03     0.02   0.05   0.04
    51   6     0.03  -0.01   0.00     0.01   0.00   0.00    -0.01   0.01   0.02
    52   6     0.02  -0.02  -0.01    -0.01   0.00   0.02    -0.05   0.00   0.01
    53   6     0.03  -0.02  -0.01    -0.03   0.02   0.02    -0.06   0.03   0.02
    54   1     0.04  -0.02   0.01    -0.05   0.05   0.00    -0.03   0.09   0.07
    55   1     0.04  -0.02   0.03    -0.02   0.05  -0.05     0.04   0.10   0.08
    56   6     0.04  -0.02   0.02     0.02   0.02  -0.05     0.07   0.05   0.04
    57   1     0.06  -0.02   0.02     0.01   0.03  -0.05     0.10   0.04   0.03
    58   1     0.03  -0.01   0.05     0.03   0.02  -0.07     0.08   0.08   0.06
    59   6     0.01  -0.02   0.01     0.04  -0.01  -0.05     0.06   0.02   0.02
    60   1     0.01  -0.02   0.00     0.05  -0.01  -0.06     0.10   0.01   0.01
    61   6     0.02  -0.01  -0.02     0.03  -0.02  -0.02     0.04  -0.03  -0.02
    62   6     0.02  -0.01  -0.01     0.02  -0.03   0.00    -0.02  -0.02  -0.01
    63   6     0.02  -0.02   0.00     0.01  -0.04   0.03    -0.05  -0.06  -0.05
    64   1     0.04  -0.01   0.01     0.02  -0.06   0.04    -0.07  -0.08  -0.06
    65   6    -0.04  -0.03   0.04     0.01  -0.02   0.03    -0.01  -0.10  -0.06
    66   8    -0.25  -0.05   0.23     0.01  -0.02   0.04    -0.04  -0.13  -0.07
    67   8    -0.03   0.00  -0.05     0.06  -0.05  -0.02     0.04  -0.06  -0.04
    68   1     0.09   0.06   0.07     0.04  -0.07  -0.01     0.05  -0.07  -0.02
    69   8     0.01  -0.02  -0.04     0.00  -0.03   0.05    -0.09  -0.04  -0.04
    70   8     0.02  -0.02  -0.02    -0.04   0.01   0.05    -0.11   0.01   0.01
    71   6    -0.03  -0.04  -0.09    -0.06   0.04   0.06    -0.14   0.04   0.01
    72   1    -0.06  -0.09  -0.07    -0.07   0.06   0.05    -0.11   0.03   0.01
    73   1    -0.04  -0.05  -0.11    -0.08   0.03   0.08    -0.18   0.02  -0.01
    74   1    -0.01  -0.01  -0.13    -0.06   0.05   0.05    -0.15   0.09   0.02
    75   6     0.01  -0.02   0.00     0.03  -0.05   0.00    -0.06  -0.01   0.00
    76   1     0.03  -0.03   0.00     0.02  -0.04   0.01    -0.09   0.01   0.02
    77   1     0.01   0.00  -0.01     0.04  -0.07   0.01    -0.08  -0.04  -0.02
    78   6    -0.02  -0.03   0.01     0.06  -0.04  -0.03    -0.03   0.01   0.01
    79   1    -0.04  -0.04   0.03     0.06  -0.05  -0.04    -0.06   0.04   0.03
    80   1    -0.04  -0.02  -0.01     0.07  -0.06  -0.03    -0.01  -0.02  -0.01
    81   7    -0.01  -0.03   0.02     0.05  -0.02  -0.05     0.02   0.04   0.03
    82   6    -0.02  -0.04   0.03     0.08  -0.01  -0.08     0.06   0.07   0.05
    83   1    -0.01  -0.04   0.04     0.07   0.01  -0.09     0.09   0.10   0.06
    84   1    -0.03  -0.04   0.04     0.08  -0.02  -0.08     0.03   0.10   0.06
    85   1    -0.03  -0.04   0.01     0.09  -0.03  -0.08     0.09   0.05   0.03
    86   6     0.06   0.01  -0.04     0.01  -0.01  -0.01     0.08  -0.05  -0.03
    87   1     0.08   0.01  -0.06     0.02  -0.01  -0.02     0.13  -0.06  -0.04
    88   1     0.08   0.02  -0.01     0.00   0.00  -0.02     0.08  -0.02  -0.02
    89   6     0.06  -0.02  -0.07     0.01  -0.02   0.01     0.05  -0.11  -0.06
    90   1     0.09   0.02  -0.09     0.00  -0.01   0.02     0.07  -0.13  -0.07
    91   1     0.03  -0.07  -0.12     0.02  -0.03   0.02     0.06  -0.13  -0.07
                    10                     11                     12
                     A                      A                      A
 Frequencies --   -33.7183               -21.4964                12.3343
 Red. masses --     5.1080                 5.1018                 5.2753
 Frc consts  --     0.0034                 0.0014                 0.0005
 IR Inten    --     2.3325                 2.0196                 1.1398
  Atom  AN      X      Y      Z        X      Y      Z        X      Y      Z
     1   6     0.01  -0.09  -0.02    -0.04   0.00  -0.03     0.07  -0.02   0.01
     2   8    -0.08  -0.15  -0.03    -0.01   0.00  -0.02     0.03  -0.04   0.00
     3   8     0.01  -0.01   0.06    -0.01  -0.03  -0.02     0.07   0.00   0.04
     4   1    -0.06  -0.01   0.09     0.03  -0.05   0.00     0.05  -0.01   0.06
     5   6     0.09  -0.07  -0.10    -0.07   0.02  -0.03     0.09  -0.01  -0.02
     6   1     0.13   0.04  -0.20    -0.09  -0.01  -0.01     0.10   0.03  -0.07
     7   1     0.16  -0.19  -0.13    -0.10   0.06  -0.04     0.12  -0.06  -0.02
     8   6    -0.02   0.00  -0.01    -0.03   0.04  -0.05     0.03   0.02   0.03
     9   1    -0.02  -0.04   0.09    -0.01   0.06  -0.07     0.07   0.04   0.08
    10   1    -0.08   0.05  -0.03     0.00   0.01  -0.04     0.01   0.00   0.00
    11   6    -0.07   0.03  -0.02    -0.04   0.06  -0.06    -0.05   0.05   0.06
    12   1    -0.10   0.00  -0.02    -0.06   0.05  -0.06    -0.11   0.01   0.08
    13   1    -0.08   0.07  -0.02    -0.05   0.07  -0.06    -0.07   0.13   0.08
    14   6    -0.03   0.05  -0.02    -0.03   0.07  -0.06    -0.02   0.05   0.06
    15   1     0.01   0.07  -0.02    -0.03   0.07  -0.05     0.02   0.08   0.04
    16   1    -0.05   0.08  -0.03    -0.03   0.08  -0.07    -0.04   0.07   0.06
    17   6     0.00   0.01   0.02    -0.03   0.08  -0.05     0.01  -0.01   0.08
    18   8     0.04  -0.03  -0.02    -0.03   0.07  -0.06     0.05  -0.05   0.03
    19   8     0.00   0.00   0.09    -0.02   0.08  -0.04    -0.01  -0.03   0.15
    20   6     0.09   0.01  -0.04     0.00   0.10  -0.04     0.09  -0.03  -0.02
    21   1     0.13   0.01  -0.04     0.02   0.13  -0.03     0.15  -0.03  -0.02
    22   1     0.07   0.04  -0.08    -0.01   0.12  -0.06     0.07  -0.01  -0.07
    23   6     0.09   0.00  -0.03     0.02   0.06   0.01     0.06  -0.02  -0.01
    24   1     0.14   0.02  -0.06     0.04   0.09   0.03     0.08  -0.02  -0.04
    25   1     0.10  -0.04   0.03     0.02   0.04   0.03     0.06  -0.03   0.03
    26   8     0.00   0.02  -0.05    -0.01   0.01  -0.02     0.00  -0.02  -0.03
    27   6     0.05   0.02  -0.04    -0.03  -0.04   0.04     0.02  -0.04  -0.01
    28   8     0.02   0.04  -0.04    -0.01  -0.12   0.02     0.02  -0.06  -0.02
    29   6     0.08   0.02  -0.04    -0.06  -0.03   0.11     0.03  -0.04   0.02
    30   1     0.14   0.00  -0.04    -0.12   0.04   0.12     0.04  -0.02   0.02
    31   6     0.05   0.02   0.04    -0.04  -0.05   0.05     0.02  -0.04   0.04
    32   1     0.05   0.03   0.05    -0.03  -0.05   0.06     0.01  -0.04   0.06
    33   1     0.09   0.03   0.08    -0.07  -0.03   0.00     0.03  -0.02   0.04
    34   6    -0.01   0.02   0.06     0.02  -0.08   0.02     0.01  -0.06   0.04
    35   1     0.00   0.02   0.05     0.04  -0.08  -0.01     0.04  -0.06   0.02
    36   1    -0.05   0.01   0.02     0.03  -0.12   0.05    -0.02  -0.10   0.03
    37   6    -0.04   0.04   0.13     0.01  -0.06   0.00    -0.02  -0.01   0.07
    38   1    -0.01   0.09   0.14     0.01  -0.05  -0.01    -0.01   0.03   0.07
    39   1    -0.06   0.03   0.18     0.00  -0.06  -0.01    -0.07  -0.02   0.08
    40   6    -0.05  -0.02   0.10     0.04  -0.04   0.00     0.01  -0.01   0.06
    41   8    -0.06  -0.03   0.04     0.07  -0.03   0.02     0.05   0.00   0.05
    42   8    -0.03  -0.08   0.14     0.03  -0.01  -0.02     0.02   0.01   0.04
    43   1    -0.03  -0.13   0.11     0.05   0.02  -0.01     0.06   0.02   0.03
    44   6     0.04   0.03  -0.10    -0.03  -0.08   0.21     0.01  -0.05   0.01
    45   1     0.06   0.02  -0.15    -0.04  -0.05   0.24     0.02  -0.05   0.00
    46   1    -0.01   0.05  -0.10     0.01  -0.15   0.20     0.00  -0.06   0.01
    47   1     0.05   0.03  -0.11    -0.03  -0.07   0.28     0.01  -0.04   0.03
    48   6    -0.04  -0.04  -0.10     0.01  -0.03  -0.03     0.05   0.02   0.05
    49   6    -0.05  -0.04  -0.08     0.02  -0.02   0.01     0.05   0.02   0.07
    50   6    -0.03  -0.02  -0.05     0.02  -0.01   0.03     0.02   0.03   0.04
    51   6    -0.02   0.00  -0.03     0.01   0.00   0.00    -0.01   0.03  -0.01
    52   6    -0.02   0.00  -0.05    -0.01  -0.01  -0.05     0.00   0.03  -0.02
    53   6    -0.03  -0.02  -0.08    -0.01  -0.02  -0.06     0.02   0.02   0.00
    54   1    -0.05  -0.05  -0.13     0.01  -0.04  -0.04     0.08   0.02   0.07
    55   1    -0.06  -0.05  -0.09     0.03  -0.03   0.03     0.08   0.02   0.11
    56   6    -0.04  -0.01  -0.02     0.03   0.00   0.07     0.01   0.03   0.04
    57   1    -0.07  -0.03   0.00     0.04  -0.04   0.08     0.06   0.03   0.02
    58   1    -0.03  -0.01  -0.04     0.03   0.01   0.08     0.00   0.02   0.09
    59   6    -0.01   0.01   0.02     0.03   0.02   0.08    -0.05   0.02  -0.01
    60   1    -0.02   0.01   0.05     0.05   0.01   0.11    -0.05   0.02  -0.04
    61   6    -0.01   0.02   0.05     0.03   0.00   0.05    -0.04   0.03  -0.06
    62   6     0.01   0.03   0.01     0.00   0.02   0.01    -0.04   0.03  -0.05
    63   6     0.01   0.03   0.03     0.00   0.00  -0.03    -0.03   0.03  -0.09
    64   1     0.03   0.05   0.04    -0.01   0.01  -0.04    -0.06   0.03  -0.10
    65   6    -0.03   0.01   0.06     0.02  -0.05  -0.04    -0.01   0.03  -0.11
    66   8    -0.05  -0.01   0.07     0.05  -0.07  -0.10     0.00   0.03  -0.11
    67   8     0.01   0.04   0.09     0.04   0.02   0.07    -0.09   0.03  -0.11
    68   1     0.04   0.06   0.11    -0.02   0.00   0.00    -0.01   0.07  -0.02
    69   8     0.00   0.02  -0.02    -0.02   0.00  -0.07    -0.03   0.03  -0.08
    70   8    -0.02  -0.02  -0.10    -0.02  -0.03  -0.12     0.02   0.02  -0.04
    71   6     0.00  -0.02  -0.08     0.01  -0.04  -0.10     0.03   0.00  -0.04
    72   1     0.01  -0.01  -0.09     0.04  -0.06  -0.09     0.06  -0.03  -0.03
    73   1     0.02  -0.02  -0.08     0.00  -0.04  -0.13     0.02   0.00  -0.08
    74   1     0.00  -0.05  -0.07    -0.01  -0.04  -0.06     0.02   0.03  -0.02
    75   6     0.05   0.06   0.00    -0.01   0.07   0.01    -0.08   0.02  -0.04
    76   1     0.06   0.06  -0.04    -0.02   0.08  -0.02    -0.05   0.00  -0.03
    77   1     0.07   0.07   0.01    -0.01   0.08   0.00    -0.09   0.06  -0.06
    78   6     0.06   0.06   0.00     0.01   0.09   0.05    -0.14   0.00  -0.01
    79   1     0.08   0.08  -0.02     0.00   0.13   0.05    -0.17  -0.02   0.03
    80   1     0.07   0.08   0.04     0.01   0.10   0.07    -0.18   0.02  -0.04
    81   7     0.03   0.04   0.00     0.02   0.07   0.08    -0.11  -0.02   0.03
    82   6     0.04   0.05   0.00     0.03   0.09   0.12    -0.19  -0.06   0.07
    83   1     0.02   0.03  -0.01     0.04   0.07   0.14    -0.16  -0.09   0.11
    84   1     0.06   0.06  -0.02     0.02   0.12   0.12    -0.23  -0.10   0.11
    85   1     0.04   0.05   0.03     0.03   0.09   0.14    -0.25  -0.03   0.03
    86   6    -0.04  -0.01   0.07     0.03  -0.05   0.05     0.02   0.04  -0.09
    87   1    -0.06  -0.01   0.10     0.04  -0.06   0.08     0.03   0.04  -0.11
    88   1    -0.06  -0.03   0.04     0.03  -0.07   0.04     0.05   0.05  -0.06
    89   6    -0.04   0.00   0.08     0.03  -0.06   0.02     0.01   0.03  -0.13
    90   1    -0.06  -0.01   0.10     0.03  -0.10   0.02     0.04   0.04  -0.14
    91   1    -0.02   0.02   0.11     0.02  -0.04   0.03     0.00   0.01  -0.15
                    13                     14                     15
                     A                      A                      A
 Frequencies --    25.4324                35.9305                42.2779
 Red. masses --     6.9828                 5.8616                 5.4956
 Frc consts  --     0.0027                 0.0045                 0.0058
 IR Inten    --     1.8658                 3.2602                 0.3044
  Atom  AN      X      Y      Z        X      Y      Z        X      Y      Z
     1   6    -0.02   0.00   0.01    -0.13   0.06   0.05     0.03   0.07   0.03
     2   8    -0.01   0.00   0.01    -0.08   0.10   0.05     0.06   0.05   0.05
     3   8    -0.02   0.00   0.00    -0.13   0.03   0.00     0.04   0.05   0.03
     4   1    -0.03   0.01  -0.01    -0.10   0.02  -0.01     0.09   0.01   0.05
     5   6    -0.02   0.00   0.01    -0.16   0.03   0.10     0.00   0.08   0.02
     6   1    -0.03  -0.02   0.03    -0.18  -0.04   0.21    -0.01   0.05   0.07
     7   1    -0.04   0.02   0.01    -0.22   0.13   0.11    -0.03   0.12   0.02
     8   6     0.00   0.01   0.00    -0.04  -0.03   0.00     0.06   0.06  -0.02
     9   1     0.04   0.04  -0.02    -0.08  -0.03  -0.10     0.02   0.05  -0.06
    10   1     0.02  -0.02   0.00     0.02  -0.04   0.06     0.08   0.06   0.01
    11   6    -0.03   0.04   0.00     0.07  -0.08  -0.04     0.13   0.02  -0.04
    12   1    -0.07   0.01  -0.01     0.13  -0.04   0.00     0.18   0.06  -0.03
    13   1    -0.05   0.07   0.00     0.06  -0.13  -0.09     0.14  -0.03  -0.05
    14   6    -0.01   0.06   0.00     0.11  -0.10  -0.06     0.10   0.00  -0.04
    15   1     0.03   0.08   0.00     0.03  -0.14  -0.08     0.08  -0.02  -0.05
    16   1    -0.05   0.09   0.00     0.18  -0.14  -0.09     0.12  -0.03  -0.02
    17   6    -0.01   0.00  -0.01     0.14  -0.01   0.01     0.08   0.02  -0.07
    18   8     0.00  -0.04  -0.07     0.15   0.05   0.09     0.05   0.03  -0.06
    19   8    -0.04  -0.03   0.01     0.18   0.03   0.01     0.09   0.03  -0.10
    20   6     0.07   0.03  -0.03     0.09  -0.01   0.05     0.02   0.01  -0.05
    21   1     0.05   0.03  -0.03     0.09  -0.02   0.04     0.01   0.01  -0.05
    22   1     0.05   0.09   0.00     0.10  -0.06   0.04     0.03  -0.02  -0.05
    23   6     0.18   0.00  -0.04     0.01   0.02   0.03     0.00   0.01  -0.04
    24   1     0.14   0.02   0.05    -0.05  -0.02   0.04     0.00   0.00  -0.05
    25   1     0.17   0.00  -0.14     0.00   0.08   0.02     0.00   0.01  -0.02
    26   8     0.34  -0.04   0.00     0.05   0.00   0.04    -0.03   0.00  -0.05
    27   6     0.18  -0.07   0.00     0.04   0.00   0.04     0.01  -0.01  -0.04
    28   8     0.25  -0.15   0.00     0.02   0.01   0.03    -0.02   0.00  -0.05
    29   6     0.00  -0.02   0.03     0.05   0.00   0.03     0.06  -0.02  -0.02
    30   1    -0.06   0.01   0.04     0.04   0.00   0.03     0.11  -0.02  -0.02
    31   6    -0.02   0.12   0.00     0.05  -0.01   0.02     0.05  -0.05   0.03
    32   1    -0.11   0.13  -0.01     0.07  -0.01  -0.01     0.06  -0.05   0.07
    33   1     0.00   0.16  -0.01     0.04  -0.04   0.03     0.07  -0.03   0.04
    34   6     0.04   0.15  -0.01     0.05   0.02   0.03     0.02  -0.10   0.03
    35   1    -0.01   0.15   0.02    -0.03   0.02   0.07     0.10  -0.10  -0.02
    36   1     0.08   0.20   0.02     0.08   0.11   0.03    -0.03  -0.19   0.01
    37   6     0.08   0.09  -0.06     0.09  -0.07   0.00    -0.04   0.00   0.08
    38   1     0.05   0.01  -0.07     0.09  -0.17   0.02    -0.02   0.10   0.08
    39   1     0.15   0.09  -0.08     0.18  -0.05  -0.06    -0.14  -0.01   0.12
    40   6     0.03   0.07  -0.05    -0.02  -0.05   0.06     0.06   0.02   0.04
    41   8    -0.03   0.07  -0.06    -0.16  -0.04   0.14     0.20   0.02   0.02
    42   8     0.01   0.04  -0.01    -0.05  -0.04   0.07     0.08   0.05   0.00
    43   1    -0.07   0.02   0.01    -0.20  -0.03   0.15     0.23   0.08  -0.05
    44   6    -0.08  -0.15   0.09     0.06   0.01   0.04     0.06   0.01  -0.06
    45   1    -0.07  -0.24   0.10     0.06   0.03   0.04     0.07   0.03  -0.08
    46   1    -0.04  -0.20   0.08     0.06   0.00   0.04     0.03   0.02  -0.06
    47   1    -0.19  -0.12   0.13     0.07   0.01   0.05     0.09   0.00  -0.06
    48   6    -0.06   0.01   0.00    -0.01  -0.02  -0.05    -0.11   0.01  -0.04
    49   6    -0.05   0.01  -0.01    -0.01  -0.01  -0.04    -0.09   0.02  -0.03
    50   6    -0.04   0.00   0.00    -0.01   0.00  -0.02    -0.05   0.01  -0.01
    51   6    -0.04   0.00   0.01    -0.01   0.00  -0.03    -0.05   0.00   0.00
    52   6    -0.05  -0.01   0.02    -0.01   0.00  -0.04    -0.08  -0.01   0.01
    53   6    -0.06   0.00   0.01    -0.01  -0.01  -0.06    -0.11   0.00  -0.02
    54   1    -0.07   0.01  -0.01    -0.02  -0.02  -0.07    -0.14   0.02  -0.07
    55   1    -0.06   0.02  -0.02    -0.01  -0.02  -0.03    -0.09   0.03  -0.05
    56   6    -0.03   0.00  -0.01    -0.01   0.00  -0.01    -0.02   0.01   0.01
    57   1    -0.03   0.01  -0.01     0.00  -0.01  -0.01    -0.01   0.00   0.01
    58   1    -0.03   0.01  -0.01    -0.01   0.00  -0.01    -0.02   0.03   0.03
    59   6    -0.03  -0.01  -0.01    -0.02   0.00  -0.02    -0.02  -0.01   0.01
    60   1    -0.03  -0.01  -0.02    -0.02   0.00  -0.01    -0.02   0.00  -0.02
    61   6    -0.03  -0.01   0.00    -0.02   0.01  -0.03    -0.02  -0.01   0.02
    62   6    -0.03  -0.01   0.01    -0.01   0.01  -0.03    -0.02  -0.01   0.03
    63   6    -0.03  -0.02   0.03    -0.01   0.01  -0.04    -0.04  -0.03   0.05
    64   1    -0.03  -0.02   0.03    -0.01   0.01  -0.04    -0.03  -0.04   0.05
    65   6    -0.04  -0.01   0.03    -0.01   0.01  -0.04    -0.03  -0.03   0.04
    66   8    -0.06   0.00   0.06    -0.03   0.01  -0.02    -0.01  -0.03   0.02
    67   8    -0.03  -0.02   0.00    -0.02   0.01  -0.04    -0.01  -0.02   0.03
    68   1    -0.02  -0.02   0.00    -0.07  -0.01  -0.10     0.02   0.00   0.06
    69   8    -0.04  -0.01   0.03    -0.01   0.01  -0.05    -0.06  -0.02   0.05
    70   8    -0.07   0.00   0.02    -0.02  -0.02  -0.09    -0.15  -0.01  -0.03
    71   6    -0.08   0.01   0.03     0.00  -0.02  -0.07    -0.14   0.02   0.02
    72   1    -0.07   0.03   0.03     0.03  -0.01  -0.07    -0.12   0.06   0.01
    73   1    -0.08   0.01   0.05     0.00  -0.02  -0.08    -0.15   0.02   0.04
    74   1    -0.08   0.01   0.04    -0.01  -0.02  -0.04    -0.15   0.02   0.04
    75   6    -0.02  -0.03   0.01    -0.03   0.01  -0.03     0.02  -0.01   0.01
    76   1    -0.03  -0.03   0.02    -0.04   0.01  -0.01     0.06  -0.03  -0.02
    77   1    -0.02  -0.03   0.02    -0.04   0.00  -0.04     0.05   0.04   0.04
    78   6    -0.02  -0.03   0.00    -0.04   0.01  -0.02    -0.01  -0.02   0.01
    79   1    -0.02  -0.04   0.00    -0.04   0.01  -0.02     0.00  -0.03   0.01
    80   1    -0.02  -0.04  -0.01    -0.04   0.01  -0.03    -0.02   0.00   0.02
    81   7    -0.02  -0.02  -0.01    -0.03   0.01  -0.02    -0.03  -0.06   0.02
    82   6    -0.01  -0.02  -0.03    -0.02   0.02  -0.01    -0.12  -0.12   0.03
    83   1    -0.02  -0.01  -0.03    -0.01   0.02  -0.01    -0.13  -0.16   0.04
    84   1    -0.01  -0.02  -0.03    -0.03   0.02  -0.01    -0.12  -0.17   0.05
    85   1    -0.01  -0.02  -0.03    -0.02   0.01  -0.01    -0.19  -0.07   0.01
    86   6    -0.03   0.00   0.00     0.00   0.01  -0.04    -0.03  -0.02   0.03
    87   1    -0.03   0.00  -0.01     0.00   0.01  -0.04    -0.03  -0.02   0.04
    88   1    -0.03   0.01   0.00     0.01   0.01  -0.03    -0.04  -0.02   0.02
    89   6    -0.03   0.00   0.01     0.00   0.02  -0.06    -0.03  -0.02   0.04
    90   1    -0.03   0.01   0.01     0.02   0.03  -0.07    -0.04  -0.02   0.05
    91   1    -0.03  -0.02   0.00    -0.02   0.01  -0.08    -0.02  -0.03   0.05
                    16                     17                     18
                     A                      A                      A
 Frequencies --    46.3572                52.6327                61.0879
 Red. masses --     6.2769                 4.0978                 5.1415
 Frc consts  --     0.0079                 0.0067                 0.0113
 IR Inten    --     0.9377                 0.5560                 1.6865
  Atom  AN      X      Y      Z        X      Y      Z        X      Y      Z
     1   6    -0.07   0.11   0.03     0.05   0.03   0.01     0.01   0.06   0.01
     2   8    -0.02   0.10   0.05     0.04   0.02   0.01     0.01   0.06   0.02
     3   8    -0.06   0.08   0.02     0.05   0.03   0.01     0.00   0.07   0.01
     4   1    -0.01   0.05   0.04     0.04   0.04   0.01    -0.02   0.08   0.00
     5   6    -0.10   0.11   0.05     0.06   0.03   0.00     0.01   0.06   0.02
     6   1    -0.12   0.04   0.14     0.07   0.04  -0.01     0.01   0.05   0.04
     7   1    -0.16   0.19   0.05     0.07   0.01   0.00     0.00   0.07   0.01
     8   6    -0.01   0.06  -0.02     0.04   0.03   0.01     0.04   0.05   0.00
     9   1     0.02   0.12  -0.11     0.03   0.02   0.03     0.05   0.07  -0.02
    10   1     0.04  -0.01  -0.02     0.03   0.05   0.02     0.05   0.02   0.00
    11   6    -0.02   0.04   0.02     0.06   0.03   0.00     0.02   0.05   0.01
    12   1    -0.02   0.04   0.03     0.07   0.04   0.00     0.01   0.04   0.01
    13   1     0.00   0.05   0.05     0.06   0.02   0.00     0.03   0.06   0.03
    14   6    -0.06  -0.01   0.01     0.06   0.03   0.00     0.00   0.04   0.02
    15   1    -0.05   0.00   0.00     0.06   0.03   0.00     0.01   0.05   0.01
    16   1    -0.08  -0.02   0.06     0.06   0.03   0.00    -0.01   0.04   0.03
    17   6    -0.10  -0.06  -0.06     0.06   0.03   0.01    -0.01   0.02  -0.01
    18   8    -0.12  -0.08  -0.10     0.06   0.03   0.00    -0.02   0.00  -0.03
    19   8    -0.13  -0.09  -0.10     0.07   0.04   0.02    -0.02   0.01  -0.02
    20   6    -0.09  -0.05  -0.05     0.05   0.02  -0.02    -0.01   0.02  -0.02
    21   1    -0.13  -0.04  -0.05     0.06   0.02  -0.02     0.00   0.03  -0.01
    22   1    -0.09  -0.01  -0.01     0.05   0.00  -0.04    -0.01   0.03  -0.02
    23   6    -0.01  -0.06  -0.06     0.01   0.02  -0.01     0.01   0.01   0.00
    24   1    -0.02  -0.05  -0.01     0.02   0.02  -0.03     0.04   0.03  -0.01
    25   1    -0.01  -0.08  -0.11     0.01   0.03   0.02     0.01  -0.02   0.02
    26   8     0.06  -0.07  -0.04    -0.03   0.02  -0.02    -0.04   0.01  -0.01
    27   6     0.06  -0.07  -0.04    -0.02   0.00  -0.01    -0.03  -0.01   0.00
    28   8     0.04  -0.07  -0.04    -0.02  -0.01  -0.01    -0.01  -0.03   0.00
    29   6     0.07  -0.07  -0.02    -0.02   0.00   0.01    -0.06   0.00   0.02
    30   1     0.13  -0.07  -0.02     0.01   0.01   0.01    -0.01  -0.01   0.01
    31   6     0.05  -0.08   0.06    -0.03   0.01   0.04    -0.08   0.03   0.07
    32   1     0.03  -0.07   0.12    -0.02   0.00   0.02    -0.07   0.02  -0.02
    33   1     0.08  -0.02   0.06    -0.01  -0.01   0.07    -0.05  -0.04   0.15
    34   6     0.02  -0.14   0.04    -0.05   0.04   0.06    -0.15   0.15   0.13
    35   1     0.10  -0.14  -0.02    -0.06   0.04   0.09    -0.25   0.16   0.26
    36   1    -0.04  -0.25   0.03    -0.06   0.06   0.04    -0.14   0.30   0.09
    37   6    -0.05  -0.05   0.12    -0.06   0.05   0.05    -0.11   0.09   0.09
    38   1     0.00   0.02   0.15    -0.07   0.07   0.04    -0.14   0.03   0.07
    39   1    -0.13  -0.06   0.13    -0.07   0.04   0.07    -0.04   0.09   0.08
    40   6    -0.02  -0.01   0.13    -0.01   0.03   0.03    -0.10   0.06   0.08
    41   8     0.03   0.00   0.18     0.05   0.03  -0.01    -0.13   0.05   0.05
    42   8     0.00   0.05   0.07     0.01   0.02   0.03    -0.05   0.02   0.08
    43   1     0.06   0.10   0.08     0.08   0.01  -0.01    -0.04  -0.01   0.05
    44   6     0.04  -0.07  -0.07    -0.04   0.00  -0.01    -0.12  -0.03  -0.04
    45   1     0.05  -0.09  -0.10    -0.02   0.00  -0.04    -0.09  -0.02  -0.12
    46   1     0.01  -0.06  -0.07    -0.07  -0.02  -0.01    -0.20  -0.05  -0.04
    47   1     0.04  -0.07  -0.07    -0.03   0.00   0.01    -0.11  -0.02   0.01
    48   6     0.06   0.00   0.02     0.00  -0.05   0.04     0.01   0.00  -0.03
    49   6     0.03  -0.01  -0.01    -0.03  -0.05   0.02     0.04   0.01  -0.02
    50   6     0.01   0.00  -0.02    -0.04  -0.05   0.00     0.05   0.00  -0.01
    51   6     0.02   0.01  -0.02    -0.03  -0.04   0.01     0.04  -0.02  -0.01
    52   6     0.04   0.01  -0.01    -0.02  -0.04   0.02     0.02  -0.03  -0.01
    53   6     0.06   0.01   0.02     0.00  -0.04   0.04    -0.01  -0.02  -0.03
    54   1     0.08   0.00   0.04     0.01  -0.05   0.05    -0.01   0.01  -0.05
    55   1     0.02  -0.01  -0.01    -0.03  -0.06   0.01     0.04   0.02  -0.02
    56   6    -0.02   0.00  -0.04    -0.05  -0.05  -0.02     0.08   0.00  -0.01
    57   1    -0.05   0.01  -0.04    -0.08  -0.05  -0.01     0.10  -0.01  -0.01
    58   1    -0.02  -0.02  -0.07    -0.05  -0.06  -0.05     0.08   0.01   0.02
    59   6     0.00   0.01  -0.02    -0.03  -0.03   0.00     0.07  -0.03  -0.03
    60   1    -0.01   0.01  -0.01    -0.02  -0.04   0.06     0.07  -0.03  -0.06
    61   6     0.00   0.02  -0.01    -0.04  -0.04  -0.02     0.07  -0.04  -0.03
    62   6     0.01   0.02  -0.02    -0.06  -0.04  -0.01     0.05  -0.04  -0.01
    63   6     0.02   0.03  -0.01    -0.05  -0.03  -0.03     0.04  -0.05  -0.01
    64   1     0.03   0.04  -0.01    -0.06  -0.03  -0.05     0.03  -0.06  -0.01
    65   6    -0.01   0.03   0.01    -0.03  -0.03  -0.05     0.06  -0.04  -0.03
    66   8    -0.05   0.02   0.04    -0.04  -0.03  -0.04     0.12  -0.04  -0.08
    67   8     0.00   0.03   0.00    -0.07  -0.04  -0.03     0.07  -0.05  -0.03
    68   1     0.00   0.03  -0.01    -0.01  -0.01   0.02     0.09  -0.04   0.00
    69   8     0.03   0.02  -0.03    -0.03  -0.04  -0.01     0.03  -0.04   0.00
    70   8     0.11   0.03   0.06     0.03  -0.03   0.06    -0.05  -0.03  -0.06
    71   6     0.08   0.00   0.00     0.02  -0.05   0.03    -0.03   0.00  -0.01
    72   1     0.03  -0.03   0.00    -0.01  -0.06   0.03     0.01   0.02  -0.02
    73   1     0.10   0.01   0.00     0.03  -0.04   0.03    -0.06  -0.01  -0.01
    74   1     0.10   0.00  -0.05     0.03  -0.06   0.01    -0.05   0.01   0.03
    75   6     0.01   0.01  -0.02    -0.12  -0.05   0.01     0.06  -0.05  -0.02
    76   1     0.00   0.02  -0.01    -0.17  -0.01   0.05     0.07  -0.05  -0.02
    77   1     0.01   0.00  -0.02    -0.15  -0.11  -0.02     0.07  -0.04  -0.01
    78   6     0.03   0.02  -0.03    -0.06  -0.03  -0.01     0.05  -0.05  -0.02
    79   1     0.03   0.02  -0.04    -0.08  -0.01   0.01     0.05  -0.06  -0.01
    80   1     0.04   0.01  -0.02    -0.02  -0.08  -0.04     0.04  -0.04  -0.01
    81   7     0.02   0.04  -0.04    -0.01   0.07  -0.03     0.05  -0.08  -0.01
    82   6     0.07   0.07  -0.06     0.21   0.21  -0.07    -0.03  -0.13   0.00
    83   1     0.06   0.09  -0.08     0.23   0.32  -0.10    -0.03  -0.16   0.02
    84   1     0.09   0.09  -0.08     0.21   0.32  -0.10    -0.04  -0.18   0.03
    85   1     0.12   0.04  -0.04     0.38   0.09  -0.03    -0.10  -0.09  -0.03
    86   6    -0.01   0.02  -0.01    -0.02  -0.04  -0.03     0.06  -0.04  -0.02
    87   1    -0.02   0.02  -0.01    -0.02  -0.04  -0.03     0.07  -0.04  -0.03
    88   1    -0.02   0.02  -0.01     0.00  -0.04  -0.02     0.06  -0.03  -0.02
    89   6    -0.01   0.03   0.00    -0.01  -0.03  -0.05     0.06  -0.05  -0.02
    90   1    -0.02   0.03   0.01     0.01  -0.03  -0.06     0.05  -0.06  -0.01
    91   1    -0.01   0.03   0.01    -0.03  -0.03  -0.07     0.07  -0.05  -0.01
                    19                     20                     21
                     A                      A                      A
 Frequencies --    67.0067                73.1960                79.0543
 Red. masses --     5.5667                 7.9928                 5.2147
 Frc consts  --     0.0147                 0.0252                 0.0192
 IR Inten    --     0.8888                 0.0579                 0.4140
  Atom  AN      X      Y      Z        X      Y      Z        X      Y      Z
     1   6    -0.05   0.08  -0.15     0.19   0.12  -0.15     0.01   0.00   0.03
     2   8    -0.08   0.03  -0.15     0.25   0.22  -0.16     0.02   0.01   0.03
     3   8    -0.10   0.17  -0.14     0.16   0.09  -0.25     0.01  -0.01   0.02
     4   1    -0.10   0.14  -0.09     0.13   0.13  -0.29     0.01   0.00   0.01
     5   6     0.03   0.04  -0.16     0.14   0.08  -0.06     0.00   0.01   0.03
     6   1     0.09   0.16  -0.25     0.13   0.09  -0.11    -0.01   0.00   0.03
     7   1     0.15  -0.08  -0.14     0.20   0.08   0.01    -0.01   0.01   0.03
     8   6    -0.14   0.00  -0.08     0.03   0.05  -0.01     0.00   0.01   0.03
     9   1    -0.19  -0.08   0.00     0.03   0.03   0.04    -0.02  -0.01   0.03
    10   1    -0.24   0.10  -0.13    -0.03   0.08  -0.06     0.00   0.04   0.04
    11   6    -0.10  -0.06  -0.04     0.01   0.03   0.03     0.04   0.01   0.00
    12   1    -0.07  -0.05   0.01     0.00   0.03   0.03     0.06   0.02  -0.01
    13   1    -0.10  -0.06  -0.05     0.02   0.05   0.05     0.04  -0.03  -0.02
    14   6    -0.07  -0.13  -0.08    -0.01   0.01   0.02     0.04   0.01   0.00
    15   1    -0.15  -0.17  -0.14    -0.01   0.01   0.01     0.04   0.01   0.00
    16   1     0.01  -0.20  -0.10    -0.01   0.00   0.04     0.04   0.02   0.00
    17   6    -0.02  -0.07   0.01    -0.01  -0.01   0.01     0.04   0.01   0.00
    18   8     0.02  -0.05   0.04    -0.01  -0.03  -0.01     0.03   0.01  -0.01
    19   8     0.02  -0.03   0.08    -0.02  -0.01   0.03     0.04   0.02   0.00
    20   6     0.04  -0.03   0.05     0.01  -0.01  -0.01     0.03   0.01  -0.01
    21   1     0.07   0.00   0.06     0.02  -0.01  -0.01     0.03   0.01  -0.01
    22   1     0.03  -0.01   0.02     0.00   0.01  -0.02     0.03   0.01  -0.02
    23   6     0.04  -0.05   0.09     0.02  -0.01  -0.01     0.02   0.01   0.00
    24   1     0.09  -0.03   0.07     0.05   0.00  -0.02     0.04   0.01  -0.02
    25   1     0.05  -0.08   0.13     0.03  -0.04   0.02     0.02  -0.01   0.02
    26   8    -0.03  -0.04   0.07    -0.02   0.00  -0.02    -0.02   0.01  -0.01
    27   6     0.00  -0.02   0.06     0.00  -0.01   0.00    -0.01   0.00   0.00
    28   8    -0.03   0.01   0.07    -0.01  -0.03  -0.01    -0.01  -0.01  -0.01
    29   6     0.04  -0.03   0.04     0.01  -0.01   0.01    -0.01   0.00   0.01
    30   1     0.05  -0.05   0.04    -0.02   0.01   0.02    -0.01   0.01   0.01
    31   6     0.03  -0.04   0.05     0.02  -0.02  -0.02    -0.01   0.00   0.00
    32   1     0.06  -0.05  -0.03     0.03  -0.03  -0.03     0.01  -0.01  -0.06
    33   1     0.03  -0.10   0.08     0.00  -0.04  -0.03    -0.02  -0.06   0.03
    34   6     0.01   0.06   0.08     0.03  -0.02  -0.03    -0.03   0.07   0.03
    35   1    -0.02   0.06   0.16    -0.04  -0.02  -0.01    -0.10   0.07   0.11
    36   1     0.02   0.14   0.06     0.07   0.03  -0.01     0.01   0.18   0.02
    37   6     0.03   0.06   0.04     0.07  -0.11  -0.04     0.02   0.00  -0.02
    38   1     0.00   0.05   0.02     0.08  -0.21  -0.02    -0.01  -0.07  -0.03
    39   1     0.04   0.06   0.03     0.16  -0.10  -0.10     0.09   0.01  -0.05
    40   6     0.08   0.07   0.02    -0.05  -0.10   0.02     0.00   0.00  -0.01
    41   8     0.15   0.06  -0.01    -0.23  -0.09   0.11    -0.03   0.00  -0.01
    42   8     0.06   0.07   0.03    -0.04  -0.11   0.02     0.01  -0.02   0.00
    43   1     0.11   0.07   0.00    -0.21  -0.11   0.10    -0.02  -0.02   0.00
    44   6     0.04   0.00   0.01     0.03  -0.02   0.06    -0.01   0.00   0.02
    45   1     0.05   0.02   0.00     0.02   0.00   0.08     0.00   0.02  -0.01
    46   1     0.02   0.01   0.01     0.05  -0.05   0.05    -0.03  -0.03   0.01
    47   1     0.07  -0.01   0.00     0.04  -0.02   0.09     0.01   0.00   0.05
    48   6     0.00   0.02   0.03    -0.05  -0.02  -0.03     0.06   0.03   0.08
    49   6     0.01   0.02   0.02    -0.06  -0.02  -0.03     0.02   0.02   0.00
    50   6     0.01   0.01   0.01    -0.04  -0.02   0.00    -0.03   0.00  -0.07
    51   6     0.00   0.00   0.00    -0.02  -0.01   0.02    -0.05  -0.01  -0.10
    52   6    -0.01   0.00   0.01    -0.02   0.00   0.02    -0.03   0.00  -0.06
    53   6    -0.01   0.01   0.02    -0.03  -0.01   0.00     0.05   0.03   0.06
    54   1     0.01   0.03   0.04    -0.06  -0.03  -0.05     0.12   0.06   0.16
    55   1     0.02   0.03   0.02    -0.07  -0.03  -0.05     0.04   0.03   0.03
    56   6     0.01   0.01   0.00    -0.04  -0.02   0.02    -0.03   0.00  -0.06
    57   1     0.02   0.01   0.00    -0.05  -0.03   0.02    -0.06  -0.01  -0.04
    58   1     0.01   0.01   0.00    -0.04  -0.01   0.01    -0.03  -0.01  -0.07
    59   6     0.01   0.00   0.00    -0.03   0.00   0.03     0.00   0.00  -0.02
    60   1     0.02   0.00  -0.01    -0.04   0.00   0.04     0.01   0.00  -0.01
    61   6     0.01  -0.01   0.00    -0.03   0.00   0.04    -0.01  -0.02   0.01
    62   6     0.00  -0.01  -0.01    -0.01   0.00   0.03    -0.02   0.00  -0.07
    63   6    -0.01  -0.02  -0.01    -0.01   0.01   0.03    -0.04  -0.02  -0.07
    64   1    -0.01  -0.02  -0.01    -0.01   0.01   0.03    -0.02  -0.01  -0.05
    65   6     0.00  -0.03  -0.01    -0.01   0.01   0.04    -0.07  -0.08  -0.02
    66   8     0.00  -0.04  -0.01    -0.01   0.02   0.04    -0.11  -0.12  -0.05
    67   8     0.01   0.00   0.00    -0.03   0.02   0.05     0.05   0.01   0.09
    68   1     0.01   0.01  -0.02    -0.06   0.03  -0.01     0.04   0.01   0.08
    69   8    -0.02  -0.02  -0.01     0.00   0.00   0.04    -0.06  -0.02  -0.11
    70   8    -0.02   0.01   0.04    -0.02  -0.01   0.02     0.15   0.07   0.22
    71   6    -0.04   0.02   0.03    -0.02   0.00   0.02     0.03   0.03   0.05
    72   1    -0.04   0.02   0.03    -0.05   0.01   0.01    -0.14  -0.03   0.06
    73   1    -0.05   0.01   0.03    -0.01   0.00   0.04     0.05   0.04   0.07
    74   1    -0.03   0.04   0.02    -0.01  -0.02   0.00     0.09   0.05  -0.12
    75   6     0.00  -0.01   0.00    -0.01   0.01   0.03     0.05   0.09  -0.10
    76   1    -0.01  -0.01   0.00     0.00   0.01   0.02     0.05   0.10  -0.18
    77   1     0.00  -0.02  -0.01     0.00   0.01   0.03     0.08   0.11  -0.07
    78   6     0.01  -0.01   0.00    -0.01   0.01   0.03     0.08   0.12  -0.05
    79   1     0.01   0.00  -0.01     0.00   0.01   0.02     0.13   0.18  -0.11
    80   1     0.02  -0.01   0.00    -0.01   0.01   0.03     0.10   0.16   0.05
    81   7     0.01  -0.01   0.00    -0.02   0.00   0.02     0.02   0.01  -0.03
    82   6     0.01  -0.01   0.00    -0.03  -0.01   0.02    -0.12  -0.06   0.03
    83   1     0.01  -0.01   0.00    -0.04  -0.02   0.02    -0.16  -0.18   0.06
    84   1     0.01  -0.01   0.00    -0.02  -0.01   0.02    -0.09  -0.09   0.02
    85   1     0.01  -0.01   0.00    -0.03   0.00   0.03    -0.22   0.04   0.08
    86   6     0.01  -0.02   0.00    -0.04   0.00   0.04    -0.07  -0.10   0.05
    87   1     0.02  -0.03   0.00    -0.05   0.00   0.05    -0.08  -0.11   0.11
    88   1     0.00  -0.02   0.00    -0.03  -0.02   0.03    -0.10  -0.15   0.00
    89   6     0.00  -0.03   0.00    -0.03   0.02   0.03    -0.07  -0.10   0.06
    90   1     0.01  -0.04   0.00    -0.02   0.02   0.02    -0.11  -0.15   0.09
    91   1     0.00  -0.03   0.00    -0.04   0.03   0.02    -0.04  -0.06   0.11
                    22                     23                     24
                     A                      A                      A
 Frequencies --    93.0568                96.6585               103.1129
 Red. masses --     2.8039                 3.2065                 4.1182
 Frc consts  --     0.0143                 0.0177                 0.0258
 IR Inten    --     6.0901                15.3716                 1.7168
  Atom  AN      X      Y      Z        X      Y      Z        X      Y      Z
     1   6     0.01   0.02  -0.02    -0.01   0.02   0.02     0.01   0.01   0.00
     2   8    -0.01   0.01  -0.02    -0.02   0.01   0.02     0.02   0.01   0.00
     3   8    -0.02   0.05  -0.03    -0.03   0.04   0.02     0.01   0.00   0.00
     4   1    -0.04   0.06  -0.03    -0.05   0.05   0.01     0.01   0.01  -0.01
     5   6     0.03   0.01  -0.02     0.01   0.01   0.02     0.01   0.01   0.01
     6   1     0.06   0.05  -0.06     0.02   0.00   0.05     0.01   0.03  -0.02
     7   1     0.08  -0.04  -0.01    -0.01   0.02   0.00     0.03  -0.01   0.01
     8   6    -0.03   0.01   0.01     0.05  -0.01  -0.01    -0.03   0.01   0.03
     9   1    -0.04  -0.02   0.05     0.06   0.01  -0.04    -0.07  -0.03   0.05
    10   1    -0.07   0.05   0.00     0.08  -0.04  -0.01    -0.06   0.07   0.04
    11   6    -0.02   0.00   0.02     0.05  -0.01  -0.01     0.02   0.00   0.00
    12   1    -0.01   0.00   0.02     0.05  -0.01  -0.01     0.06   0.03  -0.01
    13   1    -0.02  -0.01   0.01     0.06  -0.01   0.00     0.03  -0.05  -0.02
    14   6    -0.01   0.00   0.01     0.04   0.00   0.00     0.02   0.00   0.00
    15   1    -0.03  -0.02   0.01     0.06   0.01   0.00     0.02   0.00   0.00
    16   1     0.01  -0.02   0.00     0.01   0.01   0.01     0.02   0.00   0.00
    17   6     0.01   0.03   0.04     0.01  -0.04  -0.04     0.01   0.00  -0.01
    18   8     0.04   0.07   0.10    -0.05  -0.11  -0.14     0.00  -0.01  -0.02
    19   8     0.01   0.03   0.04     0.02  -0.02  -0.03     0.01   0.00  -0.01
    20   6    -0.02   0.01   0.03     0.06   0.03   0.02     0.01   0.00  -0.02
    21   1    -0.03  -0.04   0.01     0.06   0.11   0.05     0.01   0.00  -0.01
    22   1     0.00  -0.04   0.05     0.02   0.12   0.01     0.00   0.00  -0.02
    23   6    -0.07   0.05  -0.03     0.19  -0.06   0.11     0.01   0.00  -0.01
    24   1    -0.19  -0.01   0.02     0.42   0.06   0.02     0.03   0.00  -0.02
    25   1    -0.09   0.15  -0.13     0.24  -0.27   0.28     0.01  -0.02   0.01
    26   8     0.10   0.01   0.01    -0.11   0.02   0.05    -0.02   0.00  -0.02
    27   6     0.03   0.02  -0.01    -0.02   0.04   0.05    -0.01  -0.01  -0.01
    28   8     0.06   0.02   0.00     0.03   0.06   0.07    -0.01  -0.01  -0.02
    29   6    -0.02   0.03  -0.02    -0.02   0.03   0.02     0.00  -0.01   0.00
    30   1    -0.04   0.04  -0.02    -0.08   0.03   0.02     0.00   0.00   0.00
    31   6    -0.02   0.05  -0.03    -0.01   0.06  -0.03     0.01  -0.01   0.00
    32   1    -0.09   0.07   0.14    -0.06   0.07   0.07     0.02  -0.01  -0.03
    33   1    -0.01   0.20  -0.11    -0.02   0.15  -0.10     0.00  -0.03   0.01
    34   6     0.03  -0.15  -0.11     0.05  -0.07  -0.09     0.00   0.02   0.01
    35   1     0.25  -0.16  -0.33     0.20  -0.08  -0.24    -0.03   0.03   0.04
    36   1    -0.06  -0.46  -0.07     0.00  -0.28  -0.06     0.01   0.07   0.00
    37   6    -0.10   0.03   0.05    -0.04   0.05   0.01     0.02   0.00  -0.01
    38   1    -0.01   0.22   0.10     0.03   0.18   0.05     0.01  -0.03  -0.02
    39   1    -0.29   0.01   0.14    -0.16   0.03   0.09     0.05   0.00  -0.03
    40   6    -0.07   0.01   0.03    -0.04   0.02   0.00     0.01  -0.01  -0.01
    41   8    -0.03   0.01   0.01    -0.06   0.01  -0.03    -0.01  -0.01  -0.01
    42   8    -0.03   0.00   0.02    -0.02  -0.02   0.02     0.00  -0.01   0.00
    43   1     0.03   0.00  -0.02    -0.02  -0.05   0.00    -0.02  -0.02   0.01
    44   6    -0.03   0.00   0.01     0.00   0.03   0.06     0.01  -0.01   0.01
    45   1    -0.04  -0.07   0.08    -0.03  -0.02   0.16     0.01   0.01   0.00
    46   1     0.05   0.05   0.02     0.10   0.08   0.08     0.00  -0.03   0.01
    47   1    -0.09   0.01  -0.05    -0.05   0.03  -0.01     0.02  -0.01   0.03
    48   6     0.02   0.01   0.03     0.00   0.00   0.00     0.12   0.04   0.18
    49   6     0.02   0.01   0.02     0.00   0.00   0.00     0.14   0.05   0.21
    50   6     0.01   0.00   0.00     0.00   0.00   0.00     0.04   0.03   0.08
    51   6     0.00  -0.01  -0.01     0.00   0.00   0.00     0.00   0.01   0.03
    52   6    -0.01  -0.01  -0.01     0.00   0.00   0.00     0.00   0.01   0.00
    53   6     0.00   0.00   0.01     0.00   0.00   0.00     0.02   0.01   0.02
    54   1     0.02   0.02   0.05     0.01   0.00   0.01     0.17   0.06   0.25
    55   1     0.04   0.02   0.04     0.00   0.00   0.00     0.20   0.07   0.30
    56   6     0.02   0.00  -0.01     0.00   0.00  -0.01    -0.03   0.02  -0.04
    57   1     0.01   0.00  -0.01     0.00   0.00  -0.01    -0.09   0.12  -0.06
    58   1     0.02   0.00  -0.02     0.00   0.00  -0.01    -0.05  -0.06  -0.10
    59   6     0.02  -0.01  -0.01    -0.01   0.00  -0.01    -0.03   0.00  -0.05
    60   1     0.03  -0.01  -0.02    -0.01   0.00  -0.01    -0.04   0.00  -0.07
    61   6     0.02  -0.02  -0.01     0.00   0.00  -0.01    -0.03   0.01   0.00
    62   6     0.00  -0.02  -0.02     0.00   0.00  -0.01    -0.01   0.01   0.00
    63   6    -0.01  -0.02  -0.02     0.00   0.00  -0.01    -0.01   0.02   0.01
    64   1     0.00  -0.02  -0.01     0.00   0.00  -0.01     0.02   0.04   0.03
    65   6    -0.01  -0.04  -0.01     0.00  -0.01  -0.01    -0.06   0.00   0.05
    66   8     0.00  -0.05  -0.03     0.01  -0.01  -0.02    -0.01   0.00   0.00
    67   8     0.03  -0.02   0.01    -0.01   0.00  -0.01     0.02   0.00   0.03
    68   1     0.03  -0.02   0.01     0.02   0.01   0.02     0.02  -0.01   0.06
    69   8    -0.01  -0.02  -0.02     0.00   0.00  -0.01    -0.03   0.01  -0.05
    70   8    -0.02  -0.01   0.01     0.00   0.00   0.00    -0.09  -0.04  -0.18
    71   6    -0.03   0.00   0.01     0.00   0.00   0.00     0.01  -0.04  -0.08
    72   1    -0.01   0.00   0.01     0.00   0.00   0.00     0.25  -0.12  -0.05
    73   1    -0.05  -0.01   0.00     0.00   0.00   0.00    -0.08  -0.07  -0.25
    74   1    -0.03   0.03   0.02     0.00   0.00   0.00    -0.08   0.08   0.12
    75   6     0.01  -0.01  -0.02    -0.01  -0.01  -0.01     0.00  -0.03   0.01
    76   1     0.00   0.00  -0.02    -0.01  -0.01   0.00    -0.04  -0.01   0.03
    77   1     0.01  -0.02  -0.01    -0.01  -0.01  -0.01    -0.01  -0.09   0.02
    78   6     0.03   0.00  -0.01    -0.01  -0.01  -0.01     0.04  -0.03  -0.03
    79   1     0.04   0.01  -0.02    -0.01  -0.01  -0.01     0.08  -0.02  -0.07
    80   1     0.04   0.00   0.00    -0.01  -0.01  -0.01     0.07  -0.04   0.00
    81   7     0.02  -0.01  -0.01    -0.01   0.00  -0.01     0.00  -0.03  -0.07
    82   6     0.01  -0.02  -0.01     0.00   0.00  -0.01     0.03  -0.03  -0.12
    83   1     0.00  -0.03  -0.01     0.00   0.00  -0.01     0.00   0.00  -0.16
    84   1     0.01  -0.02  -0.01    -0.01   0.00  -0.01     0.06  -0.04  -0.14
    85   1     0.00  -0.01   0.00     0.00  -0.01  -0.01     0.05  -0.04  -0.11
    86   6     0.00  -0.04   0.00     0.00  -0.01  -0.01    -0.09   0.01   0.03
    87   1     0.01  -0.04   0.01     0.00  -0.01  -0.01    -0.09   0.01   0.02
    88   1    -0.01  -0.04  -0.01    -0.01   0.00  -0.01    -0.14   0.04   0.01
    89   6     0.00  -0.04   0.01     0.00  -0.01   0.00    -0.11  -0.01   0.12
    90   1    -0.01  -0.06   0.02    -0.01  -0.02   0.01    -0.17  -0.04   0.16
    91   1     0.01  -0.04   0.02     0.01  -0.01   0.01    -0.04   0.01   0.19
                    25                     26                     27
                     A                      A                      A
 Frequencies --   111.8896               121.3371               133.1483
 Red. masses --     4.7564                 4.4618                 4.6827
 Frc consts  --     0.0351                 0.0387                 0.0489
 IR Inten    --    12.7583                 4.2438                 0.7056
  Atom  AN      X      Y      Z        X      Y      Z        X      Y      Z
     1   6    -0.03   0.06   0.05    -0.02   0.07   0.02     0.01   0.04   0.01
     2   8    -0.11   0.01   0.04    -0.07  -0.01   0.03     0.00  -0.07   0.04
     3   8    -0.13   0.19   0.05    -0.06   0.14   0.06     0.11  -0.02   0.13
     4   1    -0.19   0.23   0.03    -0.06   0.13   0.08     0.11  -0.04   0.16
     5   6     0.11   0.01   0.02     0.06   0.07  -0.03    -0.04   0.16  -0.09
     6   1     0.20   0.13  -0.03     0.11   0.15  -0.08    -0.07   0.13  -0.11
     7   1     0.19  -0.11   0.00     0.11  -0.03  -0.05    -0.09   0.15  -0.14
     8   6     0.03   0.01   0.07    -0.01   0.07   0.02    -0.01   0.21  -0.08
     9   1    -0.01  -0.05   0.12    -0.04   0.03   0.07     0.02   0.24  -0.10
    10   1    -0.02   0.08   0.06    -0.06   0.14   0.01     0.01   0.16  -0.10
    11   6     0.05   0.01   0.05     0.03   0.05   0.02    -0.04   0.17  -0.01
    12   1     0.07   0.03   0.01     0.05   0.07   0.03    -0.06   0.13   0.10
    13   1     0.07  -0.04   0.05     0.03   0.03   0.02    -0.05   0.25   0.02
    14   6     0.02   0.05   0.07     0.01   0.02   0.01    -0.01  -0.01  -0.09
    15   1     0.06   0.07   0.11     0.01   0.02   0.00    -0.11  -0.05  -0.21
    16   1    -0.03   0.08   0.09     0.02   0.00   0.03     0.08  -0.13  -0.04
    17   6    -0.01   0.01   0.03     0.01   0.00   0.01     0.02   0.00  -0.04
    18   8    -0.01   0.00   0.01     0.00  -0.01  -0.01     0.05   0.02   0.00
    19   8    -0.03  -0.01   0.00     0.00   0.00   0.00     0.03   0.01   0.00
    20   6    -0.03  -0.02  -0.05     0.01   0.01   0.02     0.00  -0.02   0.02
    21   1    -0.03  -0.07  -0.06     0.01   0.03   0.03     0.03   0.06   0.04
    22   1    -0.02  -0.03  -0.03     0.01   0.02   0.02     0.01  -0.08  -0.05
    23   6    -0.05   0.01  -0.09     0.03  -0.01   0.04    -0.09  -0.05   0.09
    24   1    -0.07   0.00  -0.10     0.04   0.00   0.04    -0.19  -0.09   0.16
    25   1    -0.05   0.03  -0.10     0.03  -0.02   0.04    -0.11   0.06   0.04
    26   8    -0.04   0.01  -0.09     0.03   0.00   0.04     0.03  -0.12   0.11
    27   6    -0.02  -0.03  -0.05     0.01   0.02   0.01    -0.01  -0.07   0.07
    28   8    -0.08  -0.08  -0.09     0.06   0.04   0.04    -0.02  -0.01   0.09
    29   6     0.02  -0.03   0.03    -0.05   0.02  -0.03     0.01  -0.09  -0.01
    30   1    -0.06   0.03   0.04     0.03  -0.02  -0.04    -0.03  -0.14  -0.02
    31   6     0.05  -0.07  -0.06    -0.08   0.08   0.07     0.03  -0.08  -0.08
    32   1     0.10  -0.08  -0.16    -0.14   0.09   0.18     0.04  -0.09  -0.17
    33   1     0.01  -0.15  -0.05    -0.04   0.18   0.04     0.00  -0.15  -0.06
    34   6     0.05   0.03  -0.03    -0.06  -0.04   0.03     0.03   0.01  -0.05
    35   1     0.06   0.03   0.02    -0.17  -0.04  -0.03     0.07   0.02   0.00
    36   1     0.04   0.06  -0.06     0.02   0.01   0.09     0.00   0.02  -0.09
    37   6     0.04   0.06  -0.01     0.03  -0.19  -0.07     0.00   0.07  -0.02
    38   1     0.05   0.11   0.00    -0.04  -0.31  -0.11     0.02   0.12   0.00
    39   1     0.01   0.05   0.05     0.17  -0.18  -0.12    -0.04   0.06   0.03
    40   6     0.01  -0.02  -0.04     0.04  -0.16  -0.06    -0.03   0.01  -0.04
    41   8    -0.03  -0.04  -0.16     0.10  -0.16  -0.01    -0.10   0.00  -0.10
    42   8     0.01  -0.14   0.06     0.00  -0.13  -0.07    -0.01  -0.07   0.02
    43   1    -0.04  -0.24   0.01     0.00  -0.09  -0.04    -0.06  -0.14   0.00
    44   6     0.09  -0.05   0.16    -0.15   0.01  -0.15     0.05  -0.03  -0.03
    45   1     0.07   0.06   0.17    -0.12  -0.12  -0.18     0.03  -0.05   0.02
    46   1     0.11  -0.18   0.14    -0.17   0.11  -0.13     0.09   0.04  -0.01
    47   1     0.15  -0.05   0.28    -0.23   0.01  -0.24     0.05  -0.05  -0.12
    48   6    -0.01   0.01  -0.01     0.00   0.01   0.01     0.00   0.00   0.00
    49   6     0.00   0.01  -0.02     0.01   0.01   0.01     0.00   0.00   0.00
    50   6     0.01   0.01   0.00     0.01   0.00   0.00     0.00   0.00   0.00
    51   6     0.01   0.00   0.01     0.00   0.00   0.00     0.00   0.00   0.00
    52   6     0.01   0.00   0.01     0.00   0.00   0.00     0.00   0.00   0.00
    53   6     0.00   0.01   0.00     0.00   0.00   0.00     0.00   0.00   0.00
    54   1    -0.02   0.01  -0.02     0.00   0.01   0.01     0.00   0.00   0.00
    55   1    -0.01   0.01  -0.03     0.01   0.01   0.01     0.00   0.00   0.00
    56   6     0.01   0.00   0.00     0.00   0.00   0.00     0.00   0.00   0.00
    57   1     0.02   0.00   0.00     0.01   0.00   0.00     0.00   0.00   0.00
    58   1     0.01   0.01   0.01     0.00   0.00   0.01     0.00   0.00   0.00
    59   6     0.01   0.00   0.00     0.00   0.00   0.01     0.00   0.00   0.00
    60   1     0.01   0.00  -0.01     0.01   0.00   0.01     0.00   0.00  -0.01
    61   6     0.01   0.01  -0.01     0.00   0.00   0.00     0.00   0.00   0.00
    62   6     0.01   0.00   0.00     0.01   0.00  -0.01     0.00   0.00   0.00
    63   6     0.01   0.00   0.00     0.00  -0.01  -0.01     0.00   0.00   0.01
    64   1     0.01  -0.01   0.00     0.00  -0.03  -0.01     0.00   0.00   0.01
    65   6     0.01   0.00   0.00     0.01   0.00  -0.01     0.00   0.00   0.01
    66   8    -0.01   0.00   0.02     0.02   0.01  -0.01    -0.01   0.00   0.01
    67   8    -0.02   0.03  -0.01    -0.02   0.03   0.01    -0.01   0.00  -0.01
    68   1     0.06   0.08   0.05     0.05   0.07   0.06     0.06   0.02   0.08
    69   8     0.01   0.00   0.02     0.00   0.00   0.01     0.00   0.00   0.00
    70   8    -0.01   0.01   0.02    -0.01   0.00  -0.01     0.01   0.01   0.00
    71   6    -0.02   0.02   0.02    -0.02   0.01   0.00     0.02   0.00   0.00
    72   1    -0.02   0.04   0.02     0.00   0.01   0.00     0.01  -0.01   0.00
    73   1    -0.02   0.02   0.04    -0.03   0.00   0.00     0.02   0.00   0.00
    74   1    -0.01   0.02   0.02    -0.02   0.02   0.01     0.02  -0.01   0.00
    75   6     0.01  -0.01   0.01     0.01   0.01  -0.01     0.01   0.00   0.00
    76   1     0.01  -0.02   0.02     0.01   0.01  -0.01     0.02  -0.01   0.00
    77   1     0.00  -0.02   0.00     0.01   0.02  -0.01     0.01   0.01   0.01
    78   6     0.00  -0.02   0.00     0.01   0.01   0.00    -0.01  -0.01   0.00
    79   1     0.00  -0.03   0.01     0.01   0.02   0.00    -0.01  -0.02   0.01
    80   1     0.00  -0.02  -0.01     0.01   0.01   0.01    -0.01  -0.01  -0.01
    81   7     0.01  -0.01   0.00     0.00   0.01   0.00     0.00   0.00   0.00
    82   6     0.01  -0.01  -0.01     0.01   0.01   0.01     0.00   0.00  -0.01
    83   1     0.02   0.00  -0.01     0.01   0.01   0.01     0.01   0.01  -0.01
    84   1     0.01  -0.01  -0.01     0.01   0.02   0.00     0.00  -0.01   0.00
    85   1     0.02  -0.02  -0.02     0.01   0.01   0.02     0.01  -0.01  -0.02
    86   6     0.02   0.01  -0.01     0.00  -0.01   0.00     0.00   0.01   0.00
    87   1     0.03   0.00  -0.01    -0.01  -0.01   0.01     0.01   0.01  -0.01
    88   1     0.03   0.01   0.00     0.01  -0.02   0.00     0.00   0.02   0.00
    89   6     0.02   0.00  -0.02     0.01   0.00  -0.01     0.00   0.00   0.01
    90   1     0.03   0.01  -0.03     0.01   0.00  -0.02    -0.01   0.00   0.02
    91   1     0.01  -0.01  -0.03     0.00   0.01  -0.02     0.02  -0.01   0.02
                    28                     29                     30
                     A                      A                      A
 Frequencies --   140.3913               150.9021               155.4767
 Red. masses --     2.2230                 3.8486                 3.8946
 Frc consts  --     0.0258                 0.0516                 0.0555
 IR Inten    --     0.4166                 0.5109                 0.9139
  Atom  AN      X      Y      Z        X      Y      Z        X      Y      Z
     1   6    -0.02   0.01  -0.01    -0.01  -0.03   0.00     0.00   0.01  -0.01
     2   8    -0.03   0.00  -0.02    -0.02   0.05  -0.03     0.00   0.01  -0.01
     3   8    -0.04   0.04  -0.02    -0.09   0.02  -0.09    -0.02   0.03  -0.02
     4   1    -0.05   0.04  -0.01    -0.11   0.05  -0.13    -0.03   0.03  -0.02
     5   6     0.01  -0.01  -0.01     0.04  -0.11   0.06     0.02  -0.01   0.00
     6   1    -0.01  -0.13   0.17     0.05  -0.08   0.05     0.02   0.00   0.01
     7   1    -0.13   0.11  -0.05     0.06  -0.11   0.08     0.02  -0.01   0.00
     8   6     0.24  -0.05  -0.15     0.02  -0.08   0.08     0.02  -0.01   0.00
     9   1     0.43   0.19  -0.32     0.03  -0.09   0.12     0.03   0.00   0.00
    10   1     0.41  -0.36  -0.21     0.03  -0.05   0.11     0.02  -0.02  -0.01
    11   6    -0.02   0.01   0.00     0.00   0.02  -0.02     0.01   0.00   0.00
    12   1    -0.19  -0.12   0.02    -0.04   0.01  -0.11     0.00  -0.01  -0.01
    13   1    -0.04   0.23   0.11    -0.03   0.00  -0.07     0.01   0.00   0.00
    14   6    -0.02  -0.01   0.00     0.04   0.21   0.05     0.00   0.01   0.01
    15   1    -0.02   0.00  -0.01     0.20   0.28   0.16     0.01   0.02   0.02
    16   1    -0.02  -0.01   0.01    -0.10   0.37   0.00     0.00   0.02   0.00
    17   6    -0.01   0.00   0.02     0.02   0.10   0.00     0.00   0.01   0.01
    18   8     0.01   0.01   0.03     0.04   0.06  -0.06     0.01   0.01   0.01
    19   8     0.00   0.01   0.06    -0.04   0.04  -0.02     0.00   0.01   0.01
    20   6    -0.01  -0.01   0.01     0.05   0.06  -0.01     0.01   0.01   0.00
    21   1    -0.01  -0.02   0.01     0.10   0.16   0.02     0.01   0.01   0.00
    22   1     0.00  -0.02   0.01     0.04   0.03  -0.11     0.01   0.01   0.00
    23   6    -0.02   0.00   0.00    -0.02   0.00   0.10     0.00   0.01   0.00
    24   1    -0.05  -0.01   0.01    -0.08  -0.02   0.16     0.00   0.01   0.01
    25   1    -0.03   0.03  -0.02    -0.04   0.07   0.11     0.00   0.01   0.00
    26   8     0.01   0.00   0.01     0.01  -0.10   0.09     0.01   0.00   0.00
    27   6    -0.01   0.01   0.00     0.00  -0.07   0.07     0.00   0.00   0.00
    28   8    -0.01   0.01   0.00     0.00  -0.02   0.09     0.02   0.00   0.01
    29   6     0.00   0.01   0.00     0.03  -0.10  -0.03    -0.01   0.00  -0.01
    30   1     0.00   0.01   0.00     0.05  -0.17  -0.04     0.00   0.00  -0.01
    31   6     0.00   0.00   0.00     0.03  -0.12  -0.04     0.00  -0.01   0.00
    32   1     0.01   0.00   0.00     0.07  -0.13  -0.11     0.01  -0.01  -0.01
    33   1    -0.01  -0.01   0.01     0.02  -0.20   0.00    -0.01  -0.03   0.00
    34   6    -0.01   0.00   0.01    -0.01  -0.04  -0.01    -0.02  -0.01   0.00
    35   1    -0.02   0.00   0.01     0.00  -0.03   0.06    -0.03  -0.01   0.01
    36   1     0.00   0.02   0.01    -0.03   0.00  -0.04    -0.01   0.01   0.00
    37   6     0.00  -0.01   0.00    -0.03   0.00  -0.01    -0.01  -0.02  -0.01
    38   1    -0.01  -0.02  -0.01    -0.02   0.02  -0.01    -0.02  -0.02  -0.01
    39   1     0.01  -0.01  -0.01    -0.05   0.00  -0.02    -0.01  -0.02  -0.01
    40   6     0.01  -0.01   0.00    -0.01   0.02  -0.01     0.00  -0.01  -0.01
    41   8     0.02  -0.01   0.00    -0.01   0.02  -0.01     0.01  -0.01   0.00
    42   8     0.00  -0.01   0.00    -0.02   0.03  -0.02    -0.01   0.00  -0.01
    43   1     0.00   0.00   0.00     0.00   0.04  -0.02     0.01   0.01  -0.01
    44   6     0.00   0.01   0.00     0.04  -0.01  -0.13     0.00   0.01  -0.01
    45   1     0.00   0.03   0.00     0.04  -0.03  -0.13     0.00   0.02  -0.02
    46   1    -0.01   0.01   0.00     0.03   0.12  -0.11    -0.02   0.00  -0.01
    47   1     0.01   0.01   0.01     0.06  -0.03  -0.25     0.01   0.01   0.00
    48   6     0.01   0.00   0.03     0.01   0.00   0.00    -0.09   0.03  -0.04
    49   6     0.01   0.00   0.02     0.00   0.00   0.00    -0.08   0.04  -0.04
    50   6    -0.01   0.00   0.00     0.00   0.00   0.00    -0.04   0.07   0.03
    51   6    -0.01   0.00   0.00     0.00   0.00   0.00    -0.02   0.07   0.06
    52   6    -0.01   0.00   0.00     0.00   0.00   0.00    -0.05   0.07   0.04
    53   6     0.00   0.00   0.01     0.00   0.00   0.00    -0.05   0.06   0.01
    54   1     0.02   0.00   0.04     0.01   0.00   0.01    -0.11   0.00  -0.08
    55   1     0.01   0.00   0.03     0.01   0.00   0.01    -0.12   0.02  -0.08
    56   6    -0.02  -0.01  -0.01    -0.01  -0.01  -0.01     0.02   0.08   0.02
    57   1    -0.04   0.00  -0.01    -0.02   0.00   0.00     0.05   0.08   0.01
    58   1    -0.02  -0.02  -0.02    -0.01  -0.01  -0.01     0.03   0.12   0.03
    59   6    -0.01   0.00   0.00    -0.01   0.00   0.00     0.03   0.03  -0.01
    60   1    -0.02   0.00   0.00    -0.01   0.00   0.00     0.04   0.04  -0.06
    61   6    -0.01   0.00   0.01    -0.01   0.00   0.01     0.03   0.01  -0.01
    62   6    -0.01   0.00   0.00     0.00   0.00   0.00    -0.01   0.01   0.04
    63   6    -0.01   0.00   0.00     0.00   0.00   0.00    -0.04  -0.01   0.03
    64   1    -0.01   0.00   0.00     0.00   0.01   0.00    -0.04  -0.02   0.04
    65   6    -0.01   0.00   0.00     0.00   0.00   0.00    -0.04  -0.06   0.04
    66   8     0.00   0.00   0.00    -0.01   0.00   0.01    -0.01  -0.10  -0.04
    67   8     0.00   0.01   0.03     0.00   0.01   0.02     0.04  -0.05  -0.04
    68   1    -0.02   0.02   0.00    -0.05   0.00  -0.06     0.06  -0.07   0.01
    69   8    -0.01   0.00   0.00     0.00   0.00   0.00    -0.08   0.02   0.02
    70   8    -0.01  -0.01  -0.01    -0.01  -0.01   0.00     0.11   0.10  -0.03
    71   6     0.00  -0.01   0.00    -0.02   0.00   0.00     0.23  -0.09  -0.12
    72   1     0.02  -0.02   0.00     0.00   0.01   0.00     0.12  -0.15  -0.10
    73   1    -0.02  -0.01  -0.02    -0.03   0.00   0.00     0.42   0.00  -0.14
    74   1    -0.01   0.01   0.02    -0.02   0.02   0.01     0.26  -0.26  -0.17
    75   6     0.01   0.01   0.00     0.00   0.00   0.00    -0.05  -0.06   0.06
    76   1     0.00   0.01  -0.01    -0.02   0.01   0.00    -0.06  -0.06   0.13
    77   1     0.01   0.00   0.00    -0.01  -0.01   0.00    -0.07  -0.11   0.05
    78   6     0.02   0.01  -0.01     0.01   0.01   0.00    -0.04  -0.09   0.02
    79   1     0.04   0.02  -0.02     0.02   0.02  -0.01    -0.06  -0.11   0.05
    80   1     0.03   0.01   0.02     0.02   0.01   0.01    -0.04  -0.12  -0.03
    81   7     0.00   0.00  -0.01     0.00   0.00  -0.01     0.00  -0.02   0.01
    82   6     0.00  -0.01  -0.02     0.00   0.00  -0.01     0.00  -0.05  -0.05
    83   1    -0.02  -0.02  -0.02    -0.01  -0.01  -0.01     0.05   0.03  -0.04
    84   1     0.02  -0.01  -0.03     0.01   0.00  -0.01    -0.05  -0.11   0.01
    85   1    -0.01   0.00   0.00    -0.01   0.00   0.01    -0.01  -0.09  -0.15
    86   6    -0.01  -0.01   0.01    -0.01  -0.01   0.01     0.03   0.03   0.00
    87   1    -0.02  -0.01   0.03    -0.01  -0.01   0.02     0.12   0.03  -0.06
    88   1    -0.01  -0.03   0.01     0.00  -0.02   0.00    -0.02   0.13   0.01
    89   6    -0.01   0.00   0.00     0.00   0.01  -0.02    -0.02  -0.08   0.10
    90   1    -0.01   0.00   0.00     0.02   0.02  -0.03    -0.09  -0.12   0.14
    91   1    -0.01   0.00   0.00    -0.02   0.01  -0.04     0.08  -0.11   0.16
                    31                     32                     33
                     A                      A                      A
 Frequencies --   173.6549               177.1123               187.7721
 Red. masses --     2.6559                 3.2986                 2.3084
 Frc consts  --     0.0472                 0.0610                 0.0480
 IR Inten    --     0.7236                 4.5705                 4.3288
  Atom  AN      X      Y      Z        X      Y      Z        X      Y      Z
     1   6     0.00   0.01   0.00     0.00   0.00   0.00     0.00   0.00   0.00
     2   8     0.00   0.00   0.01     0.00   0.00   0.00     0.01   0.01   0.00
     3   8     0.00   0.00   0.01     0.01  -0.01   0.01     0.00   0.00  -0.01
     4   1     0.01   0.00   0.01     0.02  -0.01   0.01     0.00  -0.01   0.00
     5   6     0.00   0.01   0.00     0.00   0.01   0.00    -0.01  -0.01   0.01
     6   1     0.00   0.02  -0.01     0.00   0.02  -0.03    -0.01  -0.01   0.02
     7   1     0.01   0.00  -0.01     0.02  -0.01   0.00    -0.01   0.00   0.02
     8   6    -0.01   0.01   0.00    -0.03   0.01   0.02    -0.01  -0.02   0.00
     9   1    -0.02   0.00   0.00    -0.05  -0.01   0.04    -0.01  -0.01  -0.01
    10   1    -0.02   0.02   0.00    -0.05   0.05   0.02     0.00  -0.02   0.00
    11   6     0.00   0.00   0.01     0.00   0.00   0.00    -0.01  -0.01   0.00
    12   1     0.01   0.00   0.02     0.02   0.02   0.01    -0.01  -0.01  -0.01
    13   1     0.00  -0.01   0.01     0.00  -0.01  -0.01    -0.01  -0.02  -0.01
    14   6     0.00  -0.03   0.00     0.00   0.00   0.00     0.00   0.00   0.00
    15   1    -0.02  -0.03  -0.01     0.00   0.00   0.00     0.00   0.00   0.01
    16   1     0.01  -0.04   0.00     0.00   0.00   0.00    -0.01   0.01  -0.01
    17   6     0.00  -0.01   0.00     0.00  -0.01   0.00     0.00   0.01   0.00
    18   8    -0.01  -0.01   0.00     0.00  -0.01  -0.01     0.00   0.01   0.01
    19   8     0.01  -0.01   0.00     0.00  -0.01  -0.01     0.00   0.01   0.00
    20   6     0.01   0.01   0.02     0.00  -0.01   0.00     0.00   0.01   0.00
    21   1    -0.01   0.00   0.02    -0.01  -0.01   0.00     0.00   0.01   0.00
    22   1     0.01   0.03   0.05     0.00  -0.01   0.00     0.00   0.01   0.00
    23   6     0.05   0.01   0.00     0.00  -0.01   0.00     0.00   0.01   0.00
    24   1     0.07   0.02   0.00     0.00  -0.01  -0.01     0.00   0.01   0.00
    25   1     0.06  -0.02  -0.01     0.00  -0.01   0.00     0.00   0.00   0.00
    26   8     0.07   0.02   0.01     0.00   0.00   0.00    -0.01   0.00   0.00
    27   6     0.00   0.04  -0.01     0.00   0.00   0.00     0.00  -0.01   0.00
    28   8     0.14   0.02   0.03     0.00   0.00   0.00    -0.01  -0.01   0.00
    29   6    -0.03   0.04  -0.02     0.00   0.01   0.00     0.00  -0.01   0.00
    30   1    -0.07   0.07  -0.02    -0.01   0.01   0.00     0.01  -0.01   0.00
    31   6     0.00  -0.13  -0.05     0.00   0.01   0.00     0.00   0.01   0.00
    32   1     0.17  -0.16  -0.17     0.00   0.01   0.00    -0.01   0.01   0.01
    33   1    -0.05  -0.31   0.02     0.00   0.01   0.00     0.01   0.02   0.00
    34   6    -0.13  -0.02   0.01     0.00   0.00   0.00     0.01   0.00   0.00
    35   1    -0.21  -0.02   0.13     0.01   0.00  -0.01     0.02   0.00  -0.01
    36   1    -0.16   0.10  -0.06     0.00  -0.01   0.00     0.01   0.00   0.00
    37   6    -0.14  -0.05   0.01     0.00   0.01   0.00     0.01   0.01   0.00
    38   1    -0.15  -0.05   0.00     0.00   0.01   0.01     0.01   0.00   0.00
    39   1    -0.13  -0.05   0.01    -0.01   0.01   0.01     0.01   0.01   0.00
    40   6    -0.07  -0.03  -0.01     0.00   0.01   0.00     0.00   0.00   0.00
    41   8     0.02  -0.03  -0.01     0.00   0.01   0.00    -0.01   0.00   0.00
    42   8    -0.04   0.00  -0.07     0.00   0.00   0.00     0.00   0.00   0.00
    43   1     0.09   0.04  -0.11     0.00   0.00   0.00    -0.01  -0.01   0.01
    44   6     0.09   0.09   0.07     0.01   0.00   0.01    -0.01  -0.01  -0.01
    45   1     0.10   0.42  -0.08     0.00   0.00   0.03    -0.01  -0.05   0.01
    46   1    -0.08  -0.16   0.02     0.02   0.00   0.01     0.01   0.02   0.00
    47   1     0.35   0.07   0.35     0.00   0.00   0.01    -0.04  -0.01  -0.05
    48   6     0.00   0.00   0.00    -0.04   0.01   0.08     0.00   0.02   0.04
    49   6     0.00   0.00   0.00    -0.04   0.02   0.05     0.01   0.02   0.04
    50   6     0.00   0.00   0.00    -0.07   0.00   0.00    -0.02   0.00  -0.02
    51   6     0.00   0.00  -0.01    -0.07   0.00  -0.01    -0.05   0.00  -0.08
    52   6     0.00   0.00  -0.01    -0.07   0.02   0.05    -0.06   0.00  -0.05
    53   6     0.00   0.00   0.00    -0.06   0.02   0.05    -0.03   0.01  -0.01
    54   1     0.01   0.00   0.01    -0.02   0.02   0.11     0.04   0.03   0.09
    55   1     0.01   0.00   0.01    -0.01   0.04   0.08     0.05   0.04   0.09
    56   6    -0.01   0.00   0.00    -0.05   0.00  -0.03     0.00   0.00   0.03
    57   1    -0.01   0.00   0.00    -0.06   0.01  -0.02     0.03  -0.03   0.04
    58   1    -0.01  -0.01   0.00    -0.04   0.02  -0.05     0.00   0.03   0.05
    59   6    -0.01   0.00   0.00     0.00  -0.01   0.00    -0.01  -0.02   0.03
    60   1    -0.01   0.00   0.00     0.00  -0.01   0.02    -0.02  -0.02   0.00
    61   6     0.00   0.01   0.00    -0.01  -0.02   0.02    -0.01   0.00   0.01
    62   6     0.00   0.00   0.00    -0.03  -0.02   0.00     0.02   0.01   0.00
    63   6     0.00   0.00   0.00    -0.04  -0.05   0.02    -0.01  -0.02   0.04
    64   1     0.00   0.00   0.00    -0.09  -0.11  -0.01     0.01  -0.02   0.05
    65   6     0.00   0.00   0.00     0.05   0.01  -0.06     0.00  -0.03   0.03
    66   8    -0.01   0.00   0.01     0.01   0.04   0.03     0.04  -0.02   0.00
    67   8    -0.02   0.02   0.00     0.00   0.01   0.05    -0.09   0.04  -0.02
    68   1     0.00   0.03   0.01    -0.07  -0.01  -0.06    -0.01   0.10   0.04
    69   8     0.00   0.00   0.00    -0.05  -0.02   0.13    -0.03  -0.01   0.01
    70   8    -0.01   0.00   0.00    -0.02   0.02  -0.05     0.01   0.03   0.01
    71   6    -0.01   0.01   0.00     0.11  -0.10  -0.06     0.01   0.00  -0.02
    72   1    -0.01   0.01   0.00     0.18  -0.21  -0.02     0.01  -0.04   0.00
    73   1    -0.03   0.00   0.00     0.16  -0.07  -0.20     0.02   0.00  -0.05
    74   1    -0.02   0.02   0.00     0.08  -0.12   0.03     0.02   0.00  -0.02
    75   6     0.02   0.01  -0.01     0.04   0.03  -0.02     0.20   0.06  -0.05
    76   1     0.05  -0.01  -0.03    -0.01   0.07  -0.07     0.47  -0.14  -0.24
    77   1     0.04   0.04   0.00     0.05  -0.01   0.01     0.34   0.39   0.04
    78   6     0.00   0.00   0.00     0.13   0.08  -0.02    -0.07  -0.06   0.01
    79   1    -0.01  -0.02   0.01     0.18   0.14  -0.09    -0.14  -0.18   0.10
    80   1    -0.02   0.01  -0.01     0.17   0.08   0.07    -0.22   0.02  -0.12
    81   7     0.00   0.00   0.00     0.06   0.01  -0.03    -0.04  -0.05   0.04
    82   6     0.01   0.00  -0.01    -0.01  -0.03  -0.01     0.08   0.01  -0.02
    83   1     0.01   0.02  -0.01    -0.11  -0.14  -0.04     0.18   0.17  -0.01
    84   1     0.01   0.01  -0.01     0.08  -0.03  -0.08     0.00   0.03   0.04
    85   1     0.02  -0.01  -0.01    -0.06   0.06   0.10     0.19  -0.11  -0.13
    86   6     0.00   0.00   0.00     0.04  -0.07   0.00     0.02   0.00   0.00
    87   1     0.00   0.00   0.00    -0.02  -0.07   0.07     0.04   0.00   0.00
    88   1     0.01   0.00   0.00     0.12  -0.19   0.01     0.02   0.01   0.01
    89   6     0.00   0.00  -0.01     0.10   0.03  -0.20     0.01  -0.02   0.00
    90   1     0.01   0.01  -0.01     0.26   0.12  -0.30     0.03   0.00  -0.01
    91   1     0.00   0.00  -0.02    -0.09   0.03  -0.36     0.01  -0.05  -0.02
                    34                     35                     36
                     A                      A                      A
 Frequencies --   197.8192               208.5770               214.5304
 Red. masses --     4.3402                 3.8602                 1.1457
 Frc consts  --     0.1001                 0.0989                 0.0311
 IR Inten    --     0.6392                 3.4782                 0.6526
  Atom  AN      X      Y      Z        X      Y      Z        X      Y      Z
     1   6     0.00  -0.01   0.00     0.01   0.02   0.02     0.00   0.00   0.00
     2   8     0.01   0.00   0.00     0.02   0.01   0.03     0.00   0.00   0.00
     3   8     0.02  -0.03   0.01     0.03   0.01   0.05     0.00   0.00   0.00
     4   1     0.02  -0.03   0.01     0.02   0.02   0.05     0.00   0.00   0.00
     5   6    -0.02   0.00   0.01     0.01   0.02   0.02     0.00   0.00   0.00
     6   1    -0.03  -0.01   0.01     0.03   0.02   0.05     0.00   0.00   0.00
     7   1    -0.03   0.01   0.01     0.01   0.03   0.02     0.00   0.00   0.00
     8   6    -0.02   0.00   0.00     0.01  -0.04  -0.02     0.00   0.00   0.00
     9   1    -0.02   0.00   0.00    -0.01  -0.04  -0.05     0.00   0.00   0.00
    10   1    -0.01   0.00   0.01     0.01  -0.05  -0.03     0.00   0.00   0.00
    11   6    -0.01   0.00   0.00     0.04  -0.09   0.01     0.00   0.00   0.00
    12   1     0.00   0.00   0.00     0.10  -0.04  -0.02     0.00   0.00   0.00
    13   1    -0.01  -0.01  -0.01     0.09  -0.16   0.06     0.00  -0.01   0.00
    14   6     0.00  -0.01  -0.01    -0.09  -0.15   0.01     0.00  -0.01   0.00
    15   1    -0.02  -0.02  -0.01    -0.25  -0.23  -0.01     0.00  -0.01   0.00
    16   1     0.01  -0.02  -0.01     0.04  -0.28   0.03     0.00  -0.01   0.00
    17   6     0.00   0.00   0.00    -0.10   0.04   0.03     0.00   0.00   0.00
    18   8     0.00   0.00   0.01    -0.08   0.11   0.13     0.00  -0.01   0.00
    19   8     0.00   0.00   0.00    -0.04   0.11  -0.01     0.00   0.00   0.00
    20   6     0.00   0.00   0.00     0.03   0.17   0.02     0.00  -0.01  -0.01
    21   1     0.00   0.00   0.00     0.10   0.12   0.01     0.00  -0.02  -0.01
    22   1     0.00   0.00   0.00    -0.01   0.30   0.02     0.00   0.00   0.00
    23   6     0.00   0.00   0.00     0.16   0.10   0.03     0.00   0.00  -0.02
    24   1     0.01   0.00   0.00     0.33   0.21   0.03     0.00   0.00  -0.02
    25   1     0.00   0.00   0.00     0.20  -0.06   0.15     0.00   0.00  -0.03
    26   8     0.00   0.00   0.00    -0.02   0.01  -0.05     0.01   0.01  -0.01
    27   6     0.00   0.00   0.00     0.01  -0.06   0.00     0.00   0.00   0.00
    28   8     0.00   0.00   0.00    -0.01  -0.11  -0.02     0.02  -0.01  -0.01
    29   6     0.00   0.00   0.00     0.03  -0.08  -0.02    -0.01   0.00   0.00
    30   1     0.00   0.00   0.00     0.06  -0.12  -0.02    -0.03   0.00   0.00
    31   6     0.00   0.01   0.00     0.02  -0.08  -0.02     0.00  -0.02  -0.01
    32   1    -0.01   0.01   0.01     0.04  -0.08  -0.07     0.04  -0.03  -0.05
    33   1     0.00   0.02   0.00     0.02  -0.12   0.00    -0.01  -0.08   0.02
    34   6     0.01   0.00   0.00     0.01  -0.03  -0.01    -0.05   0.02   0.02
    35   1     0.01   0.00  -0.01     0.03  -0.02   0.03    -0.09   0.02   0.07
    36   1     0.01  -0.01   0.01     0.00  -0.02  -0.03    -0.04   0.09   0.00
    37   6     0.01   0.00   0.00     0.00   0.01  -0.02    -0.03  -0.01   0.01
    38   1     0.01   0.00   0.00     0.00   0.03  -0.02    -0.04  -0.03   0.00
    39   1     0.01   0.00   0.00    -0.02   0.01  -0.02    -0.01  -0.01   0.00
    40   6     0.00   0.00   0.00    -0.01   0.01  -0.02    -0.02  -0.01   0.00
    41   8     0.00   0.00   0.01    -0.03   0.01  -0.04     0.01  -0.01   0.00
    42   8     0.00   0.01   0.00    -0.01  -0.01  -0.01    -0.01   0.00  -0.01
    43   1     0.00   0.01   0.01    -0.04  -0.03  -0.01     0.03   0.01  -0.02
    44   6    -0.01  -0.01   0.00     0.00  -0.03  -0.13     0.05   0.03   0.03
    45   1    -0.01  -0.04   0.02     0.02  -0.08  -0.16    -0.06  -0.31   0.45
    46   1     0.01   0.02   0.00    -0.04   0.07  -0.11     0.46   0.42   0.12
    47   1    -0.04   0.00  -0.03    -0.01  -0.04  -0.21    -0.22   0.04  -0.44
    48   6     0.00   0.00  -0.04     0.00   0.00   0.01     0.00   0.00   0.00
    49   6    -0.02   0.00  -0.02     0.00   0.00   0.00     0.00   0.00   0.00
    50   6     0.02   0.02   0.04     0.00   0.00   0.00     0.00   0.00   0.00
    51   6     0.05   0.05   0.07     0.00   0.00   0.01     0.00   0.00   0.00
    52   6     0.04   0.04   0.01     0.00   0.00   0.01     0.00   0.00   0.00
    53   6     0.03   0.03  -0.01     0.00   0.00   0.01     0.00   0.00   0.00
    54   1    -0.02  -0.02  -0.09     0.00   0.00   0.00     0.00   0.00   0.00
    55   1    -0.06  -0.03  -0.07    -0.01   0.00   0.00     0.00   0.00   0.00
    56   6    -0.04   0.01   0.03    -0.01   0.00  -0.01     0.00   0.00   0.00
    57   1    -0.04   0.04   0.02    -0.02   0.00  -0.01     0.00   0.00   0.00
    58   1    -0.06  -0.03   0.03    -0.01  -0.01  -0.02     0.00   0.00   0.00
    59   6    -0.06   0.00   0.03     0.00   0.00   0.00     0.00   0.00   0.00
    60   1    -0.10   0.01  -0.02     0.00   0.00   0.00     0.00   0.00   0.00
    61   6    -0.02   0.05   0.07     0.00   0.00   0.00     0.00   0.00   0.00
    62   6     0.03   0.04   0.03     0.00   0.00   0.00     0.00   0.00   0.00
    63   6     0.02   0.02  -0.05     0.00   0.00   0.00     0.00   0.00   0.00
    64   1    -0.02   0.05  -0.08     0.00  -0.01   0.00     0.00   0.00   0.00
    65   6     0.04  -0.05  -0.07     0.00   0.00   0.00     0.00   0.00   0.00
    66   8    -0.03  -0.09  -0.05     0.00   0.00   0.01     0.00   0.00   0.00
    67   8    -0.09   0.23   0.15    -0.01   0.00  -0.01     0.00   0.00   0.00
    68   1    -0.11   0.29   0.01     0.03   0.02   0.04     0.00   0.00   0.00
    69   8    -0.01   0.03  -0.10     0.00   0.00   0.01     0.00   0.00   0.00
    70   8     0.01   0.02   0.00     0.00   0.00   0.00     0.00   0.00   0.00
    71   6    -0.04   0.08   0.01     0.00   0.00   0.00     0.00   0.00   0.00
    72   1    -0.09   0.14  -0.01     0.01  -0.01   0.01     0.00   0.00   0.00
    73   1    -0.05   0.07   0.10     0.00  -0.01  -0.01     0.00   0.00   0.00
    74   1    -0.02   0.06  -0.03     0.00   0.00   0.01     0.00   0.00   0.00
    75   6    -0.03  -0.08   0.07    -0.01   0.00   0.00     0.00   0.00   0.00
    76   1    -0.08  -0.04   0.18    -0.04   0.02   0.01     0.00   0.00   0.00
    77   1    -0.07  -0.18   0.05    -0.02  -0.03   0.00     0.00   0.00   0.00
    78   6     0.03  -0.09   0.04     0.01   0.01   0.00     0.00   0.00   0.00
    79   1     0.07  -0.08   0.00     0.02   0.03  -0.02     0.00   0.00   0.00
    80   1     0.06  -0.10   0.07     0.03   0.01   0.01     0.00   0.00   0.00
    81   7    -0.01  -0.08   0.00     0.01   0.01  -0.01     0.00   0.00   0.00
    82   6     0.05  -0.10  -0.17    -0.01   0.00   0.00     0.00   0.00   0.00
    83   1     0.07   0.06  -0.22    -0.04  -0.04   0.00     0.00   0.00   0.00
    84   1     0.03  -0.19  -0.12     0.02   0.01  -0.02     0.00   0.00   0.00
    85   1     0.10  -0.19  -0.30    -0.03   0.03   0.05     0.00   0.00   0.01
    86   6     0.03  -0.07   0.06     0.01   0.01  -0.01     0.00   0.00   0.00
    87   1     0.03  -0.09   0.17     0.01   0.01  -0.01     0.00   0.00   0.00
    88   1     0.09  -0.17   0.06     0.01   0.01   0.00     0.00   0.01   0.00
    89   6     0.07  -0.04  -0.10     0.00   0.00  -0.01     0.00   0.00   0.00
    90   1     0.17  -0.02  -0.16     0.00   0.00   0.00     0.00   0.00   0.00
    91   1    -0.05  -0.03  -0.19     0.01   0.00   0.00     0.00   0.00   0.00
                    37                     38                     39
                     A                      A                      A
 Frequencies --   227.9215               248.5324               250.1463
 Red. masses --     2.4904                 1.3584                 1.7347
 Frc consts  --     0.0762                 0.0494                 0.0640
 IR Inten    --     6.0094                 1.3156                 1.1443
  Atom  AN      X      Y      Z        X      Y      Z        X      Y      Z
     1   6     0.00   0.00   0.00     0.00   0.00   0.00     0.00   0.00   0.00
     2   8    -0.01  -0.01   0.00     0.00   0.00   0.00     0.01   0.00   0.00
     3   8     0.00   0.00   0.00     0.00   0.00   0.00     0.00   0.00   0.00
     4   1     0.01   0.00   0.00     0.00   0.00   0.00     0.00   0.00   0.00
     5   6     0.01   0.00   0.00     0.00   0.00   0.00    -0.01   0.00   0.00
     6   1     0.02   0.01   0.00     0.00   0.00   0.01    -0.01  -0.01   0.01
     7   1     0.01   0.00  -0.01    -0.01   0.00   0.00    -0.01   0.01   0.01
     8   6     0.01   0.01   0.00     0.00   0.00   0.00     0.00  -0.01   0.00
     9   1     0.01   0.01   0.00     0.00   0.00  -0.01     0.00  -0.01  -0.01
    10   1     0.01   0.01  -0.01     0.00  -0.01   0.00     0.00  -0.01   0.00
    11   6     0.01   0.00   0.01     0.00   0.00   0.00    -0.01  -0.01   0.00
    12   1     0.01   0.00   0.01    -0.01   0.00   0.00    -0.01  -0.01  -0.01
    13   1     0.01   0.01   0.01    -0.01   0.00   0.00    -0.01   0.00  -0.01
    14   6     0.00  -0.01   0.00     0.00   0.00   0.00     0.00   0.00   0.00
    15   1    -0.02  -0.01   0.00     0.00   0.00   0.00     0.01   0.01   0.00
    16   1     0.01  -0.02   0.01     0.00   0.00   0.00    -0.01   0.01  -0.01
    17   6    -0.01   0.00   0.00     0.00   0.00   0.00     0.00   0.00   0.00
    18   8    -0.01   0.00   0.01     0.00   0.00   0.00     0.00   0.00   0.00
    19   8     0.00   0.00   0.00     0.00   0.00   0.00     0.00   0.00   0.00
    20   6     0.00   0.01   0.00     0.00   0.00   0.00     0.00   0.00   0.00
    21   1     0.00   0.00   0.00     0.00   0.00   0.00     0.00   0.00   0.00
    22   1     0.00   0.02   0.00     0.00   0.00   0.00     0.00  -0.01   0.00
    23   6     0.01   0.00   0.00     0.00   0.00   0.00    -0.01   0.00   0.00
    24   1     0.02   0.01   0.00     0.00   0.00   0.00    -0.01   0.00   0.00
    25   1     0.01   0.00   0.01     0.00   0.00   0.00    -0.01   0.00   0.00
    26   8     0.00   0.00   0.00     0.00   0.00   0.00     0.00   0.00   0.00
    27   6     0.00   0.00   0.00     0.00   0.00   0.00     0.00   0.00   0.00
    28   8     0.00  -0.01   0.00     0.00   0.00   0.00     0.00   0.00   0.00
    29   6     0.00   0.00   0.00     0.00   0.00   0.00     0.00   0.00   0.00
    30   1     0.00  -0.01   0.00     0.00   0.00   0.00     0.00   0.00   0.00
    31   6     0.00  -0.01   0.00     0.00   0.00   0.00     0.00   0.00   0.00
    32   1     0.01  -0.01   0.00     0.00   0.00   0.00     0.00   0.00   0.00
    33   1     0.00  -0.01   0.00     0.00   0.00   0.00     0.00   0.00   0.00
    34   6     0.00   0.00   0.00     0.00   0.00   0.00     0.00   0.00   0.00
    35   1     0.00   0.00   0.01     0.00   0.00   0.00     0.00   0.00   0.00
    36   1     0.00   0.00   0.00     0.00   0.00   0.00     0.00   0.00   0.00
    37   6     0.00   0.00   0.00     0.00   0.00   0.00     0.00   0.00   0.00
    38   1     0.00   0.00   0.00     0.00   0.00   0.00     0.00   0.00   0.00
    39   1    -0.01   0.00   0.00     0.00   0.00   0.00     0.00   0.00   0.00
    40   6     0.00   0.00   0.00     0.00   0.00   0.00     0.00   0.00   0.00
    41   8     0.00   0.00   0.00     0.00   0.00   0.00     0.00   0.00   0.00
    42   8     0.00   0.00   0.00     0.00   0.00   0.00     0.00   0.00   0.00
    43   1     0.00   0.00   0.00     0.00   0.00   0.00     0.00   0.00   0.00
    44   6     0.01   0.00   0.00     0.00   0.00   0.00     0.00   0.00   0.00
    45   1     0.01   0.00   0.00     0.00   0.00   0.00     0.00  -0.01   0.00
    46   1     0.01   0.01   0.00     0.00   0.00   0.00     0.00  -0.01   0.00
    47   1     0.01   0.00  -0.01     0.00   0.00   0.00    -0.01   0.00   0.01
    48   6     0.00   0.03  -0.01    -0.01   0.02  -0.01     0.01   0.03   0.01
    49   6     0.02   0.04  -0.01     0.02   0.03   0.01    -0.03   0.01  -0.07
    50   6     0.02   0.02  -0.03     0.02   0.02   0.01    -0.02   0.00  -0.06
    51   6    -0.01   0.00  -0.04     0.01   0.01  -0.01     0.03   0.01   0.00
    52   6     0.00   0.01  -0.02     0.00   0.01  -0.01     0.05   0.03   0.06
    53   6     0.00   0.03  -0.02    -0.01   0.02  -0.02     0.03   0.04   0.05
    54   1     0.00   0.04  -0.01    -0.02   0.02  -0.03     0.02   0.03   0.02
    55   1     0.04   0.05   0.01     0.03   0.04   0.01    -0.06   0.01  -0.12
    56   6     0.06   0.03   0.02     0.03   0.01   0.02    -0.03  -0.01  -0.05
    57   1     0.14  -0.01   0.02     0.07   0.02   0.00    -0.06  -0.03  -0.03
    58   1     0.06   0.08   0.09     0.02   0.02   0.05    -0.02   0.00  -0.07
    59   6     0.02   0.00  -0.02     0.00  -0.03  -0.01     0.00  -0.01  -0.01
    60   1     0.06   0.00  -0.05     0.00  -0.02  -0.06     0.01  -0.01   0.00
    61   6     0.00  -0.05   0.00    -0.01  -0.02  -0.01     0.01  -0.01  -0.01
    62   6    -0.01  -0.02  -0.04     0.01  -0.01  -0.02     0.02  -0.01  -0.02
    63   6     0.01  -0.01  -0.03     0.01  -0.01   0.00     0.03  -0.01  -0.01
    64   1     0.00  -0.03  -0.03     0.01  -0.02   0.00     0.01  -0.04  -0.02
    65   6     0.03   0.04  -0.03     0.00   0.00   0.00     0.03  -0.02  -0.01
    66   8    -0.02   0.07   0.04     0.01   0.01   0.02    -0.02  -0.06   0.00
    67   8     0.11  -0.05   0.10    -0.01   0.02   0.01    -0.04   0.04   0.00
    68   1    -0.02  -0.11  -0.05     0.01   0.05   0.02     0.04   0.10   0.06
    69   8     0.02   0.00   0.03     0.00   0.00   0.00     0.04   0.00   0.07
    70   8     0.01   0.03  -0.02     0.01   0.03  -0.01     0.00   0.02  -0.02
    71   6     0.02   0.02  -0.02     0.01   0.03  -0.02     0.01   0.02  -0.01
    72   1     0.02   0.02  -0.02    -0.10   0.10  -0.05     0.44  -0.25   0.09
    73   1     0.03   0.03  -0.03     0.10   0.06   0.10    -0.27  -0.10  -0.43
    74   1     0.02   0.01  -0.02     0.05  -0.09  -0.10    -0.13   0.41   0.30
    75   6    -0.05  -0.04  -0.03     0.00  -0.04  -0.01    -0.01  -0.01  -0.01
    76   1    -0.03  -0.06   0.00     0.01  -0.05   0.01     0.01  -0.03   0.00
    77   1    -0.07  -0.01  -0.06    -0.01  -0.03  -0.02    -0.02   0.01  -0.03
    78   6    -0.10  -0.05   0.01    -0.02  -0.05  -0.01    -0.05  -0.02  -0.01
    79   1    -0.13  -0.06   0.04    -0.02  -0.05   0.00    -0.09  -0.05   0.03
    80   1    -0.12  -0.04  -0.03    -0.03  -0.04   0.00    -0.07  -0.03  -0.07
    81   7    -0.05  -0.02   0.03    -0.03  -0.06   0.00    -0.01   0.01   0.00
    82   6     0.01   0.01   0.01     0.04   0.01   0.06    -0.02   0.02   0.05
    83   1     0.28   0.27   0.11    -0.32  -0.29  -0.09    -0.04  -0.04   0.06
    84   1    -0.26  -0.03   0.22     0.40   0.21  -0.28     0.01   0.07   0.02
    85   1     0.07  -0.16  -0.32     0.10   0.17   0.57    -0.02   0.06   0.12
    86   6    -0.11  -0.14   0.05    -0.04  -0.04   0.00     0.00  -0.04   0.00
    87   1    -0.27  -0.15   0.23    -0.08  -0.05   0.05    -0.01  -0.05   0.04
    88   1    -0.08  -0.36  -0.04    -0.04  -0.10  -0.03    -0.02  -0.07  -0.02
    89   6    -0.02   0.04  -0.03    -0.02   0.00   0.00     0.01  -0.04   0.03
    90   1     0.02   0.06  -0.06    -0.02   0.01   0.00    -0.04  -0.05   0.06
    91   1    -0.13   0.14  -0.06    -0.03   0.02   0.00     0.04  -0.01   0.08
                    40                     41                     42
                     A                      A                      A
 Frequencies --   269.5424               272.5181               277.6267
 Red. masses --     2.2277                 2.8989                 3.4323
 Frc consts  --     0.0954                 0.1268                 0.1559
 IR Inten    --     4.0655                 3.9915                 5.0335
  Atom  AN      X      Y      Z        X      Y      Z        X      Y      Z
     1   6     0.00   0.03   0.00    -0.01   0.05   0.00     0.01  -0.04   0.02
     2   8     0.03   0.01   0.01     0.02  -0.01   0.02    -0.01   0.01  -0.01
     3   8     0.03   0.01   0.03     0.04   0.02   0.05    -0.04  -0.01  -0.04
     4   1     0.02   0.01   0.05     0.07  -0.01   0.08    -0.04   0.00  -0.05
     5   6    -0.02   0.02   0.01    -0.02   0.05  -0.02     0.03  -0.06   0.03
     6   1    -0.02   0.00   0.05    -0.01   0.04   0.04     0.03  -0.03  -0.02
     7   1    -0.02   0.05   0.03    -0.03   0.08   0.00     0.05  -0.08   0.02
     8   6    -0.02  -0.06  -0.03     0.00  -0.05  -0.07     0.02   0.03   0.06
     9   1    -0.04  -0.07  -0.07    -0.09  -0.11  -0.11     0.09   0.07   0.11
    10   1    -0.02  -0.05  -0.03    -0.03   0.01  -0.04     0.03  -0.02   0.05
    11   6     0.01  -0.07  -0.05     0.11  -0.11  -0.10    -0.08   0.08   0.08
    12   1     0.05  -0.03  -0.12     0.25   0.03  -0.27    -0.18  -0.02   0.20
    13   1     0.04  -0.14  -0.05     0.22  -0.33  -0.06    -0.15   0.24   0.07
    14   6    -0.03   0.02  -0.01    -0.06   0.04   0.01     0.02  -0.05  -0.01
    15   1     0.02   0.04   0.05     0.01   0.06   0.14    -0.10  -0.10  -0.12
    16   1    -0.07   0.08  -0.04    -0.13   0.12  -0.01     0.12  -0.17   0.02
    17   6    -0.02   0.01   0.00    -0.06   0.03   0.00     0.02   0.01   0.00
    18   8     0.02   0.00  -0.01     0.02   0.00  -0.01    -0.03   0.05   0.04
    19   8    -0.03   0.00   0.04    -0.08   0.00   0.10     0.04   0.04  -0.09
    20   6     0.02   0.00  -0.02     0.05   0.01  -0.04    -0.02   0.04   0.01
    21   1     0.07   0.03  -0.01     0.14   0.07  -0.02     0.00   0.04   0.02
    22   1     0.02  -0.01  -0.08     0.03  -0.01  -0.15    -0.03   0.07   0.01
    23   6    -0.03  -0.01   0.01    -0.03  -0.01   0.02     0.03  -0.01   0.04
    24   1    -0.06  -0.03   0.02    -0.09  -0.04   0.05     0.10   0.05   0.06
    25   1    -0.04   0.04   0.00    -0.05   0.06   0.03     0.05  -0.08   0.09
    26   8     0.00  -0.02   0.01    -0.01  -0.05   0.03    -0.04  -0.06   0.01
    27   6     0.01   0.00  -0.01     0.01   0.00  -0.01     0.05  -0.01  -0.04
    28   8     0.00   0.04   0.00    -0.01   0.08   0.01    -0.02   0.12  -0.02
    29   6     0.00   0.00  -0.02     0.01   0.00  -0.05     0.06  -0.02  -0.09
    30   1    -0.02   0.01  -0.01    -0.04   0.02  -0.04    -0.03   0.03  -0.07
    31   6     0.00   0.02  -0.03     0.02   0.04  -0.07     0.05   0.06  -0.12
    32   1     0.00   0.02  -0.03     0.00   0.04  -0.09     0.02   0.06  -0.15
    33   1     0.01   0.02  -0.02     0.02   0.04  -0.06     0.08   0.05  -0.08
    34   6    -0.01   0.02  -0.02    -0.02   0.06  -0.05    -0.05   0.09  -0.08
    35   1    -0.03   0.02  -0.02    -0.08   0.06  -0.04    -0.15   0.09  -0.05
    36   1    -0.02   0.04  -0.03    -0.04   0.10  -0.09    -0.08   0.18  -0.15
    37   6    -0.01   0.00   0.01    -0.02  -0.01   0.02    -0.05  -0.02   0.05
    38   1     0.00   0.00   0.02     0.00  -0.01   0.04    -0.01  -0.02   0.08
    39   1     0.00   0.00   0.02     0.01  -0.01   0.05     0.00  -0.03   0.08
    40   6    -0.01  -0.01   0.01    -0.02  -0.03   0.03    -0.04  -0.05   0.05
    41   8     0.02  -0.01   0.01     0.04  -0.03   0.04     0.07  -0.04   0.07
    42   8     0.00  -0.01   0.00     0.01  -0.01   0.00     0.00   0.01  -0.02
    43   1     0.03  -0.01  -0.01     0.08   0.00  -0.03     0.14   0.05  -0.06
    44   6     0.00  -0.03   0.02     0.00  -0.08   0.04     0.00  -0.20   0.06
    45   1    -0.01  -0.03   0.03    -0.01  -0.10   0.07     0.00  -0.30   0.10
    46   1     0.02  -0.06   0.01     0.04  -0.16   0.03     0.09  -0.33   0.03
    47   1    -0.02  -0.02   0.05    -0.05  -0.05   0.11    -0.15  -0.14   0.16
    48   6     0.00   0.02   0.01     0.00  -0.01  -0.01     0.00   0.00   0.00
    49   6     0.04   0.02   0.02    -0.02  -0.02  -0.01     0.00   0.00   0.00
    50   6     0.03   0.00   0.00    -0.02   0.00   0.01     0.00   0.00   0.00
    51   6     0.04   0.00   0.01    -0.02   0.00   0.00     0.00   0.00   0.00
    52   6     0.04   0.01   0.06    -0.03  -0.01  -0.04     0.00   0.00   0.00
    53   6     0.00   0.01   0.02     0.00  -0.01  -0.02     0.00   0.00   0.00
    54   1    -0.04   0.01  -0.04     0.02  -0.01   0.01     0.00   0.00   0.00
    55   1     0.04   0.04   0.01    -0.02  -0.03   0.00     0.00   0.00   0.00
    56   6    -0.01   0.00  -0.03     0.02   0.00   0.03    -0.01   0.00  -0.01
    57   1    -0.04   0.02  -0.04     0.05  -0.01   0.03    -0.02   0.00  -0.01
    58   1    -0.01  -0.04  -0.07     0.02   0.03   0.06    -0.01  -0.01  -0.02
    59   6     0.00   0.00  -0.02     0.00   0.00   0.01     0.00   0.00   0.00
    60   1     0.02  -0.01   0.00    -0.01   0.01   0.00     0.00   0.00   0.00
    61   6     0.00  -0.01  -0.03     0.00   0.00   0.01     0.00   0.00   0.00
    62   6     0.02  -0.02  -0.04    -0.01   0.01   0.02     0.00   0.00   0.00
    63   6     0.03  -0.03  -0.01    -0.02   0.02   0.00     0.00   0.00   0.00
    64   1     0.00  -0.08  -0.02    -0.01   0.05   0.00     0.00   0.00   0.00
    65   6     0.02  -0.02  -0.01    -0.01   0.02   0.00     0.00   0.00   0.00
    66   8    -0.02  -0.04   0.01     0.01   0.03   0.00     0.00  -0.01   0.00
    67   8    -0.08   0.07  -0.02     0.04  -0.05   0.01     0.00   0.00   0.00
    68   1     0.13   0.19   0.17    -0.02  -0.09  -0.03    -0.03  -0.01  -0.04
    69   8     0.05  -0.02   0.12    -0.03   0.01  -0.07     0.00   0.00   0.01
    70   8    -0.04  -0.01  -0.04     0.03   0.00   0.03     0.00   0.00  -0.01
    71   6     0.01  -0.02  -0.01     0.00   0.01   0.01     0.00   0.00   0.00
    72   1    -0.30   0.21  -0.10     0.18  -0.13   0.06    -0.03   0.02  -0.01
    73   1     0.27   0.09   0.32    -0.16  -0.06  -0.19     0.02   0.01   0.03
    74   1     0.11  -0.37  -0.21    -0.06   0.22   0.12     0.01  -0.02  -0.02
    75   6    -0.01   0.01  -0.04     0.00  -0.01   0.02     0.00   0.00   0.00
    76   1    -0.04   0.03  -0.04     0.01  -0.01   0.02     0.01   0.00   0.00
    77   1    -0.03   0.01  -0.05     0.01  -0.02   0.03     0.00   0.01   0.00
    78   6     0.00   0.04  -0.03     0.01  -0.02   0.02    -0.01   0.00   0.00
    79   1    -0.01   0.05  -0.03     0.02  -0.01   0.01    -0.01  -0.01   0.00
    80   1     0.01   0.03  -0.02     0.01  -0.01   0.03    -0.01   0.00  -0.01
    81   7     0.00   0.03  -0.02     0.00  -0.02   0.01     0.00   0.00   0.00
    82   6    -0.03   0.03   0.02     0.02  -0.02  -0.02     0.00   0.00   0.00
    83   1     0.11   0.10   0.11    -0.05  -0.05  -0.06    -0.01   0.00   0.00
    84   1    -0.18   0.00   0.14     0.10  -0.01  -0.08     0.00   0.01   0.00
    85   1    -0.06  -0.01  -0.13     0.04   0.00   0.06    -0.01   0.01   0.01
    86   6    -0.02  -0.04  -0.02     0.01   0.02   0.01     0.00   0.00   0.00
    87   1    -0.03  -0.04   0.02     0.00   0.02   0.00     0.00   0.00   0.00
    88   1    -0.04  -0.06  -0.04     0.02   0.02   0.02     0.00   0.00   0.00
    89   6    -0.01  -0.03   0.03     0.00   0.03  -0.03     0.00   0.00   0.00
    90   1    -0.07  -0.06   0.07     0.04   0.04  -0.05     0.00   0.00   0.00
    91   1     0.05  -0.01   0.10    -0.03   0.02  -0.06     0.00   0.00   0.00
                    43                     44                     45
                     A                      A                      A
 Frequencies --   287.7230               294.4854               297.9570
 Red. masses --     2.6995                 3.6539                 3.7927
 Frc consts  --     0.1317                 0.1867                 0.1984
 IR Inten    --     3.4748                 2.1403                 4.2349
  Atom  AN      X      Y      Z        X      Y      Z        X      Y      Z
     1   6    -0.02  -0.03  -0.02    -0.03  -0.05  -0.03     0.01   0.02   0.02
     2   8    -0.04  -0.03  -0.03    -0.03  -0.03  -0.04     0.01   0.02   0.03
     3   8    -0.04  -0.04  -0.05    -0.04  -0.06  -0.06     0.01   0.03   0.03
     4   1     0.01  -0.05  -0.06    -0.04  -0.05  -0.08    -0.01   0.04   0.02
     5   6    -0.02   0.02  -0.04    -0.05   0.01  -0.04     0.03  -0.01   0.02
     6   1    -0.04   0.00  -0.06    -0.08  -0.03  -0.05     0.05   0.02   0.03
     7   1    -0.05   0.01  -0.09    -0.10   0.03  -0.09     0.06  -0.02   0.04
     8   6     0.03   0.09  -0.01     0.03   0.11  -0.01    -0.01  -0.05   0.01
     9   1    -0.01   0.05   0.00    -0.01   0.07  -0.01     0.01  -0.03   0.01
    10   1     0.03   0.15   0.03     0.05   0.15   0.04    -0.01  -0.06  -0.01
    11   6     0.14   0.04   0.00     0.14   0.06  -0.01    -0.05  -0.02   0.00
    12   1     0.25   0.14  -0.06     0.27   0.16  -0.07    -0.10  -0.06   0.02
    13   1     0.22  -0.11   0.04     0.24  -0.10   0.04    -0.08   0.03  -0.02
    14   6     0.01   0.02   0.05     0.01   0.03   0.05    -0.02  -0.03  -0.03
    15   1     0.01   0.02   0.08     0.00   0.02   0.08    -0.05  -0.04  -0.05
    16   1    -0.01   0.01   0.09    -0.01   0.01   0.09     0.01  -0.05  -0.04
    17   6    -0.01   0.01   0.03    -0.01   0.01   0.03    -0.01   0.00  -0.02
    18   8     0.00   0.00   0.04     0.00   0.01   0.05     0.00   0.00  -0.02
    19   8    -0.03  -0.01   0.04    -0.03   0.00   0.04     0.00   0.01  -0.01
    20   6    -0.02  -0.02   0.04    -0.04  -0.02   0.05     0.03   0.02  -0.05
    21   1    -0.08  -0.05   0.02    -0.11  -0.07   0.03     0.12   0.07  -0.03
    22   1    -0.01  -0.02   0.10    -0.02  -0.03   0.13     0.01   0.02  -0.15
    23   6     0.03  -0.01   0.00     0.02  -0.02   0.01    -0.03   0.00   0.01
    24   1     0.07   0.01  -0.01     0.09   0.02   0.00    -0.08  -0.02   0.03
    25   1     0.04  -0.07   0.01     0.04  -0.09   0.02    -0.05   0.07   0.01
    26   8    -0.01   0.01  -0.01    -0.03  -0.01   0.00    -0.01  -0.03   0.01
    27   6     0.01   0.00   0.00     0.06   0.00  -0.01     0.07   0.00   0.00
    28   8     0.00   0.00  -0.01    -0.02   0.05  -0.02    -0.02   0.07  -0.01
    29   6     0.01  -0.01   0.00     0.11  -0.02   0.00     0.12  -0.01   0.02
    30   1     0.01  -0.01   0.00     0.14   0.01   0.01     0.17   0.02   0.02
    31   6     0.01   0.00   0.00     0.04   0.03   0.11     0.03   0.05   0.16
    32   1     0.01   0.00   0.00    -0.01   0.04   0.21    -0.05   0.07   0.31
    33   1     0.01   0.00   0.00     0.13   0.12   0.13     0.14   0.19   0.18
    34   6     0.00   0.00   0.00    -0.04  -0.04   0.08    -0.04  -0.06   0.11
    35   1    -0.01   0.00   0.01    -0.02  -0.04   0.04    -0.01  -0.06   0.05
    36   1     0.00   0.00   0.00    -0.03  -0.06   0.09    -0.02  -0.10   0.15
    37   6     0.00   0.00   0.00    -0.04  -0.01  -0.02    -0.04  -0.02  -0.04
    38   1     0.00   0.00   0.00    -0.09  -0.02  -0.06    -0.11  -0.03  -0.09
    39   1     0.00   0.00   0.00    -0.05  -0.01  -0.04    -0.05  -0.01  -0.07
    40   6     0.00   0.00   0.00    -0.02   0.01  -0.05    -0.02   0.01  -0.08
    41   8     0.00   0.00   0.00    -0.05   0.01  -0.06    -0.07   0.01  -0.09
    42   8    -0.01   0.01  -0.01    -0.04   0.04  -0.08    -0.06   0.03  -0.09
    43   1     0.00   0.02   0.00    -0.04   0.08  -0.05    -0.09   0.06  -0.05
    44   6     0.00  -0.02   0.00     0.07  -0.09   0.03     0.10  -0.06   0.04
    45   1     0.00  -0.04  -0.01     0.07  -0.14   0.03     0.09  -0.07   0.05
    46   1     0.00  -0.03   0.00     0.09  -0.14   0.02     0.12  -0.10   0.03
    47   1    -0.02  -0.02   0.00     0.01  -0.07   0.06     0.07  -0.05   0.07
    48   6     0.03  -0.01   0.02    -0.01   0.02   0.00    -0.03  -0.03  -0.03
    49   6    -0.01  -0.02   0.01     0.02   0.02   0.00    -0.01  -0.02   0.00
    50   6    -0.03  -0.01   0.00     0.02   0.00  -0.02     0.02   0.00   0.05
    51   6     0.01   0.01   0.03     0.00  -0.01  -0.04     0.02   0.00   0.04
    52   6     0.05   0.03   0.06    -0.04  -0.02  -0.05     0.04   0.01   0.07
    53   6     0.04   0.01   0.03    -0.03   0.00  -0.02     0.01  -0.02   0.03
    54   1     0.02  -0.02  -0.01     0.01   0.04   0.04    -0.07  -0.04  -0.09
    55   1    -0.03  -0.04  -0.01     0.04   0.05   0.01    -0.04  -0.03  -0.03
    56   6    -0.09  -0.01  -0.06     0.02   0.00   0.00     0.05   0.01   0.06
    57   1    -0.19   0.02  -0.04     0.04  -0.01   0.00     0.15   0.00   0.04
    58   1    -0.08  -0.07  -0.16     0.02   0.01   0.02     0.04   0.04   0.15
    59   6    -0.02   0.01   0.00     0.01  -0.01   0.00    -0.02   0.00  -0.01
    60   1    -0.04   0.01   0.01     0.03  -0.02   0.01    -0.04   0.01  -0.04
    61   6     0.00   0.00   0.03     0.00   0.00  -0.02     0.00   0.01   0.00
    62   6    -0.01   0.02   0.03     0.02  -0.02  -0.03    -0.02   0.01   0.00
    63   6     0.01   0.04  -0.01     0.01  -0.05   0.02    -0.02   0.03  -0.05
    64   1    -0.02   0.04  -0.03     0.05  -0.05   0.05    -0.05   0.00  -0.07
    65   6     0.03   0.00  -0.03    -0.01  -0.03   0.05    -0.02   0.04  -0.08
    66   8    -0.05  -0.07  -0.05     0.08   0.04   0.06    -0.10  -0.02  -0.08
    67   8     0.07  -0.08   0.03    -0.08   0.10  -0.02     0.05  -0.04   0.01
    68   1    -0.18  -0.22  -0.22    -0.03   0.17  -0.03     0.08  -0.06   0.08
    69   8     0.04   0.04   0.04    -0.03  -0.04  -0.03     0.04   0.02   0.06
    70   8    -0.02  -0.01  -0.05     0.01   0.02   0.02    -0.02  -0.03   0.01
    71   6    -0.02   0.03   0.00     0.02  -0.01  -0.01     0.00  -0.04   0.02
    72   1    -0.16   0.19  -0.06     0.04  -0.07   0.01     0.05  -0.07   0.03
    73   1     0.08   0.07   0.20     0.00  -0.01  -0.07    -0.02  -0.05  -0.03
    74   1     0.03  -0.12  -0.10     0.01   0.02   0.01    -0.02  -0.01   0.06
    75   6     0.05   0.05   0.01    -0.05  -0.05  -0.01     0.05   0.06  -0.02
    76   1     0.19  -0.06  -0.05    -0.17   0.04   0.07     0.13   0.01  -0.11
    77   1     0.11   0.19   0.05    -0.12  -0.17  -0.06     0.11   0.17   0.03
    78   6    -0.08  -0.03  -0.01     0.04   0.01   0.00     0.01   0.03   0.01
    79   1    -0.14  -0.14   0.07     0.06   0.07  -0.04     0.05   0.04  -0.03
    80   1    -0.16  -0.02  -0.15     0.09  -0.01   0.05    -0.01   0.10   0.08
    81   7    -0.02   0.03  -0.01     0.03   0.00   0.00    -0.07  -0.04   0.01
    82   6    -0.04   0.02  -0.03     0.01   0.00   0.06     0.02  -0.01  -0.08
    83   1    -0.15  -0.06  -0.08     0.13   0.04   0.14    -0.08   0.01  -0.16
    84   1     0.08   0.02  -0.11    -0.12   0.01   0.15     0.12   0.00  -0.16
    85   1    -0.05   0.07   0.08    -0.01  -0.02  -0.05     0.09  -0.04   0.00
    86   6     0.02  -0.01   0.03    -0.01   0.00  -0.03    -0.01   0.02   0.00
    87   1     0.04  -0.01   0.04     0.00   0.00  -0.04    -0.01   0.02   0.00
    88   1     0.03  -0.01   0.04    -0.03   0.03  -0.03     0.00   0.02   0.01
    89   6     0.04  -0.01  -0.01    -0.03  -0.02   0.02    -0.01   0.02   0.00
    90   1     0.06  -0.01  -0.02    -0.04   0.01   0.02    -0.05  -0.05   0.04
    91   1     0.00   0.01  -0.03    -0.01  -0.06   0.01     0.03   0.07   0.07
                    46                     47                     48
                     A                      A                      A
 Frequencies --   299.7498               310.8225               316.3227
 Red. masses --     3.1324                 2.3497                 3.8522
 Frc consts  --     0.1658                 0.1337                 0.2271
 IR Inten    --     2.9918                10.3017                14.2425
  Atom  AN      X      Y      Z        X      Y      Z        X      Y      Z
     1   6    -0.02  -0.03  -0.03     0.00   0.05  -0.03     0.00  -0.02   0.00
     2   8    -0.02  -0.02  -0.03     0.02  -0.02   0.00     0.00   0.00  -0.01
     3   8    -0.03  -0.03  -0.05     0.05   0.04   0.05    -0.02  -0.01  -0.02
     4   1    -0.01  -0.04  -0.04     0.05   0.01   0.08    -0.03   0.00  -0.03
     5   6    -0.03   0.00  -0.02    -0.03   0.05  -0.03     0.00  -0.01   0.00
     6   1    -0.06  -0.02  -0.03    -0.04   0.03   0.01    -0.01  -0.01  -0.01
     7   1    -0.07   0.02  -0.05    -0.02   0.09   0.02    -0.01  -0.02  -0.01
     8   6     0.02   0.07   0.00    -0.05  -0.06  -0.05     0.01   0.02   0.01
     9   1     0.00   0.05   0.00    -0.05  -0.03  -0.11     0.01   0.02   0.02
    10   1     0.03   0.08   0.02    -0.05  -0.10  -0.09     0.02   0.03   0.03
    11   6     0.07   0.04   0.01    -0.08  -0.06  -0.04     0.03   0.02   0.01
    12   1     0.13   0.09  -0.02    -0.14  -0.10  -0.04     0.05   0.03   0.01
    13   1     0.11  -0.03   0.03    -0.13   0.01  -0.08     0.04  -0.01   0.02
    14   6     0.02   0.03   0.03     0.04   0.11   0.01     0.00  -0.02   0.00
    15   1     0.04   0.03   0.05     0.23   0.20   0.14    -0.04  -0.04  -0.02
    16   1     0.00   0.04   0.05    -0.11   0.32  -0.08     0.02  -0.06   0.02
    17   6     0.01   0.00   0.02     0.06   0.02   0.02    -0.01   0.00   0.00
    18   8     0.00   0.00   0.03     0.02   0.04   0.05     0.00  -0.01   0.00
    19   8     0.00  -0.01   0.01     0.03   0.00  -0.04    -0.01   0.00   0.01
    20   6    -0.03  -0.02   0.05    -0.10  -0.06   0.13     0.02   0.01  -0.02
    21   1    -0.12  -0.07   0.03    -0.36  -0.16   0.08     0.06   0.02  -0.01
    22   1    -0.01  -0.02   0.15    -0.04  -0.08   0.40     0.01   0.02  -0.06
    23   6     0.04  -0.01   0.00     0.07  -0.03   0.00    -0.01   0.01   0.00
    24   1     0.10   0.02  -0.02     0.23   0.05  -0.04    -0.03  -0.01   0.00
    25   1     0.05  -0.08   0.01     0.11  -0.22   0.02    -0.01   0.03   0.00
    26   8     0.00   0.02  -0.01    -0.03   0.04  -0.02     0.00   0.00   0.00
    27   6    -0.03   0.00   0.00     0.02   0.00   0.00     0.00   0.00   0.00
    28   8     0.01  -0.04   0.00    -0.01  -0.02  -0.02     0.00   0.00   0.00
    29   6    -0.05   0.00  -0.01     0.04  -0.02   0.00    -0.01   0.00   0.00
    30   1    -0.08  -0.02  -0.01     0.03  -0.02   0.00    -0.01   0.00   0.00
    31   6    -0.01  -0.02  -0.08     0.03  -0.01   0.00     0.00   0.00   0.00
    32   1     0.03  -0.03  -0.15     0.04  -0.02  -0.01    -0.01   0.00   0.00
    33   1    -0.06  -0.09  -0.09     0.03  -0.03   0.01    -0.01   0.00   0.00
    34   6     0.02   0.03  -0.05    -0.01   0.00   0.00     0.00   0.00   0.00
    35   1     0.00   0.03  -0.02    -0.02   0.00   0.02     0.00   0.00   0.00
    36   1     0.00   0.05  -0.08    -0.02   0.01  -0.01     0.00   0.00   0.00
    37   6     0.02   0.01   0.02    -0.02   0.00   0.00     0.00   0.00   0.00
    38   1     0.05   0.02   0.05    -0.02   0.00  -0.01     0.01   0.00   0.00
    39   1     0.02   0.00   0.04    -0.02   0.00   0.00     0.01   0.00   0.00
    40   6     0.01  -0.01   0.04    -0.01  -0.01  -0.01     0.00   0.00   0.00
    41   8     0.03   0.00   0.05    -0.01  -0.01  -0.01     0.00   0.00   0.01
    42   8     0.02  -0.01   0.04    -0.01   0.00  -0.02     0.00   0.00   0.00
    43   1     0.05  -0.02   0.02     0.00   0.00  -0.02     0.00   0.01   0.00
    44   6    -0.04   0.02  -0.02     0.00  -0.06  -0.01     0.00   0.01   0.00
    45   1    -0.04   0.01  -0.03     0.01  -0.11  -0.02     0.00   0.02   0.00
    46   1    -0.05   0.04  -0.02     0.00  -0.07  -0.01     0.00   0.01   0.00
    47   1    -0.04   0.01  -0.04    -0.05  -0.04   0.00     0.01   0.01   0.00
    48   6    -0.05  -0.02  -0.05     0.01  -0.01   0.00     0.02  -0.01   0.02
    49   6     0.00   0.00  -0.01     0.00  -0.01   0.01    -0.02  -0.03   0.04
    50   6     0.06   0.01   0.05    -0.01   0.00   0.00    -0.07  -0.02  -0.01
    51   6     0.03  -0.01   0.02    -0.02   0.00   0.00    -0.07   0.01  -0.04
    52   6     0.02  -0.01   0.05     0.00   0.01  -0.01    -0.01   0.05  -0.02
    53   6    -0.02  -0.02   0.03     0.01   0.00  -0.01     0.02   0.05  -0.03
    54   1    -0.11  -0.02  -0.11     0.02  -0.01   0.00     0.07  -0.04   0.04
    55   1    -0.01   0.01  -0.03     0.00  -0.02   0.02     0.00  -0.04   0.08
    56   6     0.12   0.02   0.10     0.00   0.00   0.01    -0.05  -0.03   0.02
    57   1     0.30  -0.01   0.06     0.00   0.00   0.01    -0.07  -0.05   0.04
    58   1     0.10   0.08   0.28     0.00   0.01   0.01    -0.03   0.00  -0.02
    59   6    -0.02  -0.01  -0.02     0.00   0.00   0.01     0.00  -0.08   0.05
    60   1    -0.02  -0.01  -0.08     0.00   0.00   0.01    -0.01  -0.07   0.01
    61   6     0.00   0.01  -0.04    -0.01  -0.01   0.01    -0.02  -0.05   0.01
    62   6     0.00  -0.01  -0.04    -0.02   0.00   0.01    -0.04  -0.01  -0.01
    63   6    -0.01  -0.01  -0.04     0.00   0.02   0.00    -0.03   0.06  -0.01
    64   1    -0.03  -0.05  -0.04    -0.01   0.03  -0.01    -0.05   0.05  -0.03
    65   6    -0.04   0.03  -0.05     0.01   0.01  -0.01    -0.01   0.06  -0.05
    66   8    -0.08   0.00  -0.05    -0.01   0.00   0.00    -0.10  -0.02  -0.08
    67   8     0.00   0.06   0.00    -0.01  -0.05  -0.02    -0.08  -0.09  -0.06
    68   1     0.04   0.08   0.02     0.12  -0.01   0.16     0.07  -0.05   0.14
    69   8     0.03  -0.01   0.08     0.01   0.02   0.00     0.03   0.06   0.08
    70   8    -0.02  -0.03   0.04     0.01   0.01  -0.01     0.06   0.07  -0.08
    71   6     0.01  -0.08   0.02     0.00   0.03   0.00    -0.01   0.18  -0.05
    72   1     0.12  -0.19   0.06     0.00   0.04  -0.01    -0.05   0.29  -0.09
    73   1    -0.03  -0.09  -0.13    -0.03   0.02   0.01    -0.08   0.15   0.08
    74   1    -0.03  -0.01   0.11     0.00   0.05  -0.01     0.00   0.22  -0.09
    75   6     0.02   0.05  -0.05     0.00   0.00   0.01    -0.01  -0.05  -0.02
    76   1     0.01   0.06  -0.11    -0.01   0.00   0.00    -0.11   0.03   0.01
    77   1     0.04   0.06  -0.04     0.00   0.00   0.02    -0.02  -0.17   0.00
    78   6     0.06   0.07   0.01     0.01   0.00   0.01     0.13   0.00   0.01
    79   1     0.16   0.16  -0.11     0.01   0.01   0.00     0.20   0.14  -0.09
    80   1     0.08   0.16   0.20     0.01   0.00   0.01     0.20   0.04   0.20
    81   7    -0.09  -0.08   0.01     0.01   0.00   0.00     0.04  -0.14   0.05
    82   6     0.04  -0.01  -0.06     0.00  -0.01  -0.02     0.12  -0.07   0.11
    83   1     0.03   0.08  -0.10    -0.02  -0.01  -0.04     0.30   0.05   0.21
    84   1     0.06   0.03  -0.09     0.02  -0.03  -0.03    -0.06   0.00   0.22
    85   1     0.15  -0.09  -0.05     0.00   0.00  -0.01     0.20  -0.18   0.00
    86   6    -0.03   0.03  -0.03     0.00  -0.02   0.01     0.01   0.01  -0.01
    87   1    -0.03   0.04  -0.06    -0.03  -0.02   0.04    -0.03   0.02  -0.05
    88   1    -0.04   0.06  -0.03     0.01  -0.06   0.00     0.02   0.02   0.01
    89   6    -0.05   0.01   0.02     0.02   0.01   0.00     0.03   0.04   0.04
    90   1    -0.12  -0.05   0.07     0.02   0.01   0.00    -0.04  -0.03   0.08
    91   1     0.02   0.04   0.10     0.02   0.03   0.01     0.09   0.08   0.12
                    49                     50                     51
                     A                      A                      A
 Frequencies --   325.1476               327.6636               333.4637
 Red. masses --     3.5279                 3.3925                 3.1887
 Frc consts  --     0.2198                 0.2146                 0.2089
 IR Inten    --     2.0126                10.6373                10.8122
  Atom  AN      X      Y      Z        X      Y      Z        X      Y      Z
     1   6     0.00   0.02   0.00     0.00   0.00   0.00     0.00  -0.02  -0.01
     2   8     0.00   0.00   0.01     0.00   0.00   0.00     0.00   0.00  -0.01
     3   8     0.02   0.01   0.02     0.01   0.00   0.01    -0.02  -0.01  -0.02
     4   1     0.05  -0.01   0.04     0.01   0.01   0.00    -0.05   0.01  -0.04
     5   6     0.00   0.02  -0.01     0.00   0.00   0.00    -0.02  -0.01   0.00
     6   1     0.01   0.02   0.01     0.01   0.00   0.00    -0.03  -0.03   0.00
     7   1     0.01   0.01   0.00     0.01   0.00   0.01    -0.04   0.00   0.00
     8   6    -0.01  -0.02  -0.01     0.00  -0.01   0.00     0.01   0.02   0.01
     9   1    -0.01  -0.01  -0.02     0.00  -0.01   0.00     0.00   0.02   0.01
    10   1    -0.02  -0.02  -0.03    -0.01  -0.01  -0.01     0.02   0.02   0.03
    11   6    -0.02  -0.02  -0.01    -0.01  -0.01   0.00     0.02   0.02   0.01
    12   1    -0.04  -0.03   0.00    -0.01  -0.01  -0.01     0.05   0.04   0.00
    13   1    -0.04   0.01  -0.01    -0.01  -0.01  -0.01     0.04  -0.01   0.01
    14   6     0.01   0.02   0.00     0.00   0.00   0.00     0.00  -0.01   0.01
    15   1     0.05   0.04   0.03     0.01   0.00   0.00    -0.03  -0.02  -0.01
    16   1    -0.03   0.07  -0.02    -0.01   0.01  -0.01     0.02  -0.04   0.02
    17   6     0.01   0.00   0.00     0.00   0.00   0.00    -0.01   0.00   0.00
    18   8     0.00   0.00   0.01     0.00   0.00   0.00     0.00   0.00   0.00
    19   8     0.01   0.00  -0.01     0.00   0.00   0.00    -0.01   0.00   0.01
    20   6    -0.01  -0.01   0.02     0.00   0.00   0.00     0.01   0.00   0.00
    21   1    -0.06  -0.02   0.02    -0.01  -0.01  -0.01     0.02   0.01   0.00
    22   1     0.00  -0.01   0.07     0.00   0.00   0.01     0.00   0.01  -0.02
    23   6     0.01  -0.01   0.01     0.01   0.01  -0.02     0.00   0.00   0.00
    24   1     0.04   0.01   0.00     0.03   0.01  -0.02    -0.01   0.00   0.00
    25   1     0.02  -0.03   0.02     0.02  -0.01  -0.02     0.00   0.01   0.00
    26   8    -0.01   0.00   0.00     0.02   0.02   0.00     0.00   0.00   0.00
    27   6     0.01  -0.03   0.03    -0.03   0.08  -0.07     0.00   0.00   0.00
    28   8    -0.02  -0.07   0.00     0.06   0.19   0.00     0.00   0.01   0.00
    29   6     0.02  -0.02   0.01    -0.04   0.04  -0.03     0.00   0.00   0.00
    30   1     0.00  -0.06   0.00     0.03   0.14  -0.01     0.00   0.00   0.00
    31   6     0.00   0.07  -0.01     0.00  -0.21   0.02     0.00  -0.01   0.00
    32   1    -0.08   0.09   0.03     0.24  -0.25  -0.10     0.01  -0.01  -0.01
    33   1     0.04   0.14  -0.02    -0.11  -0.41   0.05    -0.01  -0.02   0.00
    34   6    -0.01   0.04  -0.03     0.03  -0.10   0.07     0.00   0.00   0.00
    35   1    -0.04   0.04  -0.06     0.08  -0.10   0.18     0.00   0.00   0.01
    36   1    -0.02   0.03  -0.03     0.05  -0.06   0.07     0.01   0.00   0.00
    37   6    -0.02   0.00   0.01     0.05   0.01  -0.03     0.01   0.00   0.00
    38   1    -0.01   0.01   0.02     0.02  -0.02  -0.05     0.01   0.00   0.00
    39   1    -0.01  -0.01   0.04     0.00   0.02  -0.10     0.01   0.00   0.00
    40   6    -0.02  -0.02   0.00     0.05   0.06  -0.01     0.01   0.00   0.00
    41   8     0.01  -0.02   0.01    -0.04   0.05  -0.04     0.00   0.00   0.00
    42   8    -0.02   0.00  -0.03     0.03  -0.01   0.07     0.00   0.00   0.00
    43   1     0.04   0.03  -0.04    -0.10  -0.08   0.08    -0.01   0.01   0.01
    44   6     0.06   0.03  -0.01    -0.15  -0.11   0.02    -0.01   0.00   0.00
    45   1     0.05   0.10  -0.03    -0.13  -0.32   0.05    -0.01  -0.01   0.00
    46   1     0.03   0.04  -0.01    -0.07  -0.13   0.01     0.00   0.00   0.00
    47   1     0.13   0.01  -0.01    -0.37  -0.05   0.01    -0.01   0.00   0.00
    48   6    -0.01   0.02   0.04     0.00   0.01   0.01     0.00  -0.01   0.00
    49   6    -0.03   0.01  -0.03    -0.01   0.00  -0.01     0.02   0.00   0.03
    50   6    -0.01  -0.01  -0.02     0.00   0.00  -0.01    -0.02   0.00  -0.02
    51   6     0.02   0.00   0.03     0.01   0.00   0.01    -0.06  -0.02  -0.05
    52   6     0.01   0.00   0.05     0.01   0.00   0.02    -0.04  -0.03  -0.06
    53   6    -0.01   0.00   0.07     0.00   0.00   0.02    -0.03  -0.05  -0.04
    54   1    -0.03   0.02   0.03    -0.01   0.01   0.01     0.03   0.00   0.05
    55   1    -0.06   0.02  -0.08    -0.02   0.01  -0.03     0.06   0.00   0.10
    56   6    -0.03  -0.02  -0.08    -0.01  -0.01  -0.03     0.07   0.03   0.03
    57   1    -0.15   0.02  -0.06    -0.05   0.01  -0.02     0.13  -0.03   0.04
    58   1    -0.01  -0.05  -0.20    -0.01  -0.02  -0.07     0.08   0.11   0.09
    59   6     0.05  -0.05  -0.02     0.01  -0.02  -0.01     0.08   0.06   0.03
    60   1     0.03  -0.04  -0.04     0.00  -0.02  -0.02     0.09   0.05   0.09
    61   6     0.04   0.02   0.00     0.01   0.01   0.00     0.01   0.02   0.02
    62   6     0.02   0.01  -0.01     0.01   0.00  -0.01    -0.04   0.02   0.00
    63   6    -0.03   0.01  -0.05    -0.01   0.01  -0.02    -0.03   0.08  -0.01
    64   1    -0.02   0.01  -0.04     0.00   0.00  -0.01    -0.05   0.09  -0.03
    65   6    -0.07   0.06  -0.05    -0.02   0.02  -0.02     0.01   0.08  -0.05
    66   8    -0.07   0.05  -0.07    -0.03   0.02  -0.02    -0.09   0.01  -0.07
    67   8     0.08   0.10   0.08     0.03   0.03   0.03    -0.07   0.03  -0.02
    68   1    -0.15   0.04  -0.23    -0.05   0.00  -0.08     0.22   0.16   0.29
    69   8    -0.03   0.00  -0.07    -0.01   0.00  -0.02     0.04   0.05   0.04
    70   8    -0.07  -0.03   0.02    -0.03  -0.01   0.01    -0.02  -0.05   0.05
    71   6     0.00  -0.10   0.02     0.00  -0.03   0.01    -0.01  -0.09   0.03
    72   1    -0.04  -0.11   0.03    -0.01  -0.04   0.01     0.00  -0.13   0.05
    73   1     0.11  -0.05   0.02     0.04  -0.02   0.01     0.01  -0.08  -0.02
    74   1     0.01  -0.22   0.02     0.00  -0.08   0.01    -0.01  -0.09   0.04
    75   6     0.04  -0.05  -0.02     0.01  -0.02  -0.01    -0.01  -0.06   0.01
    76   1     0.09  -0.09  -0.01     0.03  -0.03   0.00     0.03  -0.09   0.04
    77   1     0.07  -0.03   0.01     0.02  -0.01   0.00     0.01  -0.06   0.03
    78   6     0.00  -0.09  -0.04     0.00  -0.03  -0.01    -0.02  -0.09  -0.03
    79   1    -0.05  -0.11   0.01     0.00  -0.03  -0.01    -0.20  -0.16   0.14
    80   1    -0.03  -0.09  -0.11    -0.01  -0.02  -0.02    -0.05  -0.21  -0.28
    81   7     0.07  -0.08   0.00     0.01  -0.04   0.00     0.19   0.11   0.00
    82   6     0.08  -0.02   0.17     0.03  -0.01   0.06     0.00  -0.05  -0.02
    83   1     0.25  -0.03   0.32     0.10   0.00   0.12    -0.13  -0.19  -0.06
    84   1    -0.10   0.10   0.26    -0.04   0.05   0.10     0.11  -0.18  -0.06
    85   1     0.09  -0.04   0.14     0.05  -0.02   0.05    -0.17   0.10   0.01
    86   6     0.00   0.10  -0.01     0.00   0.04   0.00     0.00  -0.04   0.04
    87   1     0.05   0.12  -0.12     0.02   0.05  -0.05    -0.13  -0.05   0.17
    88   1    -0.01   0.21   0.04     0.00   0.08   0.02     0.01  -0.19  -0.03
    89   6    -0.04   0.05  -0.01    -0.01   0.02  -0.01     0.05   0.06   0.05
    90   1    -0.03  -0.01  -0.01    -0.01   0.01  -0.01    -0.02  -0.03   0.09
    91   1    -0.03   0.05   0.00    -0.02   0.02  -0.01     0.09   0.15   0.14
                    52                     53                     54
                     A                      A                      A
 Frequencies --   340.9850               365.1406               380.3018
 Red. masses --     3.7183                 3.1696                 2.2967
 Frc consts  --     0.2547                 0.2490                 0.1957
 IR Inten    --    12.4772                26.0239                16.0931
  Atom  AN      X      Y      Z        X      Y      Z        X      Y      Z
     1   6     0.01   0.02   0.01     0.00   0.01   0.01     0.00  -0.02  -0.01
     2   8     0.00   0.00   0.01     0.00   0.00   0.01     0.00   0.00  -0.02
     3   8     0.02   0.01   0.03     0.01   0.00   0.01     0.00   0.00  -0.01
     4   1     0.06  -0.02   0.04     0.06  -0.02   0.02    -0.07   0.03  -0.02
     5   6     0.02   0.01   0.00     0.02   0.01  -0.01    -0.02  -0.01   0.01
     6   1     0.03   0.03   0.00     0.03   0.02   0.00    -0.05  -0.04   0.01
     7   1     0.04   0.00   0.00     0.03  -0.01  -0.01    -0.04   0.02   0.02
     8   6    -0.01  -0.02  -0.01     0.00  -0.01  -0.01     0.00   0.01   0.01
     9   1    -0.01  -0.02   0.00     0.00  -0.01  -0.01     0.00   0.01   0.00
    10   1    -0.02  -0.01  -0.02    -0.01  -0.01  -0.02     0.01   0.00   0.02
    11   6    -0.02  -0.02  -0.01    -0.01  -0.01   0.00     0.01   0.01   0.01
    12   1    -0.04  -0.03   0.00    -0.02  -0.02   0.00     0.03   0.02   0.00
    13   1    -0.03   0.00  -0.01    -0.02   0.01   0.00     0.02  -0.01   0.01
    14   6     0.00   0.01   0.00     0.00   0.00   0.00     0.00   0.00   0.01
    15   1     0.02   0.02   0.01     0.02   0.01   0.01    -0.01  -0.01   0.00
    16   1    -0.02   0.03  -0.02    -0.01   0.02  -0.01     0.01  -0.02   0.01
    17   6     0.00   0.00   0.00     0.00   0.00   0.00     0.00   0.00   0.01
    18   8     0.00   0.00   0.00     0.00   0.00   0.00     0.00   0.00   0.00
    19   8     0.00   0.00  -0.01     0.00   0.00   0.00     0.00   0.00   0.00
    20   6     0.00   0.00   0.00     0.00   0.00   0.00     0.00   0.00   0.00
    21   1    -0.01   0.00   0.00    -0.01   0.00   0.00     0.01   0.00   0.00
    22   1     0.00   0.00   0.01     0.00   0.00   0.01     0.00   0.00  -0.02
    23   6     0.00   0.00   0.00     0.00   0.00   0.00     0.00   0.00   0.00
    24   1     0.01   0.00   0.00     0.01   0.00   0.00    -0.01   0.00   0.00
    25   1     0.00  -0.01   0.00     0.00   0.00   0.00     0.00   0.01   0.00
    26   8     0.00   0.00   0.00     0.00   0.00   0.00     0.00   0.00   0.00
    27   6     0.00   0.00   0.00     0.00   0.00   0.00     0.00   0.00   0.00
    28   8     0.00   0.00   0.00     0.00   0.00   0.00     0.00   0.00   0.00
    29   6     0.00   0.00   0.00     0.00   0.00   0.00     0.00   0.00   0.00
    30   1     0.00   0.00   0.00     0.00   0.00   0.00     0.00   0.00   0.00
    31   6     0.00   0.00   0.00     0.00   0.00   0.00     0.00   0.00   0.00
    32   1     0.00   0.00   0.01     0.01   0.00   0.00     0.00   0.00   0.00
    33   1     0.00   0.00   0.00     0.00  -0.01   0.00     0.00   0.00   0.00
    34   6     0.00   0.00   0.00     0.00   0.00   0.00     0.00   0.00   0.00
    35   1     0.00   0.00   0.00     0.00   0.00   0.00     0.00   0.00   0.00
    36   1     0.00   0.00   0.00     0.00   0.00   0.00     0.00   0.00   0.00
    37   6     0.00   0.00   0.00     0.00   0.00   0.00     0.00   0.00   0.00
    38   1     0.00   0.00   0.00     0.00   0.00   0.00     0.00   0.00   0.00
    39   1     0.00   0.00   0.00     0.00   0.00   0.00     0.00   0.00   0.00
    40   6     0.00   0.00   0.00     0.00   0.00   0.00     0.00   0.00   0.00
    41   8     0.00   0.00   0.00     0.00   0.00   0.00     0.00   0.00   0.00
    42   8     0.00   0.00   0.00     0.00   0.00   0.00     0.00   0.00   0.00
    43   1     0.00   0.00  -0.01     0.01   0.00  -0.01     0.00   0.00   0.00
    44   6     0.00   0.00   0.00     0.00   0.00   0.00     0.00   0.00   0.00
    45   1     0.00   0.00   0.00     0.00  -0.01   0.00     0.00   0.01   0.00
    46   1     0.00   0.00   0.00     0.00  -0.01   0.00     0.00   0.00   0.00
    47   1     0.00   0.00   0.00    -0.01   0.00   0.00     0.01   0.00   0.00
    48   6     0.03  -0.02   0.04    -0.08  -0.08  -0.13    -0.05   0.00  -0.07
    49   6     0.04  -0.02   0.04     0.07  -0.02   0.11     0.05   0.03   0.07
    50   6    -0.06  -0.04  -0.09     0.10   0.02   0.17     0.05   0.03   0.06
    51   6    -0.08  -0.03  -0.13     0.02   0.01   0.05     0.00   0.01   0.00
    52   6    -0.08  -0.03  -0.11    -0.02   0.00   0.00    -0.04  -0.01  -0.06
    53   6    -0.04  -0.03  -0.07    -0.04  -0.03  -0.10    -0.06  -0.03  -0.09
    54   1     0.12   0.01   0.17    -0.14  -0.10  -0.23    -0.05   0.00  -0.08
    55   1     0.13   0.01   0.16     0.09  -0.04   0.16     0.09   0.04   0.12
    56   6     0.02  -0.04   0.01    -0.01   0.01   0.00    -0.08   0.01  -0.08
    57   1     0.11  -0.13   0.03    -0.14   0.18  -0.04    -0.29   0.16  -0.09
    58   1     0.03   0.05   0.10    -0.04  -0.14  -0.13    -0.09  -0.15  -0.31
    59   6    -0.01   0.00   0.00     0.01  -0.01  -0.02    -0.02  -0.01  -0.04
    60   1    -0.06   0.00   0.00     0.03  -0.02   0.03    -0.05  -0.01  -0.10
    61   6     0.04   0.04  -0.02    -0.01  -0.01  -0.01     0.01   0.01   0.01
    62   6     0.00   0.01  -0.04     0.00  -0.02   0.00     0.00   0.02   0.01
    63   6    -0.01   0.01   0.05    -0.02  -0.04   0.01     0.01   0.03   0.00
    64   1     0.00  -0.04   0.06    -0.03  -0.09   0.01    -0.01   0.04  -0.01
    65   6     0.01   0.00   0.04    -0.05  -0.02  -0.01     0.06   0.01  -0.01
    66   8    -0.02  -0.06  -0.03    -0.02  -0.01  -0.03     0.00  -0.02   0.01
    67   8     0.12   0.13   0.09    -0.01   0.03   0.02     0.04  -0.02   0.02
    68   1    -0.29  -0.01  -0.43    -0.32  -0.06  -0.39     0.41   0.09   0.50
    69   8     0.05   0.01   0.17    -0.01  -0.03   0.10     0.02   0.03   0.00
    70   8     0.03  -0.01   0.00     0.11   0.02   0.02     0.00   0.00   0.07
    71   6    -0.01   0.02   0.00     0.00   0.10  -0.01     0.00  -0.06   0.02
    72   1    -0.04   0.05  -0.01     0.11   0.04   0.01     0.05  -0.16   0.06
    73   1    -0.04   0.01   0.04    -0.18   0.01  -0.10    -0.02  -0.06  -0.10
    74   1     0.00   0.05  -0.04    -0.03   0.31   0.03    -0.01   0.00   0.06
    75   6    -0.10  -0.04  -0.02     0.04  -0.01  -0.02    -0.02   0.01   0.01
    76   1    -0.19   0.02   0.09     0.09  -0.04  -0.06    -0.04   0.02   0.04
    77   1    -0.19  -0.15  -0.10     0.08   0.03   0.02    -0.03   0.00   0.00
    78   6    -0.06  -0.01   0.01     0.00  -0.02  -0.06    -0.03   0.00  -0.02
    79   1    -0.04   0.03  -0.02    -0.07  -0.08   0.02     0.03   0.00  -0.08
    80   1    -0.04  -0.01   0.04    -0.03  -0.07  -0.20    -0.01   0.03   0.07
    81   7    -0.07  -0.02   0.01     0.10   0.07  -0.05    -0.10  -0.07  -0.03
    82   6    -0.02   0.01  -0.05    -0.01   0.01   0.04    -0.01   0.03   0.03
    83   1    -0.09   0.01  -0.10     0.05  -0.05   0.11     0.07   0.06   0.08
    84   1     0.05   0.01  -0.10    -0.08   0.00   0.09    -0.08   0.13   0.05
    85   1     0.02   0.00   0.01    -0.11   0.07  -0.01     0.07  -0.03   0.06
    86   6     0.10   0.09  -0.04    -0.06   0.01  -0.01     0.06   0.00   0.02
    87   1     0.21   0.11  -0.20    -0.03   0.01  -0.04     0.05   0.00   0.03
    88   1     0.09   0.26   0.05    -0.08   0.04  -0.01     0.08  -0.02   0.03
    89   6     0.06  -0.01   0.05    -0.08  -0.01  -0.03     0.09   0.01   0.01
    90   1     0.02  -0.01   0.07    -0.02   0.02  -0.07     0.06  -0.01   0.03
    91   1     0.11  -0.06   0.05    -0.14  -0.03  -0.11     0.13   0.04   0.06
                    55                     56                     57
                     A                      A                      A
 Frequencies --   383.2722               390.8364               393.1361
 Red. masses --     3.3330                 2.3149                 3.3584
 Frc consts  --     0.2885                 0.2083                 0.3058
 IR Inten    --    10.9482                 5.4685                 8.2504
  Atom  AN      X      Y      Z        X      Y      Z        X      Y      Z
     1   6    -0.01   0.02  -0.09     0.01  -0.02  -0.03     0.00  -0.02   0.04
     2   8    -0.04  -0.09  -0.07     0.00  -0.02  -0.03     0.02   0.05   0.03
     3   8     0.04   0.02  -0.01     0.01   0.01  -0.01    -0.03  -0.01   0.00
     4   1     0.06  -0.03   0.04    -0.07   0.04  -0.01    -0.07   0.02  -0.03
     5   6    -0.08   0.08  -0.04    -0.04  -0.01   0.01     0.03  -0.04   0.02
     6   1    -0.16  -0.03   0.00    -0.09  -0.07   0.02     0.07   0.01  -0.01
     7   1    -0.13   0.20   0.00    -0.08   0.07   0.04     0.05  -0.10  -0.01
     8   6    -0.03   0.01  -0.03    -0.01   0.01   0.01     0.02   0.00   0.01
     9   1    -0.03   0.05  -0.12     0.00   0.02  -0.01     0.01  -0.02   0.05
    10   1    -0.03  -0.06  -0.10     0.02  -0.01   0.02     0.02   0.04   0.05
    11   6     0.00  -0.08   0.12     0.01   0.00   0.02     0.01   0.04  -0.05
    12   1    -0.01  -0.10   0.18     0.03   0.02   0.02     0.01   0.05  -0.06
    13   1    -0.02  -0.03   0.13     0.02  -0.02   0.02     0.01   0.03  -0.06
    14   6     0.10   0.00   0.16     0.01   0.00   0.03    -0.02  -0.02  -0.09
    15   1     0.27   0.09   0.22     0.01   0.01   0.03    -0.11  -0.07  -0.14
    16   1    -0.04   0.17   0.10     0.00   0.01   0.02     0.04  -0.11  -0.05
    17   6     0.05  -0.05   0.09     0.00   0.01   0.02     0.00  -0.03  -0.06
    18   8    -0.11  -0.09  -0.01    -0.01   0.02   0.03     0.03  -0.04  -0.09
    19   8     0.07  -0.03  -0.06     0.00   0.02  -0.02    -0.03  -0.06   0.09
    20   6     0.08   0.08  -0.04    -0.01   0.00  -0.02     0.01   0.00   0.07
    21   1     0.33   0.13  -0.01     0.03   0.00  -0.02    -0.15  -0.02   0.06
    22   1     0.00   0.18  -0.27    -0.01   0.00  -0.05     0.05  -0.03   0.21
    23   6    -0.06   0.11   0.00     0.01  -0.04   0.00    -0.03   0.10  -0.01
    24   1    -0.23  -0.01  -0.01     0.05   0.00   0.03    -0.14   0.00  -0.09
    25   1    -0.10   0.32  -0.02     0.02  -0.08   0.02    -0.06   0.22  -0.06
    26   8     0.01   0.07   0.00     0.00  -0.06   0.00    -0.01   0.16   0.00
    27   6     0.02   0.02   0.05    -0.02  -0.02  -0.03     0.05   0.04   0.10
    28   8    -0.02  -0.01   0.02     0.02   0.02  -0.01    -0.05  -0.05   0.03
    29   6     0.04   0.00   0.03    -0.03   0.00  -0.03     0.08   0.01   0.08
    30   1     0.02  -0.03   0.03    -0.02   0.02  -0.02     0.04  -0.06   0.07
    31   6     0.05  -0.01  -0.02    -0.04   0.01   0.01     0.10  -0.03  -0.04
    32   1     0.09  -0.02  -0.06    -0.08   0.02   0.05     0.21  -0.05  -0.14
    33   1     0.02  -0.07  -0.01    -0.01   0.06   0.01     0.03  -0.17  -0.02
    34   6     0.01   0.01  -0.01    -0.01  -0.01   0.01     0.03   0.02  -0.03
    35   1     0.00   0.01   0.01     0.00  -0.01  -0.01     0.00   0.02   0.01
    36   1    -0.01   0.02  -0.04     0.00  -0.02   0.03    -0.02   0.05  -0.09
    37   6    -0.01   0.01   0.01     0.01  -0.01  -0.01    -0.03   0.01   0.03
    38   1     0.00   0.05   0.02     0.00  -0.06  -0.01     0.01   0.11   0.04
    39   1    -0.03   0.00   0.06     0.02   0.00  -0.06    -0.07  -0.01   0.13
    40   6    -0.02  -0.02  -0.01     0.01   0.02   0.01    -0.04  -0.04  -0.01
    41   8     0.00  -0.02   0.00     0.00   0.02   0.00     0.00  -0.04   0.00
    42   8    -0.02   0.01  -0.03     0.02  -0.01   0.03    -0.04   0.02  -0.08
    43   1     0.02   0.04  -0.03    -0.01  -0.04   0.02     0.05   0.10  -0.06
    44   6    -0.02  -0.04  -0.02     0.02   0.02   0.01    -0.06  -0.06  -0.03
    45   1     0.01  -0.11  -0.07     0.00   0.08   0.06     0.01  -0.23  -0.16
    46   1    -0.07  -0.03  -0.02     0.07   0.01   0.01    -0.18  -0.03  -0.03
    47   1    -0.09  -0.02  -0.01     0.07   0.01   0.01    -0.21  -0.03  -0.04
    48   6     0.00   0.00   0.00     0.01  -0.06   0.04     0.00  -0.03   0.02
    49   6     0.00   0.00   0.00    -0.04  -0.06   0.00    -0.02  -0.03   0.00
    50   6     0.00   0.00   0.00    -0.04  -0.04   0.01    -0.02  -0.02   0.01
    51   6     0.00   0.00   0.00    -0.01   0.00   0.02    -0.01   0.00   0.01
    52   6     0.00   0.00   0.00    -0.02   0.01   0.04    -0.01   0.00   0.02
    53   6     0.00   0.00   0.00     0.02  -0.01   0.03     0.01  -0.01   0.01
    54   1     0.00   0.00   0.00     0.01  -0.06   0.03     0.01  -0.03   0.02
    55   1     0.00   0.00  -0.01    -0.06  -0.09  -0.01    -0.03  -0.05  -0.01
    56   6     0.00   0.00   0.00     0.03  -0.03   0.01     0.02  -0.01   0.00
    57   1     0.01  -0.01   0.00     0.08  -0.05   0.00     0.04  -0.02   0.00
    58   1     0.00   0.01   0.01     0.04   0.03   0.05     0.02   0.02   0.02
    59   6     0.00   0.00   0.00     0.02   0.00  -0.02     0.01   0.00  -0.02
    60   1     0.00   0.00   0.00     0.00   0.00   0.01     0.00   0.00   0.00
    61   6     0.00   0.00   0.00     0.03   0.02  -0.01     0.02   0.01  -0.01
    62   6     0.00   0.00   0.00    -0.01  -0.01  -0.01     0.00   0.00   0.00
    63   6     0.00   0.00   0.00    -0.04  -0.07  -0.02    -0.02  -0.03   0.00
    64   1     0.00   0.00   0.00    -0.06  -0.10  -0.02    -0.02  -0.04   0.00
    65   6     0.00   0.00   0.00    -0.05  -0.01  -0.03    -0.02  -0.01  -0.01
    66   8     0.00   0.00   0.00     0.01   0.06   0.02     0.01   0.03   0.01
    67   8     0.00   0.00   0.00     0.09   0.05   0.06     0.05   0.02   0.03
    68   1     0.00   0.01   0.00     0.50   0.20   0.56     0.28   0.11   0.32
    69   8     0.00   0.00   0.00    -0.06  -0.05   0.02    -0.03  -0.02   0.01
    70   8     0.00   0.00   0.00     0.06   0.00  -0.06     0.03  -0.01  -0.03
    71   6     0.00   0.01   0.00    -0.01   0.10  -0.02     0.00   0.04  -0.01
    72   1     0.00   0.01   0.00    -0.02   0.19  -0.06    -0.01   0.09  -0.03
    73   1     0.00   0.00   0.01    -0.08   0.06   0.07    -0.04   0.03   0.04
    74   1     0.00   0.01   0.00     0.00   0.15  -0.05     0.00   0.07  -0.02
    75   6     0.00   0.00   0.00     0.00   0.00   0.00     0.00   0.00   0.00
    76   1     0.00   0.00   0.00     0.06  -0.04  -0.03     0.03  -0.02  -0.01
    77   1     0.00   0.00   0.00     0.03   0.07   0.02     0.02   0.03   0.01
    78   6     0.00   0.00   0.00    -0.04  -0.02  -0.01    -0.02  -0.01  -0.01
    79   1     0.00   0.00   0.00    -0.07  -0.05   0.02    -0.03  -0.03   0.00
    80   1     0.00   0.00   0.00    -0.04  -0.05  -0.06    -0.02  -0.02  -0.03
    81   7     0.00   0.00   0.00     0.01   0.03  -0.02     0.00   0.01  -0.01
    82   6     0.00   0.00   0.00    -0.02   0.01  -0.01    -0.01   0.01   0.00
    83   1     0.00   0.00   0.00    -0.04  -0.01  -0.02    -0.01   0.00   0.00
    84   1     0.00   0.00   0.00     0.00  -0.01  -0.02    -0.01   0.01   0.00
    85   1     0.00   0.00   0.00    -0.05   0.04  -0.01    -0.02   0.02   0.00
    86   6     0.00   0.00   0.00     0.02   0.05  -0.02     0.01   0.02  -0.01
    87   1     0.00   0.00   0.00     0.07   0.06  -0.08     0.03   0.03  -0.04
    88   1     0.00   0.00   0.00     0.02   0.12   0.03     0.01   0.05   0.01
    89   6     0.00   0.00   0.00    -0.03  -0.01  -0.04    -0.01   0.00  -0.02
    90   1     0.00   0.00   0.00    -0.03  -0.06  -0.03    -0.01  -0.02  -0.02
    91   1     0.00  -0.01   0.00     0.02  -0.03   0.00     0.01  -0.02  -0.01
                    58                     59                     60
                     A                      A                      A
 Frequencies --   405.9729               430.6694               443.5657
 Red. masses --     3.8120                 2.9087                 2.7090
 Frc consts  --     0.3702                 0.3179                 0.3140
 IR Inten    --     0.6513                 9.6009                 1.0199
  Atom  AN      X      Y      Z        X      Y      Z        X      Y      Z
     1   6     0.00   0.00   0.00     0.01  -0.01  -0.02     0.12  -0.02  -0.08
     2   8     0.00   0.00   0.00     0.00  -0.01  -0.02    -0.06  -0.09  -0.12
     3   8     0.00   0.00   0.00     0.01   0.02   0.00     0.08   0.14   0.03
     4   1     0.02  -0.01   0.01    -0.03   0.03   0.01    -0.03   0.13   0.10
     5   6     0.00   0.00   0.00    -0.02  -0.01   0.01    -0.08  -0.05   0.11
     6   1     0.00   0.00   0.00    -0.06  -0.06   0.03    -0.33  -0.38   0.20
     7   1     0.00   0.00   0.00    -0.04   0.05   0.04    -0.21   0.33   0.30
     8   6     0.00   0.00   0.00     0.00   0.00   0.01    -0.01  -0.02   0.09
     9   1     0.00   0.00   0.00     0.01   0.01   0.01     0.01   0.00   0.09
    10   1     0.00   0.00   0.00     0.01  -0.01   0.02     0.04  -0.03   0.14
    11   6     0.00   0.00   0.00     0.00   0.01   0.00     0.02   0.03   0.01
    12   1     0.00   0.00   0.00     0.01   0.01   0.00     0.04   0.05   0.00
    13   1     0.00   0.00   0.00     0.01   0.00   0.00     0.01  -0.01  -0.03
    14   6     0.00   0.00   0.00     0.00   0.00   0.00     0.00  -0.03  -0.03
    15   1     0.00   0.00   0.00    -0.03  -0.02  -0.01    -0.18  -0.12  -0.08
    16   1     0.00   0.00   0.00     0.03  -0.03   0.00     0.14  -0.18  -0.01
    17   6     0.00   0.00   0.00     0.00   0.01   0.00     0.00   0.05  -0.02
    18   8     0.00   0.00   0.00     0.01   0.00  -0.01     0.05   0.02  -0.06
    19   8     0.00   0.00   0.00    -0.01   0.00   0.00    -0.05  -0.01   0.03
    20   6     0.00   0.00  -0.01     0.00   0.00   0.00    -0.01  -0.01   0.02
    21   1     0.01   0.00  -0.01    -0.01   0.00   0.00    -0.14  -0.01   0.01
    22   1     0.00   0.00  -0.02     0.00  -0.01   0.01     0.03  -0.05   0.14
    23   6     0.00  -0.01   0.00     0.00   0.00   0.00     0.00   0.01   0.00
    24   1     0.00   0.00   0.00     0.01   0.00   0.00     0.00   0.00  -0.01
    25   1     0.00  -0.01   0.00     0.00  -0.01   0.00     0.00   0.02   0.00
    26   8     0.00  -0.01   0.00     0.00   0.00   0.00    -0.01   0.01   0.00
    27   6     0.00   0.00   0.00     0.00   0.00   0.00     0.00   0.00   0.01
    28   8     0.00   0.00   0.00     0.00   0.00   0.00     0.00   0.00   0.00
    29   6     0.00   0.00   0.00     0.00   0.00   0.00     0.01   0.00   0.00
    30   1     0.00   0.00   0.00     0.00   0.00   0.00     0.00  -0.01   0.00
    31   6     0.00   0.00   0.00     0.00   0.00   0.00     0.00   0.00   0.00
    32   1    -0.01   0.00   0.01    -0.01   0.00   0.01     0.00   0.00   0.01
    33   1     0.00   0.01   0.00     0.00   0.01   0.00     0.01   0.01   0.00
    34   6     0.00   0.00   0.00     0.00   0.00   0.00    -0.01  -0.01   0.00
    35   1     0.00   0.00   0.00     0.00   0.00   0.00    -0.02  -0.01  -0.01
    36   1     0.01   0.00   0.01     0.00   0.00   0.00    -0.01   0.00  -0.01
    37   6     0.00   0.00   0.00     0.00   0.00   0.00    -0.01  -0.01  -0.01
    38   1     0.00   0.02  -0.01     0.00   0.01   0.00    -0.01  -0.04  -0.01
    39   1     0.00   0.00   0.01     0.00   0.00   0.01     0.00   0.00  -0.04
    40   6     0.01  -0.01  -0.01     0.00   0.00   0.00    -0.01   0.01   0.00
    41   8     0.00   0.00   0.00     0.00   0.00   0.00     0.01   0.01  -0.01
    42   8     0.00   0.00  -0.01     0.00   0.00   0.00     0.00  -0.01   0.01
    43   1    -0.02   0.01   0.01    -0.01   0.00   0.00     0.01  -0.04  -0.01
    44   6     0.00   0.00   0.00     0.00   0.00   0.00     0.00  -0.01   0.00
    45   1     0.00   0.01   0.00     0.00   0.00   0.00     0.01  -0.01   0.00
    46   1     0.00   0.01   0.00     0.00   0.00   0.00     0.00  -0.01   0.00
    47   1     0.01   0.00   0.00     0.00   0.00   0.00     0.00  -0.01   0.00
    48   6     0.01  -0.10   0.02     0.08   0.05  -0.02     0.00  -0.01   0.00
    49   6    -0.07  -0.10   0.04     0.05   0.04  -0.07     0.00  -0.01   0.01
    50   6    -0.10   0.00   0.07     0.02   0.05  -0.08    -0.01   0.00   0.00
    51   6    -0.07   0.05   0.05     0.01  -0.01  -0.01     0.00   0.01   0.00
    52   6    -0.01   0.05   0.05     0.01  -0.03  -0.02     0.00   0.01   0.00
    53   6     0.05  -0.05   0.04     0.04  -0.03  -0.02     0.00   0.00   0.00
    54   1     0.01  -0.13  -0.02     0.09   0.09   0.03     0.00  -0.01   0.00
    55   1    -0.12  -0.19   0.05     0.05   0.02  -0.06     0.00  -0.01   0.01
    56   6     0.06   0.04   0.02     0.06   0.07  -0.02    -0.03   0.00   0.00
    57   1     0.28   0.03  -0.04     0.18   0.02  -0.04    -0.11   0.01   0.02
    58   1     0.07   0.18   0.20     0.04   0.12   0.11    -0.02  -0.02  -0.08
    59   6     0.00  -0.02  -0.10    -0.01   0.04  -0.06     0.01   0.01   0.03
    60   1    -0.05  -0.01  -0.14     0.01   0.05  -0.12     0.01   0.01   0.03
    61   6     0.03   0.04  -0.09    -0.07   0.01   0.04     0.02   0.01  -0.03
    62   6    -0.04   0.06   0.00    -0.01   0.00   0.06     0.01   0.01  -0.01
    63   6    -0.02   0.10   0.09    -0.02   0.02   0.09     0.00   0.00   0.00
    64   1     0.02   0.15   0.12     0.04   0.07   0.13     0.00  -0.01   0.00
    65   6     0.05  -0.01   0.11    -0.10  -0.03   0.09     0.00   0.00   0.00
    66   8     0.05  -0.08   0.02    -0.01  -0.09  -0.09     0.00   0.00   0.00
    67   8     0.05   0.08  -0.06    -0.04  -0.05   0.04     0.02   0.02  -0.04
    68   1    -0.03   0.05  -0.17     0.13   0.00   0.27    -0.11  -0.03  -0.21
    69   8    -0.05   0.12  -0.04     0.05   0.00   0.06     0.00   0.01   0.00
    70   8     0.02  -0.08  -0.01     0.02  -0.05  -0.01     0.00  -0.01   0.01
    71   6    -0.04  -0.01   0.03     0.00  -0.02   0.01     0.00  -0.01   0.01
    72   1    -0.03   0.05   0.01    -0.01   0.01  -0.01     0.00  -0.01   0.01
    73   1    -0.08  -0.04   0.09    -0.02  -0.03   0.04     0.00  -0.01   0.00
    74   1    -0.03   0.02   0.02     0.00  -0.01  -0.01     0.00  -0.01   0.01
    75   6     0.01   0.00  -0.04     0.02  -0.02   0.07     0.00   0.00   0.00
    76   1     0.01   0.00  -0.04     0.01  -0.02   0.08     0.00   0.00   0.00
    77   1     0.05  -0.03   0.02     0.03  -0.05   0.09    -0.01   0.01  -0.02
    78   6     0.02   0.00  -0.12     0.03  -0.03   0.00     0.00   0.01   0.04
    79   1     0.06  -0.01  -0.15     0.08  -0.05  -0.03     0.00   0.03   0.04
    80   1     0.03   0.01  -0.09     0.06  -0.04   0.04     0.00   0.02   0.04
    81   7    -0.02  -0.04  -0.11    -0.03  -0.01  -0.04     0.01   0.00   0.04
    82   6    -0.01   0.05   0.06    -0.01   0.04   0.05     0.01  -0.02  -0.01
    83   1     0.13   0.01   0.20     0.07   0.01   0.14    -0.02   0.00  -0.04
    84   1    -0.15   0.19   0.12    -0.10   0.13   0.09     0.05  -0.05  -0.02
    85   1     0.01   0.04   0.08     0.00   0.03   0.07     0.02  -0.03  -0.01
    86   6    -0.01  -0.11  -0.05    -0.05   0.06   0.04    -0.02  -0.02  -0.02
    87   1    -0.14  -0.14   0.19     0.02   0.07  -0.03    -0.05  -0.03   0.03
    88   1    -0.03  -0.33  -0.18    -0.01   0.13   0.11    -0.05  -0.07  -0.07
    89   6     0.07   0.00   0.02    -0.07   0.00  -0.11    -0.01   0.00   0.00
    90   1     0.06   0.13   0.01     0.22   0.23  -0.29    -0.03   0.01   0.01
    91   1     0.03  -0.04  -0.04    -0.29  -0.17  -0.41    -0.02   0.01   0.01
                    61                     62                     63
                     A                      A                      A
 Frequencies --   447.4813               450.9371               474.6170
 Red. masses --     3.6480                 2.7687                 4.6376
 Frc consts  --     0.4304                 0.3317                 0.6155
 IR Inten    --     1.3406                 5.1579                 2.3490
  Atom  AN      X      Y      Z        X      Y      Z        X      Y      Z
     1   6    -0.03   0.00   0.02    -0.02   0.00   0.01     0.00   0.00   0.00
     2   8     0.02   0.03   0.03     0.01   0.01   0.02     0.00  -0.01   0.00
     3   8    -0.02  -0.04  -0.01    -0.01  -0.02   0.00     0.00   0.01   0.00
     4   1     0.01  -0.04  -0.03     0.00  -0.01  -0.02     0.01   0.00   0.01
     5   6     0.02   0.01  -0.03     0.01   0.00  -0.02     0.00   0.00   0.00
     6   1     0.10   0.11  -0.06     0.04   0.05  -0.03    -0.01  -0.01   0.01
     7   1     0.06  -0.10  -0.09     0.03  -0.05  -0.04    -0.01   0.01   0.01
     8   6     0.00   0.01  -0.03     0.00   0.00  -0.01     0.00   0.00   0.00
     9   1     0.00   0.00  -0.03     0.00   0.00  -0.01     0.00   0.00   0.01
    10   1    -0.01   0.01  -0.04    -0.01   0.01  -0.02     0.00   0.00   0.00
    11   6     0.00  -0.01  -0.01     0.00   0.00   0.00     0.00   0.00   0.00
    12   1    -0.01  -0.01   0.00    -0.01  -0.01   0.01     0.00   0.00   0.00
    13   1     0.00   0.01   0.01    -0.01   0.02  -0.01     0.00   0.00   0.00
    14   6     0.00   0.01   0.01     0.02  -0.01  -0.01     0.00   0.00   0.00
    15   1     0.06   0.04   0.02     0.01  -0.01   0.00    -0.01   0.00   0.00
    16   1    -0.05   0.06   0.00     0.02   0.00  -0.02     0.00  -0.01   0.00
    17   6     0.00  -0.02   0.00     0.02  -0.01   0.00     0.00   0.00   0.00
    18   8    -0.02  -0.01   0.02    -0.01  -0.03  -0.05     0.00   0.00   0.00
    19   8     0.02   0.00  -0.01     0.00  -0.04   0.03     0.00   0.00   0.00
    20   6     0.00   0.00   0.00     0.02   0.04   0.08     0.00   0.00   0.00
    21   1     0.03   0.00   0.00    -0.09   0.02   0.07    -0.01   0.00   0.00
    22   1    -0.01   0.02  -0.03     0.03   0.07   0.18     0.00  -0.01   0.00
    23   6     0.00   0.00   0.00    -0.01   0.10   0.02     0.00   0.00   0.00
    24   1     0.00   0.00   0.00    -0.13   0.01  -0.01     0.00   0.00   0.00
    25   1     0.00   0.01   0.00    -0.04   0.23   0.01     0.00   0.00   0.00
    26   8     0.00   0.00   0.00    -0.01   0.05   0.00     0.00   0.00   0.00
    27   6     0.00   0.00   0.00     0.01   0.00   0.02     0.00   0.00   0.00
    28   8     0.00   0.00   0.00    -0.01  -0.02   0.00     0.00   0.00   0.00
    29   6     0.00   0.00   0.00     0.02  -0.03  -0.05     0.00   0.00   0.00
    30   1     0.00   0.00   0.00    -0.02  -0.06  -0.05     0.00   0.00   0.00
    31   6     0.00   0.00   0.00    -0.02   0.03  -0.03     0.00   0.00   0.00
    32   1    -0.01   0.00   0.00    -0.10   0.05   0.08     0.01   0.00   0.00
    33   1     0.00   0.01   0.00     0.05   0.14  -0.04     0.00  -0.01   0.00
    34   6     0.00   0.00   0.00    -0.09  -0.06  -0.04     0.00   0.00   0.00
    35   1    -0.01   0.00   0.00    -0.17  -0.06  -0.06     0.00   0.00   0.00
    36   1     0.00   0.00   0.00    -0.08  -0.01  -0.05     0.00   0.00   0.00
    37   6     0.00  -0.01   0.00    -0.03  -0.12  -0.07     0.00   0.00   0.00
    38   1     0.00  -0.03   0.00    -0.04  -0.51   0.00     0.00   0.01   0.00
    39   1     0.01   0.00  -0.02     0.12  -0.05  -0.48     0.00   0.00   0.01
    40   6     0.00   0.01   0.01    -0.05   0.11   0.07     0.00   0.00   0.00
    41   8     0.00   0.00   0.00     0.01   0.10  -0.06     0.00   0.00   0.00
    42   8     0.00   0.00   0.01     0.08  -0.02   0.14     0.00   0.00   0.00
    43   1     0.01  -0.01   0.00     0.19  -0.21  -0.04     0.00   0.00   0.00
    44   6     0.00   0.00   0.00     0.06  -0.05  -0.01     0.00   0.00   0.00
    45   1     0.00   0.00   0.00     0.04  -0.02   0.02     0.00   0.00   0.00
    46   1     0.01   0.00   0.00     0.10  -0.09  -0.02     0.00   0.00   0.00
    47   1     0.00   0.00   0.00     0.07  -0.05   0.02     0.00   0.00   0.00
    48   6     0.07  -0.03  -0.01     0.00   0.00   0.00     0.08  -0.01  -0.09
    49   6     0.03  -0.03  -0.03     0.00   0.00   0.00     0.06   0.01  -0.06
    50   6    -0.03   0.06  -0.03     0.00   0.00   0.00    -0.02   0.16   0.00
    51   6    -0.01   0.05   0.00     0.00   0.00   0.00    -0.07   0.05  -0.03
    52   6    -0.04   0.02  -0.01     0.00   0.00   0.00     0.00   0.05   0.08
    53   6     0.03  -0.07  -0.03     0.00   0.00   0.00     0.11  -0.08   0.04
    54   1     0.08   0.01   0.04     0.00   0.00   0.00    -0.02   0.02  -0.17
    55   1     0.03  -0.08   0.00     0.00   0.00   0.00     0.00  -0.11  -0.04
    56   6    -0.09   0.09  -0.04     0.01   0.00   0.00    -0.05   0.22   0.00
    57   1    -0.38   0.12   0.02     0.04   0.00  -0.01    -0.08   0.24   0.00
    58   1    -0.05   0.01  -0.34     0.01   0.02   0.03    -0.03   0.22  -0.06
    59   6     0.06   0.10   0.05     0.00   0.00  -0.01     0.04   0.05   0.02
    60   1     0.06   0.10   0.02     0.00   0.00  -0.02     0.18   0.05  -0.13
    61   6     0.06   0.08  -0.09     0.00   0.00   0.01    -0.04  -0.09   0.08
    62   6     0.02   0.02   0.00     0.00   0.00   0.00    -0.07  -0.03  -0.08
    63   6    -0.02  -0.03   0.01     0.00   0.00   0.00    -0.05  -0.03  -0.04
    64   1    -0.03  -0.06   0.01     0.00   0.01   0.00    -0.06  -0.07  -0.04
    65   6    -0.04  -0.03  -0.02     0.00   0.00   0.00     0.00  -0.01  -0.01
    66   8    -0.01   0.00  -0.01     0.00  -0.01   0.00     0.05   0.08   0.07
    67   8     0.09   0.07  -0.12    -0.01   0.00   0.00    -0.09  -0.05   0.11
    68   1     0.15   0.06  -0.01    -0.01  -0.01   0.00    -0.17  -0.03  -0.05
    69   8    -0.03   0.01   0.07     0.00   0.00   0.00    -0.06   0.02   0.02
    70   8     0.04  -0.09   0.00     0.00   0.00   0.00     0.07  -0.14  -0.03
    71   6    -0.03  -0.04   0.03     0.00   0.00   0.00    -0.03  -0.04   0.03
    72   1    -0.03   0.01   0.01     0.00   0.00   0.00    -0.02   0.05   0.00
    73   1    -0.07  -0.06   0.08     0.00   0.00   0.00    -0.12  -0.09   0.12
    74   1    -0.02   0.00   0.01     0.00   0.00   0.00    -0.03   0.03   0.01
    75   6     0.02  -0.01   0.06     0.00   0.00   0.00    -0.06   0.02  -0.15
    76   1     0.04  -0.03   0.04     0.00   0.00   0.01    -0.10   0.04  -0.16
    77   1     0.01   0.04   0.02     0.00  -0.01   0.00    -0.06  -0.01  -0.14
    78   6     0.02   0.00   0.16     0.00   0.00  -0.01    -0.05   0.03  -0.08
    79   1     0.05   0.07   0.12     0.01  -0.01  -0.02    -0.13   0.09  -0.03
    80   1     0.03   0.03   0.24     0.00   0.00  -0.01    -0.09   0.06  -0.11
    81   7    -0.02  -0.02   0.14     0.00   0.00  -0.01     0.03  -0.05   0.02
    82   6     0.04  -0.05   0.01     0.00   0.00   0.00     0.05  -0.06  -0.01
    83   1    -0.04   0.02  -0.09     0.01   0.00   0.02     0.01  -0.03  -0.05
    84   1     0.14  -0.10  -0.04    -0.02   0.02   0.01     0.10  -0.07  -0.04
    85   1     0.10  -0.09   0.02     0.00   0.01   0.00     0.09  -0.09   0.02
    86   6    -0.08  -0.05  -0.08     0.01   0.00   0.01     0.09   0.01   0.04
    87   1    -0.14  -0.09   0.14     0.00   0.00   0.00     0.20   0.04  -0.21
    88   1    -0.17  -0.21  -0.24     0.01   0.00   0.01     0.14   0.23   0.20
    89   6    -0.08  -0.02  -0.05     0.01   0.00   0.01     0.04  -0.05   0.04
    90   1    -0.08   0.01  -0.06     0.01   0.00   0.00     0.00  -0.16   0.08
    91   1    -0.09  -0.03  -0.06     0.01   0.00   0.00     0.11  -0.04   0.11
                    64                     65                     66
                     A                      A                      A
 Frequencies --   482.1430               488.7114               497.5434
 Red. masses --     3.0139                 3.0229                 3.0836
 Frc consts  --     0.4128                 0.4254                 0.4498
 IR Inten    --     9.1009                 1.6599                10.4261
  Atom  AN      X      Y      Z        X      Y      Z        X      Y      Z
     1   6     0.05  -0.03   0.01     0.00  -0.01   0.00    -0.04   0.03  -0.01
     2   8     0.00   0.01  -0.02     0.01   0.01   0.00    -0.01  -0.02   0.01
     3   8     0.01   0.05   0.02    -0.01   0.00   0.00     0.00  -0.03  -0.02
     4   1    -0.06   0.07   0.03    -0.04   0.01   0.00     0.04  -0.03  -0.04
     5   6    -0.01  -0.05   0.04     0.00  -0.01   0.00     0.01   0.04  -0.02
     6   1    -0.09  -0.15   0.06     0.00   0.00  -0.01     0.05   0.10  -0.03
     7   1    -0.06   0.06   0.09     0.00  -0.02  -0.01     0.04  -0.02  -0.05
     8   6     0.01   0.01   0.03     0.00   0.00   0.00    -0.01  -0.01  -0.02
     9   1     0.00  -0.02   0.08     0.00   0.00   0.00     0.00   0.02  -0.06
    10   1     0.03   0.06   0.09     0.01   0.01   0.01    -0.02  -0.06  -0.07
    11   6     0.01   0.07  -0.08     0.00   0.01  -0.01    -0.01  -0.06   0.08
    12   1     0.05   0.11  -0.15     0.01   0.01  -0.02    -0.02  -0.08   0.11
    13   1     0.06  -0.02  -0.06     0.01   0.00  -0.01    -0.02  -0.01   0.08
    14   6    -0.07   0.05  -0.07     0.00   0.01  -0.01     0.01  -0.04   0.07
    15   1     0.20   0.21  -0.08     0.03   0.03  -0.01    -0.21  -0.17   0.08
    16   1    -0.32   0.19   0.08    -0.03   0.03   0.00     0.22  -0.16  -0.02
    17   6    -0.08  -0.15  -0.08     0.00  -0.02   0.00     0.02   0.15   0.06
    18   8    -0.06  -0.02   0.15    -0.02  -0.01   0.02     0.09   0.05  -0.06
    19   8     0.11   0.05  -0.03     0.01   0.00   0.00    -0.08   0.04  -0.04
    20   6    -0.02  -0.04  -0.08     0.00   0.00   0.00    -0.02  -0.07  -0.11
    21   1     0.28  -0.01  -0.06     0.03   0.00   0.00     0.02   0.00  -0.09
    22   1    -0.09   0.01  -0.36    -0.01   0.02  -0.02     0.01  -0.19  -0.18
    23   6    -0.01  -0.07  -0.02     0.00   0.01   0.00     0.00  -0.13  -0.02
    24   1     0.10  -0.01  -0.03     0.00   0.00   0.00     0.15  -0.02  -0.02
    25   1     0.02  -0.20  -0.04     0.00   0.01   0.00     0.04  -0.30  -0.03
    26   8     0.02   0.04   0.02     0.00   0.00   0.00     0.00   0.00   0.02
    27   6     0.05   0.02   0.06     0.00   0.00   0.00     0.05   0.02   0.05
    28   8    -0.02  -0.02   0.02     0.00   0.00   0.00    -0.02  -0.02   0.01
    29   6     0.04   0.03   0.07     0.00   0.00   0.00     0.05   0.07   0.10
    30   1     0.01  -0.01   0.06     0.00  -0.01   0.00     0.01   0.04   0.09
    31   6     0.06   0.01  -0.02     0.00   0.00   0.00     0.09   0.01  -0.01
    32   1     0.13   0.00  -0.03    -0.01   0.00   0.01     0.20  -0.01  -0.05
    33   1     0.01  -0.05  -0.03     0.00   0.01   0.00     0.00  -0.08  -0.03
    34   6    -0.01  -0.02  -0.03    -0.01   0.00   0.00     0.02  -0.01  -0.03
    35   1    -0.06  -0.02  -0.03    -0.01   0.00   0.00    -0.04  -0.01  -0.03
    36   1    -0.03   0.02  -0.06     0.00   0.01   0.00    -0.01   0.03  -0.07
    37   6    -0.02  -0.06  -0.01     0.00  -0.01  -0.01    -0.01  -0.07   0.01
    38   1     0.01  -0.22   0.05     0.00  -0.01  -0.01     0.04  -0.27   0.10
    39   1     0.05  -0.03  -0.17     0.00   0.00  -0.02     0.08  -0.03  -0.19
    40   6    -0.06   0.03   0.04     0.00   0.00   0.00    -0.10   0.03   0.06
    41   8     0.00   0.02  -0.05     0.00   0.00   0.00    -0.01   0.01  -0.07
    42   8     0.01   0.01   0.02     0.00   0.00   0.00     0.00   0.03   0.01
    43   1     0.19  -0.03  -0.09    -0.01  -0.01   0.00     0.31   0.03  -0.14
    44   6    -0.04   0.02   0.01     0.00   0.00   0.00    -0.07   0.05   0.02
    45   1     0.00  -0.06  -0.08     0.00   0.00   0.00    -0.01  -0.06  -0.11
    46   1    -0.13   0.05   0.01     0.01  -0.01   0.00    -0.19   0.11   0.03
    47   1    -0.10   0.03  -0.01     0.01   0.00   0.00    -0.15   0.06  -0.02
    48   6     0.00   0.00   0.00    -0.06  -0.01  -0.05     0.00   0.00   0.00
    49   6     0.00   0.00   0.00     0.01   0.00   0.04     0.00   0.00   0.00
    50   6     0.00   0.00   0.00     0.03  -0.04   0.03     0.00   0.00   0.00
    51   6     0.00   0.00   0.00    -0.01  -0.01  -0.06     0.00   0.00   0.00
    52   6     0.00   0.00   0.00     0.07   0.03   0.06     0.00   0.00   0.00
    53   6     0.00   0.00   0.00     0.03   0.06   0.06     0.00   0.00   0.00
    54   1     0.01   0.00   0.01    -0.13  -0.06  -0.18    -0.01  -0.01  -0.01
    55   1     0.00   0.00   0.00     0.02   0.03   0.03     0.00   0.00   0.00
    56   6     0.00   0.01   0.00    -0.03  -0.07   0.03     0.00   0.00   0.00
    57   1     0.02   0.00   0.00    -0.18  -0.04   0.06    -0.01   0.00   0.00
    58   1     0.00   0.01   0.02    -0.02  -0.13  -0.12     0.00  -0.01  -0.01
    59   6     0.00   0.00  -0.01     0.02  -0.01   0.08     0.00   0.00   0.00
    60   1     0.00   0.00  -0.01     0.02  -0.02   0.14     0.00   0.00   0.01
    61   6     0.00   0.00   0.00    -0.01  -0.03  -0.04     0.00   0.00   0.00
    62   6     0.00   0.00   0.01    -0.04  -0.01  -0.11     0.00   0.00  -0.01
    63   6     0.00   0.00   0.00    -0.01   0.08   0.07     0.00   0.00   0.00
    64   1    -0.01  -0.01  -0.01     0.14   0.13   0.17     0.01   0.01   0.01
    65   6     0.01   0.00  -0.01    -0.09   0.00   0.17     0.00   0.00   0.01
    66   8     0.00   0.00   0.00     0.04  -0.05  -0.03     0.00   0.00   0.00
    67   8     0.00   0.00   0.00     0.05   0.00   0.03     0.00   0.00   0.00
    68   1    -0.04  -0.01  -0.05     0.22   0.06   0.24     0.04   0.01   0.04
    69   8     0.00   0.00   0.00     0.04   0.05  -0.03     0.00   0.00   0.00
    70   8     0.00   0.00   0.00    -0.05   0.05   0.01     0.00   0.00   0.00
    71   6     0.00   0.00   0.00     0.00  -0.01   0.00     0.00   0.00   0.00
    72   1     0.00   0.00   0.00     0.02  -0.06   0.02     0.00   0.00   0.00
    73   1     0.00   0.00   0.00     0.06   0.02  -0.06     0.00   0.00   0.00
    74   1     0.00   0.00   0.00     0.00  -0.06   0.03     0.00   0.00   0.00
    75   6     0.00   0.00   0.01    -0.05  -0.02  -0.14     0.00   0.00  -0.01
    76   1     0.00   0.00   0.01    -0.07   0.00  -0.15     0.00   0.00  -0.01
    77   1     0.00   0.00   0.01    -0.07   0.01  -0.17     0.00   0.00  -0.01
    78   6     0.00   0.00   0.00    -0.05   0.03   0.00     0.00   0.00   0.00
    79   1     0.01  -0.01  -0.01    -0.15   0.12   0.06    -0.01   0.01   0.00
    80   1     0.00   0.00   0.00    -0.07   0.03  -0.03     0.00   0.00   0.00
    81   7     0.00   0.00  -0.01     0.05   0.01   0.08     0.00   0.00   0.01
    82   6     0.00   0.00   0.00     0.04  -0.06  -0.03     0.00   0.00   0.00
    83   1     0.01   0.00   0.01    -0.05  -0.02  -0.12     0.00   0.00  -0.01
    84   1    -0.01   0.01   0.01     0.14  -0.17  -0.06     0.01  -0.01   0.00
    85   1     0.00   0.01   0.00     0.03  -0.06  -0.05     0.00   0.00   0.00
    86   6     0.00   0.00   0.00    -0.01  -0.01  -0.05     0.00   0.00   0.00
    87   1     0.00   0.00   0.01    -0.01   0.01  -0.15    -0.01   0.00  -0.01
    88   1     0.00   0.00   0.00     0.00   0.05  -0.01     0.00   0.00   0.00
    89   6     0.00   0.00   0.00    -0.01   0.01  -0.03     0.00   0.00   0.00
    90   1    -0.01  -0.01   0.01     0.18   0.28  -0.16     0.01   0.02  -0.01
    91   1     0.00   0.01   0.01    -0.14  -0.20  -0.29    -0.01  -0.01  -0.02
                    67                     68                     69
                     A                      A                      A
 Frequencies --   521.9923               539.3315               542.7903
 Red. masses --     3.8573                 4.1860                 3.7965
 Frc consts  --     0.6192                 0.7174                 0.6590
 IR Inten    --     3.6633                42.9910                 3.9177
  Atom  AN      X      Y      Z        X      Y      Z        X      Y      Z
     1   6     0.00   0.01   0.00    -0.01   0.01   0.00     0.00   0.01   0.00
     2   8    -0.01  -0.01   0.00    -0.01  -0.01   0.00    -0.01  -0.01   0.00
     3   8     0.00   0.00  -0.01     0.00  -0.01  -0.01     0.00   0.00  -0.01
     4   1     0.00   0.01  -0.03     0.03  -0.02  -0.02     0.00   0.01  -0.03
     5   6     0.00   0.00   0.00     0.00   0.01   0.00     0.00   0.01   0.00
     6   1     0.00   0.00   0.01     0.01   0.03   0.00     0.00   0.00   0.01
     7   1     0.00   0.00   0.01     0.01   0.00  -0.01     0.00   0.01   0.00
     8   6     0.00   0.00   0.00     0.00   0.00   0.00     0.00   0.00   0.00
     9   1     0.00   0.00   0.00     0.00   0.01  -0.01     0.00   0.00   0.00
    10   1     0.00   0.00   0.00     0.00  -0.02  -0.02     0.00   0.00   0.00
    11   6     0.00   0.00   0.00     0.00  -0.02   0.03     0.00   0.00   0.00
    12   1     0.00   0.00   0.00     0.00  -0.02   0.04    -0.01  -0.01   0.01
    13   1     0.00   0.00   0.00     0.01  -0.01   0.05     0.00   0.00   0.01
    14   6     0.00   0.00   0.00    -0.03  -0.02   0.03     0.00   0.00   0.00
    15   1     0.00   0.00   0.00    -0.04  -0.02   0.04     0.00   0.00   0.01
    16   1    -0.01   0.00   0.00    -0.02  -0.03   0.04    -0.01   0.00   0.01
    17   6     0.00   0.00   0.00    -0.02   0.02  -0.01    -0.01   0.00  -0.01
    18   8     0.00   0.00   0.00     0.05   0.02   0.00     0.01   0.00   0.00
    19   8     0.00   0.00   0.00    -0.01   0.04  -0.03     0.00   0.01   0.00
    20   6     0.00   0.00   0.01    -0.02  -0.08  -0.13     0.00  -0.01  -0.01
    21   1    -0.01   0.00   0.00     0.00  -0.13  -0.14    -0.01  -0.01  -0.01
    22   1     0.01   0.00   0.02    -0.01  -0.13  -0.14     0.00  -0.01   0.00
    23   6     0.00   0.00   0.00     0.04  -0.02  -0.16     0.00   0.00  -0.01
    24   1    -0.01   0.00   0.00     0.17   0.04  -0.23     0.01   0.00  -0.02
    25   1     0.00   0.01   0.01     0.08  -0.20  -0.19     0.00   0.00  -0.01
    26   8     0.00   0.00   0.00     0.05   0.16  -0.03     0.00   0.01   0.00
    27   6     0.00   0.00   0.00     0.02  -0.01   0.15     0.00   0.00   0.01
    28   8     0.00   0.00   0.00    -0.05   0.10   0.19     0.00   0.01   0.01
    29   6     0.00   0.00   0.00    -0.01  -0.14   0.02     0.00  -0.01   0.00
    30   1     0.00   0.01   0.00    -0.07  -0.28   0.00     0.00  -0.02   0.00
    31   6     0.00   0.00   0.00    -0.08   0.00  -0.03    -0.01   0.00   0.00
    32   1     0.00   0.00   0.00    -0.20   0.02   0.00    -0.01   0.00   0.00
    33   1     0.00   0.00   0.00    -0.01   0.09  -0.02     0.00   0.01   0.00
    34   6     0.00   0.00   0.00    -0.08   0.00  -0.02     0.00   0.00   0.00
    35   1     0.00   0.00   0.00    -0.06   0.00  -0.04     0.00   0.00   0.00
    36   1     0.00   0.00   0.00    -0.08  -0.02  -0.02     0.00   0.00   0.00
    37   6     0.00   0.00   0.00    -0.05   0.03  -0.06     0.00   0.00   0.00
    38   1     0.00  -0.01   0.00    -0.13   0.15  -0.15     0.00   0.01   0.00
    39   1     0.00   0.00   0.00    -0.12   0.01   0.02     0.00   0.00   0.00
    40   6     0.00   0.00   0.00     0.08   0.02  -0.07     0.00   0.00   0.00
    41   8     0.00   0.00   0.00     0.03   0.04   0.09     0.00   0.00   0.00
    42   8     0.00   0.00   0.00     0.03  -0.06   0.03     0.00   0.00   0.00
    43   1     0.01   0.00   0.00    -0.39  -0.19   0.14    -0.01  -0.01   0.00
    44   6     0.00   0.00   0.00     0.08  -0.08  -0.03     0.00  -0.01   0.00
    45   1     0.00   0.00   0.00     0.06   0.01  -0.02     0.00   0.00   0.00
    46   1     0.00   0.00   0.00     0.06  -0.07  -0.03     0.01  -0.01   0.00
    47   1     0.00   0.00   0.00     0.18  -0.11  -0.04     0.01  -0.01   0.00
    48   6     0.02   0.00  -0.06     0.00   0.00   0.00     0.01  -0.02   0.01
    49   6    -0.02   0.00   0.07     0.00   0.00   0.00    -0.01  -0.03   0.04
    50   6    -0.10   0.02   0.00     0.00   0.00   0.00    -0.05  -0.04  -0.02
    51   6    -0.06   0.03  -0.03     0.00   0.00   0.00     0.02   0.04   0.00
    52   6     0.06   0.05  -0.01     0.00   0.00   0.00     0.02   0.04  -0.02
    53   6     0.03   0.03  -0.04     0.00   0.00   0.00    -0.02   0.02  -0.06
    54   1     0.06  -0.06  -0.07    -0.01   0.00  -0.01     0.09  -0.06   0.06
    55   1     0.03  -0.04   0.18     0.00   0.00   0.00     0.03  -0.03   0.10
    56   6    -0.08   0.04   0.10     0.00   0.00   0.00     0.01  -0.05   0.01
    57   1     0.09  -0.03   0.09     0.00   0.00   0.00     0.08  -0.09   0.01
    58   1    -0.08   0.13   0.26     0.00   0.00   0.00     0.02   0.02   0.08
    59   6    -0.10   0.03   0.02     0.00   0.00   0.00     0.01  -0.01   0.00
    60   1    -0.07   0.03   0.06     0.01   0.00   0.00    -0.14   0.02  -0.02
    61   6    -0.10  -0.01  -0.05     0.00  -0.01   0.00     0.03   0.13   0.07
    62   6    -0.02   0.00  -0.02     0.00  -0.01   0.00     0.01   0.12   0.03
    63   6     0.09   0.03  -0.08     0.00   0.00   0.00     0.02   0.01  -0.08
    64   1    -0.02   0.07  -0.16     0.00   0.00   0.01    -0.05   0.00  -0.14
    65   6     0.10  -0.08  -0.09     0.00   0.00   0.00    -0.03  -0.09  -0.06
    66   8     0.04  -0.02   0.08     0.00   0.00   0.00     0.05   0.04   0.07
    67   8     0.05  -0.03   0.08     0.00   0.00   0.01     0.01  -0.03  -0.08
    68   1     0.07  -0.06   0.17     0.00   0.01   0.00     0.03  -0.10   0.06
    69   8     0.09   0.08   0.00     0.00   0.00   0.00     0.06   0.04   0.07
    70   8    -0.06   0.02   0.04     0.00   0.00   0.00    -0.04   0.03   0.04
    71   6    -0.01  -0.05   0.02     0.00   0.00   0.00    -0.01  -0.03   0.02
    72   1    -0.01  -0.11   0.04     0.00   0.00   0.00    -0.01  -0.08   0.04
    73   1     0.06  -0.01  -0.05     0.00   0.00   0.00     0.05   0.00  -0.04
    74   1    -0.02  -0.10   0.04     0.00   0.00   0.00    -0.01  -0.07   0.03
    75   6     0.06  -0.12   0.00     0.01  -0.01   0.00    -0.07   0.14   0.00
    76   1     0.15  -0.18  -0.05     0.02  -0.02  -0.01    -0.20   0.23   0.17
    77   1     0.11  -0.01   0.04     0.01   0.01   0.00    -0.15  -0.10  -0.03
    78   6     0.07  -0.08   0.05     0.00   0.00   0.01    -0.05   0.04  -0.13
    79   1     0.09  -0.03   0.02     0.01   0.00   0.00    -0.16  -0.07  -0.01
    80   1     0.15  -0.15   0.07     0.01  -0.01   0.02    -0.17   0.08  -0.29
    81   7     0.04   0.06  -0.01     0.00   0.01   0.00     0.06  -0.08  -0.02
    82   6    -0.02   0.04   0.03    -0.01   0.01   0.00     0.09  -0.10   0.02
    83   1     0.04  -0.01   0.11    -0.01   0.01   0.00     0.09  -0.08   0.01
    84   1    -0.09   0.06   0.08    -0.01   0.01   0.00     0.10  -0.07   0.00
    85   1    -0.08   0.09   0.02    -0.01   0.01   0.00     0.13  -0.12   0.03
    86   6    -0.05   0.01  -0.15     0.00   0.00  -0.01    -0.02   0.03   0.13
    87   1     0.16   0.03  -0.38    -0.01   0.00  -0.02     0.16  -0.02   0.24
    88   1    -0.04   0.28  -0.01     0.01   0.00   0.00    -0.09   0.05   0.07
    89   6    -0.09  -0.10  -0.06     0.01   0.01   0.00    -0.13  -0.14  -0.05
    90   1    -0.24  -0.10   0.01    -0.01   0.00   0.01     0.07  -0.16  -0.15
    91   1     0.02  -0.05   0.06     0.02   0.01   0.01    -0.25  -0.16  -0.17
                    70                     71                     72
                     A                      A                      A
 Frequencies --   554.6514               562.7005               570.9029
 Red. masses --     2.6997                 3.8334                 3.9885
 Frc consts  --     0.4893                 0.7151                 0.7659
 IR Inten    --    31.0391                10.1274                 0.7226
  Atom  AN      X      Y      Z        X      Y      Z        X      Y      Z
     1   6     0.00   0.01   0.00     0.00   0.02   0.00     0.00   0.00   0.00
     2   8     0.00   0.00   0.00    -0.03  -0.04   0.01     0.00   0.00   0.00
     3   8     0.00   0.00   0.00     0.01  -0.02  -0.04     0.00   0.00   0.00
     4   1    -0.01   0.01  -0.01     0.05   0.00  -0.10    -0.02   0.01   0.00
     5   6     0.00   0.00   0.01     0.01   0.04   0.02     0.00   0.00   0.00
     6   1     0.00   0.00   0.01     0.02   0.05   0.02     0.00   0.00  -0.01
     7   1     0.00   0.01   0.01     0.02   0.04   0.03     0.00   0.00  -0.01
     8   6     0.00   0.00   0.00     0.01   0.02   0.03     0.00   0.00   0.00
     9   1     0.00  -0.01   0.01     0.02   0.04   0.00     0.00   0.00   0.00
    10   1     0.00   0.01   0.01    -0.01  -0.03  -0.03     0.00   0.00   0.00
    11   6     0.00   0.00   0.00    -0.01  -0.04   0.11     0.00   0.00   0.01
    12   1    -0.01  -0.01   0.01     0.01  -0.01   0.08     0.00   0.00   0.00
    13   1    -0.01   0.01  -0.01     0.04  -0.07   0.19     0.00   0.00   0.01
    14   6     0.01   0.00  -0.01    -0.18  -0.03   0.10    -0.01   0.00   0.01
    15   1     0.04   0.01  -0.01     0.04   0.08   0.23     0.00   0.00   0.01
    16   1    -0.01   0.02   0.00    -0.44   0.12   0.26    -0.02   0.00   0.01
    17   6     0.00  -0.02  -0.01    -0.16  -0.08  -0.15    -0.01   0.00   0.00
    18   8    -0.01   0.00   0.01     0.15  -0.02  -0.08     0.01   0.00   0.00
    19   8     0.00  -0.02   0.02     0.06   0.18  -0.08     0.00   0.01   0.00
    20   6    -0.01   0.01  -0.03     0.13  -0.08   0.10     0.01   0.00   0.00
    21   1    -0.09  -0.08  -0.05    -0.18  -0.08   0.08    -0.01   0.00   0.00
    22   1     0.00   0.04   0.09     0.21  -0.16   0.34     0.01  -0.01   0.01
    23   6     0.04   0.06  -0.09     0.01   0.00   0.02     0.00   0.00   0.00
    24   1     0.03   0.06  -0.08    -0.18  -0.16  -0.05    -0.01  -0.01   0.00
    25   1     0.04   0.04  -0.08    -0.04   0.24   0.03     0.00   0.01   0.00
    26   8     0.03   0.01  -0.04    -0.02   0.00   0.00     0.00   0.00   0.00
    27   6    -0.07  -0.04   0.00    -0.01   0.01  -0.02     0.00   0.00   0.00
    28   8     0.00   0.10   0.09     0.01  -0.02  -0.02     0.00   0.00   0.00
    29   6    -0.07  -0.11  -0.01    -0.01   0.01  -0.02     0.00   0.00   0.00
    30   1    -0.02  -0.11  -0.01     0.00   0.01  -0.02     0.00   0.00   0.00
    31   6    -0.07  -0.03   0.04     0.00   0.00   0.00     0.00   0.00   0.00
    32   1    -0.23  -0.01   0.03     0.00   0.00   0.01     0.00   0.00   0.00
    33   1    -0.04   0.07   0.00     0.00   0.00   0.01     0.00   0.00   0.00
    34   6     0.11   0.04   0.02     0.01   0.00   0.01     0.00   0.00   0.00
    35   1     0.15   0.04   0.04     0.01   0.00   0.01     0.00   0.00   0.00
    36   1     0.15   0.01   0.07     0.02   0.00   0.01     0.00   0.00   0.00
    37   6     0.09   0.00   0.06     0.01   0.00   0.01     0.00   0.00   0.00
    38   1     0.21  -0.16   0.20     0.02  -0.01   0.02     0.00   0.00   0.00
    39   1     0.21   0.01  -0.02     0.02   0.00   0.01     0.00   0.00   0.00
    40   6    -0.12  -0.03   0.10    -0.01   0.00   0.01     0.00   0.00   0.00
    41   8    -0.02  -0.06  -0.08    -0.01  -0.01  -0.01     0.00   0.00   0.00
    42   8    -0.05   0.06  -0.04     0.00   0.01   0.00     0.00   0.00   0.00
    43   1     0.61   0.22  -0.24     0.05   0.04  -0.01     0.00   0.00   0.00
    44   6     0.04  -0.03  -0.01     0.00   0.00   0.00     0.00   0.00   0.00
    45   1     0.00   0.10   0.04    -0.01   0.00   0.02     0.00   0.00   0.00
    46   1     0.07  -0.01  -0.01     0.03  -0.02   0.00     0.00   0.00   0.00
    47   1     0.17  -0.07  -0.04    -0.01   0.00   0.01     0.00   0.00   0.00
    48   6     0.00   0.00   0.00    -0.01   0.00   0.00     0.12   0.03   0.16
    49   6     0.00   0.00   0.00     0.01   0.01   0.00    -0.15  -0.06  -0.16
    50   6     0.00   0.00   0.00     0.00   0.00   0.00     0.09   0.05   0.20
    51   6     0.00   0.00   0.00     0.00  -0.01   0.00     0.06   0.06   0.09
    52   6     0.00   0.00   0.00     0.00   0.00   0.01    -0.10  -0.03  -0.20
    53   6     0.00   0.00   0.00     0.00   0.00   0.01    -0.02   0.00  -0.06
    54   1     0.00   0.00   0.00    -0.02   0.00  -0.02     0.25   0.03   0.31
    55   1     0.00   0.00   0.00     0.01   0.01   0.01    -0.37  -0.15  -0.43
    56   6     0.00   0.00   0.00     0.01   0.00  -0.01    -0.04   0.04   0.09
    57   1     0.00   0.00   0.00     0.00   0.00  -0.01    -0.16   0.23   0.04
    58   1     0.00   0.00   0.00     0.01  -0.01  -0.02    -0.07  -0.11  -0.04
    59   6     0.00   0.00   0.00     0.00   0.00   0.00    -0.02  -0.03   0.02
    60   1     0.00   0.00   0.00     0.00   0.00   0.00     0.03  -0.03   0.01
    61   6     0.00   0.00   0.00     0.00   0.00   0.00    -0.02  -0.04  -0.02
    62   6     0.00   0.00   0.00    -0.01   0.00   0.00     0.03  -0.01  -0.03
    63   6     0.00   0.00   0.00    -0.01   0.01   0.01     0.05   0.00   0.00
    64   1     0.00   0.00   0.00     0.00   0.02   0.02     0.05  -0.05   0.01
    65   6     0.00   0.00   0.00    -0.01   0.00   0.01     0.05   0.00   0.02
    66   8     0.00   0.00   0.00     0.00   0.00  -0.01     0.00  -0.05   0.00
    67   8     0.00   0.00   0.00     0.00   0.00   0.00     0.01  -0.02   0.03
    68   1     0.00   0.00   0.00     0.02   0.02   0.03     0.06   0.00   0.09
    69   8     0.00   0.00   0.00     0.00   0.00   0.00     0.04   0.00   0.06
    70   8     0.00   0.00   0.00     0.00   0.00   0.00    -0.03   0.01   0.01
    71   6     0.00   0.00   0.00     0.00   0.00   0.00    -0.01  -0.01   0.01
    72   1     0.00   0.00   0.00     0.00   0.01   0.00    -0.03  -0.03   0.01
    73   1     0.00   0.00   0.00     0.00   0.00   0.00     0.04   0.01   0.01
    74   1     0.00   0.00   0.00     0.00   0.01   0.00     0.00  -0.05   0.00
    75   6     0.00   0.00   0.00     0.00   0.00   0.00    -0.01   0.01  -0.08
    76   1     0.00   0.00  -0.01     0.00   0.00  -0.01    -0.04   0.03  -0.07
    77   1     0.00   0.00   0.00     0.00   0.01   0.01    -0.02  -0.01  -0.08
    78   6     0.00   0.00   0.00     0.00   0.00   0.00    -0.02   0.03  -0.06
    79   1     0.00   0.00   0.00     0.01   0.00   0.00    -0.09   0.03  -0.01
    80   1     0.00   0.00   0.01     0.00   0.00   0.01    -0.05   0.03  -0.12
    81   7     0.00   0.00   0.00     0.00   0.00   0.00     0.04   0.01   0.00
    82   6     0.00   0.00   0.00     0.00   0.00   0.00     0.02  -0.02   0.00
    83   1     0.00   0.00   0.00     0.00   0.00   0.00     0.01  -0.02  -0.02
    84   1     0.00   0.00   0.00     0.00   0.00   0.00     0.03  -0.05   0.00
    85   1     0.00   0.00   0.00     0.00   0.00   0.00     0.00  -0.01  -0.02
    86   6     0.00   0.00   0.00     0.01   0.00   0.00    -0.04   0.01  -0.05
    87   1     0.00   0.00   0.00     0.00  -0.01   0.01    -0.04   0.03  -0.15
    88   1     0.00  -0.01   0.00     0.01  -0.02   0.00    -0.03   0.08   0.00
    89   6     0.00   0.00   0.00     0.01   0.00   0.00    -0.01   0.04  -0.01
    90   1     0.00   0.00   0.00     0.00   0.00   0.00    -0.01   0.13  -0.02
    91   1     0.00   0.00   0.00     0.01  -0.01   0.00    -0.04   0.04  -0.04
                    73                     74                     75
                     A                      A                      A
 Frequencies --   590.3824               597.4524               601.6221
 Red. masses --     4.4422                 4.3634                 4.0689
 Frc consts  --     0.9123                 0.9177                 0.8677
 IR Inten    --     2.1924                18.7910                17.2051
  Atom  AN      X      Y      Z        X      Y      Z        X      Y      Z
     1   6     0.00   0.00   0.00     0.06  -0.19   0.01     0.02  -0.07   0.00
     2   8     0.00   0.00   0.00     0.13   0.16  -0.05     0.05   0.06  -0.02
     3   8     0.00   0.00   0.00    -0.08   0.08   0.16    -0.03   0.03   0.06
     4   1     0.02  -0.01   0.00    -0.31   0.01   0.37    -0.09  -0.01   0.16
     5   6     0.00   0.00   0.00    -0.07  -0.13  -0.12    -0.02  -0.05  -0.04
     6   1     0.01   0.01   0.01    -0.19  -0.22  -0.22    -0.07  -0.09  -0.08
     7   1     0.00   0.00   0.00    -0.16  -0.11  -0.20    -0.06  -0.04  -0.07
     8   6     0.00   0.00   0.00    -0.03   0.05  -0.08    -0.01   0.02  -0.03
     9   1     0.00   0.00   0.00     0.00   0.07  -0.07     0.00   0.02  -0.02
    10   1     0.00   0.00   0.00    -0.02   0.01  -0.09    -0.01   0.01  -0.03
    11   6     0.00   0.00   0.00    -0.01  -0.01   0.00    -0.01   0.00  -0.01
    12   1     0.00   0.00   0.00     0.09   0.08  -0.06     0.03   0.04  -0.04
    13   1     0.00   0.01  -0.01     0.07  -0.13   0.06     0.03  -0.05   0.01
    14   6     0.00   0.00   0.00    -0.05   0.00   0.06    -0.02   0.01   0.02
    15   1     0.00   0.00  -0.01    -0.14  -0.05   0.07    -0.07  -0.02   0.01
    16   1     0.01   0.00   0.00     0.05  -0.03  -0.04     0.05  -0.02  -0.03
    17   6     0.00   0.00   0.00     0.01   0.07   0.11     0.01   0.04   0.06
    18   8     0.00   0.00   0.00     0.00  -0.07  -0.01    -0.01  -0.03   0.00
    19   8     0.00   0.00   0.00     0.00   0.07  -0.09     0.00   0.03  -0.04
    20   6     0.00   0.00   0.00     0.08  -0.07   0.04     0.03  -0.03   0.02
    21   1     0.00   0.00   0.00     0.05  -0.07   0.04     0.03  -0.03   0.02
    22   1    -0.01   0.00  -0.01     0.08  -0.05   0.06     0.02  -0.02   0.01
    23   6     0.00   0.00   0.00     0.00  -0.02  -0.01     0.00  -0.01   0.00
    24   1     0.01   0.01   0.00    -0.10  -0.11  -0.07    -0.03  -0.05  -0.03
    25   1     0.00  -0.01   0.00    -0.02   0.11  -0.01    -0.01   0.04   0.00
    26   8     0.00   0.00   0.00     0.00   0.03   0.00     0.00   0.01   0.00
    27   6     0.00   0.00   0.00    -0.01   0.01   0.00     0.00   0.01   0.00
    28   8     0.00   0.00   0.00     0.00   0.00   0.00     0.00   0.00   0.00
    29   6     0.00   0.00   0.00    -0.01  -0.01  -0.01     0.00   0.00   0.00
    30   1     0.00   0.00   0.00     0.00  -0.02  -0.02     0.00  -0.01  -0.01
    31   6     0.00   0.00   0.00    -0.01  -0.01   0.01     0.00   0.00   0.00
    32   1     0.00   0.00   0.00    -0.03   0.00   0.01     0.00   0.00   0.00
    33   1     0.00   0.00   0.00     0.00   0.01   0.01     0.00   0.00   0.00
    34   6     0.00   0.00   0.00     0.01   0.00   0.01     0.00   0.00   0.00
    35   1    -0.01   0.00   0.00     0.03   0.00   0.01     0.00   0.00   0.01
    36   1     0.00   0.01   0.00     0.02   0.00   0.02     0.01   0.01   0.00
    37   6     0.00   0.00   0.00     0.01   0.01   0.00     0.00   0.00   0.00
    38   1     0.00   0.00   0.00     0.02   0.00   0.01     0.01   0.00   0.00
    39   1     0.00   0.00   0.00     0.02   0.01   0.01     0.00   0.00   0.00
    40   6     0.00   0.00   0.00    -0.01  -0.01   0.00     0.00   0.00   0.00
    41   8     0.00   0.00   0.00     0.01   0.00  -0.01     0.00   0.00   0.00
    42   8     0.00   0.00   0.00    -0.01   0.00  -0.01    -0.01   0.00   0.00
    43   1    -0.01   0.00   0.01     0.06   0.00  -0.04     0.04  -0.01  -0.03
    44   6     0.00   0.00   0.00     0.01  -0.01  -0.01     0.00  -0.01   0.00
    45   1     0.00   0.00   0.00     0.00   0.00   0.01     0.00  -0.01   0.00
    46   1     0.00   0.00   0.00     0.03  -0.03  -0.01     0.01  -0.01   0.00
    47   1     0.00   0.00   0.00     0.01  -0.01   0.01     0.00   0.00   0.00
    48   6     0.00   0.04   0.02    -0.01  -0.02   0.00     0.04   0.05  -0.01
    49   6    -0.14   0.04   0.09     0.01  -0.01   0.03    -0.03   0.02  -0.05
    50   6    -0.13   0.00   0.02    -0.05   0.00  -0.04     0.09   0.00   0.09
    51   6    -0.04  -0.08   0.15     0.02   0.03   0.02    -0.04  -0.06  -0.04
    52   6     0.09  -0.08  -0.02     0.01   0.03   0.04     0.01  -0.06  -0.09
    53   6    -0.05  -0.01  -0.11    -0.03  -0.02  -0.04     0.08   0.05   0.07
    54   1     0.14  -0.01   0.13     0.03  -0.01   0.05    -0.03   0.00  -0.12
    55   1    -0.11  -0.02   0.19     0.07   0.00   0.11    -0.14  -0.01  -0.21
    56   6     0.09   0.07  -0.14     0.00   0.01  -0.01     0.00  -0.02   0.01
    57   1     0.05   0.09  -0.14     0.06  -0.04   0.00    -0.10   0.07   0.00
    58   1     0.16   0.20  -0.25     0.01   0.09   0.04    -0.03  -0.18  -0.06
    59   6     0.15  -0.04  -0.07     0.01  -0.03  -0.01    -0.03   0.04   0.01
    60   1     0.30  -0.05  -0.11     0.05  -0.03   0.00    -0.11   0.05   0.01
    61   6     0.01  -0.13  -0.03     0.00  -0.03   0.00     0.00   0.05   0.01
    62   6    -0.10  -0.06   0.08     0.05  -0.01   0.00    -0.11   0.02   0.02
    63   6    -0.01   0.06   0.00     0.04  -0.03  -0.02    -0.11   0.07   0.04
    64   1    -0.01   0.23  -0.04     0.02  -0.09  -0.02    -0.06   0.19   0.05
    65   6    -0.03   0.00   0.01     0.07   0.00   0.00    -0.18   0.00  -0.01
    66   8     0.01   0.02   0.01     0.00  -0.06   0.00     0.01   0.15   0.00
    67   8    -0.05   0.04   0.07    -0.01  -0.02   0.01     0.02   0.02  -0.02
    68   1    -0.03   0.18  -0.10    -0.05  -0.01  -0.08    -0.08  -0.04  -0.13
    69   8     0.16  -0.02  -0.04    -0.03   0.01  -0.02     0.09   0.00   0.04
    70   8     0.01   0.03   0.01     0.01  -0.01   0.01    -0.03   0.03  -0.01
    71   6     0.02   0.03  -0.02     0.00  -0.01   0.01     0.01   0.01  -0.01
    72   1     0.01   0.01  -0.01    -0.01  -0.01   0.01     0.01  -0.01  -0.01
    73   1     0.02   0.03  -0.02    -0.01  -0.01   0.01     0.04   0.02  -0.03
    74   1     0.02   0.03  -0.03     0.00   0.00   0.00     0.00  -0.03   0.01
    75   6    -0.04   0.10   0.08     0.00   0.03   0.00     0.02  -0.05   0.02
    76   1     0.04   0.07  -0.10    -0.04   0.05   0.03     0.09  -0.11  -0.06
    77   1     0.06   0.23   0.17    -0.04  -0.01  -0.04     0.10   0.02   0.10
    78   6    -0.05   0.07   0.04    -0.01   0.02   0.00     0.04  -0.05   0.00
    79   1    -0.04   0.03   0.04    -0.04  -0.01   0.03     0.09   0.00  -0.06
    80   1    -0.09   0.11   0.02    -0.05   0.03  -0.04     0.10  -0.07   0.08
    81   7    -0.01  -0.02   0.03     0.01   0.00   0.01    -0.03   0.00  -0.03
    82   6     0.02  -0.05  -0.01     0.01  -0.02   0.00    -0.03   0.04   0.00
    83   1    -0.04   0.00  -0.09     0.00   0.00  -0.02     0.01   0.01   0.05
    84   1     0.10  -0.10  -0.05     0.03  -0.04  -0.01    -0.07   0.09   0.02
    85   1     0.05  -0.07  -0.02     0.01  -0.02  -0.01    -0.03   0.05   0.02
    86   6     0.00  -0.05  -0.10    -0.05   0.04   0.00     0.12  -0.11  -0.01
    87   1     0.03  -0.03  -0.25    -0.05   0.05  -0.07     0.16  -0.15   0.14
    88   1     0.00   0.07  -0.04    -0.05   0.08   0.02     0.11  -0.18  -0.05
    89   6    -0.03  -0.05  -0.02    -0.02   0.06   0.00     0.02  -0.17  -0.01
    90   1    -0.08  -0.01   0.00     0.01   0.12  -0.02    -0.06  -0.35   0.05
    91   1     0.01  -0.09  -0.01    -0.08   0.09  -0.03     0.18  -0.23   0.09
                    76                     77                     78
                     A                      A                      A
 Frequencies --   616.6250               622.4605               629.1982
 Red. masses --     5.3426                 3.5743                 2.7443
 Frc consts  --     1.1969                 0.8160                 0.6401
 IR Inten    --     5.7996                31.3564                49.4977
  Atom  AN      X      Y      Z        X      Y      Z        X      Y      Z
     1   6     0.00  -0.01   0.00    -0.02   0.08   0.00    -0.02   0.05   0.00
     2   8     0.00   0.00   0.00    -0.04  -0.05   0.03    -0.02  -0.03   0.02
     3   8     0.00   0.00   0.01     0.04  -0.02  -0.05     0.02  -0.02  -0.04
     4   1    -0.01   0.01   0.01     0.10   0.02  -0.14     0.09  -0.02  -0.06
     5   6     0.00   0.00   0.00     0.03   0.02   0.05     0.02   0.01   0.03
     6   1    -0.01  -0.01  -0.01     0.08   0.05   0.11     0.06   0.04   0.06
     7   1    -0.01   0.00  -0.01     0.07   0.03   0.10     0.04   0.00   0.05
     8   6     0.00   0.00   0.00     0.01  -0.04   0.02     0.01  -0.02   0.01
     9   1     0.00   0.00   0.00     0.04  -0.01   0.02     0.03  -0.01   0.02
    10   1     0.00   0.00   0.00     0.04  -0.03   0.04     0.03  -0.02   0.03
    11   6     0.00   0.00   0.00    -0.02   0.05  -0.08    -0.01   0.04  -0.04
    12   1     0.00   0.00   0.00     0.04   0.13  -0.24     0.03   0.08  -0.14
    13   1     0.00   0.00   0.00     0.05  -0.10  -0.07     0.03  -0.05  -0.04
    14   6     0.00   0.00   0.00    -0.05   0.05  -0.04    -0.03   0.03  -0.02
    15   1    -0.01   0.00   0.00    -0.28  -0.06  -0.17    -0.15  -0.03  -0.09
    16   1     0.00   0.00   0.00     0.20  -0.13  -0.13     0.10  -0.07  -0.06
    17   6     0.00   0.00   0.00     0.03   0.09   0.14     0.01   0.04   0.08
    18   8     0.00   0.00   0.00    -0.05  -0.09   0.04    -0.03  -0.05   0.02
    19   8     0.00   0.00   0.00    -0.01   0.05  -0.09     0.00   0.03  -0.05
    20   6     0.00   0.00   0.00     0.06  -0.09   0.06     0.05  -0.04   0.05
    21   1     0.00   0.00   0.00     0.26   0.01   0.09     0.07  -0.04   0.05
    22   1     0.00   0.00   0.00     0.00  -0.06  -0.18     0.03   0.00   0.02
    23   6     0.00   0.00   0.00    -0.02  -0.07   0.05     0.00  -0.01   0.01
    24   1    -0.01   0.00   0.00    -0.05  -0.15  -0.09    -0.07  -0.08  -0.03
    25   1     0.00   0.00   0.00    -0.03  -0.02   0.00    -0.02   0.08   0.01
    26   8     0.00   0.00   0.00     0.03   0.13   0.05    -0.01   0.00   0.00
    27   6     0.00   0.00   0.00    -0.09   0.08   0.01     0.02   0.01  -0.02
    28   8     0.00   0.00   0.00     0.01  -0.08  -0.01     0.01   0.01  -0.02
    29   6     0.00   0.00   0.00    -0.03   0.00  -0.12     0.02   0.00   0.03
    30   1     0.00  -0.01  -0.01    -0.01  -0.06  -0.13     0.06   0.02   0.03
    31   6     0.00   0.00   0.00    -0.02   0.00  -0.02    -0.02  -0.03   0.05
    32   1    -0.01   0.00   0.00    -0.07   0.01   0.02     0.00  -0.03   0.03
    33   1     0.00   0.00   0.00     0.03   0.06  -0.01    -0.03  -0.04   0.05
    34   6     0.00   0.00   0.00    -0.01  -0.01   0.02     0.04   0.02   0.01
    35   1     0.00   0.00  -0.01    -0.03  -0.01   0.02     0.14   0.02   0.03
    36   1     0.00   0.00   0.00     0.00   0.01   0.02     0.07  -0.04   0.07
    37   6     0.00   0.00   0.01     0.03  -0.03   0.07     0.00   0.08  -0.11
    38   1     0.00   0.00   0.01     0.03  -0.02   0.07     0.02   0.06  -0.08
    39   1     0.00   0.00   0.01     0.03  -0.04   0.08     0.01   0.08  -0.10
    40   6     0.01   0.00   0.01     0.06  -0.03   0.05    -0.10   0.03  -0.07
    41   8     0.00   0.00  -0.01    -0.04  -0.05  -0.08     0.06   0.06   0.13
    42   8     0.00   0.01   0.00     0.03   0.08   0.00    -0.07  -0.12  -0.01
    43   1    -0.03   0.03   0.03    -0.16   0.27   0.22     0.50  -0.39  -0.46
    44   6     0.00   0.00   0.00     0.05  -0.06  -0.04     0.00   0.00   0.00
    45   1     0.00   0.00   0.01     0.00  -0.06   0.09     0.01  -0.01  -0.02
    46   1     0.01  -0.01   0.00     0.19  -0.21  -0.06    -0.02   0.02   0.00
    47   1     0.00   0.00   0.00     0.00  -0.04   0.08     0.01   0.00  -0.02
    48   6    -0.11  -0.01   0.00     0.00   0.00   0.00     0.00  -0.01  -0.01
    49   6    -0.06   0.02   0.04     0.00   0.00   0.00    -0.02  -0.02   0.03
    50   6     0.06  -0.01   0.09    -0.01   0.00   0.00    -0.04   0.01   0.01
    51   6    -0.15  -0.15  -0.15     0.00   0.00   0.01    -0.01   0.00   0.00
    52   6    -0.04  -0.12  -0.09     0.00   0.00   0.00     0.02   0.00  -0.01
    53   6     0.11   0.04   0.26    -0.01   0.00  -0.01     0.02   0.01   0.00
    54   1    -0.35  -0.08  -0.31     0.01   0.00   0.01     0.02  -0.05  -0.02
    55   1    -0.17   0.02  -0.14     0.00   0.00   0.01    -0.03  -0.05   0.05
    56   6     0.07   0.05  -0.04     0.00   0.00   0.00    -0.02   0.04   0.01
    57   1    -0.10   0.18  -0.06     0.00   0.00   0.00    -0.01   0.04   0.01
    58   1     0.05  -0.09  -0.19     0.00   0.01   0.00    -0.01   0.06   0.00
    59   6     0.03   0.11  -0.04     0.00   0.00   0.00     0.01   0.01   0.00
    60   1    -0.04   0.13  -0.11     0.01   0.00   0.00     0.02   0.01  -0.02
    61   6    -0.06   0.11   0.02     0.00   0.00   0.00     0.02   0.00   0.01
    62   6    -0.08   0.02   0.06     0.00   0.00  -0.01     0.01  -0.02  -0.01
    63   6     0.03   0.00  -0.02     0.00   0.00   0.00     0.02  -0.03  -0.01
    64   1    -0.11   0.07  -0.14     0.01   0.00   0.00     0.04  -0.02   0.00
    65   6     0.20  -0.05  -0.06     0.00   0.00   0.00    -0.01   0.00   0.01
    66   8     0.02  -0.12   0.06     0.00   0.00   0.00    -0.01   0.00  -0.01
    67   8     0.02   0.03  -0.02     0.00   0.00   0.00     0.00   0.01  -0.02
    68   1    -0.02  -0.04   0.01     0.02   0.01   0.03     0.02   0.01   0.01
    69   8     0.06  -0.08  -0.03     0.00   0.00   0.00     0.02  -0.04  -0.01
    70   8     0.02  -0.02  -0.07     0.00   0.00   0.00    -0.02   0.01   0.00
    71   6     0.02   0.04  -0.03     0.00   0.00   0.00     0.00   0.00   0.00
    72   1     0.03   0.12  -0.06     0.00   0.00   0.00     0.00  -0.02   0.01
    73   1    -0.05   0.01   0.03     0.00   0.00   0.00     0.02   0.01  -0.02
    74   1     0.01   0.08  -0.02     0.00   0.00   0.00     0.00  -0.02   0.01
    75   6    -0.03   0.04   0.04     0.00  -0.01  -0.01     0.00  -0.02  -0.02
    76   1    -0.06   0.07   0.05     0.00  -0.01  -0.01     0.00  -0.02  -0.01
    77   1    -0.03  -0.01   0.05     0.00   0.00  -0.01     0.00  -0.01  -0.03
    78   6    -0.01   0.00   0.00     0.00   0.00   0.00     0.00   0.00   0.00
    79   1    -0.04  -0.02   0.03     0.00   0.01   0.00     0.01   0.02  -0.02
    80   1    -0.04   0.02  -0.04     0.00   0.00   0.01     0.02  -0.01   0.02
    81   7     0.02  -0.04   0.02     0.00   0.00   0.00    -0.01   0.00   0.00
    82   6     0.05  -0.05   0.03     0.00   0.00   0.00    -0.01   0.01   0.00
    83   1     0.06  -0.03   0.03     0.00   0.00   0.00    -0.01   0.01   0.00
    84   1     0.05  -0.01   0.02     0.00   0.00   0.00    -0.01   0.02   0.00
    85   1     0.08  -0.07   0.05     0.00   0.00   0.00    -0.01   0.01   0.00
    86   6    -0.09   0.10   0.02     0.00   0.00   0.01     0.00   0.02   0.04
    87   1    -0.02   0.09   0.03    -0.01   0.00   0.01    -0.01   0.02   0.06
    88   1    -0.12   0.13   0.01     0.00   0.00   0.00    -0.01  -0.01   0.02
    89   6    -0.03   0.07  -0.01     0.00   0.01   0.00     0.01   0.02   0.01
    90   1    -0.05   0.13   0.00     0.02   0.01  -0.01     0.06   0.02  -0.02
    91   1    -0.09   0.20   0.02    -0.01   0.00  -0.01    -0.04   0.01  -0.03
                    79                     80                     81
                     A                      A                      A
 Frequencies --   629.3425               641.5608               645.2402
 Red. masses --     4.4439                 3.2421                 4.6523
 Frc consts  --     1.0370                 0.7862                 1.1412
 IR Inten    --     6.7379                13.5513                 9.5178
  Atom  AN      X      Y      Z        X      Y      Z        X      Y      Z
     1   6    -0.01   0.02  -0.01     0.00  -0.03  -0.01     0.00   0.00   0.00
     2   8    -0.01  -0.01   0.01     0.02   0.02  -0.02     0.01   0.00   0.00
     3   8     0.01  -0.01  -0.01    -0.02   0.01   0.02     0.00   0.00   0.01
     4   1     0.05  -0.01  -0.02    -0.04  -0.03   0.08     0.00  -0.01   0.02
     5   6     0.01   0.00   0.01    -0.02  -0.01  -0.02     0.00  -0.01   0.00
     6   1     0.03   0.02   0.03    -0.03  -0.01  -0.06     0.00  -0.01  -0.01
     7   1     0.02   0.00   0.02    -0.02  -0.02  -0.04     0.00  -0.01   0.00
     8   6     0.00  -0.01   0.01    -0.01   0.02   0.00     0.00   0.00   0.00
     9   1     0.01  -0.01   0.01    -0.02   0.01  -0.02     0.00   0.00   0.00
    10   1     0.01  -0.01   0.02    -0.02   0.01  -0.02     0.00   0.00   0.00
    11   6     0.00   0.02  -0.02     0.02  -0.04   0.06     0.00   0.00   0.00
    12   1     0.01   0.04  -0.06    -0.04  -0.10   0.18     0.00   0.00   0.00
    13   1     0.01  -0.02  -0.02    -0.04   0.08   0.05     0.00   0.00   0.00
    14   6    -0.01   0.01  -0.01     0.05  -0.04   0.02     0.00   0.00   0.00
    15   1    -0.07  -0.01  -0.04     0.15   0.01   0.10     0.00   0.00   0.00
    16   1     0.05  -0.03  -0.03    -0.09   0.05   0.09     0.00   0.00   0.01
    17   6     0.01   0.02   0.04    -0.02  -0.03  -0.11     0.00   0.00   0.00
    18   8    -0.01  -0.02   0.01     0.05   0.08  -0.03     0.00   0.00   0.00
    19   8     0.00   0.01  -0.02    -0.01  -0.03   0.06     0.00   0.00   0.00
    20   6     0.02  -0.02   0.02    -0.08   0.03  -0.04     0.00   0.00   0.00
    21   1     0.04  -0.01   0.02     0.12   0.22   0.02     0.00   0.00   0.00
    22   1     0.01   0.00   0.00    -0.08  -0.10  -0.30     0.00   0.00   0.00
    23   6     0.00  -0.01   0.01    -0.05  -0.07   0.10     0.00   0.00   0.00
    24   1    -0.03  -0.04  -0.02     0.15   0.06   0.08     0.00   0.00   0.00
    25   1    -0.01   0.03   0.00     0.00  -0.29   0.03     0.00   0.00   0.00
    26   8     0.00   0.01   0.00     0.04   0.14   0.08     0.00   0.00   0.00
    27   6     0.00   0.01  -0.01    -0.12   0.12  -0.01     0.00   0.00   0.00
    28   8     0.00   0.00  -0.01     0.02  -0.11  -0.04     0.00   0.00   0.00
    29   6     0.01   0.00   0.01    -0.01   0.03  -0.13     0.00   0.00   0.00
    30   1     0.02   0.00   0.01     0.08   0.00  -0.13     0.00   0.00   0.00
    31   6    -0.01  -0.01   0.02    -0.03  -0.02   0.03     0.00   0.00   0.00
    32   1    -0.01  -0.01   0.02    -0.05  -0.01   0.06     0.00   0.00   0.00
    33   1    -0.01  -0.01   0.02     0.02   0.03   0.05     0.00   0.00   0.00
    34   6     0.02   0.01   0.00     0.03   0.00   0.03     0.00   0.00   0.00
    35   1     0.04   0.01   0.01     0.09   0.00   0.05     0.00   0.00   0.00
    36   1     0.03  -0.01   0.03     0.07  -0.02   0.09     0.00   0.00   0.00
    37   6     0.00   0.03  -0.04     0.03   0.04  -0.03     0.00   0.00   0.00
    38   1     0.01   0.02  -0.03     0.04   0.04  -0.02     0.00   0.01   0.00
    39   1     0.01   0.03  -0.04     0.04   0.04  -0.01     0.00   0.00   0.00
    40   6    -0.04   0.01  -0.02    -0.03   0.00  -0.02     0.00   0.00   0.00
    41   8     0.02   0.02   0.05     0.01   0.01   0.04     0.00   0.00   0.00
    42   8    -0.03  -0.04   0.00    -0.04  -0.03   0.00     0.00   0.00   0.00
    43   1     0.21  -0.14  -0.18     0.33  -0.10  -0.22     0.01   0.00  -0.01
    44   6     0.00   0.00   0.00     0.07  -0.08  -0.05     0.00   0.00   0.00
    45   1     0.01  -0.01   0.00     0.02  -0.11   0.09     0.00   0.00   0.00
    46   1     0.00   0.00   0.00     0.23  -0.27  -0.08     0.00   0.00   0.00
    47   1     0.00   0.00   0.00    -0.04  -0.03   0.10     0.00   0.00   0.00
    48   6    -0.03   0.05   0.04     0.00   0.00   0.00    -0.03   0.09   0.04
    49   6     0.09   0.06  -0.10     0.00   0.00   0.00    -0.03   0.11  -0.02
    50   6     0.15  -0.03  -0.05     0.00   0.00   0.00    -0.02   0.01  -0.06
    51   6     0.05  -0.01   0.01     0.00   0.00   0.00     0.06  -0.07   0.12
    52   6    -0.08   0.00   0.05     0.00   0.00   0.00     0.10  -0.11   0.11
    53   6    -0.06  -0.06   0.02     0.00   0.00   0.00    -0.13  -0.08  -0.11
    54   1    -0.11   0.19   0.09     0.00  -0.01  -0.01     0.05   0.21   0.24
    55   1     0.10   0.20  -0.19     0.00   0.00   0.00     0.06   0.19   0.07
    56   6     0.09  -0.15  -0.06     0.00   0.00   0.00    -0.09   0.03   0.08
    57   1     0.06  -0.14  -0.06     0.00   0.00   0.00     0.01  -0.10   0.10
    58   1     0.05  -0.25  -0.03     0.00   0.00   0.00    -0.13   0.01   0.25
    59   6    -0.02  -0.04   0.00     0.00   0.00   0.00    -0.13   0.15   0.05
    60   1    -0.08  -0.04   0.08     0.00   0.00   0.00    -0.28   0.18   0.02
    61   6    -0.08  -0.01  -0.03     0.00   0.00   0.00    -0.08   0.15   0.00
    62   6    -0.05   0.06   0.04     0.00   0.00   0.00    -0.13   0.01   0.00
    63   6    -0.06   0.11   0.03     0.00   0.00   0.00    -0.04   0.00   0.02
    64   1    -0.15   0.09  -0.03     0.00   0.00   0.00    -0.03   0.07   0.02
    65   6     0.07  -0.02  -0.03     0.00   0.00   0.00     0.02   0.00   0.03
    66   8     0.02  -0.01   0.05     0.00   0.00   0.00     0.02  -0.03   0.01
    67   8    -0.01  -0.02   0.08     0.00   0.00   0.00     0.07   0.02  -0.02
    68   1    -0.03  -0.04   0.07     0.00   0.00  -0.01     0.00  -0.14   0.07
    69   8    -0.10   0.17   0.04     0.00   0.00   0.00     0.06  -0.15  -0.05
    70   8     0.07  -0.07  -0.03     0.00   0.00   0.00     0.09  -0.04  -0.01
    71   6     0.00   0.00   0.00     0.00   0.00   0.00     0.02   0.03  -0.02
    72   1     0.00   0.08  -0.03     0.00   0.00   0.00     0.01   0.09  -0.04
    73   1    -0.09  -0.04   0.08     0.00   0.00   0.00    -0.07  -0.02   0.06
    74   1     0.01   0.08  -0.03     0.00   0.00   0.00     0.03   0.12  -0.06
    75   6    -0.02   0.08   0.07     0.00   0.00   0.00    -0.03  -0.03  -0.12
    76   1    -0.02   0.08   0.06     0.00   0.00   0.00     0.03  -0.07  -0.23
    77   1     0.00   0.06   0.11     0.00   0.00   0.00     0.08   0.04   0.00
    78   6    -0.02   0.02   0.01     0.00   0.00   0.00     0.00   0.00  -0.09
    79   1    -0.06  -0.05   0.07     0.00   0.00   0.00    -0.08   0.09  -0.04
    80   1    -0.07   0.03  -0.09     0.00   0.00   0.00     0.00  -0.01  -0.10
    81   7     0.04  -0.01   0.01     0.00   0.00   0.00     0.05  -0.03   0.00
    82   6     0.05  -0.06   0.02     0.00   0.00   0.00     0.06  -0.06   0.04
    83   1     0.04  -0.04   0.00     0.00   0.00   0.00     0.10  -0.06   0.08
    84   1     0.07  -0.08   0.01     0.00   0.00   0.00     0.02   0.01   0.05
    85   1     0.05  -0.06   0.00     0.00   0.00   0.00     0.08  -0.06   0.06
    86   6    -0.04  -0.05  -0.17     0.00   0.00   0.00     0.01   0.01  -0.04
    87   1     0.03  -0.04  -0.26     0.00   0.00   0.00    -0.06  -0.02   0.16
    88   1     0.00   0.05  -0.09     0.00   0.00   0.00     0.04  -0.16  -0.10
    89   6    -0.03  -0.05  -0.05     0.00   0.00   0.00     0.06   0.04   0.00
    90   1    -0.25  -0.05   0.07     0.00   0.00   0.00    -0.07   0.02   0.08
    91   1     0.14   0.00   0.13     0.00   0.00   0.00     0.17   0.04   0.11
                    82                     83                     84
                     A                      A                      A
 Frequencies --   663.6181               669.1769               701.1706
 Red. masses --     3.5207                 3.2757                 4.4515
 Frc consts  --     0.9135                 0.8642                 1.2895
 IR Inten    --     7.0829                33.3560                 5.8310
  Atom  AN      X      Y      Z        X      Y      Z        X      Y      Z
     1   6     0.00  -0.01   0.00     0.25  -0.13   0.21    -0.02   0.01  -0.01
     2   8     0.00   0.01   0.00    -0.12   0.01   0.07     0.01   0.00   0.00
     3   8     0.00   0.00   0.01     0.01   0.00  -0.09     0.00   0.00   0.01
     4   1     0.01  -0.02   0.03    -0.26   0.43  -0.56    -0.02   0.00   0.01
     5   6     0.00   0.00  -0.01     0.03   0.09   0.01     0.00   0.00   0.00
     6   1    -0.01  -0.01   0.00    -0.19  -0.11  -0.10     0.01   0.01   0.00
     7   1    -0.01   0.00  -0.01    -0.09   0.19  -0.03     0.01  -0.01   0.00
     8   6     0.00   0.00   0.00    -0.04   0.08  -0.08     0.00   0.00   0.00
     9   1     0.00   0.00   0.00    -0.07   0.08  -0.15     0.00   0.00   0.00
    10   1     0.00   0.01   0.00    -0.08   0.01  -0.18     0.01   0.00   0.01
    11   6     0.00   0.00   0.00    -0.05  -0.09  -0.03     0.00   0.00   0.00
    12   1     0.00  -0.01   0.01     0.01  -0.05  -0.02     0.00   0.00   0.00
    13   1     0.00   0.01   0.00    -0.03  -0.12  -0.02     0.00   0.01   0.00
    14   6     0.00   0.00   0.00    -0.01  -0.01  -0.02     0.00   0.00   0.00
    15   1     0.01   0.00   0.01     0.06   0.02   0.06     0.00   0.00   0.00
    16   1    -0.01   0.00   0.00    -0.05   0.11  -0.14     0.00  -0.01   0.01
    17   6     0.00   0.00   0.00     0.03   0.02   0.04     0.00   0.00   0.00
    18   8     0.00   0.00   0.00     0.00   0.00  -0.01     0.00   0.00   0.00
    19   8     0.00   0.00   0.00     0.00  -0.01   0.00     0.00   0.00   0.00
    20   6     0.00   0.00   0.00    -0.01   0.01   0.00     0.00   0.00   0.00
    21   1     0.00   0.00   0.00     0.01   0.01   0.00     0.00   0.00   0.00
    22   1     0.00   0.00   0.00    -0.01   0.00  -0.02     0.00   0.00   0.00
    23   6     0.00   0.00   0.00     0.00   0.00   0.00     0.00   0.00   0.00
    24   1     0.00   0.00   0.00     0.01   0.01   0.01     0.00   0.00   0.00
    25   1     0.00   0.00   0.00     0.00  -0.02   0.00     0.00   0.00   0.00
    26   8     0.00   0.00   0.00     0.00   0.00   0.00     0.00   0.00   0.00
    27   6     0.00   0.00   0.00    -0.01   0.00   0.00     0.00   0.00   0.00
    28   8     0.00   0.00   0.00     0.00   0.00   0.00     0.00   0.00   0.00
    29   6     0.00   0.00   0.00     0.00   0.00   0.00     0.00   0.00   0.00
    30   1     0.00   0.00   0.00     0.01   0.00   0.00     0.00   0.00   0.00
    31   6     0.00   0.00   0.00     0.00   0.00   0.00     0.00   0.00   0.00
    32   1     0.00   0.00   0.00     0.00   0.00   0.00     0.00   0.00   0.00
    33   1     0.00   0.00   0.00     0.00   0.00   0.00     0.00   0.00   0.00
    34   6     0.00   0.00   0.00     0.00   0.00   0.00     0.00   0.00   0.00
    35   1     0.00   0.00   0.00    -0.01   0.00  -0.01     0.01   0.00   0.00
    36   1     0.00   0.01   0.00     0.01   0.00   0.00     0.00  -0.01   0.00
    37   6     0.00   0.00   0.00     0.00   0.00   0.00     0.00   0.00   0.00
    38   1     0.00   0.00   0.00     0.00   0.02  -0.01     0.00  -0.01   0.00
    39   1     0.00   0.00   0.00    -0.01   0.00   0.01     0.01   0.00  -0.01
    40   6     0.00   0.00   0.00     0.00   0.01   0.00    -0.01   0.00   0.00
    41   8     0.00   0.00   0.00     0.01   0.00   0.02     0.00   0.00   0.00
    42   8     0.00   0.00   0.00    -0.01  -0.01   0.00     0.00   0.00   0.00
    43   1     0.01   0.00  -0.01     0.05  -0.01  -0.03    -0.03   0.00   0.01
    44   6     0.00   0.00   0.00     0.00   0.00   0.00     0.00   0.00   0.00
    45   1     0.00   0.00   0.00     0.00  -0.01   0.00     0.00   0.00   0.00
    46   1     0.00   0.00   0.00     0.00   0.00   0.00     0.00   0.00   0.00
    47   1     0.00   0.00   0.00     0.00   0.00   0.00     0.00   0.00   0.00
    48   6    -0.11  -0.03   0.13    -0.01   0.00   0.00    -0.11   0.13   0.01
    49   6    -0.07   0.00  -0.01     0.00   0.01   0.00    -0.11   0.19   0.07
    50   6     0.04  -0.03   0.02     0.00   0.00   0.00    -0.06   0.05   0.01
    51   6     0.02  -0.02   0.00     0.00   0.00   0.00    -0.02   0.00  -0.02
    52   6    -0.01  -0.01   0.06     0.00   0.00   0.00    -0.03  -0.04  -0.06
    53   6    -0.13  -0.06  -0.03    -0.01   0.00   0.00     0.00  -0.04   0.10
    54   1    -0.07   0.05   0.25    -0.01   0.01   0.01    -0.24   0.18  -0.07
    55   1    -0.04   0.09  -0.04     0.00   0.01   0.00    -0.10   0.26   0.04
    56   6     0.08   0.00  -0.06     0.00   0.00   0.00    -0.11  -0.01   0.11
    57   1    -0.06   0.03  -0.04     0.00   0.00   0.00    -0.04  -0.02   0.10
    58   1     0.09  -0.05  -0.18     0.00   0.00   0.00    -0.11   0.03   0.14
    59   6     0.07   0.06   0.00     0.00   0.00   0.00    -0.05  -0.14   0.05
    60   1     0.06   0.06  -0.01     0.00   0.00   0.00     0.00  -0.15   0.09
    61   6     0.01   0.02   0.02     0.00   0.00   0.00     0.08  -0.07  -0.01
    62   6     0.01  -0.01  -0.07     0.00   0.00   0.00     0.15  -0.01  -0.01
    63   6     0.05   0.09  -0.08     0.01   0.00   0.00     0.11   0.01  -0.03
    64   1     0.01   0.05  -0.10     0.02   0.01   0.01     0.18   0.00   0.03
    65   6     0.03  -0.01  -0.03    -0.01   0.00   0.00    -0.07   0.02   0.01
    66   8     0.02   0.01   0.03     0.00   0.00   0.00    -0.02   0.04  -0.04
    67   8    -0.03  -0.01  -0.04     0.00   0.00   0.00     0.04   0.01  -0.03
    68   1    -0.04   0.00  -0.05    -0.01  -0.01   0.00     0.11   0.07   0.01
    69   8     0.03   0.13  -0.01     0.00   0.00   0.00     0.07   0.04  -0.02
    70   8     0.07  -0.05  -0.02     0.01  -0.01   0.00     0.14  -0.17  -0.06
    71   6     0.01   0.01  -0.01     0.00   0.00   0.00    -0.01  -0.04   0.02
    72   1     0.00   0.09  -0.03     0.00   0.01   0.00     0.00   0.13  -0.04
    73   1    -0.09  -0.03   0.08    -0.01  -0.01   0.01    -0.20  -0.14   0.18
    74   1     0.01   0.10  -0.04     0.00   0.01   0.00     0.00   0.13  -0.03
    75   6     0.02  -0.14  -0.13     0.00   0.00   0.00     0.04   0.05   0.05
    76   1     0.13  -0.23  -0.18     0.00   0.01   0.00    -0.13   0.17   0.24
    77   1     0.06   0.04  -0.13     0.00  -0.01   0.00    -0.11  -0.18  -0.08
    78   6     0.02  -0.04   0.06     0.00   0.00   0.00     0.01   0.01  -0.04
    79   1     0.10   0.19  -0.08     0.00  -0.01   0.00    -0.03  -0.17   0.05
    80   1     0.15  -0.06   0.28    -0.01   0.01  -0.01    -0.10   0.03  -0.19
    81   7    -0.05   0.01   0.03     0.00   0.00   0.00     0.00   0.01  -0.03
    82   6    -0.05   0.06  -0.02     0.00   0.00   0.00    -0.02   0.02  -0.02
    83   1    -0.07   0.06  -0.03     0.00   0.00   0.00    -0.02   0.01  -0.01
    84   1    -0.04   0.04  -0.02     0.00   0.00   0.00    -0.03   0.01  -0.01
    85   1    -0.05   0.06  -0.01     0.00   0.00   0.00    -0.05   0.03  -0.04
    86   6     0.00   0.02   0.15     0.00   0.00   0.00     0.02  -0.03  -0.01
    87   1     0.19   0.02   0.04     0.00   0.00   0.00     0.01  -0.03  -0.02
    88   1    -0.05   0.19   0.20     0.00  -0.01  -0.01    -0.02  -0.02  -0.04
    89   6    -0.05  -0.08   0.03     0.00   0.00   0.00    -0.03  -0.04   0.00
    90   1     0.22  -0.03  -0.13     0.00   0.00   0.00     0.05  -0.02  -0.05
    91   1    -0.27  -0.06  -0.17     0.01  -0.01   0.00    -0.08  -0.11  -0.09
                    85                     86                     87
                     A                      A                      A
 Frequencies --   715.1343               716.5002               723.2086
 Red. masses --     2.2473                 4.1486                 3.7503
 Frc consts  --     0.6772                 1.2548                 1.1557
 IR Inten    --    90.5460                 0.1607                 9.1795
  Atom  AN      X      Y      Z        X      Y      Z        X      Y      Z
     1   6     0.00   0.00   0.00     0.01   0.00   0.01     0.01  -0.01   0.00
     2   8     0.00   0.00   0.00     0.00   0.00   0.00     0.00   0.00   0.00
     3   8     0.00   0.00   0.00     0.00   0.00  -0.01     0.00   0.00   0.00
     4   1    -0.01   0.00   0.00     0.02  -0.01   0.00     0.01  -0.01   0.01
     5   6     0.00   0.00   0.00     0.00   0.00   0.00     0.00   0.00   0.00
     6   1     0.00   0.00   0.00     0.00  -0.01   0.00    -0.01   0.00  -0.01
     7   1     0.00   0.00   0.00    -0.01   0.01   0.00     0.00   0.00   0.00
     8   6     0.00   0.00   0.00     0.00   0.00   0.00     0.00   0.00   0.00
     9   1     0.00  -0.01   0.00     0.00   0.00   0.00    -0.01   0.00  -0.01
    10   1     0.00   0.01   0.00    -0.01   0.01  -0.01     0.00   0.00   0.00
    11   6     0.00   0.00   0.00     0.00   0.00   0.00     0.01  -0.01   0.01
    12   1    -0.01   0.00   0.00     0.00   0.00   0.00    -0.01  -0.03   0.04
    13   1     0.00   0.01   0.00     0.00   0.00   0.00    -0.02   0.03   0.00
    14   6     0.00   0.00   0.00     0.00   0.00   0.00     0.02  -0.01   0.00
    15   1     0.00   0.00   0.00     0.00   0.00   0.00     0.01  -0.01   0.01
    16   1     0.00   0.00   0.00     0.00   0.00   0.00     0.00   0.00   0.00
    17   6     0.00   0.00   0.00     0.00   0.00   0.00    -0.01   0.01  -0.02
    18   8     0.00   0.00   0.00     0.00   0.00   0.00     0.00   0.01  -0.01
    19   8     0.00   0.00   0.00     0.00   0.00   0.00    -0.01   0.01   0.01
    20   6     0.00   0.00   0.00     0.00   0.00   0.00    -0.01   0.00   0.05
    21   1     0.00   0.00   0.00     0.00   0.00   0.00     0.15   0.16   0.10
    22   1     0.00   0.00   0.00     0.00   0.00   0.00    -0.03  -0.05  -0.16
    23   6     0.00   0.00   0.00     0.00   0.00   0.00    -0.05  -0.05   0.09
    24   1     0.00   0.00  -0.01     0.00   0.00   0.00     0.00  -0.05   0.02
    25   1     0.00   0.00   0.00     0.00   0.00   0.00    -0.04  -0.09   0.03
    26   8    -0.02   0.00   0.00     0.00   0.00   0.00    -0.04   0.09   0.00
    27   6     0.10  -0.02   0.03    -0.02   0.00   0.00     0.36   0.01   0.02
    28   8    -0.02   0.01  -0.01     0.00   0.00   0.00    -0.03   0.04  -0.13
    29   6    -0.01   0.00  -0.01     0.00   0.00   0.00    -0.06  -0.06   0.01
    30   1    -0.07  -0.04  -0.02     0.01   0.01   0.00    -0.09  -0.12   0.00
    31   6    -0.03   0.01  -0.04     0.01   0.00   0.01    -0.20  -0.05   0.00
    32   1     0.01   0.01  -0.01     0.00   0.00   0.01    -0.05  -0.09  -0.24
    33   1    -0.03   0.00  -0.04     0.01   0.00   0.01    -0.29  -0.26   0.05
    34   6    -0.05  -0.04   0.00     0.01   0.00   0.00     0.00   0.03   0.01
    35   1    -0.19  -0.04   0.04     0.02   0.00  -0.01     0.26   0.02  -0.13
    36   1    -0.01   0.10  -0.01     0.00  -0.01   0.00     0.02  -0.26   0.15
    37   6     0.02  -0.04  -0.01     0.00   0.01   0.00     0.02   0.04   0.00
    38   1    -0.05   0.24  -0.14     0.01  -0.03   0.02     0.03  -0.13   0.04
    39   1    -0.15  -0.07   0.16     0.02   0.01  -0.02     0.17   0.06  -0.06
    40   6     0.22  -0.03  -0.05    -0.03   0.00   0.01    -0.06  -0.02   0.05
    41   8    -0.09  -0.02  -0.01     0.01   0.00   0.00     0.02  -0.03  -0.01
    42   8    -0.08   0.06   0.10     0.01  -0.01  -0.01     0.03   0.01  -0.02
    43   1     0.78   0.10  -0.27    -0.11  -0.02   0.04    -0.18   0.10   0.14
    44   6    -0.01   0.01   0.01     0.00   0.00   0.00     0.01  -0.01   0.00
    45   1    -0.02   0.05   0.02     0.00  -0.01   0.00    -0.03   0.19   0.04
    46   1     0.00   0.02   0.01     0.00   0.00   0.00     0.04   0.09   0.01
    47   1     0.03   0.00   0.00    -0.01   0.00   0.00     0.25  -0.08  -0.09
    48   6     0.01   0.02  -0.01     0.16   0.19  -0.15     0.00   0.00   0.00
    49   6    -0.01   0.01   0.00    -0.07   0.14   0.02     0.00   0.00   0.00
    50   6    -0.01   0.00   0.00    -0.03   0.01   0.05     0.00   0.00   0.00
    51   6     0.00   0.00   0.01    -0.06   0.01   0.07     0.00   0.00   0.00
    52   6     0.00   0.00   0.00     0.01   0.02  -0.03     0.00   0.00   0.00
    53   6     0.01   0.00   0.00     0.11   0.02  -0.06     0.00   0.00   0.00
    54   1     0.01   0.01  -0.02     0.18   0.12  -0.20     0.00   0.00   0.00
    55   1    -0.01   0.00   0.00    -0.12   0.03   0.02     0.00   0.00   0.00
    56   6     0.00  -0.01   0.00     0.04  -0.17  -0.02     0.00   0.00   0.00
    57   1     0.00  -0.01   0.00     0.04  -0.14  -0.03     0.00   0.00   0.00
    58   1     0.00  -0.01   0.00     0.05  -0.14  -0.02     0.00   0.00   0.00
    59   6     0.00  -0.01   0.00     0.00  -0.13   0.02     0.00   0.00   0.00
    60   1    -0.01  -0.02   0.01    -0.11  -0.14   0.17     0.00   0.00   0.00
    61   6     0.01   0.00   0.00     0.04   0.00  -0.01     0.00   0.00   0.00
    62   6    -0.01   0.00   0.00    -0.12  -0.03   0.03     0.00   0.00   0.00
    63   6    -0.01   0.00   0.00    -0.09  -0.03  -0.04     0.00   0.00   0.00
    64   1    -0.02   0.00  -0.01    -0.20  -0.04  -0.12     0.00   0.00   0.00
    65   6     0.01   0.00   0.00     0.08  -0.03  -0.02     0.00   0.00   0.00
    66   8     0.00   0.00   0.00     0.03  -0.04   0.05     0.00   0.00   0.00
    67   8     0.00   0.00  -0.01     0.04   0.05  -0.07     0.00   0.00   0.00
    68   1     0.01   0.01   0.00     0.06   0.06  -0.06     0.00   0.00   0.00
    69   8     0.00   0.00   0.00    -0.07   0.01   0.04     0.00   0.00   0.00
    70   8     0.00  -0.01   0.00     0.02  -0.04   0.00     0.00   0.00   0.00
    71   6     0.00   0.00   0.00    -0.01  -0.04   0.02     0.00   0.00   0.00
    72   1     0.00   0.00   0.00    -0.01  -0.04   0.02     0.00   0.00   0.00
    73   1     0.00   0.00   0.00    -0.01  -0.04   0.02     0.00   0.00   0.00
    74   1     0.00   0.00   0.00    -0.01  -0.05   0.02     0.00   0.00   0.00
    75   6     0.00   0.00   0.00    -0.05  -0.05  -0.04     0.00   0.00   0.00
    76   1     0.01  -0.01  -0.01     0.15  -0.19  -0.26     0.00   0.00  -0.01
    77   1     0.00   0.01   0.00     0.12   0.23   0.09     0.00   0.01   0.00
    78   6     0.00   0.00   0.00    -0.01   0.00   0.02     0.00   0.00   0.00
    79   1     0.00   0.01   0.00     0.04   0.18  -0.08     0.00   0.00   0.00
    80   1     0.00   0.00   0.01     0.12  -0.06   0.17     0.00   0.00   0.00
    81   7     0.00   0.00   0.00     0.01   0.03   0.00     0.00   0.00   0.00
    82   6     0.00   0.00   0.00    -0.01   0.01  -0.01     0.00   0.00   0.00
    83   1     0.00   0.00   0.00    -0.04   0.00  -0.03     0.00   0.00   0.00
    84   1     0.00   0.00   0.00     0.00  -0.05  -0.01     0.00   0.00   0.00
    85   1    -0.01   0.00   0.00    -0.06   0.03  -0.04     0.00   0.00   0.00
    86   6     0.00   0.00   0.01    -0.03   0.06   0.11     0.00   0.00   0.00
    87   1     0.00   0.01   0.01    -0.01   0.07   0.07     0.00   0.00   0.00
    88   1    -0.01   0.01   0.00    -0.08   0.10   0.09     0.00   0.00   0.00
    89   6     0.00   0.00   0.00     0.00   0.04   0.04     0.00   0.00   0.00
    90   1     0.01   0.01   0.00     0.17   0.08  -0.05     0.00   0.00   0.00
    91   1    -0.02   0.01  -0.01    -0.19   0.11  -0.08     0.00   0.00   0.00
                    88                     89                     90
                     A                      A                      A
 Frequencies --   752.4603               760.1669               762.9070
 Red. masses --     1.4541                 4.9196                 1.4745
 Frc consts  --     0.4851                 1.6749                 0.5056
 IR Inten    --     3.5024                 1.8695                 8.0095
  Atom  AN      X      Y      Z        X      Y      Z        X      Y      Z
     1   6     0.00   0.00   0.01     0.00   0.00   0.00     0.00   0.00   0.00
     2   8     0.00   0.01   0.01     0.00   0.00   0.00     0.00   0.00   0.00
     3   8    -0.01  -0.01   0.00     0.00   0.00   0.00     0.00   0.00   0.00
     4   1     0.01  -0.01  -0.01     0.02  -0.02   0.01     0.00   0.00   0.00
     5   6     0.01   0.01  -0.02     0.00   0.00   0.00     0.00   0.00   0.00
     6   1    -0.05  -0.13   0.14     0.00  -0.01   0.00     0.00   0.01  -0.02
     7   1    -0.15   0.16  -0.06     0.00   0.00   0.00     0.01  -0.01   0.00
     8   6     0.04  -0.01  -0.03     0.00   0.00   0.00     0.00   0.00   0.00
     9   1    -0.23  -0.33   0.18     0.00   0.00   0.00     0.01   0.02  -0.02
    10   1    -0.17   0.43   0.08     0.00   0.00   0.00     0.01  -0.03   0.00
    11   6     0.05  -0.02  -0.04     0.00   0.00   0.00     0.00   0.00   0.00
    12   1    -0.28  -0.29   0.17     0.00   0.00   0.00     0.01   0.00   0.01
    13   1    -0.13   0.44  -0.04     0.00  -0.01   0.00     0.00  -0.01   0.00
    14   6     0.09  -0.02  -0.02     0.00   0.00   0.00     0.00   0.00   0.00
    15   1     0.10  -0.03   0.08     0.00   0.00   0.00     0.00   0.00   0.00
    16   1     0.03   0.02  -0.01     0.00   0.00   0.00     0.00   0.00   0.00
    17   6    -0.06   0.03  -0.01     0.00   0.00   0.00     0.00   0.00  -0.01
    18   8    -0.03  -0.02   0.03     0.00   0.00   0.00     0.00   0.00   0.00
    19   8    -0.06   0.06   0.01     0.00   0.00   0.00     0.00   0.00   0.00
    20   6     0.05  -0.04   0.03     0.00   0.00   0.00     0.00   0.00   0.03
    21   1     0.05  -0.04   0.03     0.00   0.00   0.00     0.08   0.08   0.06
    22   1     0.04   0.00   0.03     0.00   0.00   0.00    -0.02  -0.03  -0.08
    23   6     0.01  -0.03  -0.01     0.00   0.00   0.00    -0.02  -0.03   0.04
    24   1    -0.07  -0.10  -0.06     0.00   0.00   0.00     0.00  -0.02   0.02
    25   1    -0.01   0.07  -0.01     0.00   0.00   0.00    -0.02  -0.05   0.02
    26   8     0.00   0.00  -0.01     0.00   0.00   0.00     0.01   0.04   0.00
    27   6    -0.01   0.00   0.00     0.00   0.00   0.00     0.00   0.03  -0.05
    28   8     0.00   0.00   0.00     0.00   0.00   0.00     0.03   0.03  -0.06
    29   6     0.00   0.00   0.00     0.00   0.00   0.00     0.00  -0.08   0.09
    30   1     0.00  -0.01   0.00     0.00   0.00   0.00    -0.02   0.01   0.10
    31   6     0.01   0.00   0.00     0.00   0.00   0.00     0.00  -0.06   0.00
    32   1     0.00   0.00   0.02     0.00   0.00   0.00    -0.28   0.01   0.28
    33   1     0.01   0.01   0.00     0.00   0.00   0.00     0.05   0.29  -0.17
    34   6     0.00   0.00   0.00     0.00   0.00   0.00     0.03  -0.04  -0.06
    35   1    -0.01   0.00   0.01     0.00   0.00   0.00    -0.31  -0.03   0.30
    36   1     0.00   0.02  -0.01     0.00   0.00   0.00     0.09   0.44  -0.18
    37   6     0.00   0.00   0.00     0.00   0.00   0.00     0.01  -0.02  -0.01
    38   1     0.00   0.01   0.00     0.00   0.00   0.00     0.14   0.20   0.07
    39   1    -0.01   0.00   0.00     0.00   0.00   0.00    -0.21  -0.05   0.10
    40   6     0.00   0.00   0.00     0.00   0.00   0.00    -0.03   0.01   0.01
    41   8     0.00   0.00   0.00     0.00   0.00   0.00     0.01   0.01  -0.01
    42   8     0.00   0.00   0.00     0.00   0.00   0.00     0.01   0.00   0.00
    43   1    -0.01  -0.01   0.00     0.00   0.00   0.00    -0.07  -0.02   0.02
    44   6     0.00   0.00   0.00     0.00   0.00   0.00     0.00  -0.01   0.02
    45   1     0.00   0.00   0.00     0.00   0.00   0.00     0.04   0.02  -0.10
    46   1     0.00   0.00   0.00     0.00   0.00   0.00    -0.15   0.16   0.05
    47   1    -0.01   0.00   0.00     0.00   0.00   0.00     0.09  -0.05  -0.13
    48   6     0.00   0.00   0.00    -0.07  -0.05  -0.03     0.00   0.00   0.00
    49   6     0.00   0.00   0.00     0.08   0.01   0.12     0.00   0.00   0.00
    50   6     0.00   0.00   0.00    -0.10  -0.02  -0.13     0.00   0.00   0.00
    51   6     0.00   0.00   0.00     0.21   0.09   0.26     0.00   0.00   0.00
    52   6     0.00   0.00   0.00    -0.16  -0.06  -0.26     0.00   0.00   0.00
    53   6     0.00   0.00   0.00     0.08   0.04   0.16     0.00   0.00   0.00
    54   1     0.00   0.00   0.00    -0.26  -0.10  -0.28     0.00   0.00   0.00
    55   1     0.00   0.00   0.00    -0.05  -0.01  -0.07     0.00   0.00   0.00
    56   6     0.00   0.00   0.00    -0.02   0.00  -0.11     0.00   0.00   0.00
    57   1     0.00   0.00   0.00     0.27  -0.20  -0.10     0.00   0.00   0.00
    58   1     0.00   0.00   0.00     0.00   0.22   0.19     0.00   0.00   0.00
    59   6     0.00   0.00   0.00    -0.04   0.04  -0.04     0.00   0.00   0.00
    60   1     0.00   0.00   0.00    -0.06   0.04  -0.01     0.00   0.00   0.00
    61   6     0.00   0.00   0.00    -0.04   0.03  -0.01     0.00   0.00   0.00
    62   6     0.00   0.00   0.00     0.02   0.01  -0.01     0.00   0.00   0.00
    63   6     0.00   0.00   0.00     0.02   0.02  -0.01     0.00   0.00   0.00
    64   1     0.00   0.00   0.00     0.05  -0.02   0.01    -0.01   0.00  -0.01
    65   6     0.00   0.00   0.00    -0.02   0.01   0.01     0.00   0.00   0.00
    66   8     0.00   0.00   0.00     0.00   0.01  -0.01     0.00   0.00   0.00
    67   8     0.00   0.00   0.00    -0.02  -0.03   0.02     0.00   0.00   0.00
    68   1     0.01   0.00   0.02    -0.05  -0.07   0.03     0.00   0.00   0.00
    69   8     0.00   0.00   0.00     0.01   0.00   0.04     0.00   0.00   0.00
    70   8     0.00   0.00   0.00     0.00  -0.01  -0.01     0.00   0.00   0.00
    71   6     0.00   0.00   0.00     0.00   0.00   0.00     0.00   0.00   0.00
    72   1     0.00   0.00   0.00     0.01   0.01   0.00     0.00   0.00   0.00
    73   1     0.00   0.00   0.00    -0.02  -0.01   0.00     0.00   0.00   0.00
    74   1     0.00   0.00   0.00    -0.01   0.01   0.01     0.00   0.00   0.00
    75   6     0.00   0.00   0.00    -0.04  -0.05  -0.10     0.00   0.00   0.00
    76   1     0.00   0.00   0.00     0.13  -0.18  -0.23     0.00   0.00   0.00
    77   1     0.00   0.00   0.00     0.06   0.21  -0.05     0.00   0.00   0.00
    78   6     0.00   0.00   0.00    -0.03   0.02   0.04     0.00   0.00   0.00
    79   1     0.00   0.00   0.00    -0.03   0.24  -0.03     0.00   0.00   0.00
    80   1     0.00   0.00   0.00     0.07  -0.02   0.17     0.00   0.00   0.00
    81   7     0.00   0.00   0.00     0.03   0.02   0.03     0.00   0.00   0.00
    82   6     0.00   0.00   0.00     0.04  -0.04   0.02     0.00   0.00   0.00
    83   1     0.00   0.00   0.00     0.02  -0.03   0.01     0.00   0.00   0.00
    84   1     0.00   0.00   0.00     0.05  -0.06   0.02     0.00   0.00   0.00
    85   1     0.00   0.00   0.00     0.03  -0.04   0.01     0.00   0.00   0.00
    86   6     0.00   0.00   0.00     0.01  -0.01   0.00     0.00   0.00   0.00
    87   1     0.00   0.00   0.00     0.02  -0.02   0.02     0.00   0.00   0.00
    88   1     0.00   0.00   0.00     0.05  -0.03   0.02     0.00   0.00   0.00
    89   6     0.00   0.00   0.00     0.01  -0.01   0.00     0.00   0.00   0.00
    90   1     0.00   0.00   0.00    -0.01  -0.02   0.01     0.01   0.00   0.00
    91   1     0.00   0.00   0.00     0.04  -0.04   0.01    -0.01   0.00   0.00
                    91                     92                     93
                     A                      A                      A
 Frequencies --   792.1576               794.7131               797.9715
 Red. masses --     2.8059                 2.0459                 2.3768
 Frc consts  --     1.0374                 0.7613                 0.8917
 IR Inten    --     9.6327                 8.5375                 3.6381
  Atom  AN      X      Y      Z        X      Y      Z        X      Y      Z
     1   6     0.00   0.00   0.01     0.01  -0.01   0.00    -0.01   0.01   0.00
     2   8    -0.01   0.00   0.01     0.00  -0.01  -0.01     0.00   0.00   0.00
     3   8    -0.02   0.00  -0.01     0.02   0.01   0.01    -0.01  -0.01   0.00
     4   1     0.14  -0.14   0.10    -0.15   0.13  -0.09     0.01  -0.02   0.01
     5   6     0.03   0.00  -0.01    -0.05   0.00   0.02     0.02   0.00  -0.01
     6   1    -0.02  -0.12   0.13     0.03   0.22  -0.25    -0.01  -0.10   0.12
     7   1    -0.11   0.14  -0.04     0.19  -0.25   0.07    -0.09   0.12  -0.03
     8   6     0.03   0.00  -0.01    -0.06   0.00   0.03     0.03   0.00  -0.01
     9   1    -0.05  -0.13   0.13     0.11   0.26  -0.26    -0.05  -0.13   0.12
    10   1    -0.10   0.19  -0.02     0.19  -0.36   0.03    -0.09   0.17  -0.01
    11   6    -0.02   0.00   0.00     0.03   0.00   0.00    -0.01   0.00   0.00
    12   1    -0.02   0.01  -0.08     0.05  -0.01   0.13    -0.03   0.00  -0.06
    13   1     0.05  -0.02   0.10    -0.08   0.03  -0.18     0.04   0.00   0.08
    14   6    -0.08   0.00   0.02     0.13   0.00  -0.03    -0.06   0.00   0.02
    15   1    -0.06   0.01   0.00     0.11  -0.02   0.00    -0.05   0.01   0.00
    16   1    -0.06   0.00  -0.01     0.10   0.00   0.02    -0.05   0.00   0.00
    17   6     0.04  -0.01   0.03    -0.07   0.01  -0.06     0.03  -0.01   0.02
    18   8     0.02   0.00  -0.02    -0.04  -0.01   0.03     0.02   0.00  -0.02
    19   8     0.04  -0.03  -0.01    -0.06   0.05   0.02     0.03  -0.02  -0.01
    20   6    -0.03   0.02  -0.02     0.05  -0.04   0.04    -0.02   0.02   0.01
    21   1    -0.04   0.00  -0.03     0.07  -0.02   0.04     0.03   0.08   0.03
    22   1    -0.02   0.00   0.00     0.03   0.01   0.01    -0.02  -0.02  -0.07
    23   6     0.00   0.02   0.00     0.01  -0.04   0.00    -0.02  -0.01   0.04
    24   1     0.04   0.07   0.03    -0.08  -0.12  -0.06     0.04   0.05   0.06
    25   1     0.01  -0.03   0.01    -0.01   0.07  -0.01    -0.01  -0.07   0.02
    26   8    -0.01  -0.01   0.00     0.01   0.01  -0.01     0.02   0.02   0.00
    27   6     0.03  -0.01   0.02    -0.05   0.01  -0.03    -0.11   0.03  -0.08
    28   8    -0.01  -0.01   0.01     0.02   0.01   0.00     0.05   0.03  -0.04
    29   6    -0.01   0.02  -0.04     0.01  -0.02   0.05     0.04  -0.07   0.14
    30   1     0.00   0.00  -0.04     0.01   0.00   0.05     0.03   0.06   0.17
    31   6     0.00   0.00   0.00     0.01   0.01   0.00    -0.01   0.02   0.00
    32   1     0.02   0.00   0.05     0.00   0.01  -0.10    -0.06   0.01  -0.21
    33   1     0.00   0.02  -0.01     0.00  -0.05   0.03    -0.04  -0.09   0.04
    34   6     0.01  -0.02   0.01    -0.02   0.03  -0.01    -0.04   0.06  -0.03
    35   1    -0.04  -0.01   0.08     0.08   0.02  -0.14     0.17   0.05  -0.29
    36   1     0.04   0.07   0.00    -0.07  -0.14   0.01    -0.15  -0.28   0.00
    37   6     0.01   0.00   0.00    -0.02   0.00   0.00    -0.04   0.01   0.00
    38   1     0.05   0.05   0.02    -0.07  -0.07  -0.04    -0.16  -0.15  -0.09
    39   1    -0.04   0.00   0.02     0.07   0.01  -0.03     0.15   0.03  -0.08
    40   6    -0.02   0.00   0.00     0.03  -0.01  -0.01     0.07  -0.02  -0.01
    41   8     0.00   0.00   0.00     0.00  -0.01   0.00    -0.02  -0.02   0.00
    42   8     0.00   0.00  -0.01    -0.01   0.00   0.01    -0.01   0.02   0.03
    43   1    -0.02  -0.01   0.00     0.04   0.02   0.00     0.10   0.06   0.01
    44   6    -0.01   0.01   0.00     0.01  -0.02   0.00     0.05  -0.05   0.01
    45   1    -0.03   0.02   0.05     0.04  -0.03  -0.07     0.13  -0.08  -0.19
    46   1     0.05  -0.05  -0.01    -0.07   0.06   0.02    -0.18   0.18   0.04
    47   1    -0.02   0.02   0.05     0.03  -0.03  -0.06     0.10  -0.09  -0.18
    48   6    -0.04  -0.04   0.01    -0.02  -0.02   0.00     0.00   0.00   0.03
    49   6     0.13  -0.04  -0.08     0.05  -0.02  -0.03     0.00   0.00   0.00
    50   6     0.02   0.03  -0.06     0.01   0.01  -0.02     0.02   0.01   0.03
    51   6     0.01  -0.03   0.02     0.00  -0.01   0.01    -0.02   0.00  -0.04
    52   6    -0.03  -0.05  -0.01    -0.01  -0.02   0.00     0.01   0.02   0.01
    53   6    -0.03  -0.02   0.05    -0.01  -0.01   0.02    -0.02   0.00  -0.02
    54   1    -0.07   0.07   0.09    -0.03   0.03   0.04    -0.04  -0.02  -0.03
    55   1     0.18   0.02  -0.03     0.08   0.01  -0.01    -0.06  -0.01  -0.08
    56   6    -0.10   0.06   0.10    -0.04   0.03   0.04    -0.02   0.01  -0.04
    57   1    -0.06   0.03   0.11    -0.02   0.01   0.04     0.14   0.04  -0.09
    58   1    -0.11   0.06   0.13    -0.04   0.03   0.06    -0.04   0.03   0.11
    59   6    -0.01  -0.06   0.01     0.00  -0.02   0.00    -0.06  -0.02  -0.06
    60   1     0.10  -0.06  -0.05     0.04  -0.03  -0.02    -0.07  -0.02  -0.04
    61   6     0.05  -0.09  -0.03     0.02  -0.04  -0.01    -0.02   0.00  -0.01
    62   6    -0.08  -0.04   0.02    -0.03  -0.02   0.01     0.00   0.00  -0.03
    63   6    -0.05   0.04  -0.08    -0.02   0.02  -0.03     0.01  -0.01  -0.04
    64   1    -0.13   0.10  -0.14    -0.05   0.04  -0.05     0.03  -0.03  -0.03
    65   6     0.04   0.02   0.01     0.02   0.01   0.00    -0.02   0.00   0.03
    66   8     0.01   0.00   0.02     0.00   0.00   0.01     0.00   0.01   0.00
    67   8     0.05   0.06  -0.06     0.02   0.03  -0.03     0.01   0.00   0.00
    68   1     0.13   0.14  -0.06     0.02   0.05  -0.06     0.00  -0.01   0.01
    69   8     0.02   0.01   0.00     0.01   0.01   0.00     0.01   0.00   0.00
    70   8    -0.03   0.03   0.00    -0.01   0.02   0.00     0.01   0.00   0.00
    71   6     0.02   0.03  -0.02     0.01   0.01  -0.01     0.00   0.00   0.00
    72   1     0.01   0.02  -0.02     0.01   0.01  -0.01     0.00   0.00   0.00
    73   1     0.03   0.04  -0.03     0.02   0.02  -0.02    -0.01  -0.01   0.01
    74   1     0.02   0.02  -0.02     0.01   0.01  -0.01     0.00   0.00   0.00
    75   6    -0.05   0.04   0.08    -0.02   0.01   0.03    -0.03   0.03   0.03
    76   1     0.08  -0.05  -0.11     0.04  -0.03  -0.06     0.04  -0.02  -0.02
    77   1     0.08   0.20   0.20     0.04   0.09   0.09    -0.02   0.14   0.01
    78   6     0.00   0.00  -0.02     0.00   0.00  -0.01    -0.02   0.00   0.07
    79   1     0.04  -0.02  -0.05     0.02   0.00  -0.03     0.01   0.02   0.05
    80   1     0.05  -0.04  -0.01     0.02  -0.02   0.00     0.02  -0.03   0.08
    81   7     0.02   0.00  -0.04     0.01   0.00  -0.02     0.03   0.02  -0.01
    82   6     0.01  -0.01  -0.01     0.00   0.00   0.00     0.03  -0.04   0.02
    83   1     0.02  -0.04   0.02     0.01  -0.02   0.01     0.04  -0.06   0.03
    84   1    -0.02   0.01   0.01    -0.01   0.00   0.00     0.02  -0.04   0.03
    85   1    -0.02   0.01   0.00    -0.01   0.01   0.00     0.01  -0.01   0.01
    86   6    -0.01  -0.04   0.04     0.00  -0.02   0.02     0.01   0.00   0.01
    87   1     0.06   0.00  -0.16     0.03   0.00  -0.07    -0.01   0.00   0.03
    88   1    -0.08   0.16   0.07    -0.04   0.07   0.04     0.03  -0.03   0.01
    89   6     0.00  -0.01   0.07     0.00  -0.01   0.03     0.02   0.00   0.02
    90   1     0.24   0.14  -0.07     0.10   0.05  -0.03     0.06   0.03   0.00
    91   1    -0.25  -0.02  -0.15    -0.11   0.00  -0.07     0.01  -0.06  -0.03
                    94                     95                     96
                     A                      A                      A
 Frequencies --   798.3765               825.1627               834.1141
 Red. masses --     2.9740                 1.3349                 1.5130
 Frc consts  --     1.1169                 0.5355                 0.6202
 IR Inten    --     3.1710               157.1563                24.5706
  Atom  AN      X      Y      Z        X      Y      Z        X      Y      Z
     1   6     0.00   0.00   0.00     0.07  -0.05   0.04     0.00   0.00   0.00
     2   8     0.00   0.00   0.00    -0.03   0.01   0.00     0.00   0.00   0.00
     3   8    -0.01   0.00   0.00    -0.06   0.03  -0.05     0.00   0.00   0.00
     4   1     0.03  -0.03   0.02     0.61  -0.56   0.47    -0.01   0.01  -0.01
     5   6     0.01   0.00  -0.01     0.03   0.03   0.03     0.00   0.00   0.00
     6   1    -0.01  -0.06   0.07    -0.02   0.01  -0.04     0.00   0.00   0.00
     7   1    -0.05   0.07  -0.02     0.04   0.04   0.05     0.00   0.00   0.00
     8   6     0.02   0.00  -0.01    -0.01   0.03   0.01     0.00   0.00   0.00
     9   1    -0.03  -0.07   0.07     0.04   0.10  -0.05     0.00   0.00   0.00
    10   1    -0.05   0.10  -0.01     0.02  -0.08  -0.04     0.00   0.00   0.00
    11   6    -0.01   0.00   0.00    -0.01  -0.03   0.00     0.00   0.00   0.00
    12   1    -0.02   0.00  -0.03     0.03   0.00   0.03     0.00   0.00   0.00
    13   1     0.02   0.00   0.05    -0.03  -0.06  -0.05     0.00   0.00   0.00
    14   6    -0.04   0.00   0.01     0.02  -0.01  -0.03     0.00   0.00   0.00
    15   1    -0.03   0.00   0.00     0.05   0.01   0.01     0.00   0.00   0.00
    16   1    -0.03   0.00   0.00     0.00   0.05  -0.07     0.00   0.00   0.00
    17   6     0.02   0.00   0.01    -0.01   0.01  -0.01     0.00   0.00   0.00
    18   8     0.01   0.00  -0.01    -0.01   0.00   0.01     0.00   0.00   0.00
    19   8     0.02  -0.01  -0.01    -0.02   0.01   0.00     0.00   0.00   0.00
    20   6    -0.01   0.01   0.01     0.01  -0.01   0.01     0.00   0.00   0.00
    21   1     0.02   0.05   0.02     0.02  -0.01   0.01     0.00   0.00   0.00
    22   1    -0.01  -0.01  -0.04     0.01   0.01   0.00     0.00   0.00   0.00
    23   6    -0.01   0.00   0.02     0.00  -0.01   0.00     0.00   0.00   0.00
    24   1     0.02   0.03   0.03    -0.02  -0.03  -0.02     0.00   0.00   0.00
    25   1     0.00  -0.04   0.01     0.00   0.02  -0.01     0.00   0.00   0.00
    26   8     0.01   0.01   0.00     0.00   0.00   0.00     0.00   0.00   0.00
    27   6    -0.07   0.02  -0.05    -0.01   0.00   0.00     0.00   0.00   0.00
    28   8     0.03   0.02  -0.03     0.00   0.00   0.00     0.00   0.00   0.00
    29   6     0.02  -0.04   0.09     0.00   0.00   0.01     0.00   0.00   0.00
    30   1     0.02   0.04   0.10     0.00   0.00   0.01     0.00   0.00   0.00
    31   6    -0.01   0.01   0.00     0.01   0.00   0.00     0.00   0.00   0.00
    32   1    -0.03   0.00  -0.13    -0.01   0.00   0.00     0.00   0.00   0.00
    33   1    -0.02  -0.06   0.03     0.01   0.01   0.00     0.00   0.00   0.00
    34   6    -0.03   0.04  -0.02     0.00   0.00   0.00     0.00   0.00   0.00
    35   1     0.10   0.03  -0.18     0.03   0.00   0.01     0.00   0.00   0.00
    36   1    -0.09  -0.17   0.00    -0.02  -0.02  -0.01     0.00   0.00   0.00
    37   6    -0.02   0.00   0.00    -0.01   0.01  -0.01     0.00   0.00   0.00
    38   1    -0.10  -0.09  -0.05    -0.02  -0.02  -0.02     0.00   0.00   0.00
    39   1     0.09   0.02  -0.05     0.02   0.01  -0.02     0.00   0.00   0.00
    40   6     0.04  -0.01  -0.01     0.00  -0.01   0.00     0.00   0.00   0.00
    41   8    -0.01  -0.01   0.00    -0.01  -0.01  -0.01     0.00   0.00   0.00
    42   8     0.00   0.01   0.02     0.00   0.01   0.01     0.00   0.00   0.00
    43   1     0.06   0.04   0.00     0.02   0.01   0.00     0.00   0.00   0.00
    44   6     0.03  -0.03   0.00     0.00   0.00   0.00     0.00   0.00   0.00
    45   1     0.08  -0.05  -0.11     0.01  -0.01  -0.01     0.00   0.00   0.00
    46   1    -0.11   0.10   0.02    -0.01   0.01   0.00     0.00   0.00   0.00
    47   1     0.06  -0.05  -0.11     0.00   0.00  -0.01     0.00   0.00   0.00
    48   6     0.00   0.01  -0.05     0.00   0.00   0.00    -0.07  -0.02  -0.09
    49   6     0.02   0.00  -0.01    -0.01   0.00   0.01    -0.06  -0.01  -0.06
    50   6    -0.03  -0.02  -0.06     0.00   0.00   0.00     0.01   0.00   0.03
    51   6     0.04  -0.01   0.09     0.00   0.01  -0.01     0.02   0.02   0.00
    52   6    -0.02  -0.04  -0.03     0.00   0.01   0.00    -0.01   0.01  -0.03
    53   6     0.03   0.01   0.04     0.00   0.00   0.00     0.05   0.03   0.07
    54   1     0.08   0.04   0.07    -0.01  -0.01  -0.01     0.38   0.13   0.55
    55   1     0.14   0.03   0.16    -0.01   0.00   0.00     0.35   0.12   0.50
    56   6     0.03  -0.01   0.08     0.00   0.00   0.00     0.03  -0.01   0.01
    57   1    -0.31  -0.09   0.21     0.00   0.00   0.00    -0.05   0.09  -0.01
    58   1     0.08  -0.05  -0.23     0.00   0.00  -0.01     0.02  -0.09  -0.08
    59   6     0.13   0.05   0.12     0.00   0.00   0.00     0.00   0.00  -0.01
    60   1     0.16   0.04   0.08     0.00   0.00   0.00    -0.03   0.00  -0.02
    61   6     0.03  -0.01   0.02     0.00   0.01   0.00    -0.01   0.02   0.00
    62   6    -0.01   0.00   0.06     0.00   0.01  -0.01     0.00   0.02  -0.01
    63   6    -0.03   0.03   0.08     0.00   0.00  -0.01     0.01  -0.01  -0.06
    64   1    -0.07   0.07   0.04    -0.02   0.00  -0.02     0.01  -0.04  -0.05
    65   6     0.05   0.00  -0.05    -0.01   0.00   0.01    -0.03  -0.01   0.03
    66   8    -0.01  -0.01   0.00     0.00   0.00   0.00     0.01  -0.01   0.00
    67   8    -0.01   0.00   0.01    -0.01  -0.01   0.01    -0.01  -0.02   0.02
    68   1     0.02   0.04   0.00     0.05   0.02   0.06    -0.04  -0.03   0.01
    69   8    -0.01   0.01   0.00     0.00  -0.01   0.00     0.00   0.00   0.01
    70   8    -0.02   0.01   0.00     0.00  -0.01   0.00     0.00  -0.02  -0.02
    71   6     0.01   0.01  -0.01     0.00   0.00   0.00    -0.01  -0.01   0.01
    72   1     0.00   0.00  -0.01     0.00   0.00   0.00    -0.02   0.00   0.00
    73   1     0.02   0.02  -0.01    -0.01  -0.01   0.01     0.00  -0.01   0.04
    74   1     0.01   0.00  -0.01     0.00   0.00   0.00     0.00   0.00  -0.01
    75   6     0.06  -0.05  -0.06     0.00   0.00   0.00    -0.02   0.01   0.02
    76   1    -0.08   0.05   0.04    -0.02   0.01   0.03     0.06  -0.05  -0.02
    77   1     0.05  -0.28   0.01    -0.01   0.00   0.00     0.01   0.10   0.03
    78   6     0.04   0.00  -0.16     0.00   0.00   0.00    -0.01  -0.01   0.01
    79   1    -0.01  -0.06  -0.10     0.00  -0.01   0.00     0.03   0.03  -0.03
    80   1    -0.04   0.06  -0.18     0.00  -0.01   0.00     0.05  -0.04   0.06
    81   7    -0.07  -0.05   0.02     0.00   0.00   0.00     0.01   0.00  -0.02
    82   6    -0.07   0.07  -0.04     0.00   0.00   0.00     0.01  -0.01   0.00
    83   1    -0.09   0.12  -0.07     0.00   0.00   0.00     0.02  -0.03   0.02
    84   1    -0.05   0.08  -0.06     0.00   0.00   0.00    -0.01   0.00   0.01
    85   1    -0.02   0.03  -0.03     0.00   0.00   0.00    -0.01   0.01   0.01
    86   6    -0.03  -0.01  -0.02     0.00   0.01  -0.01     0.01   0.02  -0.02
    87   1     0.03   0.00  -0.08    -0.02   0.00   0.01    -0.07   0.01   0.06
    88   1    -0.07   0.07  -0.02     0.01  -0.02  -0.01     0.03  -0.08  -0.05
    89   6    -0.05   0.00  -0.03     0.00   0.01   0.00     0.01   0.02   0.01
    90   1    -0.10  -0.04  -0.01    -0.01   0.01   0.00    -0.01   0.05   0.02
    91   1    -0.04   0.11   0.04     0.02  -0.01   0.00     0.06  -0.07  -0.01
                    97                     98                     99
                     A                      A                      A
 Frequencies --   841.7426               862.6079               868.6374
 Red. masses --     3.2247                 2.1526                 2.0914
 Frc consts  --     1.3462                 0.9437                 0.9298
 IR Inten    --    15.8624                 8.2828                 3.2694
  Atom  AN      X      Y      Z        X      Y      Z        X      Y      Z
     1   6     0.01  -0.01   0.00     0.00   0.00   0.00     0.00   0.00   0.00
     2   8     0.00   0.00   0.00     0.00   0.00   0.00     0.00   0.00   0.00
     3   8    -0.01   0.00  -0.01     0.00   0.00   0.00     0.00   0.00   0.00
     4   1     0.06  -0.08   0.07     0.00  -0.01   0.01    -0.01   0.01  -0.01
     5   6     0.01   0.01   0.01     0.00   0.00   0.00     0.00   0.00   0.00
     6   1     0.00   0.00   0.01     0.00   0.01   0.00     0.00  -0.02   0.01
     7   1     0.00   0.02   0.01     0.00   0.00   0.00    -0.02   0.02  -0.01
     8   6     0.00   0.00   0.00     0.00   0.00   0.00     0.00   0.00   0.00
     9   1     0.00   0.01   0.00     0.00   0.00   0.00     0.00  -0.01   0.02
    10   1     0.00   0.00  -0.01     0.00   0.00   0.00    -0.01   0.01  -0.01
    11   6     0.00  -0.01   0.00     0.00   0.00   0.00     0.00   0.00   0.01
    12   1     0.00   0.00   0.00     0.00   0.00   0.00     0.01   0.01   0.00
    13   1     0.00  -0.01   0.00     0.00   0.00   0.00     0.01  -0.02   0.02
    14   6     0.00   0.00  -0.01     0.00   0.00   0.00    -0.01   0.00   0.00
    15   1     0.01   0.00   0.00     0.00   0.00   0.00    -0.01   0.00   0.00
    16   1     0.00   0.01  -0.01    -0.01   0.00   0.00     0.00   0.00   0.00
    17   6     0.00   0.00   0.00     0.00   0.00   0.00     0.01   0.00  -0.01
    18   8     0.00   0.00   0.00     0.00   0.00   0.00     0.00   0.01  -0.01
    19   8     0.00   0.00   0.00     0.00   0.00   0.00     0.00   0.00   0.00
    20   6     0.00   0.00   0.00     0.00   0.00   0.00    -0.01   0.01   0.04
    21   1     0.00   0.00   0.00     0.01   0.00   0.00     0.09   0.09   0.07
    22   1     0.00   0.00   0.00     0.00   0.00   0.00    -0.02  -0.01  -0.09
    23   6     0.00   0.00   0.00     0.00   0.00   0.00    -0.02  -0.02   0.02
    24   1     0.00   0.00   0.00     0.00  -0.01   0.00     0.01  -0.02  -0.04
    25   1     0.00   0.00   0.00     0.00   0.00   0.00    -0.01  -0.05  -0.02
    26   8     0.00   0.00   0.00     0.00   0.00   0.00     0.01   0.04  -0.02
    27   6     0.00   0.00   0.00     0.00   0.00   0.00     0.03  -0.03  -0.01
    28   8     0.00   0.00   0.00     0.00   0.00   0.00     0.00   0.02  -0.01
    29   6     0.00   0.00   0.00     0.00   0.00   0.00    -0.06  -0.10  -0.07
    30   1     0.00   0.00   0.00     0.00   0.00   0.00    -0.18  -0.12  -0.06
    31   6     0.00   0.00   0.00     0.00   0.00   0.00     0.15  -0.03  -0.07
    32   1     0.00   0.00  -0.01     0.00   0.00   0.01    -0.15   0.03   0.20
    33   1    -0.01  -0.01   0.00     0.01   0.01   0.00     0.32   0.28  -0.10
    34   6     0.00   0.00   0.00     0.00   0.00   0.00     0.00  -0.01   0.08
    35   1     0.00   0.00  -0.01     0.01   0.00   0.00     0.24   0.00   0.13
    36   1     0.00   0.00   0.00    -0.01   0.00   0.00    -0.22  -0.13  -0.12
    37   6     0.00   0.00   0.00     0.00   0.00   0.00    -0.02   0.04   0.10
    38   1     0.00   0.01  -0.01    -0.01  -0.01   0.00    -0.22  -0.35  -0.01
    39   1     0.00   0.00   0.00     0.01   0.00   0.00     0.35   0.09  -0.13
    40   6     0.00   0.00   0.00     0.00   0.00   0.00     0.06   0.01  -0.05
    41   8     0.00   0.00   0.00     0.00   0.00   0.00    -0.01   0.02   0.02
    42   8     0.00   0.00   0.00     0.00   0.00   0.00    -0.04  -0.03  -0.04
    43   1     0.01   0.01   0.00     0.00   0.00   0.00     0.01  -0.06  -0.08
    44   6     0.00   0.00   0.00     0.00   0.00   0.00    -0.09   0.05   0.05
    45   1     0.00   0.00   0.00     0.00   0.00   0.00    -0.14   0.17   0.10
    46   1     0.00   0.00   0.00     0.00   0.00   0.00    -0.06   0.09   0.05
    47   1     0.00   0.00   0.00     0.00   0.00   0.00     0.04   0.01   0.00
    48   6    -0.02  -0.01  -0.05     0.02   0.02  -0.05     0.00   0.00   0.00
    49   6     0.00  -0.02  -0.05    -0.06   0.01   0.03     0.00   0.00   0.00
    50   6     0.02   0.03   0.03     0.01  -0.03   0.02     0.00   0.00   0.00
    51   6    -0.02  -0.03   0.00     0.02  -0.02   0.04     0.00   0.00   0.00
    52   6     0.00  -0.03   0.02     0.00  -0.02  -0.01     0.00   0.00   0.00
    53   6     0.02  -0.01   0.04     0.03   0.01   0.00     0.00   0.00   0.00
    54   1     0.19   0.09   0.27     0.16  -0.01   0.07    -0.01   0.00  -0.01
    55   1     0.18   0.01   0.21    -0.01  -0.01   0.12     0.00   0.00   0.00
    56   6    -0.03   0.03  -0.02     0.02  -0.03  -0.05     0.00   0.00   0.00
    57   1     0.15   0.12  -0.12     0.08  -0.06  -0.05     0.00   0.00   0.00
    58   1    -0.06   0.05   0.12    -0.02  -0.08   0.08     0.00   0.00   0.00
    59   6    -0.07  -0.09  -0.08    -0.05   0.13  -0.03     0.00   0.00   0.00
    60   1    -0.05  -0.09  -0.04    -0.08   0.13  -0.02     0.00   0.00   0.00
    61   6    -0.02  -0.01  -0.01    -0.05  -0.02  -0.05     0.00   0.00   0.00
    62   6     0.06  -0.05   0.05    -0.01  -0.02  -0.06     0.00   0.00   0.01
    63   6     0.03   0.02   0.27    -0.01   0.01  -0.02     0.01   0.00   0.01
    64   1     0.08   0.12   0.29    -0.03  -0.11  -0.01     0.01  -0.01   0.01
    65   6     0.07   0.03  -0.12     0.04   0.08   0.01     0.00   0.00   0.00
    66   8    -0.05   0.02  -0.02    -0.02   0.03  -0.02     0.00   0.00   0.00
    67   8     0.04   0.04  -0.06     0.01   0.01  -0.02     0.00   0.00   0.00
    68   1     0.07   0.01   0.01     0.04   0.02   0.02     0.00   0.00   0.00
    69   8     0.00   0.01  -0.04    -0.06  -0.02   0.02     0.00   0.01   0.00
    70   8    -0.02   0.02   0.00    -0.01   0.00   0.00     0.00   0.00   0.00
    71   6     0.01   0.02  -0.01     0.00   0.00   0.00     0.00   0.00   0.00
    72   1     0.00   0.01  -0.01     0.00  -0.01   0.00     0.00   0.00   0.00
    73   1     0.03   0.03  -0.01     0.02   0.01  -0.01     0.00   0.00   0.00
    74   1     0.01   0.00  -0.01     0.00  -0.01   0.00     0.00   0.00   0.00
    75   6    -0.01  -0.03  -0.08     0.08   0.02   0.02     0.00   0.00   0.00
    76   1    -0.05   0.00  -0.07    -0.16   0.21   0.12     0.01  -0.01  -0.01
    77   1    -0.06   0.01  -0.16    -0.05  -0.25  -0.06     0.00   0.01   0.01
    78   6    -0.06   0.06   0.05     0.05   0.00   0.04     0.00   0.00   0.00
    79   1    -0.10   0.14   0.06    -0.06  -0.25   0.21     0.00   0.01  -0.01
    80   1    -0.05   0.07   0.05    -0.16   0.08  -0.21     0.00   0.00   0.00
    81   7     0.04   0.04   0.01    -0.02  -0.01   0.02     0.00   0.00   0.00
    82   6     0.03  -0.04   0.02     0.01  -0.01   0.01     0.00   0.00   0.00
    83   1     0.00  -0.02  -0.02     0.03   0.01   0.03     0.00   0.00   0.00
    84   1     0.06  -0.10   0.02    -0.01   0.05   0.00     0.00   0.00   0.00
    85   1     0.01  -0.03  -0.02     0.06  -0.04   0.04     0.00   0.00   0.00
    86   6    -0.03  -0.01   0.09     0.00  -0.12   0.01     0.00   0.00   0.00
    87   1     0.22  -0.02  -0.02     0.23  -0.08  -0.32     0.00   0.00   0.01
    88   1    -0.03   0.17   0.18    -0.05   0.26   0.17     0.00   0.00   0.00
    89   6    -0.03  -0.08  -0.08     0.03  -0.04   0.10     0.00   0.00   0.00
    90   1    -0.08  -0.34  -0.02     0.27   0.14  -0.05    -0.01  -0.01   0.00
    91   1    -0.03   0.23   0.13    -0.26   0.01  -0.13     0.00   0.00   0.00
                   100                    101                    102
                     A                      A                      A
 Frequencies --   882.5492               893.2383               894.2235
 Red. masses --     4.0509                 3.1046                 2.3126
 Frc consts  --     1.8590                 1.4594                 1.0895
 IR Inten    --    20.7224                15.5678                23.2519
  Atom  AN      X      Y      Z        X      Y      Z        X      Y      Z
     1   6     0.02  -0.07  -0.11     0.00   0.00  -0.01     0.00   0.00   0.00
     2   8     0.07  -0.02  -0.16     0.00   0.00  -0.01     0.00   0.00   0.00
     3   8    -0.17  -0.14   0.12    -0.01  -0.01   0.01     0.01   0.00   0.00
     4   1    -0.50   0.04   0.03    -0.01  -0.01   0.02    -0.05   0.05  -0.03
     5   6     0.14   0.24   0.13     0.01   0.01   0.01    -0.01   0.00   0.01
     6   1     0.11   0.15   0.24     0.01   0.02   0.01     0.01   0.04  -0.03
     7   1     0.15   0.37   0.25     0.02   0.01   0.02     0.03  -0.05   0.01
     8   6     0.05   0.06   0.07     0.00   0.01   0.01     0.00   0.01   0.00
     9   1     0.06   0.09   0.04     0.00   0.01   0.00    -0.01   0.00  -0.03
    10   1    -0.01   0.00  -0.06     0.01   0.00   0.01     0.03   0.01   0.04
    11   6    -0.03  -0.08   0.02     0.00  -0.01   0.00     0.01   0.00  -0.01
    12   1     0.05  -0.02   0.02     0.00  -0.01   0.01    -0.02  -0.03   0.01
    13   1    -0.02  -0.15   0.00     0.00   0.00   0.00     0.00   0.05   0.00
    14   6    -0.02  -0.01  -0.11     0.00  -0.01  -0.01    -0.01  -0.01   0.00
    15   1     0.10   0.05  -0.03     0.02   0.01   0.01     0.02   0.00   0.02
    16   1    -0.09   0.17  -0.27    -0.02   0.03  -0.03    -0.02   0.02  -0.01
    17   6     0.02   0.03   0.01     0.00   0.00   0.01     0.00   0.00   0.02
    18   8    -0.02   0.00   0.01     0.00   0.00   0.00     0.00  -0.01   0.00
    19   8    -0.02   0.00   0.00     0.00   0.00   0.00     0.00   0.00  -0.01
    20   6     0.01  -0.01   0.02     0.00   0.00  -0.01     0.00  -0.01  -0.04
    21   1     0.04   0.01   0.03    -0.02  -0.02  -0.02    -0.08  -0.09  -0.07
    22   1    -0.01   0.03  -0.01     0.00   0.00   0.02     0.02   0.00   0.07
    23   6     0.01  -0.02  -0.01     0.00   0.01   0.00     0.01   0.02  -0.01
    24   1    -0.03  -0.06  -0.04     0.00   0.01   0.01     0.00   0.04   0.03
    25   1     0.00   0.03  -0.02     0.00   0.01   0.01     0.01   0.03   0.03
    26   8     0.00   0.00  -0.01     0.00  -0.01   0.01    -0.01  -0.02   0.03
    27   6     0.00  -0.01   0.00     0.00   0.01   0.01     0.02   0.02   0.03
    28   8     0.00   0.00   0.01     0.00   0.00   0.00    -0.01  -0.02   0.00
    29   6     0.00   0.00   0.00     0.01   0.01   0.00     0.06   0.05  -0.01
    30   1     0.01  -0.01  -0.01     0.01   0.02   0.00     0.05   0.08   0.00
    31   6     0.00   0.00   0.00    -0.01  -0.02   0.00    -0.03  -0.11  -0.01
    32   1     0.01   0.00   0.00    -0.05  -0.01   0.08    -0.23  -0.05   0.36
    33   1     0.01  -0.01   0.01     0.02   0.06  -0.03     0.09   0.26  -0.13
    34   6     0.00   0.00   0.00    -0.01   0.00  -0.01    -0.05  -0.01  -0.04
    35   1    -0.01   0.00  -0.01     0.04   0.00   0.05     0.19   0.01   0.20
    36   1     0.01   0.00   0.01    -0.04   0.00  -0.04    -0.17   0.00  -0.17
    37   6     0.00   0.00  -0.01    -0.01   0.04  -0.03    -0.03   0.18  -0.12
    38   1     0.01   0.02  -0.01    -0.03  -0.03  -0.03    -0.14  -0.12  -0.16
    39   1    -0.02   0.00   0.00     0.04   0.05  -0.06     0.19   0.21  -0.27
    40   6     0.00   0.00   0.00     0.00  -0.02   0.01     0.00  -0.07   0.07
    41   8     0.01   0.00   0.00     0.00  -0.03   0.00     0.00  -0.12   0.01
    42   8     0.00   0.00   0.00     0.01   0.01   0.01     0.03   0.04   0.04
    43   1     0.00  -0.01   0.00     0.02   0.05   0.04     0.10   0.25   0.16
    44   6     0.00   0.00   0.00     0.00   0.01   0.00     0.01   0.03   0.02
    45   1    -0.01   0.00   0.01     0.02  -0.03  -0.02     0.07  -0.15  -0.08
    46   1     0.01  -0.01   0.00    -0.01  -0.01   0.00    -0.07  -0.03   0.00
    47   1    -0.01   0.01   0.01    -0.04   0.02   0.02    -0.18   0.09   0.07
    48   6     0.00   0.00   0.00     0.04   0.01  -0.05    -0.01   0.00   0.01
    49   6     0.00   0.00   0.00     0.03   0.00  -0.02     0.00   0.00   0.00
    50   6     0.00   0.00   0.00     0.00   0.01   0.01     0.00   0.00   0.00
    51   6     0.00   0.01  -0.01    -0.04  -0.14   0.08     0.00   0.02  -0.01
    52   6     0.00   0.01   0.00    -0.03  -0.11   0.01     0.00   0.02   0.00
    53   6     0.00   0.00   0.00     0.00  -0.05   0.03     0.00   0.01   0.00
    54   1    -0.01  -0.01  -0.01     0.08   0.07   0.05    -0.01  -0.01  -0.01
    55   1     0.00   0.01   0.00     0.00  -0.08  -0.01     0.00   0.01   0.00
    56   6     0.00   0.00   0.01    -0.03   0.03  -0.04     0.01  -0.01   0.01
    57   1    -0.02  -0.01   0.02     0.12   0.03  -0.08    -0.02  -0.01   0.01
    58   1     0.00  -0.01  -0.01    -0.05   0.05   0.11     0.01  -0.01  -0.02
    59   6     0.01   0.01   0.01    -0.05  -0.01  -0.02     0.01   0.00   0.00
    60   1     0.00   0.01   0.00    -0.01  -0.01  -0.01     0.00   0.00   0.00
    61   6     0.00   0.00   0.00     0.00  -0.01   0.00     0.00   0.00   0.00
    62   6     0.00   0.01   0.00     0.02  -0.12   0.02     0.00   0.02   0.00
    63   6     0.01   0.00   0.00    -0.01  -0.02  -0.11     0.01   0.00   0.02
    64   1     0.02  -0.01   0.01    -0.03  -0.08  -0.11     0.01   0.01   0.02
    65   6     0.00   0.01   0.00    -0.06  -0.07   0.02     0.01   0.01   0.00
    66   8     0.00   0.00   0.00     0.03  -0.02   0.02    -0.01   0.00   0.00
    67   8     0.00   0.00   0.01     0.02   0.02  -0.01     0.00   0.00   0.00
    68   1    -0.02   0.00  -0.03     0.02   0.01  -0.01    -0.01   0.00   0.00
    69   8     0.00  -0.01   0.00    -0.02   0.17   0.02     0.00  -0.03   0.00
    70   8     0.00   0.00   0.00    -0.05   0.04   0.02     0.01  -0.01   0.00
    71   6     0.00   0.00   0.00     0.04   0.06  -0.04    -0.01  -0.01   0.01
    72   1     0.00   0.00   0.00     0.03   0.02  -0.03     0.00   0.00   0.00
    73   1    -0.01  -0.01   0.00     0.08   0.08  -0.07    -0.01  -0.01   0.01
    74   1     0.00   0.00   0.00     0.03   0.02  -0.03    -0.01   0.00   0.00
    75   6    -0.01   0.00   0.01     0.09  -0.03  -0.05    -0.02   0.00   0.01
    76   1     0.03  -0.03  -0.02    -0.19   0.18   0.01     0.04  -0.03  -0.01
    77   1     0.01   0.05   0.02    -0.04  -0.29  -0.14     0.01   0.05   0.03
    78   6     0.00   0.00  -0.01     0.03   0.04   0.03    -0.01   0.00  -0.01
    79   1     0.02   0.02  -0.03    -0.11  -0.17   0.22     0.02   0.03  -0.04
    80   1     0.03  -0.02   0.02    -0.19   0.12  -0.21     0.03  -0.02   0.04
    81   7     0.00   0.00  -0.01    -0.01   0.01   0.04     0.00   0.00  -0.01
    82   6     0.00   0.00   0.00    -0.01   0.01   0.01     0.00   0.00   0.00
    83   1     0.01  -0.01   0.01    -0.03   0.06  -0.03     0.01  -0.01   0.01
    84   1    -0.01   0.01   0.00     0.02  -0.01  -0.01     0.00   0.00   0.00
    85   1     0.00   0.00   0.00     0.02  -0.02  -0.01     0.00   0.00   0.00
    86   6     0.00  -0.01  -0.01     0.01   0.12   0.02     0.00  -0.02   0.00
    87   1     0.02  -0.01  -0.02    -0.26   0.10   0.30     0.05  -0.02  -0.05
    88   1    -0.01   0.01   0.00     0.08  -0.25  -0.11    -0.01   0.04   0.02
    89   6     0.00   0.00   0.00     0.02   0.03  -0.02     0.00  -0.01   0.00
    90   1     0.00   0.01   0.00    -0.04  -0.06   0.03     0.01   0.01   0.00
    91   1    -0.02   0.00  -0.01     0.18  -0.14   0.02    -0.03   0.02   0.00
                   103                    104                    105
                     A                      A                      A
 Frequencies --   900.7698               909.4810               925.0986
 Red. masses --     1.9506                 3.3498                 1.9443
 Frc consts  --     0.9325                 1.6325                 0.9804
 IR Inten    --     8.2009                24.5502                 3.2435
  Atom  AN      X      Y      Z        X      Y      Z        X      Y      Z
     1   6    -0.02   0.00  -0.01     0.00   0.00   0.01     0.07  -0.07   0.01
     2   8     0.00  -0.01  -0.01     0.00   0.00   0.01     0.00   0.00  -0.05
     3   8     0.04   0.03  -0.02     0.00   0.01  -0.01    -0.04  -0.01   0.01
     4   1     0.01   0.01   0.04     0.06  -0.05   0.04    -0.04  -0.06   0.09
     5   6    -0.06  -0.05   0.08     0.00   0.00   0.00    -0.05   0.11   0.06
     6   1     0.06   0.20  -0.16     0.00  -0.01   0.00     0.04   0.31  -0.16
     7   1     0.14  -0.32   0.06    -0.01   0.00  -0.01     0.20  -0.13   0.12
     8   6     0.03   0.10   0.03     0.00   0.00   0.00    -0.02  -0.08  -0.03
     9   1    -0.04   0.08  -0.09     0.00   0.00   0.00    -0.20  -0.15  -0.25
    10   1     0.21   0.13   0.27    -0.01   0.00  -0.01     0.06   0.01   0.14
    11   6     0.04  -0.05  -0.06     0.00   0.00   0.00     0.06   0.04  -0.07
    12   1    -0.10  -0.20   0.18     0.00   0.01  -0.01    -0.27  -0.18  -0.15
    13   1     0.02   0.26   0.11     0.00  -0.01  -0.01    -0.04   0.32  -0.04
    14   6    -0.10  -0.10  -0.07     0.00   0.00   0.00    -0.03   0.06   0.09
    15   1     0.23   0.05   0.23    -0.01   0.00  -0.01    -0.27  -0.06  -0.04
    16   1    -0.35   0.28  -0.27     0.01  -0.01   0.01     0.14  -0.24   0.28
    17   6     0.04   0.04   0.11     0.00   0.00   0.00    -0.02  -0.04   0.01
    18   8     0.02  -0.01  -0.02     0.00   0.00   0.00     0.03  -0.04   0.00
    19   8    -0.01  -0.01  -0.02     0.00   0.00   0.00     0.04   0.00  -0.01
    20   6    -0.01   0.01  -0.02     0.00   0.00   0.00    -0.03   0.00  -0.05
    21   1    -0.02  -0.01  -0.02    -0.01  -0.01  -0.01    -0.07  -0.08  -0.07
    22   1     0.00  -0.03   0.00     0.00   0.00   0.01     0.00  -0.05   0.02
    23   6    -0.01   0.02   0.01     0.00   0.00   0.00    -0.02   0.06   0.02
    24   1     0.05   0.08   0.05     0.00   0.00   0.00     0.09   0.17   0.09
    25   1     0.00  -0.04   0.02     0.00   0.01   0.00     0.01  -0.05   0.06
    26   8     0.00   0.00   0.01     0.00   0.00   0.00     0.00  -0.01   0.03
    27   6     0.00   0.01   0.00     0.00   0.00   0.00     0.01   0.01   0.00
    28   8     0.00   0.00  -0.01     0.00   0.00   0.00     0.00   0.00  -0.02
    29   6    -0.01  -0.01   0.00     0.00   0.01   0.00    -0.01   0.00   0.00
    30   1    -0.02   0.00   0.00     0.01   0.01   0.00    -0.02   0.03   0.01
    31   6     0.00   0.01   0.00    -0.01   0.00   0.00    -0.01   0.00  -0.01
    32   1     0.01   0.01  -0.03     0.00   0.00  -0.01    -0.03   0.00   0.00
    33   1    -0.01  -0.01   0.00    -0.02  -0.01   0.00    -0.02   0.02  -0.03
    34   6     0.01   0.00   0.01     0.00   0.00   0.00     0.01   0.00   0.01
    35   1    -0.01   0.00  -0.01    -0.01   0.00   0.00     0.01   0.00   0.02
    36   1     0.01   0.00   0.01     0.01   0.02   0.00    -0.01   0.00  -0.01
    37   6     0.00  -0.02   0.02     0.00   0.00   0.00     0.00  -0.01   0.04
    38   1     0.01  -0.01   0.02     0.01   0.01   0.01    -0.01  -0.04   0.03
    39   1     0.00  -0.02   0.03    -0.02  -0.01   0.02     0.05  -0.01   0.02
    40   6     0.00   0.01  -0.01     0.00   0.00   0.00     0.01   0.01  -0.02
    41   8     0.00   0.02   0.00     0.00   0.00   0.00     0.00   0.02   0.00
    42   8    -0.01  -0.01  -0.01     0.00   0.00   0.00    -0.01  -0.01  -0.01
    43   1    -0.01  -0.03  -0.02     0.00   0.00   0.00    -0.01  -0.04  -0.03
    44   6     0.00  -0.01   0.00     0.01   0.00   0.00     0.01  -0.01   0.00
    45   1    -0.01   0.02   0.00     0.01  -0.01  -0.01     0.01   0.00  -0.02
    46   1     0.00   0.01   0.00     0.00   0.00   0.00    -0.01   0.02   0.00
    47   1     0.03  -0.02  -0.02     0.00   0.00   0.00     0.03  -0.02  -0.03
    48   6     0.00   0.00   0.00     0.06   0.04  -0.02     0.00   0.00   0.00
    49   6     0.00   0.00   0.00    -0.04   0.01   0.02     0.00   0.00   0.00
    50   6     0.00   0.00   0.00     0.00  -0.06  -0.01     0.00   0.00   0.00
    51   6     0.00   0.00   0.00    -0.03  -0.10   0.00     0.00   0.00   0.00
    52   6     0.00   0.00   0.00    -0.02  -0.04   0.02     0.00   0.00   0.00
    53   6     0.00   0.00   0.00     0.01  -0.02  -0.01     0.00   0.00   0.00
    54   1     0.00   0.00   0.00     0.00  -0.04  -0.15     0.00   0.00   0.00
    55   1     0.00   0.00   0.00    -0.02   0.00   0.07     0.00   0.00   0.00
    56   6     0.00   0.00   0.00     0.00  -0.02   0.07     0.00   0.00   0.00
    57   1     0.00   0.00   0.00    -0.17  -0.08   0.15     0.00   0.00   0.00
    58   1     0.00   0.00   0.00    -0.05  -0.19   0.01     0.00   0.00   0.01
    59   6     0.00   0.00   0.00     0.02   0.17  -0.01     0.00   0.00   0.00
    60   1     0.00   0.00   0.00     0.01   0.18  -0.12     0.00   0.00   0.00
    61   6     0.00   0.00   0.00     0.00   0.00   0.02     0.00   0.00   0.00
    62   6     0.00   0.00   0.00     0.06  -0.10   0.06     0.00   0.00   0.00
    63   6     0.00   0.00   0.00     0.19  -0.12   0.03     0.00   0.00   0.00
    64   1     0.00  -0.01   0.00     0.27  -0.34   0.12     0.00   0.00   0.00
    65   6     0.00   0.00   0.00    -0.01   0.06   0.02     0.00   0.00   0.00
    66   8     0.00   0.00   0.00    -0.04   0.03  -0.05     0.00   0.00   0.00
    67   8     0.00   0.00   0.00     0.00   0.01   0.00     0.00   0.00   0.00
    68   1    -0.01   0.00  -0.02     0.01   0.03  -0.01     0.01   0.01  -0.01
    69   8     0.00   0.00   0.00    -0.07   0.15   0.00     0.00   0.00   0.00
    70   8     0.00   0.00   0.00    -0.02   0.01   0.01     0.00   0.00   0.00
    71   6     0.00   0.00   0.00     0.01   0.02  -0.02     0.00   0.00   0.00
    72   1     0.00   0.00   0.00     0.01   0.00  -0.01     0.00   0.00   0.00
    73   1     0.00   0.00   0.00     0.03   0.03  -0.04     0.00   0.00   0.00
    74   1     0.00   0.00   0.00     0.01   0.00  -0.01     0.00   0.00   0.00
    75   6     0.00   0.00   0.00    -0.11   0.02   0.06     0.00   0.00   0.00
    76   1     0.01  -0.01   0.00     0.15  -0.16  -0.20     0.00   0.00   0.00
    77   1     0.00   0.01   0.00     0.05   0.36   0.16     0.00   0.00   0.00
    78   6     0.00   0.00   0.00    -0.05   0.02  -0.07     0.00   0.00   0.00
    79   1     0.00   0.01  -0.01     0.04   0.18  -0.20     0.00   0.00   0.00
    80   1     0.01   0.00   0.01     0.12  -0.05   0.10     0.00   0.00   0.00
    81   7     0.00   0.00   0.00     0.00  -0.02  -0.06     0.00   0.00   0.00
    82   6     0.00   0.00   0.00     0.04  -0.06   0.00     0.00   0.00   0.00
    83   1     0.00   0.00   0.00     0.10  -0.10   0.07     0.00   0.00   0.00
    84   1     0.00   0.00   0.00    -0.02   0.06   0.01     0.00   0.00   0.00
    85   1     0.00   0.00   0.00     0.05  -0.03   0.06     0.00   0.00   0.00
    86   6     0.00   0.00   0.00     0.03  -0.03  -0.02     0.00   0.00   0.00
    87   1     0.00   0.00   0.00     0.09  -0.05   0.01     0.00   0.00   0.00
    88   1     0.00   0.00   0.00     0.02  -0.02  -0.03     0.00   0.00   0.00
    89   6     0.00   0.00   0.00    -0.03  -0.02   0.00     0.00   0.00   0.00
    90   1     0.00   0.00   0.00    -0.02   0.02  -0.01     0.00   0.00   0.00
    91   1     0.00   0.00   0.00    -0.03  -0.06  -0.02     0.00   0.00   0.00
                   106                    107                    108
                     A                      A                      A
 Frequencies --   937.4367               954.3999               954.9991
 Red. masses --     2.5408                 2.2648                 1.6178
 Frc consts  --     1.3156                 1.2155                 0.8693
 IR Inten    --     8.2636                16.0522                 2.1256
  Atom  AN      X      Y      Z        X      Y      Z        X      Y      Z
     1   6    -0.02   0.02  -0.01     0.00   0.00   0.00     0.00   0.00   0.00
     2   8     0.00   0.00   0.01     0.00   0.00   0.00     0.00   0.00   0.00
     3   8     0.00  -0.01   0.00     0.00   0.00   0.00     0.00   0.00   0.00
     4   1     0.01   0.01  -0.03     0.02  -0.01   0.01     0.01   0.00   0.00
     5   6     0.04  -0.02  -0.02     0.00   0.00   0.00     0.00   0.00   0.00
     6   1    -0.01  -0.13   0.09     0.00   0.01  -0.01     0.00   0.01  -0.01
     7   1    -0.07   0.11  -0.02     0.01  -0.01   0.00     0.01  -0.01   0.00
     8   6     0.00   0.02   0.01     0.00   0.00   0.00     0.00   0.00   0.00
     9   1     0.09   0.07   0.09     0.00   0.00  -0.01     0.00   0.00  -0.01
    10   1    -0.04  -0.04  -0.09     0.00   0.00   0.01     0.00   0.00   0.00
    11   6    -0.03   0.00   0.01     0.00   0.00   0.00     0.00   0.00   0.00
    12   1     0.11   0.09   0.03    -0.01  -0.01   0.00    -0.01   0.00   0.00
    13   1    -0.02  -0.14  -0.07     0.00   0.01   0.01     0.00   0.01   0.00
    14   6     0.05  -0.02  -0.03     0.00   0.00   0.00     0.00   0.00   0.00
    15   1     0.11   0.01  -0.02    -0.01   0.00   0.00    -0.01   0.00   0.00
    16   1     0.01   0.05  -0.07     0.00   0.00   0.01     0.00   0.00   0.00
    17   6    -0.03  -0.01   0.02     0.00   0.00   0.00     0.00   0.00   0.00
    18   8     0.00  -0.02   0.03     0.00   0.00   0.00     0.00   0.00   0.00
    19   8    -0.02   0.02   0.00     0.00   0.00   0.00     0.00   0.00   0.00
    20   6     0.02  -0.03  -0.14     0.00   0.00   0.00     0.00   0.00   0.00
    21   1    -0.27  -0.27  -0.21     0.01   0.01   0.01     0.00   0.00   0.00
    22   1     0.07   0.00   0.22     0.00   0.01   0.00     0.00   0.00   0.00
    23   6     0.03   0.05   0.01     0.00  -0.01   0.00     0.00   0.00   0.00
    24   1    -0.03   0.07   0.12    -0.01  -0.02  -0.01    -0.01  -0.01   0.00
    25   1     0.01   0.14   0.13     0.00   0.00  -0.01     0.00   0.00   0.00
    26   8    -0.03  -0.03   0.09     0.00   0.00   0.00     0.00   0.00   0.00
    27   6     0.03   0.09   0.02     0.00   0.00   0.00     0.00   0.00   0.00
    28   8     0.00  -0.02  -0.04     0.00   0.00   0.00     0.00   0.00   0.00
    29   6     0.00   0.06   0.04     0.00   0.01   0.00     0.00   0.00   0.00
    30   1    -0.09   0.11   0.05     0.00   0.01   0.00     0.00   0.00   0.00
    31   6    -0.09  -0.04  -0.06    -0.01   0.00   0.00     0.00   0.00   0.00
    32   1    -0.19  -0.02   0.08     0.00   0.00   0.00     0.00   0.00   0.00
    33   1    -0.13   0.12  -0.20    -0.01   0.00  -0.01    -0.01   0.00  -0.01
    34   6     0.01  -0.01   0.01     0.00   0.00   0.00     0.00   0.00   0.00
    35   1     0.05  -0.01   0.13     0.00   0.00   0.01     0.00   0.00   0.00
    36   1    -0.08   0.01  -0.09     0.00   0.00   0.00     0.00   0.00   0.00
    37   6     0.03  -0.03   0.16     0.00   0.00   0.01     0.00   0.00   0.00
    38   1    -0.02  -0.21   0.14     0.00  -0.01   0.01     0.00  -0.01   0.00
    39   1     0.26  -0.01   0.07     0.01   0.00   0.01     0.01   0.00   0.00
    40   6     0.05   0.03  -0.05     0.00   0.00   0.00     0.00   0.00   0.00
    41   8    -0.01   0.07   0.00     0.00   0.00   0.00     0.00   0.00   0.00
    42   8    -0.04  -0.04  -0.05     0.00   0.00   0.00     0.00   0.00   0.00
    43   1    -0.05  -0.13  -0.11     0.00  -0.01  -0.01     0.00   0.00   0.00
    44   6     0.08  -0.04  -0.02     0.00   0.00   0.00     0.00   0.00   0.00
    45   1     0.15  -0.16  -0.16     0.01  -0.01  -0.01     0.01  -0.01   0.00
    46   1    -0.07   0.01  -0.01     0.00  -0.01   0.00     0.00   0.00   0.00
    47   1    -0.02  -0.03  -0.07    -0.01   0.00   0.00    -0.01   0.00   0.00
    48   6     0.00   0.00   0.00    -0.02  -0.02  -0.07     0.08   0.02   0.06
    49   6     0.00   0.00   0.00     0.08   0.00   0.03    -0.04  -0.02  -0.10
    50   6     0.00   0.00   0.00    -0.01   0.06   0.03    -0.02   0.03   0.00
    51   6     0.00   0.00   0.00    -0.07  -0.03  -0.01    -0.01  -0.02   0.03
    52   6     0.00   0.00   0.00    -0.02  -0.02   0.04    -0.02  -0.03   0.00
    53   6     0.00   0.00   0.00    -0.01  -0.03   0.03    -0.02  -0.03   0.01
    54   1     0.00   0.00   0.00     0.23   0.16   0.36    -0.33  -0.10  -0.49
    55   1     0.00   0.00   0.00    -0.26  -0.18  -0.38     0.39   0.05   0.54
    56   6     0.00   0.00   0.00     0.02   0.01  -0.08     0.04   0.02  -0.01
    57   1     0.00   0.00   0.00     0.15   0.04  -0.13    -0.01   0.15  -0.05
    58   1     0.00   0.00   0.00     0.07   0.18  -0.02     0.06   0.02  -0.13
    59   6     0.00   0.00   0.00    -0.02  -0.08   0.08    -0.03  -0.07   0.01
    60   1     0.00   0.00   0.00    -0.19  -0.07   0.19    -0.12  -0.06   0.06
    61   6     0.00   0.00   0.00     0.01   0.07   0.05    -0.02   0.05   0.01
    62   6     0.00   0.00   0.00     0.02   0.02   0.06     0.02   0.02   0.02
    63   6     0.00   0.00   0.00     0.10   0.03  -0.04     0.03   0.04  -0.03
    64   1     0.00   0.00   0.00     0.04  -0.05  -0.07     0.00  -0.02  -0.05
    65   6     0.00   0.00   0.00     0.04   0.07   0.03     0.02   0.04   0.01
    66   8     0.00   0.00   0.00    -0.03   0.02  -0.02    -0.01   0.01  -0.01
    67   8     0.00   0.00   0.00     0.00  -0.01   0.01     0.00  -0.01   0.01
    68   1     0.00   0.00   0.01    -0.02  -0.08   0.09    -0.02  -0.07   0.06
    69   8     0.00   0.00   0.00    -0.03  -0.05   0.00    -0.03  -0.03   0.01
    70   8     0.00   0.00   0.00    -0.02   0.01   0.01    -0.02   0.01   0.02
    71   6     0.00   0.00   0.00     0.02   0.03  -0.02     0.02   0.02  -0.02
    72   1     0.00   0.00   0.00     0.01   0.01  -0.01     0.02   0.02  -0.02
    73   1     0.00   0.00   0.00     0.03   0.03  -0.02     0.01   0.02  -0.04
    74   1     0.00   0.00   0.00     0.02   0.02  -0.02     0.01   0.01   0.00
    75   6     0.00   0.00   0.00     0.00  -0.03  -0.01     0.01  -0.01  -0.02
    76   1     0.00   0.00   0.00     0.05  -0.08   0.02     0.01  -0.01   0.03
    77   1     0.00   0.00   0.00     0.03  -0.03   0.03    -0.01  -0.03  -0.05
    78   6     0.00   0.00   0.00    -0.02   0.01  -0.06    -0.01   0.00   0.00
    79   1     0.00   0.00   0.00    -0.02   0.13  -0.10    -0.02   0.05  -0.01
    80   1     0.00   0.00   0.00     0.04   0.00   0.03     0.01   0.00   0.03
    81   7     0.00   0.00   0.00     0.00   0.00   0.03     0.01   0.01   0.01
    82   6     0.00   0.00   0.00    -0.01   0.02   0.01     0.00   0.01   0.00
    83   1     0.00   0.00   0.00    -0.07   0.07  -0.06    -0.03   0.01  -0.02
    84   1     0.00   0.00   0.00     0.03  -0.07   0.00     0.01  -0.04   0.01
    85   1     0.00   0.00   0.00    -0.03   0.01  -0.05    -0.02   0.01  -0.03
    86   6     0.00   0.00   0.00     0.06  -0.04  -0.08     0.02  -0.02  -0.04
    87   1     0.00   0.00  -0.01     0.17  -0.09   0.07     0.08  -0.04   0.04
    88   1     0.00   0.01   0.01    -0.03  -0.05  -0.16    -0.02  -0.02  -0.08
    89   6     0.00   0.00   0.00    -0.07  -0.03   0.04    -0.02  -0.03   0.03
    90   1     0.00   0.00   0.00     0.00   0.24  -0.02     0.03   0.11  -0.01
    91   1     0.00   0.01   0.00    -0.14  -0.15  -0.11    -0.06  -0.10  -0.06
                   109                    110                    111
                     A                      A                      A
 Frequencies --   964.8120               974.7875               980.7306
 Red. masses --     2.5645                 3.3230                 2.2642
 Frc consts  --     1.4065                 1.8604                 1.2831
 IR Inten    --     2.8372                17.1849                 3.2502
  Atom  AN      X      Y      Z        X      Y      Z        X      Y      Z
     1   6    -0.01   0.02  -0.01     0.00   0.00   0.00     0.00   0.01   0.00
     2   8     0.00   0.00   0.01     0.00   0.00   0.00     0.00   0.00   0.00
     3   8    -0.01  -0.01   0.01     0.00   0.00   0.00    -0.01  -0.01   0.00
     4   1     0.00   0.01  -0.03    -0.02   0.01  -0.01     0.02   0.00  -0.01
     5   6     0.04  -0.02  -0.01     0.00   0.00   0.00     0.02  -0.01  -0.01
     6   1    -0.01  -0.12   0.08     0.00   0.00   0.01    -0.01  -0.07   0.03
     7   1    -0.04   0.11   0.02    -0.01   0.00  -0.01    -0.02   0.07   0.01
     8   6    -0.02   0.01   0.00     0.00   0.00   0.00    -0.01   0.01   0.00
     9   1     0.08   0.08   0.06     0.00   0.00   0.00     0.05   0.05   0.04
    10   1    -0.03  -0.06  -0.07     0.00   0.00   0.00    -0.01  -0.05  -0.04
    11   6    -0.02   0.02  -0.03     0.00   0.00   0.00    -0.01   0.01  -0.01
    12   1     0.08   0.07   0.04     0.01   0.01   0.00     0.05   0.04   0.05
    13   1    -0.06  -0.07  -0.15     0.00  -0.01   0.00    -0.04  -0.03  -0.10
    14   6     0.07  -0.03  -0.02     0.00   0.00   0.00     0.05  -0.02  -0.01
    15   1     0.12   0.00  -0.01     0.00   0.00   0.00     0.08   0.00   0.00
    16   1     0.02   0.03  -0.02     0.00   0.00   0.00     0.01   0.02  -0.01
    17   6    -0.07  -0.02   0.06     0.00   0.00   0.00    -0.05  -0.01   0.03
    18   8     0.05  -0.08   0.01     0.00   0.00   0.00     0.07  -0.09  -0.02
    19   8    -0.03   0.05  -0.02     0.00   0.00   0.00    -0.03   0.05  -0.01
    20   6    -0.03  -0.05  -0.10     0.00   0.00   0.00    -0.05  -0.02   0.12
    21   1    -0.15  -0.24  -0.16    -0.01   0.00  -0.01     0.31   0.09   0.17
    22   1     0.04  -0.16   0.06     0.00   0.00   0.01    -0.05  -0.21  -0.30
    23   6    -0.03   0.14   0.07     0.00   0.00   0.00    -0.09   0.12   0.01
    24   1     0.19   0.34   0.20    -0.01   0.00   0.00     0.32   0.41   0.04
    25   1     0.02  -0.07   0.19     0.00   0.01   0.00     0.02  -0.37  -0.01
    26   8     0.00   0.02   0.07     0.00   0.00   0.00     0.03  -0.02  -0.07
    27   6     0.00   0.03  -0.02     0.00   0.00   0.00     0.00  -0.11  -0.02
    28   8     0.01   0.00  -0.05     0.00   0.00   0.00    -0.01   0.01   0.04
    29   6    -0.05  -0.10  -0.03     0.00   0.00   0.00     0.05   0.06  -0.01
    30   1    -0.04  -0.07  -0.02     0.00   0.00   0.00     0.12   0.16   0.01
    31   6     0.12   0.04   0.03     0.00   0.00   0.00    -0.07  -0.03   0.00
    32   1     0.12   0.03  -0.09     0.00   0.00   0.00    -0.05  -0.02   0.05
    33   1     0.16  -0.07   0.14     0.01   0.00   0.00    -0.09   0.02  -0.05
    34   6     0.01   0.01   0.02     0.00   0.00   0.00    -0.01   0.00  -0.03
    35   1    -0.03   0.00  -0.09     0.00   0.00   0.00     0.01   0.01   0.02
    36   1     0.05  -0.03   0.08     0.00  -0.01   0.00    -0.03   0.01  -0.06
    37   6    -0.02   0.01  -0.10     0.00   0.00   0.00     0.01  -0.01   0.05
    38   1    -0.01   0.13  -0.10     0.00   0.00   0.00     0.02  -0.06   0.06
    39   1    -0.19  -0.01  -0.05     0.01   0.00   0.00     0.10   0.00   0.04
    40   6    -0.03  -0.02   0.03     0.00   0.00   0.00     0.02   0.01  -0.02
    41   8     0.01  -0.04   0.00     0.00   0.00   0.00     0.00   0.02   0.00
    42   8     0.02   0.02   0.03     0.00   0.00   0.00    -0.01  -0.01  -0.01
    43   1     0.03   0.06   0.05     0.00   0.00   0.00    -0.01  -0.03  -0.03
    44   6    -0.07  -0.02   0.01     0.00   0.00   0.00     0.03   0.04   0.00
    45   1    -0.16   0.26   0.14     0.00   0.00   0.00     0.07  -0.14  -0.05
    46   1     0.05   0.10   0.04     0.00   0.00   0.00    -0.01  -0.07  -0.02
    47   1     0.23  -0.11  -0.09     0.00   0.00   0.00    -0.17   0.10   0.09
    48   6     0.00   0.00   0.00     0.05   0.04  -0.07     0.00   0.00   0.00
    49   6     0.00   0.00   0.00    -0.04   0.02   0.06     0.00   0.00   0.00
    50   6     0.00   0.00   0.00    -0.01  -0.06  -0.02     0.00   0.00   0.00
    51   6     0.00   0.00   0.00     0.04  -0.09   0.00     0.00   0.00   0.00
    52   6     0.00   0.00   0.00     0.02  -0.12   0.04     0.00   0.00   0.00
    53   6     0.00   0.00   0.00     0.01  -0.04   0.01     0.00   0.00   0.00
    54   1     0.00   0.00   0.00     0.16   0.02   0.03     0.00   0.00   0.00
    55   1     0.00  -0.01   0.01    -0.17  -0.06  -0.08     0.00   0.00   0.00
    56   6     0.00   0.00  -0.01    -0.06   0.04   0.09     0.00   0.00   0.00
    57   1     0.01   0.01  -0.01    -0.12  -0.01   0.13     0.00   0.00   0.00
    58   1     0.01   0.01  -0.01    -0.09  -0.04   0.07     0.00   0.00   0.00
    59   6     0.00  -0.01   0.01     0.04   0.01  -0.08     0.00   0.00   0.00
    60   1    -0.02  -0.01   0.02     0.17   0.01  -0.25     0.00   0.00   0.00
    61   6     0.00   0.01   0.00     0.10   0.02   0.02     0.00   0.00   0.00
    62   6     0.00   0.00   0.00     0.13   0.10  -0.04     0.00   0.00   0.00
    63   6     0.01   0.00  -0.01    -0.11   0.14   0.00     0.00   0.00   0.00
    64   1     0.01   0.00   0.00    -0.19   0.02  -0.03     0.00   0.00   0.00
    65   6     0.00   0.01   0.01     0.04   0.00  -0.01     0.00   0.00   0.00
    66   8     0.00   0.00   0.00     0.01   0.00   0.02     0.00   0.00   0.00
    67   8     0.00   0.00   0.00    -0.05  -0.05   0.05     0.00   0.00   0.00
    68   1     0.00  -0.01   0.01     0.00   0.08  -0.04     0.00   0.00   0.00
    69   8     0.00  -0.01   0.00    -0.08  -0.03   0.03     0.00   0.00   0.00
    70   8     0.00   0.00   0.00    -0.03   0.00   0.02     0.00   0.00   0.00
    71   6     0.00   0.00   0.00     0.04   0.05  -0.04     0.00   0.00   0.00
    72   1     0.00   0.00   0.00     0.02   0.02  -0.03     0.00   0.00   0.00
    73   1     0.00   0.00   0.00     0.04   0.05  -0.04     0.00   0.00   0.00
    74   1     0.00   0.00   0.00     0.03   0.03  -0.03     0.00   0.00   0.00
    75   6     0.00   0.00   0.00     0.01   0.07  -0.07     0.00   0.00   0.00
    76   1     0.00   0.00   0.00     0.04   0.01   0.25     0.00   0.00   0.00
    77   1     0.00   0.00   0.00    -0.21   0.10  -0.38     0.00   0.00   0.00
    78   6     0.00   0.00   0.00    -0.06  -0.07   0.10     0.00   0.00   0.00
    79   1     0.00   0.01  -0.01     0.12   0.10  -0.11     0.00   0.00   0.00
    80   1     0.00   0.00   0.00     0.10  -0.11   0.32     0.00   0.00   0.00
    81   7     0.00   0.00   0.00     0.03   0.01  -0.07     0.00   0.00   0.00
    82   6     0.00   0.00   0.00     0.02  -0.01  -0.02     0.00   0.00   0.00
    83   1     0.00   0.00   0.00     0.09  -0.16   0.10     0.00   0.00   0.00
    84   1     0.00   0.00   0.00    -0.07   0.06   0.02     0.00   0.00   0.00
    85   1     0.00   0.00   0.00    -0.07   0.08   0.04     0.00   0.00   0.00
    86   6     0.01  -0.01   0.00     0.00   0.01  -0.05     0.00   0.00   0.00
    87   1     0.02  -0.01   0.00     0.03  -0.01   0.05     0.00   0.00   0.00
    88   1     0.01   0.00   0.00    -0.12  -0.02  -0.18     0.00   0.00   0.01
    89   6    -0.01   0.00   0.00    -0.03  -0.02   0.01     0.00   0.00   0.00
    90   1    -0.01   0.03   0.00     0.01   0.07  -0.02     0.00   0.00   0.00
    91   1    -0.01  -0.01  -0.01    -0.07  -0.03  -0.04     0.00   0.00   0.00
                   112                    113                    114
                     A                      A                      A
 Frequencies --   990.1399               998.7015              1008.4077
 Red. masses --     2.4477                 2.4921                 2.0699
 Frc consts  --     1.4139                 1.4645                 1.2401
 IR Inten    --    20.7991                16.2670                 3.8806
  Atom  AN      X      Y      Z        X      Y      Z        X      Y      Z
     1   6     0.00   0.00   0.00     0.00   0.00   0.00     0.00   0.00   0.00
     2   8     0.00   0.00   0.00     0.00   0.00   0.00     0.00   0.00   0.00
     3   8     0.00   0.00   0.00     0.00   0.00   0.00     0.00   0.00   0.00
     4   1    -0.02   0.01  -0.01     0.00   0.00   0.01     0.01  -0.01   0.01
     5   6     0.00   0.00   0.00     0.00   0.00   0.00     0.00   0.00   0.00
     6   1     0.01   0.00   0.01     0.00   0.00   0.00     0.00   0.00   0.01
     7   1    -0.01   0.00  -0.01     0.00   0.00   0.00     0.00   0.00   0.01
     8   6     0.00   0.00   0.00     0.00   0.00   0.00     0.00   0.00   0.00
     9   1     0.01   0.00   0.01     0.00   0.00   0.00     0.00   0.00   0.00
    10   1     0.00   0.00  -0.01     0.00   0.00   0.00     0.00   0.00   0.00
    11   6     0.00   0.00   0.00     0.00   0.00   0.00     0.00   0.00  -0.01
    12   1     0.01   0.01   0.00     0.00   0.00   0.00     0.00   0.01  -0.01
    13   1     0.00  -0.01   0.00     0.00   0.00   0.00     0.00   0.00  -0.01
    14   6     0.00   0.00   0.00     0.00   0.00   0.00     0.00   0.00   0.01
    15   1     0.01   0.00   0.00     0.00   0.00   0.00     0.01   0.00   0.01
    16   1     0.00   0.00   0.00     0.00   0.00   0.00     0.00   0.00   0.01
    17   6     0.00   0.00   0.00     0.00   0.00   0.00     0.00   0.00   0.01
    18   8     0.00   0.00   0.00     0.00   0.00   0.00     0.00   0.01   0.00
    19   8     0.00   0.00   0.00     0.00   0.00   0.00     0.00   0.00   0.00
    20   6     0.00   0.00   0.00     0.00   0.00   0.00     0.00   0.00  -0.04
    21   1     0.00  -0.01   0.00     0.00   0.01   0.00    -0.08  -0.04  -0.05
    22   1     0.00  -0.01   0.00     0.00   0.00   0.00     0.02   0.02   0.07
    23   6     0.00   0.00   0.00     0.00  -0.01   0.00     0.01  -0.01   0.02
    24   1     0.01   0.01   0.00    -0.01  -0.01  -0.01    -0.04  -0.04   0.03
    25   1     0.00  -0.01   0.01     0.00   0.00   0.00     0.00   0.05   0.03
    26   8     0.00   0.00   0.00     0.00   0.00   0.00     0.00   0.02   0.02
    27   6     0.00   0.00   0.00     0.00   0.00   0.00     0.01   0.02  -0.01
    28   8     0.00   0.00   0.00     0.00   0.00   0.00     0.01   0.00  -0.02
    29   6     0.00   0.00   0.00     0.00   0.00   0.00     0.08  -0.08   0.00
    30   1     0.00   0.00   0.00     0.00   0.00   0.00     0.55  -0.21  -0.04
    31   6     0.00   0.00   0.00     0.00   0.00   0.00    -0.03  -0.10   0.11
    32   1     0.00   0.00   0.00    -0.01   0.00   0.00    -0.24  -0.08  -0.02
    33   1     0.00   0.00   0.00     0.00   0.00   0.00     0.01   0.00   0.08
    34   6     0.00   0.00   0.00     0.00   0.00   0.00     0.02   0.10  -0.14
    35   1     0.00   0.00   0.00     0.00   0.00   0.00     0.02   0.09  -0.21
    36   1     0.00   0.00   0.00     0.00   0.00   0.00    -0.04   0.00  -0.16
    37   6     0.00   0.00   0.00     0.00   0.00   0.00    -0.05  -0.07   0.04
    38   1     0.00   0.00   0.00     0.00   0.00   0.00    -0.02  -0.05   0.06
    39   1     0.00   0.00   0.00     0.00   0.00   0.00     0.05  -0.07   0.07
    40   6     0.00   0.00   0.00     0.00   0.00   0.00     0.04   0.01  -0.03
    41   8     0.00   0.00   0.00     0.00   0.00   0.00    -0.01   0.02   0.00
    42   8     0.00   0.00   0.00     0.00   0.00   0.00     0.00   0.01   0.01
    43   1     0.00   0.00   0.00     0.00   0.00   0.00    -0.02  -0.06  -0.03
    44   6     0.00   0.00   0.00     0.00   0.00   0.00    -0.08   0.10   0.00
    45   1     0.00   0.00   0.00     0.00  -0.01   0.00    -0.19   0.08   0.29
    46   1     0.00   0.00   0.00     0.00   0.00   0.00     0.22  -0.23  -0.05
    47   1     0.00   0.00   0.00    -0.01   0.00   0.00    -0.16   0.15   0.28
    48   6    -0.01   0.00   0.02     0.01   0.00   0.01     0.00   0.00   0.00
    49   6    -0.02  -0.01  -0.04    -0.04   0.00  -0.02     0.00   0.00   0.00
    50   6     0.06  -0.01   0.05     0.05   0.00   0.05     0.00   0.00   0.00
    51   6    -0.02   0.03  -0.04     0.01  -0.02  -0.01     0.00   0.00   0.00
    52   6     0.00   0.04  -0.01     0.01  -0.02  -0.01     0.00   0.00   0.00
    53   6     0.01   0.03  -0.01     0.00   0.00   0.00     0.00   0.00   0.00
    54   1    -0.05  -0.03  -0.05    -0.03  -0.03  -0.06     0.00   0.00   0.00
    55   1     0.14   0.09   0.14     0.11   0.05   0.18     0.00   0.00   0.00
    56   6    -0.10  -0.05  -0.07    -0.08   0.01  -0.10     0.00   0.00   0.00
    57   1     0.25  -0.18  -0.09     0.28  -0.12  -0.13     0.00   0.00   0.00
    58   1    -0.19  -0.03   0.40    -0.10   0.15   0.29     0.00   0.00   0.00
    59   6    -0.01   0.10  -0.04     0.02   0.03   0.06     0.00   0.00   0.00
    60   1     0.07   0.10  -0.05     0.04   0.03   0.07     0.00   0.00   0.00
    61   6     0.16  -0.04  -0.01     0.06  -0.04   0.12     0.00   0.00   0.00
    62   6     0.01  -0.01   0.11     0.00   0.02  -0.03     0.00   0.00   0.00
    63   6    -0.03  -0.01   0.02    -0.06  -0.02  -0.03     0.00   0.00   0.00
    64   1    -0.16   0.13  -0.09    -0.03  -0.03   0.00     0.00   0.00   0.00
    65   6     0.03   0.00  -0.05     0.00  -0.01   0.05     0.00   0.00   0.00
    66   8    -0.01   0.01   0.00     0.02  -0.04   0.01     0.00   0.00   0.00
    67   8    -0.05  -0.05   0.06     0.02   0.03  -0.05     0.00   0.00   0.00
    68   1     0.09   0.25  -0.12     0.03   0.01  -0.02     0.00   0.00   0.00
    69   8     0.02  -0.01  -0.01     0.01   0.03   0.00     0.00   0.00   0.00
    70   8     0.02   0.00  -0.01    -0.01   0.00   0.00     0.00   0.00   0.00
    71   6    -0.02  -0.03   0.02     0.01   0.01  -0.01     0.00   0.00   0.00
    72   1    -0.01  -0.02   0.02     0.01   0.00   0.00     0.00   0.00   0.00
    73   1    -0.02  -0.03   0.02     0.00   0.01  -0.01     0.00   0.00   0.00
    74   1    -0.02  -0.02   0.02     0.00   0.00   0.00     0.00   0.00   0.00
    75   6     0.02  -0.08  -0.02    -0.01   0.03  -0.01     0.00   0.00   0.00
    76   1     0.02  -0.08   0.01     0.02   0.01   0.05     0.00   0.00   0.00
    77   1     0.07  -0.13   0.06    -0.03   0.03  -0.04     0.00   0.00   0.00
    78   6    -0.03   0.05  -0.05     0.01  -0.05   0.00     0.00   0.00   0.00
    79   1    -0.09   0.19  -0.04     0.05  -0.02  -0.05     0.00   0.00   0.00
    80   1    -0.02   0.08   0.00     0.05  -0.07   0.06     0.00   0.00   0.00
    81   7    -0.01   0.01   0.04    -0.01  -0.02   0.00     0.00   0.00   0.00
    82   6     0.00  -0.02   0.02    -0.01   0.02  -0.01     0.00   0.00   0.00
    83   1    -0.02   0.08  -0.05     0.00   0.00   0.01     0.00   0.00   0.00
    84   1     0.06  -0.04  -0.01    -0.03   0.04  -0.01     0.00   0.00   0.00
    85   1     0.07  -0.08   0.00    -0.02   0.02   0.00     0.00   0.00   0.00
    86   6     0.02   0.05  -0.06     0.09  -0.11   0.02     0.00   0.00   0.00
    87   1    -0.12   0.03   0.09     0.24  -0.11  -0.12     0.00   0.00   0.00
    88   1    -0.18  -0.08  -0.30     0.21   0.06   0.21     0.00   0.00   0.00
    89   6    -0.02  -0.02   0.07    -0.14   0.12  -0.09     0.00   0.00   0.00
    90   1     0.19   0.06  -0.06    -0.47   0.23   0.08     0.00   0.00   0.00
    91   1    -0.17  -0.10  -0.13     0.02   0.26   0.15     0.00   0.00   0.00
                   115                    116                    117
                     A                      A                      A
 Frequencies --  1021.1047              1026.7242              1034.2378
 Red. masses --     2.3635                 3.1719                 3.2814
 Frc consts  --     1.4519                 1.9700                 2.0680
 IR Inten    --     6.4509                 3.8049                25.6269
  Atom  AN      X      Y      Z        X      Y      Z        X      Y      Z
     1   6     0.00   0.00   0.00    -0.01  -0.05   0.02     0.00   0.00   0.00
     2   8     0.00   0.00   0.00    -0.01   0.01   0.01     0.00   0.00   0.00
     3   8     0.00   0.00   0.00     0.04   0.03  -0.03    -0.01   0.00   0.00
     4   1    -0.02   0.00   0.00    -0.03   0.02   0.03     0.03   0.00  -0.01
     5   6     0.00   0.00   0.00    -0.11   0.07  -0.09    -0.01   0.00  -0.01
     6   1     0.01   0.00   0.01    -0.06   0.18  -0.20    -0.01   0.01  -0.03
     7   1    -0.01   0.00  -0.01    -0.13  -0.14  -0.30     0.00  -0.01  -0.01
     8   6     0.00   0.00   0.00     0.12  -0.04   0.13     0.01   0.00   0.01
     9   1     0.00   0.00   0.00    -0.02  -0.15   0.09     0.00  -0.01   0.00
    10   1     0.00   0.00   0.00     0.04   0.05   0.12     0.01   0.00   0.02
    11   6     0.00   0.00   0.00     0.03  -0.13   0.19     0.00  -0.01   0.01
    12   1     0.00   0.00   0.00    -0.04  -0.15  -0.02    -0.01  -0.01   0.00
    13   1     0.00  -0.01   0.00     0.10  -0.09   0.34     0.01   0.00   0.02
    14   6     0.00   0.00   0.00    -0.04   0.15  -0.17     0.00   0.01  -0.01
    15   1     0.00   0.00   0.00    -0.21   0.07  -0.31    -0.01   0.01  -0.02
    16   1     0.00   0.00   0.00     0.20   0.03  -0.32     0.01   0.00  -0.02
    17   6     0.00   0.00   0.00     0.00   0.02  -0.07     0.00   0.00   0.00
    18   8     0.00   0.00   0.00    -0.02  -0.04   0.04     0.00   0.00   0.00
    19   8     0.00   0.00   0.00     0.00   0.01   0.00     0.00   0.00   0.00
    20   6     0.00   0.00   0.00    -0.01  -0.07   0.00     0.00   0.00   0.00
    21   1     0.00   0.00   0.00     0.08  -0.18  -0.02     0.00   0.00   0.00
    22   1     0.00   0.00   0.00    -0.02  -0.07  -0.06     0.00   0.00   0.00
    23   6     0.00   0.00   0.00     0.00   0.08   0.02     0.00   0.00   0.00
    24   1     0.00   0.00   0.00     0.09   0.16   0.04     0.00   0.00   0.00
    25   1     0.00   0.00   0.00     0.02  -0.01   0.08     0.00   0.00   0.00
    26   8     0.00   0.00   0.00     0.00  -0.01   0.02     0.00   0.00   0.00
    27   6     0.00   0.00   0.00     0.00   0.00   0.00     0.00   0.00   0.00
    28   8     0.00   0.00   0.00     0.00   0.00  -0.01     0.00   0.00   0.00
    29   6     0.00   0.00   0.00     0.00   0.00   0.00    -0.01   0.00   0.00
    30   1     0.01   0.00   0.00     0.04   0.04   0.01     0.01   0.01   0.00
    31   6     0.00   0.00   0.00     0.01   0.00   0.01     0.00   0.00   0.00
    32   1    -0.01   0.00   0.00     0.01   0.00   0.01     0.01   0.00   0.01
    33   1     0.00   0.00   0.00    -0.01   0.00   0.00    -0.02   0.00  -0.01
    34   6     0.00   0.00   0.00     0.01   0.01  -0.01     0.01   0.00   0.00
    35   1     0.00   0.00   0.00     0.00   0.01  -0.01     0.00   0.00   0.01
    36   1     0.00   0.00   0.00    -0.01   0.01  -0.03     0.01   0.02  -0.01
    37   6     0.00   0.00   0.00    -0.01   0.00   0.00    -0.01   0.00   0.00
    38   1     0.00   0.00   0.00    -0.01  -0.01   0.00    -0.02  -0.01   0.00
    39   1     0.00   0.00   0.00     0.00   0.00  -0.01     0.00   0.00  -0.01
    40   6     0.00   0.00   0.00     0.00   0.00   0.00     0.00   0.00   0.00
    41   8     0.00   0.00   0.00     0.00   0.00   0.00     0.00   0.00   0.00
    42   8     0.00   0.00   0.00     0.00   0.00   0.00     0.00   0.00   0.00
    43   1     0.00   0.00   0.00     0.00   0.00   0.00     0.00   0.00   0.00
    44   6     0.00   0.00   0.00    -0.01  -0.01   0.00     0.00   0.00   0.00
    45   1     0.00   0.00   0.00    -0.03   0.04   0.03    -0.01   0.01   0.01
    46   1     0.00   0.00   0.00     0.03   0.00   0.00     0.01   0.00   0.00
    47   1    -0.01   0.00   0.00     0.04  -0.02  -0.01     0.01  -0.01   0.00
    48   6    -0.01  -0.01   0.01     0.00   0.00   0.00     0.02   0.02  -0.02
    49   6     0.04  -0.01  -0.02     0.00   0.00   0.00     0.03   0.00  -0.01
    50   6    -0.03   0.04   0.00     0.00   0.00   0.00    -0.01  -0.02   0.00
    51   6    -0.02   0.04   0.04     0.00   0.00   0.00    -0.02   0.01   0.00
    52   6    -0.02   0.04  -0.01     0.00   0.00   0.00    -0.03   0.06   0.01
    53   6    -0.01   0.01   0.00     0.00   0.00   0.00    -0.01   0.04   0.00
    54   1    -0.06   0.05   0.01     0.00   0.00   0.00     0.02   0.02  -0.01
    55   1     0.03  -0.03  -0.02     0.00   0.00   0.00     0.00   0.00  -0.05
    56   6     0.03  -0.04   0.02     0.00   0.00   0.00    -0.04  -0.06   0.08
    57   1    -0.07  -0.02   0.04     0.00   0.01  -0.01    -0.12  -0.10   0.12
    58   1     0.04  -0.06  -0.06     0.01   0.01  -0.01    -0.08  -0.22   0.05
    59   6     0.00   0.01   0.02     0.00   0.00   0.01     0.06   0.02  -0.16
    60   1    -0.18   0.03   0.01    -0.02   0.00   0.01     0.27   0.01  -0.29
    61   6     0.10   0.04  -0.01     0.00   0.00   0.00    -0.06  -0.04   0.01
    62   6    -0.08  -0.09  -0.03     0.00   0.00   0.00    -0.03  -0.06   0.06
    63   6     0.03  -0.02   0.05    -0.01  -0.01   0.00     0.14   0.19  -0.09
    64   1     0.04   0.07   0.05    -0.01  -0.02   0.01     0.07   0.25  -0.15
    65   6     0.06   0.04  -0.01     0.00   0.00   0.00     0.01   0.02   0.06
    66   8    -0.01  -0.01   0.00     0.00   0.00   0.00     0.01  -0.02   0.00
    67   8    -0.03  -0.04   0.05     0.00   0.00   0.00     0.02   0.03  -0.03
    68   1     0.03   0.11  -0.04    -0.01   0.00  -0.01     0.02   0.03  -0.03
    69   8     0.03  -0.01  -0.02     0.01   0.01   0.00    -0.09  -0.12   0.04
    70   8     0.01   0.00  -0.01     0.00   0.00   0.00     0.03   0.01  -0.02
    71   6    -0.01  -0.01   0.01     0.00   0.00   0.00    -0.03  -0.03   0.03
    72   1    -0.01   0.00   0.01     0.00   0.00   0.00    -0.02  -0.02   0.02
    73   1    -0.01  -0.01   0.01     0.00   0.00   0.00    -0.03  -0.03   0.03
    74   1    -0.01   0.00   0.01     0.00   0.00   0.00    -0.02  -0.02   0.02
    75   6    -0.05   0.06  -0.06     0.00   0.00   0.00     0.03  -0.07   0.00
    76   1    -0.17   0.17  -0.31     0.00   0.00   0.01    -0.05   0.00  -0.07
    77   1    -0.07   0.13  -0.10     0.00   0.00  -0.01     0.06  -0.11   0.05
    78   6     0.07  -0.03   0.14     0.00   0.00   0.00    -0.01   0.07   0.02
    79   1     0.01  -0.35   0.29     0.01   0.00  -0.01    -0.09   0.02   0.11
    80   1    -0.13  -0.02  -0.19     0.01  -0.01   0.01    -0.11   0.13  -0.07
    81   7     0.01  -0.04  -0.07     0.00   0.00   0.00     0.00   0.01   0.01
    82   6    -0.02   0.01  -0.06     0.00   0.00   0.00     0.00  -0.01   0.01
    83   1     0.14  -0.17   0.16     0.00   0.00   0.00    -0.01   0.05  -0.03
    84   1    -0.18   0.25  -0.02     0.00   0.00   0.00     0.05  -0.04  -0.02
    85   1    -0.02   0.07   0.11     0.00   0.00   0.00     0.06  -0.06   0.00
    86   6     0.08   0.04  -0.02     0.00   0.00   0.00     0.07   0.00   0.06
    87   1     0.14  -0.04   0.27    -0.01   0.00  -0.01     0.11  -0.04   0.17
    88   1    -0.04  -0.10  -0.19    -0.01   0.01  -0.01     0.30  -0.13   0.19
    89   6    -0.10  -0.01   0.00     0.00   0.00   0.00    -0.09   0.02  -0.07
    90   1    -0.07   0.08  -0.03     0.01  -0.01   0.00    -0.33   0.07   0.05
    91   1    -0.12  -0.01  -0.02    -0.01   0.01   0.00     0.17  -0.14   0.06
                   118                    119                    120
                     A                      A                      A
 Frequencies --  1040.0387              1046.3214              1064.2548
 Red. masses --     1.8736                 2.8734                 3.0130
 Frc consts  --     1.1940                 1.8534                 2.0107
 IR Inten    --     4.1671                19.6488                 4.6698
  Atom  AN      X      Y      Z        X      Y      Z        X      Y      Z
     1   6     0.00   0.00   0.00     0.00   0.00   0.00    -0.01   0.00   0.00
     2   8     0.00   0.00   0.00     0.00   0.00   0.00     0.00   0.00   0.00
     3   8     0.00   0.00   0.00     0.00   0.00   0.00     0.01   0.00   0.00
     4   1     0.01  -0.01   0.01     0.02   0.00   0.00    -0.02   0.00   0.02
     5   6    -0.01   0.00  -0.01     0.00   0.00  -0.01     0.01  -0.02   0.03
     6   1    -0.01   0.01  -0.01    -0.01   0.00  -0.02     0.03   0.00   0.04
     7   1    -0.01   0.00  -0.01     0.00   0.00   0.00     0.01  -0.03   0.02
     8   6     0.01   0.00   0.01     0.00   0.00   0.00    -0.01   0.02  -0.03
     9   1     0.00  -0.01   0.01     0.00   0.00   0.00    -0.03   0.00  -0.02
    10   1     0.00   0.00   0.01     0.01  -0.01   0.01    -0.02   0.04  -0.03
    11   6     0.00   0.00   0.01     0.00   0.00   0.00    -0.01  -0.01   0.01
    12   1     0.00  -0.01   0.00     0.00   0.00   0.00     0.00  -0.01   0.00
    13   1     0.00   0.00   0.01     0.00   0.00   0.00     0.01  -0.01   0.03
    14   6     0.00   0.01  -0.01     0.00   0.00   0.00     0.00   0.01   0.01
    15   1    -0.01   0.00  -0.02     0.00   0.00   0.00    -0.04  -0.01   0.00
    16   1     0.01   0.00  -0.01     0.00   0.00   0.00     0.04  -0.01  -0.01
    17   6     0.00   0.00   0.00     0.00   0.00   0.00     0.00   0.00  -0.02
    18   8     0.00   0.00   0.00     0.00   0.00   0.00    -0.01   0.00   0.00
    19   8     0.00   0.00   0.00     0.00   0.00   0.00     0.00   0.00   0.00
    20   6     0.00  -0.01  -0.02     0.00   0.00   0.00     0.00  -0.01   0.00
    21   1    -0.04  -0.03  -0.03     0.00   0.00   0.00     0.02  -0.02   0.00
    22   1     0.00  -0.01   0.02     0.00   0.00   0.00     0.00  -0.01  -0.01
    23   6     0.00   0.01   0.02     0.00   0.00   0.00     0.00   0.01   0.00
    24   1    -0.01   0.00   0.02     0.00   0.00   0.00     0.01   0.01   0.00
    25   1     0.00   0.04   0.04     0.00   0.00   0.00     0.00   0.00   0.01
    26   8     0.00   0.02   0.01     0.00   0.00   0.00     0.00   0.00   0.00
    27   6    -0.01   0.00  -0.01     0.00   0.00   0.00     0.00   0.00   0.00
    28   8     0.00   0.00  -0.01     0.00   0.00   0.00     0.00   0.00   0.00
    29   6     0.09  -0.08  -0.06     0.00   0.00   0.00     0.00   0.00   0.00
    30   1    -0.14  -0.09  -0.06     0.00   0.00   0.00     0.00   0.01   0.00
    31   6    -0.03  -0.03  -0.08     0.00   0.00   0.00     0.00   0.00   0.00
    32   1    -0.30   0.00  -0.16    -0.01   0.00   0.00     0.01   0.00   0.01
    33   1     0.29   0.07   0.17     0.00   0.00   0.00     0.00   0.00   0.00
    34   6    -0.09   0.00   0.07     0.00   0.00   0.00     0.00   0.00   0.00
    35   1     0.00  -0.01  -0.19     0.01   0.00   0.00     0.00   0.00  -0.01
    36   1     0.01  -0.22   0.28     0.01   0.00   0.01    -0.01   0.00   0.00
    37   6     0.11  -0.04  -0.03     0.00   0.00   0.00     0.00   0.00   0.00
    38   1     0.17   0.23  -0.02    -0.01   0.01  -0.01     0.01   0.00   0.00
    39   1    -0.05  -0.09   0.25     0.00  -0.01   0.01     0.00   0.00   0.01
    40   6    -0.06   0.01   0.01     0.00   0.00   0.00     0.00   0.00   0.00
    41   8     0.01   0.02  -0.01     0.00   0.00   0.00     0.00   0.00   0.00
    42   8     0.01   0.01   0.00     0.00   0.00   0.00     0.00   0.00   0.00
    43   1    -0.01  -0.05  -0.03     0.00   0.00   0.00     0.00   0.00   0.00
    44   6    -0.01   0.09   0.09     0.00   0.00   0.00     0.00   0.00   0.00
    45   1     0.14  -0.23  -0.20     0.00  -0.01  -0.01     0.00   0.01   0.00
    46   1    -0.28   0.07   0.07    -0.01   0.00   0.00     0.00   0.01   0.00
    47   1    -0.31   0.17   0.07    -0.01   0.00   0.00     0.01  -0.01  -0.01
    48   6     0.00   0.00   0.00     0.04   0.02  -0.02    -0.02  -0.01   0.02
    49   6     0.00   0.00   0.00     0.00  -0.01  -0.03    -0.08   0.01   0.05
    50   6     0.00   0.00   0.00     0.02   0.03   0.08     0.08  -0.10  -0.03
    51   6     0.00   0.00   0.00    -0.02   0.00   0.01     0.11  -0.07  -0.05
    52   6     0.00   0.00   0.00    -0.04  -0.01   0.02     0.07  -0.03  -0.03
    53   6     0.00   0.00   0.00    -0.02  -0.04   0.03     0.04   0.08  -0.05
    54   1     0.00   0.00   0.00    -0.03   0.09  -0.03     0.15  -0.26  -0.04
    55   1     0.00   0.00   0.00     0.07  -0.09   0.14    -0.01   0.22  -0.01
    56   6     0.00   0.00   0.00    -0.08  -0.05  -0.10    -0.07   0.12  -0.02
    57   1    -0.01   0.00   0.00     0.24  -0.30  -0.07     0.12   0.10  -0.06
    58   1     0.00  -0.01   0.00    -0.06   0.23   0.27    -0.05   0.23   0.07
    59   6     0.00   0.00  -0.01     0.09   0.05   0.10     0.02  -0.09   0.02
    60   1     0.00   0.00  -0.01     0.16   0.03   0.19     0.20  -0.09  -0.09
    61   6     0.00   0.00   0.00    -0.01  -0.04  -0.02    -0.05   0.03   0.02
    62   6     0.00   0.00   0.00    -0.03   0.02  -0.10    -0.04  -0.03  -0.07
    63   6     0.00   0.00   0.00     0.14   0.13   0.02    -0.03   0.03   0.05
    64   1     0.00   0.01  -0.01     0.26   0.08   0.11    -0.06  -0.21   0.07
    65   6     0.00   0.00   0.00    -0.01  -0.01  -0.02     0.08   0.06   0.00
    66   8     0.00   0.00   0.00     0.00   0.00   0.00    -0.02   0.00   0.00
    67   8     0.00   0.00   0.00     0.01   0.00  -0.01     0.01   0.01   0.00
    68   1     0.00   0.00   0.00     0.00   0.01  -0.03    -0.05  -0.14   0.09
    69   8     0.00   0.00   0.00    -0.05  -0.07   0.02    -0.09   0.03   0.02
    70   8     0.00   0.00   0.00    -0.03  -0.01   0.02     0.05   0.02  -0.04
    71   6     0.00   0.00   0.00     0.03   0.03  -0.03    -0.05  -0.05   0.05
    72   1     0.00   0.00   0.00     0.02   0.03  -0.03    -0.03  -0.06   0.05
    73   1     0.00   0.00   0.00     0.02   0.02  -0.02    -0.02  -0.03   0.02
    74   1     0.00   0.00   0.00     0.02   0.03  -0.02    -0.04  -0.07   0.04
    75   6     0.00   0.00   0.00    -0.06   0.08   0.03    -0.06   0.00   0.04
    76   1     0.00   0.00   0.00     0.03   0.02  -0.05     0.00  -0.02  -0.21
    77   1     0.00   0.00   0.00    -0.03   0.17   0.03     0.08   0.12   0.19
    78   6     0.00   0.00   0.00     0.05  -0.07  -0.02     0.07   0.00  -0.02
    79   1     0.00   0.00   0.00     0.11  -0.16  -0.05    -0.01  -0.16   0.10
    80   1     0.00   0.01   0.00     0.08  -0.12  -0.01     0.00  -0.04  -0.20
    81   7     0.00   0.00   0.00    -0.02  -0.04   0.01     0.01  -0.03   0.05
    82   6     0.00   0.00   0.00    -0.02   0.02  -0.02    -0.04   0.06   0.01
    83   1     0.00   0.00   0.00     0.00   0.00   0.01    -0.12   0.17  -0.11
    84   1     0.00   0.00   0.00    -0.05   0.08  -0.02     0.06  -0.09  -0.02
    85   1     0.00   0.00   0.00    -0.01   0.02   0.02     0.00  -0.01  -0.07
    86   6     0.00   0.00   0.00    -0.09   0.09   0.02     0.03   0.07  -0.02
    87   1     0.00   0.00   0.01    -0.28   0.12  -0.01     0.05   0.00   0.28
    88   1     0.01   0.00   0.01    -0.06  -0.03  -0.01    -0.01  -0.14  -0.16
    89   6     0.00   0.00   0.00     0.06  -0.06  -0.03    -0.04  -0.07   0.02
    90   1    -0.01   0.01   0.00     0.12  -0.32  -0.04     0.02   0.03  -0.03
    91   1     0.00  -0.01   0.00     0.13  -0.10   0.00    -0.03  -0.18  -0.06
                   121                    122                    123
                     A                      A                      A
 Frequencies --  1067.3014              1072.7329              1079.2080
 Red. masses --     3.3499                 2.8497                 3.3070
 Frc consts  --     2.2483                 1.9321                 2.2693
 IR Inten    --    35.8237                 1.9158                17.4398
  Atom  AN      X      Y      Z        X      Y      Z        X      Y      Z
     1   6    -0.07  -0.03  -0.02     0.00   0.00   0.00     0.00   0.01   0.00
     2   8     0.01  -0.02  -0.02     0.00   0.00   0.00     0.00   0.00   0.00
     3   8     0.06   0.03  -0.03     0.00   0.00   0.00    -0.01   0.00   0.00
     4   1    -0.13  -0.02   0.13    -0.02   0.01   0.00     0.03  -0.01  -0.01
     5   6     0.05  -0.12   0.23     0.00   0.00   0.00     0.01  -0.01   0.00
     6   1     0.25   0.07   0.30     0.00   0.01   0.00    -0.01  -0.02  -0.02
     7   1     0.04  -0.25   0.11    -0.01   0.00  -0.01     0.01   0.01   0.02
     8   6    -0.04   0.17  -0.21     0.00   0.00   0.01    -0.01   0.00   0.00
     9   1    -0.21   0.00  -0.15     0.01   0.00   0.01     0.00   0.01  -0.01
    10   1    -0.15   0.31  -0.21     0.00   0.00   0.00     0.01  -0.01   0.00
    11   6    -0.05  -0.09   0.05     0.00   0.00   0.00     0.00   0.00   0.00
    12   1     0.02  -0.02  -0.02     0.00   0.00  -0.01     0.00  -0.01   0.01
    13   1     0.05  -0.10   0.21     0.00  -0.01  -0.01     0.00   0.01   0.00
    14   6     0.03   0.10   0.04     0.00   0.00   0.00    -0.01   0.00   0.00
    15   1    -0.25  -0.05  -0.04     0.01   0.00  -0.01    -0.02  -0.01   0.02
    16   1     0.29  -0.05  -0.12     0.00   0.00   0.00     0.00   0.00   0.00
    17   6     0.00   0.00  -0.12    -0.01   0.00   0.01     0.01   0.01  -0.01
    18   8    -0.03  -0.01   0.02     0.01  -0.01   0.00     0.00   0.00   0.00
    19   8     0.01   0.00   0.01     0.00   0.00   0.00     0.00   0.00   0.00
    20   6     0.00  -0.06   0.01     0.00   0.01   0.01     0.00  -0.01   0.00
    21   1     0.10  -0.11   0.00     0.01   0.01   0.01     0.01  -0.01   0.00
    22   1    -0.01  -0.07  -0.07     0.00   0.01   0.00     0.00  -0.01  -0.01
    23   6     0.01   0.05   0.01    -0.01   0.00  -0.01     0.00   0.01   0.00
    24   1     0.05   0.08   0.01     0.02   0.02  -0.01     0.00   0.00   0.00
    25   1     0.02   0.01   0.05     0.00  -0.03  -0.01     0.00   0.01   0.01
    26   8     0.00  -0.01   0.01     0.00  -0.01   0.00     0.00   0.00   0.00
    27   6     0.00   0.00   0.00     0.01   0.02   0.01     0.00   0.00   0.00
    28   8     0.00   0.00   0.00     0.00   0.00  -0.01     0.00   0.00   0.00
    29   6     0.00   0.00  -0.01    -0.01  -0.01   0.00     0.00   0.00   0.00
    30   1     0.00   0.03   0.00    -0.11  -0.09  -0.01     0.00   0.00   0.00
    31   6     0.00   0.00   0.00    -0.04   0.00  -0.09     0.00   0.00   0.00
    32   1    -0.02   0.00   0.00    -0.27   0.03  -0.19     0.00   0.00   0.00
    33   1     0.01   0.01   0.01    -0.01   0.10  -0.13     0.00   0.00   0.00
    34   6     0.00   0.01   0.00     0.24   0.08   0.14     0.00   0.00   0.00
    35   1     0.02   0.01   0.00     0.26   0.08   0.18     0.00   0.00   0.00
    36   1     0.01  -0.01   0.01     0.31   0.06   0.22     0.00   0.00   0.00
    37   6     0.00  -0.01   0.00    -0.22  -0.11  -0.06     0.00   0.00   0.00
    38   1    -0.01   0.01  -0.01    -0.30  -0.06  -0.14     0.00   0.00   0.00
    39   1    -0.01  -0.01   0.02    -0.33  -0.10  -0.16     0.00   0.00   0.00
    40   6     0.00   0.00   0.00     0.02  -0.01  -0.01     0.00   0.00   0.00
    41   8     0.00   0.00   0.00    -0.01  -0.02   0.00     0.00   0.00   0.00
    42   8     0.00   0.00   0.00     0.01   0.02   0.04     0.00   0.00   0.00
    43   1     0.00  -0.01   0.00    -0.02  -0.02   0.02     0.00   0.00   0.00
    44   6     0.00   0.00   0.00     0.04   0.05   0.00     0.00   0.00   0.00
    45   1     0.00   0.00  -0.01     0.11  -0.21  -0.09     0.00   0.00   0.00
    46   1    -0.01   0.01   0.00    -0.04  -0.12  -0.04     0.00   0.00   0.00
    47   1     0.00   0.00  -0.01    -0.24   0.13   0.11     0.00   0.00   0.00
    48   6     0.00   0.00   0.00     0.00   0.00   0.00    -0.01  -0.03   0.02
    49   6     0.02   0.00  -0.01     0.00   0.00   0.00    -0.02   0.00   0.02
    50   6    -0.01   0.02   0.01     0.00   0.00   0.00     0.03  -0.01  -0.03
    51   6    -0.02   0.01   0.01     0.00   0.00   0.00     0.01  -0.04  -0.01
    52   6    -0.01   0.01   0.01     0.00   0.00   0.00     0.02   0.03  -0.01
    53   6    -0.01  -0.01   0.01     0.00   0.00   0.00     0.01   0.08  -0.03
    54   1    -0.03   0.05   0.01     0.01  -0.01   0.00     0.09  -0.18  -0.01
    55   1     0.01  -0.04   0.00     0.00   0.01   0.00    -0.01   0.06  -0.03
    56   6     0.00  -0.03   0.00     0.00   0.01   0.00     0.08   0.06  -0.06
    57   1    -0.01  -0.04   0.01     0.00   0.01   0.00     0.02   0.15  -0.08
    58   1     0.00  -0.03   0.00     0.00   0.00   0.00     0.06   0.00  -0.08
    59   6     0.01   0.01  -0.01     0.00   0.00   0.00    -0.09   0.04   0.16
    60   1    -0.01   0.01   0.01    -0.01   0.00   0.00    -0.11   0.04   0.21
    61   6     0.00  -0.01   0.00     0.00   0.00   0.00     0.00  -0.11   0.12
    62   6     0.00   0.01   0.01     0.00   0.00   0.00     0.09  -0.07   0.16
    63   6     0.01   0.00  -0.01     0.00   0.00   0.00     0.01   0.09  -0.02
    64   1     0.01   0.01  -0.01     0.00  -0.01   0.01    -0.14   0.23  -0.15
    65   6    -0.01  -0.01   0.00     0.00   0.00   0.00    -0.03  -0.04  -0.02
    66   8     0.00   0.00   0.00     0.00   0.00   0.00     0.01   0.01   0.00
    67   8     0.00   0.00   0.00     0.00   0.00   0.00     0.05   0.05  -0.06
    68   1     0.00   0.01  -0.03     0.00   0.00   0.00     0.06   0.01  -0.01
    69   8     0.02  -0.01   0.00     0.00   0.00   0.00    -0.06  -0.03   0.03
    70   8    -0.01   0.00   0.00     0.00   0.00   0.00     0.06   0.04  -0.05
    71   6     0.01   0.01  -0.01     0.00   0.00   0.00    -0.07  -0.06   0.06
    72   1     0.00   0.01  -0.01     0.00   0.00   0.00    -0.04  -0.07   0.06
    73   1     0.00   0.00   0.00     0.00   0.00   0.00    -0.02  -0.04   0.02
    74   1     0.01   0.01  -0.01     0.00   0.00   0.00    -0.05  -0.08   0.05
    75   6     0.01   0.00  -0.01     0.00   0.00   0.00    -0.02   0.01  -0.08
    76   1     0.00   0.00   0.04     0.00   0.00   0.00    -0.04   0.02  -0.04
    77   1    -0.02  -0.03  -0.04     0.00   0.00   0.01    -0.09   0.08  -0.20
    78   6    -0.01   0.00   0.00     0.00   0.00   0.00    -0.03   0.00   0.03
    79   1     0.01   0.03  -0.02     0.00   0.00   0.00    -0.03   0.03   0.02
    80   1     0.00   0.01   0.04     0.00   0.00   0.00    -0.02  -0.02   0.03
    81   7     0.00   0.00  -0.01     0.00   0.00   0.00    -0.01  -0.01  -0.08
    82   6     0.00  -0.01   0.00     0.00   0.00   0.00     0.02  -0.04  -0.07
    83   1     0.02  -0.02   0.01     0.00   0.00   0.00     0.21  -0.29   0.20
    84   1    -0.01   0.01   0.00     0.00   0.00   0.00    -0.20   0.26   0.00
    85   1     0.00   0.00   0.01     0.00   0.00   0.00    -0.05   0.10   0.13
    86   6    -0.01  -0.01   0.01     0.00   0.00   0.00    -0.05   0.00  -0.04
    87   1    -0.02   0.00  -0.04     0.01   0.00   0.00    -0.30   0.07  -0.20
    88   1     0.02   0.01   0.04    -0.01   0.00  -0.01     0.01  -0.02   0.00
    89   6     0.01   0.01   0.00     0.00   0.00   0.00     0.03   0.00   0.01
    90   1    -0.01  -0.01   0.00     0.00   0.00   0.00     0.06  -0.04   0.00
    91   1     0.03   0.00   0.01    -0.01   0.01   0.00     0.05  -0.12  -0.05
                   124                    125                    126
                     A                      A                      A
 Frequencies --  1086.1870              1093.0044              1096.4745
 Red. masses --     3.1914                 2.7710                 2.4809
 Frc consts  --     2.2184                 1.9504                 1.7573
 IR Inten    --    43.1044                46.9068                94.6586
  Atom  AN      X      Y      Z        X      Y      Z        X      Y      Z
     1   6     0.00   0.01   0.00     0.05   0.05   0.00    -0.01  -0.08   0.02
     2   8     0.00   0.00   0.00     0.00   0.00   0.01     0.00   0.00  -0.02
     3   8    -0.01   0.00   0.00    -0.05  -0.03   0.03     0.04   0.03  -0.03
     4   1     0.03   0.00  -0.01     0.10   0.00  -0.09    -0.11  -0.02   0.11
     5   6     0.01   0.00  -0.02     0.04  -0.04   0.01    -0.05   0.04   0.06
     6   1    -0.05  -0.04  -0.05    -0.06  -0.15  -0.03     0.19   0.26   0.19
     7   1     0.01   0.03   0.02     0.17   0.11   0.29    -0.02  -0.20  -0.12
     8   6     0.00   0.00   0.02    -0.14  -0.13  -0.14     0.03  -0.07  -0.07
     9   1     0.02   0.03   0.00    -0.19  -0.13  -0.26    -0.09  -0.22   0.04
    10   1     0.03  -0.03   0.02    -0.10  -0.15  -0.11    -0.12   0.14  -0.07
    11   6     0.00  -0.01  -0.02     0.14   0.12   0.16    -0.04   0.06   0.07
    12   1    -0.02  -0.03   0.01     0.13   0.09   0.32     0.09   0.18  -0.12
    13   1    -0.02   0.02  -0.04     0.22   0.24   0.37     0.11  -0.16   0.17
    14   6    -0.01   0.00   0.01    -0.05   0.00  -0.13     0.08  -0.03  -0.06
    15   1    -0.03  -0.02   0.06     0.16   0.13  -0.12     0.30   0.14  -0.38
    16   1    -0.01  -0.01   0.01    -0.21   0.08  -0.01     0.00   0.03  -0.02
    17   6     0.01   0.01  -0.01     0.05   0.05   0.01    -0.08  -0.07   0.12
    18   8    -0.01   0.00   0.00    -0.03   0.01   0.00     0.07  -0.03  -0.02
    19   8     0.00  -0.01   0.00    -0.01  -0.01   0.00    -0.03   0.05  -0.02
    20   6     0.00  -0.01   0.00     0.00  -0.05   0.01     0.00   0.14   0.02
    21   1     0.02  -0.02   0.00     0.07  -0.08   0.01    -0.15   0.16   0.02
    22   1     0.00  -0.02  -0.02    -0.01  -0.04  -0.06     0.02   0.16   0.14
    23   6     0.00   0.01   0.00     0.01   0.04   0.00    -0.05  -0.08  -0.07
    24   1     0.01   0.01   0.00     0.02   0.04   0.00     0.02  -0.03  -0.07
    25   1     0.00   0.01   0.01     0.02   0.02   0.03    -0.03  -0.17  -0.12
    26   8     0.00   0.00   0.00     0.00  -0.01   0.01     0.00  -0.02   0.01
    27   6     0.00   0.00   0.00     0.00   0.00   0.00     0.00   0.05   0.02
    28   8     0.00   0.00   0.00     0.00   0.00   0.00     0.00   0.00  -0.01
    29   6     0.00   0.00   0.00     0.00   0.00  -0.01     0.00  -0.02   0.02
    30   1     0.00   0.01   0.00     0.00   0.02   0.00     0.00  -0.14   0.00
    31   6     0.00   0.00   0.00     0.00  -0.01   0.00     0.00   0.01  -0.01
    32   1     0.00   0.00  -0.01    -0.02   0.00   0.00    -0.01   0.01  -0.02
    33   1     0.00   0.00   0.00     0.01   0.01   0.01    -0.01   0.00  -0.02
    34   6     0.00   0.00   0.00     0.01   0.01   0.00    -0.02  -0.02   0.01
    35   1     0.00   0.00   0.00     0.01   0.01  -0.01    -0.02  -0.02   0.00
    36   1     0.01   0.00   0.01     0.01  -0.01   0.01    -0.02   0.00   0.00
    37   6     0.00   0.00   0.00    -0.01  -0.01   0.00     0.02   0.01   0.00
    38   1     0.00   0.00   0.00    -0.01   0.00   0.00     0.02   0.01   0.00
    39   1    -0.01   0.00   0.00    -0.01  -0.01   0.00     0.01   0.01   0.01
    40   6     0.00   0.00   0.00     0.00   0.00   0.00    -0.01   0.00   0.00
    41   8     0.00   0.00   0.00     0.00   0.00   0.00     0.00   0.00   0.00
    42   8     0.00   0.00   0.00     0.00   0.00   0.00     0.00   0.00   0.00
    43   1     0.00   0.00   0.00     0.00   0.00   0.00     0.00   0.00   0.00
    44   6     0.00   0.00   0.00     0.00   0.00   0.00     0.00   0.00  -0.01
    45   1     0.00   0.00   0.00     0.00   0.01  -0.01    -0.02   0.00   0.04
    46   1    -0.01   0.00   0.00    -0.01   0.01   0.01     0.04  -0.05  -0.02
    47   1     0.00   0.00   0.00     0.01  -0.01  -0.01    -0.01   0.01   0.04
    48   6    -0.02   0.02   0.01     0.00   0.00   0.00     0.00   0.00   0.00
    49   6     0.05  -0.02  -0.04     0.00   0.00   0.00     0.01   0.00   0.00
    50   6     0.00   0.00   0.04     0.00   0.00   0.00     0.00   0.00   0.00
    51   6    -0.04   0.00   0.03     0.00   0.00   0.00     0.00  -0.01   0.00
    52   6     0.00   0.02  -0.01     0.00   0.00   0.00     0.00   0.00   0.00
    53   6    -0.01   0.03   0.00     0.00   0.00   0.00     0.00   0.01   0.00
    54   1    -0.08   0.11   0.02     0.00   0.00   0.00     0.00   0.00   0.00
    55   1     0.09   0.03  -0.02     0.00   0.00   0.00     0.01   0.00   0.00
    56   6    -0.08  -0.06   0.01     0.00   0.00   0.00     0.00   0.00   0.00
    57   1     0.04  -0.25   0.07     0.00  -0.01   0.00     0.01  -0.01   0.00
    58   1    -0.06   0.06   0.14     0.00   0.00   0.00     0.00   0.01   0.01
    59   6     0.15  -0.02  -0.08     0.00   0.00  -0.01     0.01   0.00   0.00
    60   1     0.32  -0.03  -0.19     0.01   0.00  -0.01     0.02   0.00  -0.01
    61   6    -0.14   0.03   0.10     0.00   0.01   0.00    -0.02   0.00   0.01
    62   6    -0.04   0.03   0.12     0.00   0.00   0.00     0.00   0.00   0.02
    63   6     0.01  -0.13   0.01     0.00  -0.01   0.00     0.01  -0.01   0.00
    64   1    -0.09  -0.11  -0.06     0.00   0.01   0.00    -0.01  -0.03  -0.01
    65   6     0.02   0.04   0.00     0.00   0.00   0.00     0.00   0.01   0.00
    66   8    -0.03   0.03  -0.02     0.00   0.00   0.00     0.00   0.00   0.00
    67   8     0.03   0.06  -0.04     0.00   0.00   0.00     0.01   0.01  -0.01
    68   1    -0.13  -0.32   0.20     0.00  -0.01   0.02    -0.01  -0.01  -0.01
    69   8     0.05   0.03  -0.03     0.00   0.00   0.00     0.00   0.00   0.00
    70   8     0.03   0.02  -0.03     0.00   0.00   0.00     0.01   0.01  -0.01
    71   6    -0.03  -0.04   0.03     0.00   0.00   0.00    -0.01  -0.01   0.01
    72   1    -0.02  -0.02   0.02     0.00   0.00   0.00    -0.01  -0.01   0.01
    73   1    -0.02  -0.03   0.02     0.00   0.00   0.00     0.00  -0.01   0.00
    74   1    -0.02  -0.02   0.02     0.00   0.00   0.00    -0.01  -0.01   0.01
    75   6     0.03   0.08  -0.12     0.00   0.00   0.00     0.00   0.01  -0.02
    76   1    -0.12   0.18   0.08    -0.01   0.01   0.00    -0.01   0.02   0.01
    77   1    -0.12  -0.07  -0.26     0.00   0.00   0.00    -0.02   0.00  -0.04
    78   6    -0.01  -0.10   0.07     0.00   0.00   0.00     0.00  -0.02   0.00
    79   1     0.06  -0.01  -0.03     0.00   0.00   0.00     0.01   0.00  -0.01
    80   1     0.02  -0.05   0.21     0.00   0.00   0.00     0.01  -0.01   0.03
    81   7     0.03  -0.03   0.01     0.00   0.00   0.00     0.00   0.00   0.00
    82   6    -0.02   0.06  -0.02     0.00   0.00   0.00     0.00   0.01   0.00
    83   1    -0.04  -0.03   0.00     0.00   0.00   0.00     0.00  -0.01   0.00
    84   1    -0.02  -0.04   0.01     0.00  -0.01   0.00     0.00   0.00   0.00
    85   1    -0.11   0.11  -0.05     0.00   0.00   0.00    -0.02   0.02  -0.01
    86   6    -0.04  -0.01  -0.06     0.00   0.00   0.00    -0.01   0.00   0.00
    87   1    -0.04  -0.02  -0.04     0.01   0.00   0.00    -0.02   0.00  -0.01
    88   1     0.03  -0.02  -0.01     0.00   0.00   0.00     0.00   0.00   0.00
    89   6     0.05  -0.05   0.06     0.00   0.00   0.00     0.01  -0.01   0.00
    90   1     0.10   0.16   0.01     0.00   0.01   0.00     0.01   0.01   0.00
    91   1     0.02  -0.24  -0.09    -0.01   0.02   0.00     0.02  -0.05  -0.02
                   127                    128                    129
                     A                      A                      A
 Frequencies --  1102.9637              1110.9266              1113.9788
 Red. masses --     3.6324                 2.0886                 2.7420
 Frc consts  --     2.6036                 1.5187                 2.0048
 IR Inten    --    72.8466                22.0183                39.2714
  Atom  AN      X      Y      Z        X      Y      Z        X      Y      Z
     1   6     0.00  -0.04   0.01     0.00  -0.03   0.01     0.00   0.00   0.00
     2   8     0.00   0.00  -0.01     0.00   0.00   0.00     0.00   0.00   0.00
     3   8     0.01   0.01  -0.01     0.01   0.01  -0.01     0.00   0.00   0.00
     4   1    -0.05  -0.01   0.05    -0.05  -0.01   0.05     0.00   0.00   0.00
     5   6    -0.03   0.03   0.03    -0.02   0.03   0.01     0.00   0.00   0.00
     6   1     0.10   0.14   0.09     0.06   0.09   0.07     0.00   0.00   0.00
     7   1    -0.01  -0.10  -0.06    -0.03  -0.04  -0.07     0.00   0.00   0.00
     8   6     0.02  -0.04  -0.03     0.01  -0.03   0.00     0.00  -0.01   0.00
     9   1    -0.03  -0.11   0.05     0.02  -0.05   0.06     0.00   0.00   0.00
    10   1    -0.04   0.06  -0.02    -0.03   0.02  -0.01     0.00  -0.01   0.00
    11   6    -0.02   0.04   0.02    -0.02   0.03  -0.01     0.00   0.01   0.00
    12   1     0.05   0.11  -0.06     0.03   0.07  -0.04     0.00   0.01   0.00
    13   1     0.06  -0.08   0.08     0.01  -0.05  -0.01     0.00   0.00   0.00
    14   6     0.03  -0.03  -0.02     0.01  -0.04   0.01     0.00   0.00   0.00
    15   1     0.15   0.05  -0.12     0.09   0.01   0.00     0.01   0.00   0.01
    16   1    -0.04   0.03   0.00    -0.07   0.01   0.05    -0.01   0.00   0.01
    17   6    -0.01  -0.01   0.04     0.01   0.01   0.00     0.00   0.00   0.00
    18   8     0.01   0.02   0.01    -0.01   0.02  -0.01     0.00   0.00   0.00
    19   8    -0.01   0.01   0.00    -0.01   0.00   0.00     0.00   0.00   0.00
    20   6    -0.05  -0.06  -0.14     0.01  -0.01   0.02     0.00   0.00   0.00
    21   1    -0.26   0.03  -0.12     0.04   0.01   0.02     0.01  -0.01   0.00
    22   1     0.00  -0.10   0.07     0.00  -0.01  -0.03     0.00  -0.01   0.00
    23   6     0.05  -0.05   0.27     0.01   0.00  -0.04     0.00   0.00   0.00
    24   1    -0.25  -0.21   0.35     0.01  -0.01  -0.05     0.00   0.00   0.00
    25   1    -0.04   0.37   0.20     0.01  -0.01  -0.03     0.00   0.00   0.01
    26   8     0.04   0.13  -0.16    -0.01   0.00   0.02     0.00   0.00   0.00
    27   6    -0.01  -0.20  -0.06     0.04  -0.01   0.02     0.00   0.00   0.00
    28   8    -0.01   0.03   0.06    -0.02  -0.02   0.03     0.00   0.00   0.00
    29   6     0.00   0.04  -0.03    -0.05   0.07  -0.12     0.00   0.00   0.01
    30   1     0.01   0.21   0.00    -0.12   0.45  -0.04     0.01  -0.02   0.00
    31   6    -0.02   0.02   0.01     0.03  -0.10   0.09     0.00   0.00   0.00
    32   1     0.15   0.00   0.02    -0.07  -0.07   0.22     0.00   0.00  -0.01
    33   1    -0.08  -0.04  -0.01     0.19   0.06   0.14    -0.01   0.00  -0.01
    34   6     0.03  -0.01  -0.01     0.02   0.12  -0.07     0.00  -0.01   0.00
    35   1    -0.01  -0.01   0.06     0.20   0.12  -0.15    -0.01  -0.01   0.01
    36   1     0.04   0.07  -0.03    -0.04  -0.09  -0.05     0.00   0.00   0.00
    37   6    -0.03   0.01   0.01    -0.03  -0.09  -0.02     0.00   0.00   0.00
    38   1    -0.02  -0.06   0.03    -0.04   0.08  -0.06     0.00   0.00   0.00
    39   1    -0.01   0.03  -0.09     0.04  -0.13   0.24     0.00   0.01  -0.01
    40   6     0.02   0.00   0.00    -0.02  -0.01  -0.03     0.00   0.00   0.00
    41   8     0.00   0.00   0.00     0.00   0.01  -0.01     0.00   0.00   0.00
    42   8     0.00   0.00   0.00     0.02   0.04   0.03     0.00   0.00   0.00
    43   1     0.00   0.02   0.01    -0.04  -0.14  -0.06     0.00   0.01   0.00
    44   6     0.02   0.01   0.01     0.01  -0.07   0.05     0.00   0.00   0.00
    45   1     0.06  -0.07  -0.07     0.08   0.05  -0.19     0.00   0.00   0.01
    46   1    -0.05   0.02   0.00    -0.22   0.28   0.11     0.01  -0.01  -0.01
    47   1    -0.08   0.04   0.01     0.17  -0.14  -0.27    -0.01   0.01   0.01
    48   6     0.00   0.00   0.00     0.00   0.00   0.00    -0.01   0.00   0.01
    49   6     0.00   0.00   0.00     0.00   0.00   0.00     0.01  -0.01  -0.02
    50   6     0.00   0.00   0.00     0.00   0.00   0.00     0.00   0.02   0.01
    51   6     0.00   0.00   0.00     0.00   0.00   0.00     0.00  -0.01   0.04
    52   6     0.00   0.00   0.00     0.00   0.00   0.00     0.00   0.00  -0.01
    53   6     0.00   0.00   0.00     0.00   0.00   0.00     0.00   0.03   0.00
    54   1     0.00   0.00   0.00     0.00   0.00   0.00    -0.02   0.01   0.00
    55   1     0.00   0.00   0.00     0.00   0.00   0.00     0.03  -0.03   0.02
    56   6     0.00   0.00   0.00     0.00   0.00   0.00     0.01   0.00  -0.02
    57   1     0.00   0.00   0.00     0.00   0.00   0.00    -0.01  -0.10   0.03
    58   1     0.00   0.00   0.00     0.00   0.00   0.00     0.05   0.11  -0.05
    59   6     0.00   0.00   0.00     0.00   0.00   0.00     0.02   0.02   0.08
    60   1     0.00   0.00   0.00     0.00   0.00   0.01     0.08   0.00   0.19
    61   6     0.00   0.00   0.00     0.00   0.00   0.00    -0.08  -0.05  -0.07
    62   6     0.00   0.00   0.01    -0.01   0.00   0.00    -0.05  -0.07  -0.12
    63   6     0.00   0.00   0.00     0.00   0.00   0.00    -0.04  -0.01   0.04
    64   1    -0.01  -0.01   0.00     0.01  -0.02   0.01    -0.06  -0.05   0.03
    65   6     0.00   0.01   0.00     0.00   0.00   0.00     0.07   0.04  -0.02
    66   8     0.00   0.00   0.00     0.00   0.00   0.00    -0.01  -0.01   0.01
    67   8     0.00   0.00   0.00     0.00   0.00   0.00     0.01   0.01   0.00
    68   1     0.00   0.00  -0.01     0.00   0.01  -0.01     0.00  -0.02   0.01
    69   8     0.00   0.00   0.00     0.00   0.00   0.00     0.02   0.01  -0.01
    70   8     0.00   0.00   0.00     0.00   0.00   0.00     0.03   0.03  -0.03
    71   6     0.00   0.00   0.00     0.00   0.00   0.00    -0.03  -0.03   0.03
    72   1     0.00   0.00   0.00     0.00   0.00   0.00    -0.02  -0.03   0.03
    73   1     0.00   0.00   0.00     0.00   0.00   0.00    -0.01  -0.02   0.01
    74   1     0.00   0.00   0.00     0.00   0.00   0.00    -0.03  -0.03   0.02
    75   6     0.00   0.00  -0.01     0.01   0.00   0.00     0.12   0.02   0.08
    76   1     0.00   0.01   0.01     0.00   0.01   0.01     0.00   0.08   0.32
    77   1    -0.01   0.00  -0.01     0.00  -0.01   0.00    -0.05  -0.22  -0.07
    78   6     0.00  -0.01   0.00     0.00   0.00   0.00    -0.12  -0.01  -0.04
    79   1     0.00   0.00  -0.01     0.01   0.00  -0.01     0.18   0.07  -0.32
    80   1     0.00  -0.01   0.01     0.00   0.00   0.02     0.00   0.10   0.34
    81   7     0.00   0.00   0.00     0.00   0.00   0.00    -0.07   0.09  -0.06
    82   6     0.00   0.00   0.00     0.00   0.00   0.00     0.09  -0.08   0.01
    83   1     0.00   0.00   0.00     0.00  -0.01   0.00     0.09  -0.25   0.09
    84   1     0.00   0.00   0.00     0.00  -0.01   0.00     0.00  -0.08   0.08
    85   1    -0.01   0.00   0.00    -0.01   0.01   0.00    -0.11   0.08   0.00
    86   6    -0.01   0.00   0.00     0.00   0.00   0.00     0.08   0.07   0.03
    87   1    -0.01   0.00  -0.01     0.00   0.00   0.01    -0.02   0.03   0.30
    88   1     0.00   0.00   0.01     0.01  -0.01   0.00     0.19  -0.21  -0.02
    89   6     0.00   0.00   0.00     0.00   0.00   0.00    -0.09  -0.03   0.02
    90   1     0.00   0.00   0.00     0.00   0.00   0.00    -0.02   0.05  -0.02
    91   1     0.02  -0.02   0.00     0.00   0.00   0.00    -0.03  -0.20  -0.05
                   130                    131                    132
                     A                      A                      A
 Frequencies --  1121.0578              1122.3321              1132.4940
 Red. masses --     2.6658                 2.4307                 3.2645
 Frc consts  --     1.9740                 1.8040                 2.4668
 IR Inten    --     1.3695                15.1600                 8.6434
  Atom  AN      X      Y      Z        X      Y      Z        X      Y      Z
     1   6     0.01   0.09  -0.02     0.00   0.02  -0.01     0.00   0.00   0.00
     2   8     0.00   0.00   0.01     0.00   0.00   0.01     0.00   0.00   0.00
     3   8    -0.04  -0.03   0.03    -0.01  -0.01   0.01     0.00   0.00   0.00
     4   1     0.13   0.02  -0.12     0.02   0.01  -0.03     0.00  -0.01   0.01
     5   6     0.05  -0.08  -0.02     0.01  -0.02  -0.01     0.00   0.00   0.00
     6   1    -0.20  -0.25  -0.25    -0.05  -0.07  -0.05     0.00  -0.01   0.00
     7   1     0.08   0.12   0.19     0.01   0.04   0.05    -0.01   0.01   0.00
     8   6    -0.03   0.08   0.00    -0.01   0.02   0.00     0.00   0.00   0.00
     9   1    -0.08   0.12  -0.20    -0.01   0.04  -0.05     0.00   0.01   0.00
    10   1     0.09  -0.03   0.06     0.02  -0.02   0.01     0.00  -0.01  -0.01
    11   6     0.06  -0.10   0.03     0.02  -0.02   0.00     0.00   0.00   0.00
    12   1    -0.09  -0.21   0.04    -0.02  -0.06   0.03     0.00  -0.01   0.01
    13   1    -0.02   0.12   0.05    -0.01   0.04   0.00    -0.01   0.01  -0.01
    14   6     0.00   0.12  -0.05     0.00   0.03  -0.01     0.00   0.00   0.00
    15   1    -0.20   0.01  -0.18    -0.06   0.00  -0.02    -0.01   0.00   0.01
    16   1     0.25  -0.04  -0.17     0.06  -0.01  -0.04     0.00   0.00   0.00
    17   6    -0.09  -0.10   0.08    -0.02  -0.02   0.01     0.00   0.00   0.00
    18   8     0.08  -0.06   0.01     0.02  -0.01   0.00     0.00   0.00   0.00
    19   8     0.02   0.02  -0.02     0.01   0.00   0.00     0.00   0.00   0.00
    20   6    -0.04   0.14  -0.03    -0.01   0.03  -0.01     0.00   0.00   0.00
    21   1    -0.21   0.15  -0.03    -0.03   0.03  -0.01     0.01   0.00   0.00
    22   1    -0.02   0.20   0.17    -0.01   0.04   0.03     0.00   0.00  -0.01
    23   6    -0.02  -0.10   0.01     0.00  -0.02   0.00     0.00   0.00   0.00
    24   1    -0.09  -0.12   0.06    -0.02  -0.03   0.01     0.00   0.00   0.00
    25   1    -0.04  -0.02  -0.08    -0.01   0.00  -0.02     0.00   0.01   0.00
    26   8     0.01   0.03  -0.03     0.00   0.00  -0.01     0.00   0.00   0.00
    27   6     0.01  -0.02   0.01     0.00   0.00   0.00     0.00   0.00   0.00
    28   8    -0.01   0.00   0.02     0.00   0.00   0.00     0.00   0.00   0.00
    29   6    -0.02   0.03  -0.03     0.00   0.00   0.00     0.00   0.00   0.00
    30   1    -0.05   0.12  -0.02    -0.01   0.02   0.00     0.00  -0.01   0.00
    31   6     0.01  -0.03   0.03     0.00   0.00   0.01     0.00   0.00   0.00
    32   1     0.00  -0.02   0.08     0.00   0.00   0.02     0.00   0.00   0.00
    33   1     0.05   0.01   0.04     0.01   0.00   0.01     0.00   0.00   0.00
    34   6     0.01   0.03  -0.02     0.00   0.01   0.00     0.00   0.00   0.00
    35   1     0.05   0.03  -0.04     0.01   0.01  -0.01     0.00   0.00   0.01
    36   1    -0.01  -0.02  -0.02     0.00   0.00  -0.01     0.00   0.00   0.00
    37   6    -0.01  -0.02   0.00     0.00   0.00   0.00     0.00   0.00   0.00
    38   1    -0.01   0.02  -0.01     0.00   0.01  -0.01     0.00   0.00   0.00
    39   1     0.01  -0.03   0.06     0.01  -0.01   0.01     0.00   0.00   0.01
    40   6     0.00   0.00  -0.01     0.00   0.00   0.00     0.00   0.00   0.00
    41   8     0.00   0.00   0.00     0.00   0.00   0.00     0.00   0.00   0.00
    42   8     0.00   0.01   0.01     0.00   0.00   0.00     0.00   0.00   0.00
    43   1    -0.01  -0.03  -0.01     0.00  -0.01   0.00     0.00  -0.01   0.00
    44   6     0.01  -0.02   0.01     0.00   0.00   0.00     0.00   0.00   0.00
    45   1     0.04  -0.01  -0.07     0.01   0.00  -0.01     0.00   0.00   0.01
    46   1    -0.07   0.07   0.03    -0.01   0.01   0.00     0.01  -0.01   0.00
    47   1     0.02  -0.03  -0.07     0.00   0.00  -0.01     0.00   0.00   0.01
    48   6     0.00   0.00   0.00     0.00  -0.01   0.00     0.01   0.03  -0.01
    49   6    -0.01   0.00   0.00     0.02  -0.01   0.00     0.07  -0.04  -0.04
    50   6     0.01   0.00   0.01    -0.03   0.01  -0.03    -0.02  -0.02   0.04
    51   6     0.01   0.01  -0.01    -0.02  -0.02   0.04    -0.04  -0.12   0.06
    52   6     0.00   0.00   0.00    -0.01   0.00   0.00     0.02  -0.05   0.00
    53   6     0.00   0.00   0.00    -0.01   0.02   0.00    -0.04   0.08   0.01
    54   1     0.00   0.00   0.00     0.00  -0.01   0.00    -0.04   0.11   0.00
    55   1     0.00   0.01   0.01    -0.01  -0.04  -0.02     0.06  -0.13   0.00
    56   6    -0.02   0.00   0.00     0.06   0.01   0.01    -0.05   0.01   0.01
    57   1     0.01  -0.05   0.01    -0.05   0.18  -0.04     0.03  -0.01   0.00
    58   1     0.01   0.07   0.01    -0.02  -0.25  -0.05     0.03   0.24   0.01
    59   6     0.03  -0.01   0.01    -0.11   0.04  -0.05     0.05  -0.03   0.00
    60   1     0.04  -0.01   0.01    -0.15   0.04  -0.03    -0.21   0.00   0.02
    61   6    -0.01   0.02   0.00     0.05  -0.08  -0.01     0.09   0.13  -0.04
    62   6     0.00   0.00  -0.01    -0.03  -0.01   0.02    -0.03  -0.02  -0.04
    63   6    -0.01  -0.01   0.00     0.04   0.01   0.01     0.04   0.03  -0.06
    64   1    -0.01   0.01   0.00     0.06   0.05   0.02     0.25  -0.13   0.12
    65   6     0.00   0.00   0.00     0.00   0.00  -0.01    -0.06  -0.02   0.05
    66   8     0.00   0.00   0.00     0.00   0.00   0.00     0.02  -0.01   0.00
    67   8     0.00   0.00   0.00     0.00  -0.01   0.00    -0.04  -0.04   0.04
    68   1    -0.02  -0.06   0.06     0.09   0.20  -0.14     0.00   0.06  -0.01
    69   8     0.00   0.00   0.00    -0.01   0.00   0.00    -0.03   0.02   0.02
    70   8    -0.01  -0.01   0.01     0.03   0.03  -0.03     0.11   0.11  -0.10
    71   6     0.01   0.01  -0.01    -0.03  -0.03   0.03    -0.11  -0.11   0.11
    72   1     0.00   0.01  -0.01    -0.02  -0.03   0.03    -0.06  -0.09   0.09
    73   1     0.00   0.00   0.00     0.00  -0.01   0.01    -0.03  -0.06   0.04
    74   1     0.01   0.01   0.00    -0.03  -0.03   0.02    -0.08  -0.09   0.06
    75   6     0.01  -0.03   0.02    -0.02   0.14  -0.06     0.04  -0.02   0.02
    76   1     0.01  -0.03   0.00    -0.06   0.16   0.04    -0.01   0.02   0.03
    77   1     0.02  -0.02   0.03    -0.08   0.04  -0.10     0.01  -0.08   0.00
    78   6    -0.02   0.04   0.01     0.05  -0.17  -0.06    -0.04   0.02   0.01
    79   1    -0.03   0.02   0.03     0.19  -0.10  -0.19     0.03   0.04  -0.05
    80   1    -0.04   0.05  -0.02     0.17  -0.19   0.14    -0.04   0.07   0.08
    81   7     0.00   0.00  -0.02     0.00   0.03   0.08     0.00   0.00  -0.01
    82   6     0.00  -0.01  -0.02     0.01   0.04   0.10     0.01   0.01  -0.01
    83   1     0.06  -0.08   0.05    -0.24   0.27  -0.21     0.00  -0.06   0.01
    84   1    -0.05   0.08  -0.01     0.23  -0.37   0.06    -0.01  -0.04   0.02
    85   1     0.00   0.02   0.04    -0.03  -0.04  -0.18    -0.07   0.06  -0.02
    86   6     0.00   0.00   0.00     0.03   0.01   0.01    -0.07  -0.05   0.01
    87   1     0.02  -0.01   0.01    -0.07   0.03   0.02     0.28  -0.08  -0.08
    88   1    -0.02   0.01  -0.01     0.04  -0.05  -0.01    -0.32   0.25  -0.06
    89   6     0.01   0.00   0.01    -0.03   0.01  -0.01     0.08   0.01  -0.06
    90   1     0.01   0.03   0.00    -0.02  -0.05  -0.01    -0.01  -0.17   0.01
    91   1    -0.02   0.00  -0.01    -0.02   0.00   0.00    -0.02   0.42   0.13
                   133                    134                    135
                     A                      A                      A
 Frequencies --  1138.2545              1146.8428              1151.1586
 Red. masses --     2.2571                 2.2394                 2.9919
 Frc consts  --     1.7230                 1.7353                 2.3360
 IR Inten    --    17.9013                14.0409                47.2540
  Atom  AN      X      Y      Z        X      Y      Z        X      Y      Z
     1   6     0.01   0.01   0.00     0.00   0.00   0.00     0.00   0.00   0.00
     2   8     0.00   0.00   0.00     0.00   0.00   0.00     0.00   0.00   0.00
     3   8    -0.01   0.00   0.00     0.00   0.00   0.00     0.00   0.00   0.00
     4   1     0.02   0.00  -0.01     0.02   0.00   0.00    -0.02   0.01   0.00
     5   6     0.00   0.00   0.00     0.00   0.00   0.00     0.00   0.00   0.00
     6   1    -0.01  -0.01  -0.03     0.00   0.00  -0.01    -0.01   0.00   0.00
     7   1     0.02   0.00   0.02     0.00  -0.01   0.00     0.00   0.00   0.00
     8   6     0.00   0.00   0.00     0.00   0.00   0.00     0.00   0.00   0.00
     9   1    -0.01  -0.01  -0.01    -0.01   0.00  -0.01     0.00   0.00   0.00
    10   1     0.01   0.01   0.02     0.00   0.01   0.01     0.00   0.00   0.00
    11   6     0.00   0.00   0.00     0.00   0.00   0.00     0.00   0.00   0.00
    12   1    -0.01   0.00  -0.02    -0.01   0.00  -0.02     0.00   0.00   0.00
    13   1     0.02   0.00   0.04     0.00  -0.01   0.01     0.00   0.00   0.00
    14   6    -0.01   0.01   0.00     0.01   0.00   0.00     0.00   0.00   0.00
    15   1    -0.03  -0.01   0.01     0.01   0.01  -0.03     0.00   0.00   0.00
    16   1     0.01   0.01  -0.03     0.01  -0.01   0.00    -0.01   0.00   0.01
    17   6     0.02  -0.01  -0.01    -0.01  -0.01   0.01     0.00   0.00   0.00
    18   8    -0.10   0.05   0.00     0.01   0.00  -0.01     0.00   0.00   0.00
    19   8     0.01  -0.02   0.01     0.00   0.00   0.00     0.00   0.00   0.00
    20   6     0.21   0.03  -0.03    -0.02   0.00   0.01     0.00   0.00   0.00
    21   1    -0.31  -0.05  -0.09     0.04   0.02   0.02     0.00   0.00   0.00
    22   1     0.33  -0.11   0.39    -0.04   0.05  -0.05     0.00  -0.01   0.00
    23   6    -0.19  -0.05   0.00     0.03   0.00  -0.04     0.00   0.00   0.01
    24   1     0.33   0.22  -0.14    -0.04  -0.04  -0.03     0.00   0.01   0.01
    25   1    -0.09  -0.46   0.31     0.02   0.03  -0.07     0.00   0.00   0.01
    26   8     0.05   0.04  -0.01    -0.01   0.01   0.05     0.00   0.00  -0.01
    27   6     0.00  -0.06  -0.02    -0.03   0.00   0.00     0.01   0.00   0.00
    28   8    -0.01   0.00   0.01    -0.01  -0.02   0.02     0.00   0.01  -0.01
    29   6     0.01   0.00  -0.02     0.16  -0.03  -0.13    -0.05   0.01   0.03
    30   1     0.03   0.08  -0.01     0.20   0.21  -0.08    -0.07  -0.05   0.02
    31   6    -0.01   0.01   0.00    -0.09   0.03  -0.01     0.03  -0.01   0.01
    32   1     0.03   0.00  -0.01     0.00   0.00  -0.20     0.00   0.00   0.06
    33   1    -0.02  -0.02   0.01    -0.05  -0.07   0.09     0.03   0.02   0.00
    34   6     0.01  -0.01   0.00     0.05  -0.04  -0.01    -0.01   0.02   0.00
    35   1    -0.02  -0.01   0.01    -0.15  -0.04   0.03     0.03   0.02  -0.03
    36   1     0.02   0.02   0.00     0.20   0.12   0.08    -0.05  -0.04  -0.02
    37   6    -0.01   0.01   0.00    -0.05   0.05   0.03     0.01  -0.01  -0.01
    38   1     0.01  -0.02   0.02     0.08  -0.15   0.19    -0.02   0.04  -0.04
    39   1    -0.02   0.02  -0.05    -0.16   0.11  -0.36     0.03  -0.03   0.06
    40   6     0.01   0.00   0.00     0.07   0.01   0.03    -0.01   0.00   0.00
    41   8     0.00   0.00   0.00     0.00   0.01   0.01     0.00   0.00   0.00
    42   8     0.00  -0.01   0.00    -0.03  -0.06  -0.04     0.00   0.01   0.00
    43   1     0.01   0.02   0.01     0.05   0.21   0.10     0.00  -0.02  -0.01
    44   6     0.00   0.00   0.01    -0.08  -0.02   0.10     0.03   0.01  -0.03
    45   1     0.01   0.00  -0.03    -0.04   0.20  -0.07     0.03  -0.07   0.00
    46   1    -0.04   0.04   0.02    -0.19   0.34   0.16     0.04  -0.09  -0.04
    47   1    -0.01   0.00  -0.02     0.20  -0.12  -0.22    -0.07   0.04   0.05
    48   6     0.00   0.00   0.00     0.01   0.00   0.00     0.02   0.02  -0.02
    49   6     0.00   0.00   0.00     0.00   0.00   0.00     0.01  -0.02   0.00
    50   6     0.00   0.00   0.00    -0.01   0.01   0.01    -0.03   0.05   0.03
    51   6     0.00   0.00   0.00     0.00   0.00   0.00    -0.01   0.02  -0.01
    52   6     0.00   0.00   0.00    -0.01   0.00   0.01    -0.05   0.01   0.03
    53   6     0.00   0.00   0.00    -0.01   0.00   0.00    -0.03   0.00   0.02
    54   1     0.00   0.00   0.00    -0.01   0.02   0.00    -0.04   0.12   0.00
    55   1     0.00   0.00   0.00    -0.01  -0.05   0.02    -0.05  -0.28   0.11
    56   6     0.00   0.00   0.00     0.00  -0.01   0.00     0.01  -0.05   0.00
    57   1     0.00   0.00   0.00     0.00  -0.02   0.01    -0.03  -0.12   0.04
    58   1     0.00   0.00   0.00     0.00   0.00   0.00     0.03   0.00  -0.01
    59   6     0.00   0.00   0.00     0.00   0.01   0.00     0.02   0.05   0.00
    60   1    -0.01   0.00   0.00    -0.01   0.01   0.01    -0.04   0.05   0.07
    61   6     0.00   0.00   0.00    -0.01   0.01   0.00    -0.05   0.04   0.02
    62   6     0.00  -0.01   0.00     0.04  -0.03  -0.01     0.22  -0.17  -0.04
    63   6     0.00   0.00   0.00    -0.03   0.01  -0.01    -0.17   0.03  -0.02
    64   1     0.00   0.01   0.00    -0.04   0.03  -0.02    -0.22   0.18  -0.08
    65   6     0.00   0.00   0.00     0.01   0.01   0.01     0.05   0.05   0.04
    66   8     0.00   0.00   0.00     0.00   0.00   0.00     0.00   0.00   0.01
    67   8     0.00   0.00   0.00     0.00   0.00   0.00     0.00   0.01  -0.01
    68   1     0.00   0.00   0.00    -0.01  -0.03   0.02    -0.09  -0.18   0.10
    69   8     0.00   0.00   0.00     0.01   0.00   0.00     0.07  -0.01  -0.03
    70   8     0.00   0.00   0.00     0.01   0.01  -0.01     0.03   0.03  -0.03
    71   6     0.00   0.00   0.00    -0.01  -0.01   0.01    -0.03  -0.03   0.03
    72   1     0.00   0.00   0.00     0.00   0.00   0.00    -0.01  -0.01   0.02
    73   1     0.00   0.00   0.00     0.00   0.00   0.00    -0.01  -0.02   0.01
    74   1     0.00   0.00   0.00     0.00   0.00   0.00    -0.02  -0.01   0.01
    75   6     0.00   0.00   0.00    -0.01   0.00   0.01    -0.06   0.00   0.05
    76   1     0.00   0.00   0.00     0.02  -0.02  -0.02     0.09  -0.10  -0.11
    77   1     0.00   0.00   0.00    -0.02   0.06  -0.03    -0.13   0.31  -0.15
    78   6     0.00   0.00   0.00     0.01   0.00  -0.01     0.04   0.02  -0.05
    79   1     0.01   0.00  -0.01     0.02  -0.03  -0.01     0.08  -0.15  -0.04
    80   1     0.00   0.00   0.00     0.02  -0.02  -0.03     0.08  -0.08  -0.14
    81   7     0.00   0.00   0.00     0.00   0.00   0.00     0.00   0.00   0.00
    82   6     0.00   0.00   0.00    -0.01   0.00   0.01    -0.04  -0.02   0.05
    83   1     0.00   0.00   0.00    -0.02   0.05  -0.02    -0.09   0.26  -0.12
    84   1     0.01  -0.01   0.00     0.02   0.00  -0.01     0.11   0.00  -0.07
    85   1     0.00   0.00   0.00     0.03  -0.04   0.00     0.20  -0.21   0.00
    86   6     0.00   0.00   0.00    -0.01   0.00   0.00    -0.05   0.01  -0.01
    87   1     0.01   0.00   0.00     0.03  -0.01   0.02     0.16  -0.04   0.12
    88   1    -0.01   0.00   0.00    -0.01   0.01   0.01    -0.02   0.02   0.02
    89   6     0.00   0.00   0.00     0.00  -0.01  -0.01     0.02  -0.05  -0.02
    90   1     0.00   0.00   0.00    -0.02   0.01   0.00    -0.09   0.11   0.03
    91   1     0.01   0.00   0.01     0.02  -0.01   0.00     0.09  -0.09   0.01
                   136                    137                    138
                     A                      A                      A
 Frequencies --  1162.0114              1162.9410              1169.8406
 Red. masses --     1.8433                 2.0621                 2.5509
 Frc consts  --     1.4665                 1.6431                 2.0568
 IR Inten    --    34.6094                76.0705                14.5139
  Atom  AN      X      Y      Z        X      Y      Z        X      Y      Z
     1   6     0.00   0.00   0.00    -0.01  -0.01   0.00    -0.04  -0.04   0.01
     2   8     0.00   0.00   0.00     0.00   0.00   0.00     0.00   0.00   0.01
     3   8     0.00   0.00   0.00     0.00   0.00   0.00     0.03   0.01  -0.02
     4   1    -0.02   0.01   0.00    -0.02   0.00   0.01    -0.12  -0.02   0.09
     5   6     0.00   0.00   0.00     0.00   0.00   0.00     0.03   0.01  -0.01
     6   1     0.00  -0.01   0.00     0.01   0.00   0.02     0.04  -0.03   0.12
     7   1     0.00   0.01   0.00    -0.01   0.01  -0.01    -0.06   0.06  -0.06
     8   6     0.00   0.00   0.00    -0.01   0.00   0.00    -0.04  -0.01   0.01
     9   1     0.00   0.01   0.00     0.01   0.01   0.00     0.04   0.06   0.02
    10   1     0.00  -0.01   0.00    -0.01  -0.02  -0.01    -0.04  -0.11  -0.08
    11   6     0.00   0.00   0.00     0.01   0.00   0.00     0.05   0.00   0.00
    12   1     0.00  -0.01   0.01     0.01  -0.01   0.03     0.03  -0.04   0.17
    13   1     0.00   0.01  -0.01    -0.01   0.01  -0.02    -0.08   0.09  -0.15
    14   6     0.00   0.00   0.00    -0.01   0.00   0.00    -0.03   0.03  -0.02
    15   1    -0.01   0.00   0.00    -0.01   0.00   0.02    -0.08  -0.02   0.09
    16   1     0.00   0.00   0.00    -0.01   0.00   0.00    -0.03  -0.02   0.03
    17   6     0.00   0.00   0.00     0.00   0.00   0.00     0.01   0.00   0.01
    18   8     0.00   0.00   0.00     0.00  -0.01   0.00     0.01  -0.02   0.01
    19   8     0.00   0.00   0.00     0.00   0.00   0.00     0.01  -0.01   0.00
    20   6     0.00   0.00   0.00     0.00   0.01   0.00     0.00   0.02  -0.01
    21   1    -0.02   0.01   0.00    -0.01   0.00  -0.01    -0.01   0.00  -0.01
    22   1     0.01   0.00   0.02     0.01   0.01   0.02     0.00   0.03   0.03
    23   6     0.00  -0.01   0.01     0.00  -0.01   0.00    -0.01  -0.01   0.00
    24   1    -0.02  -0.01   0.04     0.00   0.00   0.00     0.00  -0.01   0.01
    25   1     0.00   0.00  -0.01     0.00  -0.01   0.00    -0.01  -0.01   0.00
    26   8     0.01   0.01  -0.02     0.00   0.00  -0.01     0.00   0.00   0.00
    27   6    -0.03  -0.01  -0.01     0.00   0.00   0.00     0.00   0.00   0.00
    28   8     0.00  -0.01   0.02     0.00   0.00   0.00     0.00   0.00   0.00
    29   6     0.13   0.05   0.03     0.02   0.01   0.00     0.00   0.00   0.00
    30   1     0.31   0.14   0.04     0.04   0.02   0.00    -0.01   0.00   0.00
    31   6    -0.05   0.00  -0.12    -0.01   0.00  -0.01     0.00   0.00   0.00
    32   1    -0.06   0.01   0.01    -0.01   0.00   0.00     0.01   0.00   0.00
    33   1    -0.14   0.10  -0.28    -0.02   0.01  -0.03     0.00  -0.01   0.01
    34   6    -0.01  -0.01   0.08     0.00   0.00   0.01     0.00   0.00   0.00
    35   1     0.18  -0.01   0.17     0.02   0.00   0.02    -0.01   0.00   0.00
    36   1    -0.10  -0.09   0.03    -0.01  -0.01   0.00     0.01   0.01   0.00
    37   6     0.03  -0.04  -0.02     0.00   0.00   0.00     0.00   0.00   0.00
    38   1    -0.14   0.10  -0.20    -0.02   0.01  -0.02     0.01  -0.01   0.01
    39   1     0.15  -0.09   0.31     0.02  -0.01   0.04     0.00   0.00  -0.01
    40   6    -0.07  -0.01  -0.03    -0.01   0.00   0.00     0.00   0.00   0.00
    41   8     0.00  -0.01  -0.01     0.00   0.00   0.00     0.00   0.00   0.00
    42   8     0.03   0.06   0.04     0.00   0.01   0.00     0.00   0.00   0.00
    43   1    -0.06  -0.22  -0.11    -0.01  -0.02  -0.01     0.00   0.00   0.00
    44   6    -0.09  -0.05  -0.02    -0.01  -0.01   0.00     0.00   0.00   0.00
    45   1    -0.22   0.32   0.20    -0.03   0.04   0.02     0.01  -0.01  -0.01
    46   1     0.18   0.09   0.02     0.02   0.01   0.00    -0.01   0.00   0.00
    47   1     0.30  -0.14  -0.05     0.04  -0.02  -0.01    -0.01   0.00   0.00
    48   6     0.00  -0.01   0.00     0.02   0.05  -0.02    -0.01  -0.01   0.01
    49   6     0.00   0.00   0.00     0.03  -0.04  -0.01     0.01   0.00  -0.01
    50   6     0.00   0.01   0.00    -0.03  -0.02   0.01    -0.02   0.02  -0.02
    51   6     0.00   0.01   0.00    -0.01  -0.04   0.02    -0.01   0.01   0.02
    52   6     0.00   0.01   0.00    -0.01  -0.04   0.01     0.02   0.00  -0.01
    53   6     0.00   0.00   0.00    -0.04   0.01   0.03     0.01   0.00  -0.01
    54   1     0.01  -0.02   0.00    -0.08   0.20   0.01    -0.03   0.01   0.01
    55   1     0.00   0.02   0.00    -0.03  -0.27   0.07     0.01   0.02  -0.02
    56   6     0.00   0.00   0.00     0.01   0.00   0.00     0.02  -0.01   0.01
    57   1     0.00  -0.01   0.01     0.01   0.06  -0.03     0.00   0.12  -0.04
    58   1     0.00   0.00   0.00     0.01  -0.02  -0.04    -0.03  -0.15   0.02
    59   6     0.00   0.00   0.00    -0.02   0.00   0.00    -0.04   0.01  -0.01
[truncated: 854,968 more chars]
