# Supplementary material for: Application of the oxycodone templated molecular imprinted polymer in adsorption of the drug from human blood plasma as the real biological environment; a joint experimental and density functional theory study
Source: Front Chem. 2023 Jan 5;10:1045552. doi: 10.3389/fchem.2022.1045552 (PMC9849686; doi:10.3389/fchem.2022.1045552)
Supplement: Supplementary file 1 [file DataSheet1.ZIP › FREQ/FREQ OXOCODONE +NIP.LOG]

 Entering Link 1 = d:\l1.exe PID=      3400.
  
 Copyright (c) 1988,1990,1992,1993,1995,1998,2003,2009, Gaussian, Inc.
                  All Rights Reserved.
  
 This is part of the Gaussian(R) 09 program.  It is based on
 the Gaussian(R) 03 system (copyright 2003, Gaussian, Inc.),
 the Gaussian(R) 98 system (copyright 1998, Gaussian, Inc.),
 the Gaussian(R) 94 system (copyright 1995, Gaussian, Inc.),
 the Gaussian 92(TM) system (copyright 1992, Gaussian, Inc.),
 the Gaussian 90(TM) system (copyright 1990, Gaussian, Inc.),
 the Gaussian 88(TM) system (copyright 1988, Gaussian, Inc.),
 the Gaussian 86(TM) system (copyright 1986, Carnegie Mellon
 University), and the Gaussian 82(TM) system (copyright 1983,
 Carnegie Mellon University). Gaussian is a federally registered
 trademark of Gaussian, Inc.
  
 This software contains proprietary and confidential information,
 including trade secrets, belonging to Gaussian, Inc.
  
 This software is provided under written license and may be
 used, copied, transmitted, or stored only in accord with that
 written license.
  
 The following legend is applicable only to US Government
 contracts under FAR:
  
                    RESTRICTED RIGHTS LEGEND
  
 Use, reproduction and disclosure by the US Government is
 subject to restrictions as set forth in subparagraphs (a)
 and (c) of the Commercial Computer Software - Restricted
 Rights clause in FAR 52.227-19.
  
 Gaussian, Inc.
 340 Quinnipiac St., Bldg. 40, Wallingford CT 06492
  
  
 ---------------------------------------------------------------
 Warning -- This program may not be used in any manner that
 competes with the business of Gaussian, Inc. or will provide
 assistance to any competitor of Gaussian, Inc.  The licensee
 of this program is prohibited from giving any competitor of
 Gaussian, Inc. access to this program.  By using this program,
 the user acknowledges that Gaussian, Inc. is engaged in the
 business of creating and licensing software in the field of
 computational chemistry and represents and warrants to the
 licensee that it is not a competitor of Gaussian, Inc. and that
 it will not use this program in any manner prohibited above.
 ---------------------------------------------------------------
  

 Cite this work as:
 Gaussian 09, Revision A.02,
 M. J. Frisch, G. W. Trucks, H. B. Schlegel, G. E. Scuseria, 
 M. A. Robb, J. R. Cheeseman, G. Scalmani, V. Barone, B. Mennucci, 
 G. A. Petersson, H. Nakatsuji, M. Caricato, X. Li, H. P. Hratchian, 
 A. F. Izmaylov, J. Bloino, G. Zheng, J. L. Sonnenberg, M. Hada, 
 M. Ehara, K. Toyota, R. Fukuda, J. Hasegawa, M. Ishida, T. Nakajima, 
 Y. Honda, O. Kitao, H. Nakai, T. Vreven, J. A. Montgomery, Jr., 
 J. E. Peralta, F. Ogliaro, M. Bearpark, J. J. Heyd, E. Brothers, 
 K. N. Kudin, V. N. Staroverov, R. Kobayashi, J. Normand, 
 K. Raghavachari, A. Rendell, J. C. Burant, S. S. Iyengar, J. Tomasi, 
 M. Cossi, N. Rega, J. M. Millam, M. Klene, J. E. Knox, J. B. Cross, 
 V. Bakken, C. Adamo, J. Jaramillo, R. Gomperts, R. E. Stratmann, 
 O. Yazyev, A. J. Austin, R. Cammi, C. Pomelli, J. W. Ochterski, 
 R. L. Martin, K. Morokuma, V. G. Zakrzewski, G. A. Voth, 
 P. Salvador, J. J. Dannenberg, S. Dapprich, A. D. Daniels, 
 O. Farkas, J. B. Foresman, J. V. Ortiz, J. Cioslowski, 
 and D. J. Fox, Gaussian, Inc., Wallingford CT, 2009.
 
 ******************************************
 Gaussian 09:  IA32W-G09RevA.02 11-Jun-2009
                31-Jul-2008 
 ******************************************
 %nprocshared=4
 Will use up to    4 processors via shared memory.
 -------------------------
 # freq b3lyp/6-31g nosymm
 -------------------------
 1/10=4,30=1,38=1/1,3;
 2/12=2,15=1,17=6,18=5,40=1/2;
 3/5=1,6=6,11=2,16=1,25=1,30=1,71=2,74=-5/1,2,3;
 4//1;
 5/5=2,38=5,98=1/2;
 8/6=4,10=90,11=11/1;
 11/6=1,8=1,9=11,15=111,16=1,31=1/1,2,10;
 10/6=1,31=1/2;
 6/7=2,8=2,9=2,10=2,18=1,28=1/1;
 7/8=1,10=1,25=1,30=1/1,2,3,16;
 1/10=4,30=1/3;
 99//99;
 -------------------
 Title Card Required
 -------------------
 Symbolic Z-matrix:
 Charge =  0 Multiplicity = 1
 C                     0.6247   -12.84149  -16.31448 
 O                     1.36555  -13.03487  -17.25228 
 O                    -0.4185   -13.6675  -16.03243 
 H                    -0.40021  -14.36337  -16.71622 
 C                     0.70889  -11.69302  -15.33395 
 H                     0.8137   -12.10915  -14.32369 
 H                     1.61943  -11.13477  -15.56754 
 C                    -0.52606  -10.77279  -15.38025 
 H                    -0.64829  -10.3844  -16.40082 
 H                    -1.42306  -11.36444  -15.16061 
 C                    -0.40945  -9.60607  -14.39257 
 H                    -0.28414  -9.99048  -13.37281 
 H                     0.49432  -9.02215  -14.60606 
 C                    -1.62638  -8.6798   -14.43269 
 H                    -2.5521   -9.23018  -14.21649 
 H                    -1.76857  -8.25     -15.43315 
 C                    -1.5237   -7.53644  -13.44216 
 O                    -2.60513  -6.72281  -13.52826 
 O                    -0.6131   -7.35102  -12.66586 
 C                    -2.61379  -5.60372  -12.62308 
 H                    -2.56964  -5.95892  -11.5892 
 H                    -1.7378   -4.97279  -12.80088 
 C                    -3.90444  -4.85158  -12.89525 
 H                    -4.78042  -5.48391  -12.72243 
 H                    -3.94811  -4.48899  -13.92677 
 O                    -3.911    -3.74171  -11.98083 
 C                    -4.99852  -2.92966  -12.04521 
 O                    -5.91761  -3.12147  -12.81042 
 C                    -4.87476  -1.77438  -11.061 
 H                    -4.50615  -2.20198  -10.11865 
 C                    -6.24984  -1.12602  -10.82392 
 H                    -6.98204  -1.91883  -10.62416 
 H                    -6.58136  -0.64166  -11.7513 
 C                    -6.26859  -0.12317  -9.66344 
 H                    -5.58308   0.70974  -9.86501 
 H                    -5.9141   -0.60579  -8.74481 
 C                    -7.67886   0.44287  -9.4163 
 H                    -8.05552   0.9609   -10.30273 
 H                    -8.36613  -0.38449  -9.1933 
 C                    -7.73855   1.42128  -8.2593 
 O                    -8.14246   2.56755  -8.35396 
 O                    -7.29774   0.87653  -7.11796 
 H                    -7.36052   1.54104  -6.38513 
 C                    -3.80915  -0.78332  -11.57767 
 H                    -2.85269  -1.28835  -11.74083 
 H                    -4.12786  -0.33156  -12.52445 
 H                    -3.64702   0.02202  -10.85531 
 C                    -11.39708   1.41805  -1.9077 
 C                    -12.14419   2.48512  -2.42853 
 C                    -11.53115   3.6882   -2.79742 
 C                    -10.15915   3.75801  -2.59152 
 C                    -9.39724   2.68315  -2.1676 
 C                    -9.99737   1.48113  -1.78156 
 H                    -11.91549   0.50504  -1.63654 
 H                    -13.21624   2.35742  -2.55827 
 C                    -12.20085   4.84484  -3.51244 
 H                    -12.47084   4.54227  -4.53499 
 H                    -13.14036   5.12238  -3.02086 
 C                    -11.28345   6.09242  -3.54073 
 H                    -11.67553   6.82045  -4.26805 
 C                    -9.83598   5.75722  -4.01103 
 C                    -9.22499   4.92455  -2.86264 
 C                    -7.9443    4.0786   -3.13421 
 H                    -7.01413   4.60267  -2.88458 
 C                    -7.85141   3.58332  -4.59369 
 O                    -7.4291    2.46475  -4.83371 
 O                    -9.19646   7.03284  -4.1847 
 H                    -8.25557   6.88759  -4.36757 
 O                    -8.04278   2.94288  -2.24533 
 O                    -9.18442   0.47896  -1.34603 
 C                    -9.78243  -0.76495  -1.02019 
 H                    -10.30232  -1.20101  -1.88369 
 H                    -8.96211  -1.4208   -0.72338 
 H                    -10.48931  -0.6682   -0.18502 
 C                    -9.04362   5.82588  -1.60227 
 H                    -9.14679   5.1977   -0.71251 
 H                    -8.02427   6.23093  -1.58903 
 C                    -10.03213   7.00555  -1.55203 
 H                    -10.2439   7.24866  -0.50299 
 H                    -9.57284   7.89834  -2.00407 
 N                    -11.30666   6.66596  -2.17549 
 C                    -12.28687   7.72817  -2.03749 
 H                    -13.25936   7.39795  -2.41958 
 H                    -12.41468   7.97697  -0.97758 
 H                    -12.00697   8.65496  -2.5755 
 C                    -9.77294   5.00236  -5.35197 
 H                    -10.12508   5.66613  -6.14842 
 H                    -10.4197   4.12052  -5.34822 
 C                    -8.32951   4.54203  -5.66219 
 H                    -8.26472   4.04846  -6.63592 
 H                    -7.65392   5.41193  -5.68925 
 

 GradGradGradGradGradGradGradGradGradGradGradGradGradGradGradGradGradGrad
 Berny optimization.
 Initialization pass.
 Trust Radius=3.00D-01 FncErr=1.00D-07 GrdErr=1.00D-07
 Number of steps in this run=   2 maximum allowed number of steps=   2.
 GradGradGradGradGradGradGradGradGradGradGradGradGradGradGradGradGradGrad

 Symmetry turned off by external request.
 Stoichiometry    C33H45NO12
 Framework group  C1[X(C33H45NO12)]
 Deg. of freedom   267
 Full point group                 C1      NOp   1
                         Z-Matrix orientation:                         
 ---------------------------------------------------------------------
 Center     Atomic      Atomic             Coordinates (Angstroms)
 Number     Number       Type             X           Y           Z
 ---------------------------------------------------------------------
      1          6           0        0.624704  -12.841488  -16.314483
      2          8           0        1.365551  -13.034867  -17.252282
      3          8           0       -0.418499  -13.667500  -16.032432
      4          1           0       -0.400208  -14.363373  -16.716217
      5          6           0        0.708891  -11.693024  -15.333946
      6          1           0        0.813697  -12.109146  -14.323690
      7          1           0        1.619425  -11.134773  -15.567544
      8          6           0       -0.526063  -10.772791  -15.380251
      9          1           0       -0.648289  -10.384403  -16.400816
     10          1           0       -1.423057  -11.364442  -15.160613
     11          6           0       -0.409448   -9.606071  -14.392573
     12          1           0       -0.284136   -9.990484  -13.372811
     13          1           0        0.494318   -9.022153  -14.606060
     14          6           0       -1.626378   -8.679797  -14.432693
     15          1           0       -2.552096   -9.230179  -14.216490
     16          1           0       -1.768569   -8.250001  -15.433152
     17          6           0       -1.523699   -7.536444  -13.442164
     18          8           0       -2.605128   -6.722811  -13.528257
     19          8           0       -0.613098   -7.351025  -12.665857
     20          6           0       -2.613786   -5.603715  -12.623075
     21          1           0       -2.569641   -5.958923  -11.589203
     22          1           0       -1.737801   -4.972792  -12.800877
     23          6           0       -3.904444   -4.851581  -12.895251
     24          1           0       -4.780421   -5.483910  -12.722432
     25          1           0       -3.948110   -4.488993  -13.926767
     26          8           0       -3.911001   -3.741711  -11.980830
     27          6           0       -4.998523   -2.929655  -12.045212
     28          8           0       -5.917605   -3.121469  -12.810422
     29          6           0       -4.874757   -1.774377  -11.060998
     30          1           0       -4.506153   -2.201984  -10.118654
     31          6           0       -6.249841   -1.126024  -10.823924
     32          1           0       -6.982037   -1.918828  -10.624156
     33          1           0       -6.581356   -0.641659  -11.751304
     34          6           0       -6.268589   -0.123174   -9.663439
     35          1           0       -5.583081    0.709737   -9.865010
     36          1           0       -5.914098   -0.605790   -8.744812
     37          6           0       -7.678864    0.442873   -9.416303
     38          1           0       -8.055520    0.960904  -10.302725
     39          1           0       -8.366130   -0.384486   -9.193304
     40          6           0       -7.738547    1.421276   -8.259301
     41          8           0       -8.142456    2.567551   -8.353957
     42          8           0       -7.297736    0.876531   -7.117962
     43          1           0       -7.360521    1.541036   -6.385130
     44          6           0       -3.809147   -0.783316  -11.577665
     45          1           0       -2.852688   -1.288354  -11.740829
     46          1           0       -4.127862   -0.331559  -12.524453
     47          1           0       -3.647015    0.022017  -10.855309
     48          6           0      -11.397079    1.418049   -1.907704
     49          6           0      -12.144187    2.485117   -2.428533
     50          6           0      -11.531150    3.688195   -2.797415
     51          6           0      -10.159154    3.758008   -2.591524
     52          6           0       -9.397241    2.683150   -2.167598
     53          6           0       -9.997373    1.481128   -1.781558
     54          1           0      -11.915493    0.505040   -1.636538
     55          1           0      -13.216243    2.357418   -2.558272
     56          6           0      -12.200846    4.844842   -3.512444
     57          1           0      -12.470843    4.542267   -4.534994
     58          1           0      -13.140361    5.122383   -3.020864
     59          6           0      -11.283446    6.092423   -3.540725
     60          1           0      -11.675532    6.820448   -4.268053
     61          6           0       -9.835984    5.757217   -4.011025
     62          6           0       -9.224985    4.924549   -2.862644
     63          6           0       -7.944300    4.078599   -3.134208
     64          1           0       -7.014135    4.602669   -2.884581
     65          6           0       -7.851408    3.583324   -4.593685
     66          8           0       -7.429105    2.464752   -4.833714
     67          8           0       -9.196458    7.032841   -4.184697
     68          1           0       -8.255574    6.887589   -4.367574
     69          8           0       -8.042775    2.942876   -2.245329
     70          8           0       -9.184423    0.478962   -1.346027
     71          6           0       -9.782430   -0.764945   -1.020191
     72          1           0      -10.302323   -1.201006   -1.883689
     73          1           0       -8.962106   -1.420800   -0.723378
     74          1           0      -10.489309   -0.668201   -0.185016
     75          6           0       -9.043615    5.825876   -1.602265
     76          1           0       -9.146790    5.197704   -0.712507
     77          1           0       -8.024266    6.230926   -1.589030
     78          6           0      -10.032126    7.005549   -1.552033
     79          1           0      -10.243896    7.248658   -0.502988
     80          1           0       -9.572844    7.898340   -2.004070
     81          7           0      -11.306660    6.665962   -2.175492
     82          6           0      -12.286866    7.728174   -2.037485
     83          1           0      -13.259363    7.397952   -2.419583
     84          1           0      -12.414678    7.976968   -0.977577
     85          1           0      -12.006973    8.654962   -2.575497
     86          6           0       -9.772940    5.002361   -5.351968
     87          1           0      -10.125076    5.666125   -6.148421
     88          1           0      -10.419701    4.120519   -5.348221
     89          6           0       -8.329506    4.542028   -5.662192
     90          1           0       -8.264719    4.048458   -6.635924
     91          1           0       -7.653922    5.411927   -5.689250
 ---------------------------------------------------------------------
 Rotational constants (GHZ):      0.1721825      0.0101044      0.0098088
 Standard basis: 6-31G (6D, 7F)
 Integral buffers will be    262144 words long.
 Raffenetti 2 integral format.
 Two-electron integral symmetry is turned off.
   504 basis functions,  1192 primitive gaussians,   504 cartesian basis functions
   173 alpha electrons      173 beta electrons
       nuclear repulsion energy      5177.6417352122 Hartrees.
 NAtoms=   91 NActive=   91 NUniq=   91 SFac= 7.50D-01 NAtFMM=   80 NAOKFM=T Big=T
 One-electron integrals computed using PRISM.
 NBasis=   504 RedAO= T  NBF=   504
 NBsUse=   504 1.00D-06 NBFU=   504
 Harris functional with IExCor=  402 diagonalized for initial guess.
 ExpMin= 1.61D-01 ExpMax= 5.48D+03 ExpMxC= 8.25D+02 IAcc=1 IRadAn=         1 AccDes= 0.00D+00
 HarFok:  IExCor=  402 AccDes= 0.00D+00 IRadAn=         1 IDoV= 1
 ScaDFX=  1.000000  1.000000  1.000000  1.000000
 FoFCou: FMM=F IPFlag=           0 FMFlag=      100000 FMFlg1=        2001
         NFxFlg=           0 DoJE=T BraDBF=F KetDBF=T FulRan=T
         Omega=  0.000000  0.000000  1.000000  0.000000  0.000000 ICntrl=     500 IOpCl=  0
         NMat0=    1 NMatS0=    1 NMatT0=    0 NMatD0=    1 NMtDS0=    0 NMtDT0=    0
         I1Cent=           4 NGrid=           0.
 Symmetry not used in FoFCou.
 Requested convergence on RMS density matrix=1.00D-08 within 128 cycles.
 Requested convergence on MAX density matrix=1.00D-06.
 Requested convergence on             energy=1.00D-06.
 No special actions if energy rises.
 Integral accuracy reduced to 1.0D-05 until final iterations.
 Initial convergence to 1.0D-05 achieved.  Increase integral accuracy.
 SCF Done:  E(RB3LYP) =  -2241.37561717     A.U. after   16 cycles
             Convg  =    0.3095D-08             -V/T =  2.0050
 Range of M.O.s used for correlation:     1   504
 NBasis=   504 NAE=   173 NBE=   173 NFC=     0 NFV=     0
 NROrb=    504 NOA=   173 NOB=   173 NVA=   331 NVB=   331
 PrsmSu:  requested number of processors reduced to:   1 ShMem   1 Linda.
 PrsmSu:  requested number of processors reduced to:   1 ShMem   1 Linda.
 Symmetrizing basis deriv contribution to polar:
 IMax=3 JMax=2 DiffMx= 0.00D+00
 G2DrvN: will do    12 centers at a time, making    8 passes doing MaxLOS=1.
 Calling FoFCou, ICntrl=  3107 FMM=T I1Cent=   0 AccDes= 0.00D+00.
 Calling FoFCou, ICntrl=  3107 FMM=T I1Cent=   0 AccDes= 0.00D+00.
 Calling FoFCou, ICntrl=  3107 FMM=T I1Cent=   0 AccDes= 0.00D+00.
 Calling FoFCou, ICntrl=  3107 FMM=T I1Cent=   0 AccDes= 0.00D+00.
 Calling FoFCou, ICntrl=  3107 FMM=T I1Cent=   0 AccDes= 0.00D+00.
 Calling FoFCou, ICntrl=  3107 FMM=T I1Cent=   0 AccDes= 0.00D+00.
 Calling FoFCou, ICntrl=  3107 FMM=T I1Cent=   0 AccDes= 0.00D+00.
 Calling FoFCou, ICntrl=  3107 FMM=T I1Cent=   0 AccDes= 0.00D+00.
 FoFDir/FoFCou used for L=0 through L=1.
 End of G2Drv Frequency-dependent properties file   721 does not exist.
 End of G2Drv Frequency-dependent properties file   722 does not exist.
          IDoAtm=11111111111111111111111111111111111111111111111111
          IDoAtm=11111111111111111111111111111111111111111
          Differentiating once with respect to electric field.
                with respect to dipole field.
          Differentiating once with respect to nuclear coordinates.
          There are   276 degrees of freedom in the 1st order CPHF.  IDoFFX=5.
    276 vectors produced by pass  0 Test12= 5.73D-14 1.00D-09 XBig12= 3.17D+02 6.93D+00.
 AX will form    36 AO Fock derivatives at one time.
    276 vectors produced by pass  1 Test12= 5.73D-14 1.00D-09 XBig12= 8.34D+01 1.87D+00.
    274 vectors produced by pass  2 Test12= 5.73D-14 1.00D-09 XBig12= 4.31D-01 4.94D-02.
    273 vectors produced by pass  3 Test12= 5.73D-14 1.00D-09 XBig12= 8.84D-04 1.72D-03.
    273 vectors produced by pass  4 Test12= 5.73D-14 1.00D-09 XBig12= 9.49D-07 5.98D-05.
    133 vectors produced by pass  5 Test12= 5.73D-14 1.00D-09 XBig12= 6.51D-10 1.43D-06.
      4 vectors produced by pass  6 Test12= 5.73D-14 1.00D-09 XBig12= 4.06D-13 3.54D-08.
 Inverted reduced A of dimension  1509 with in-core refinement.
 Isotropic polarizability for W=    0.000000      373.06 Bohr**3.
 End of Minotr Frequency-dependent properties file   721 does not exist.
 End of Minotr Frequency-dependent properties file   722 does not exist.

 **********************************************************************

            Population analysis using the SCF density.

 **********************************************************************

 Alpha  occ. eigenvalues --  -19.20223 -19.19999 -19.19956 -19.17899 -19.17525
 Alpha  occ. eigenvalues --  -19.17405 -19.17140 -19.15759 -19.15261 -19.15044
 Alpha  occ. eigenvalues --  -19.14908 -19.13426 -14.31847 -10.33238 -10.33197
 Alpha  occ. eigenvalues --  -10.32557 -10.31782 -10.30497 -10.26556 -10.26224
 Alpha  occ. eigenvalues --  -10.25398 -10.25324 -10.25146 -10.24027 -10.23711
 Alpha  occ. eigenvalues --  -10.22279 -10.22121 -10.20705 -10.20603 -10.20487
 Alpha  occ. eigenvalues --  -10.20275 -10.20071 -10.20045 -10.19833 -10.19625
 Alpha  occ. eigenvalues --  -10.19484 -10.19135 -10.19104 -10.18983 -10.18981
 Alpha  occ. eigenvalues --  -10.18846 -10.18759 -10.18648 -10.18474 -10.18253
 Alpha  occ. eigenvalues --  -10.18198  -1.13575  -1.13418  -1.13113  -1.11244
 Alpha  occ. eigenvalues --   -1.10314  -1.08318  -1.07235  -1.05189  -1.04857
 Alpha  occ. eigenvalues --   -1.04275  -1.04154  -1.02074  -0.93106  -0.87331
 Alpha  occ. eigenvalues --   -0.84741  -0.83206  -0.82802  -0.80583  -0.80432
 Alpha  occ. eigenvalues --   -0.79683  -0.78638  -0.77291  -0.77004  -0.74737
 Alpha  occ. eigenvalues --   -0.74155  -0.72533  -0.71585  -0.70651  -0.69451
 Alpha  occ. eigenvalues --   -0.67769  -0.67385  -0.65815  -0.64895  -0.63182
 Alpha  occ. eigenvalues --   -0.62027  -0.62009  -0.60754  -0.60670  -0.60508
 Alpha  occ. eigenvalues --   -0.59863  -0.59535  -0.58267  -0.56440  -0.54955
 Alpha  occ. eigenvalues --   -0.54122  -0.53768  -0.52870  -0.51546  -0.51410
 Alpha  occ. eigenvalues --   -0.50969  -0.50840  -0.50499  -0.50449  -0.49718
 Alpha  occ. eigenvalues --   -0.49581  -0.49348  -0.48402  -0.48215  -0.47715
 Alpha  occ. eigenvalues --   -0.47618  -0.47409  -0.47239  -0.47187  -0.47071
 Alpha  occ. eigenvalues --   -0.46557  -0.46406  -0.46225  -0.46090  -0.45452
 Alpha  occ. eigenvalues --   -0.45152  -0.44680  -0.44426  -0.44265  -0.43326
 Alpha  occ. eigenvalues --   -0.43165  -0.42392  -0.42255  -0.42017  -0.41829
 Alpha  occ. eigenvalues --   -0.41573  -0.40772  -0.40686  -0.39927  -0.39809
 Alpha  occ. eigenvalues --   -0.39646  -0.39620  -0.39416  -0.39048  -0.38434
 Alpha  occ. eigenvalues --   -0.38162  -0.37870  -0.37853  -0.37441  -0.37183
 Alpha  occ. eigenvalues --   -0.36956  -0.36614  -0.36365  -0.36024  -0.35895
 Alpha  occ. eigenvalues --   -0.35864  -0.35550  -0.35520  -0.35275  -0.35212
 Alpha  occ. eigenvalues --   -0.34567  -0.34195  -0.34143  -0.33647  -0.33523
 Alpha  occ. eigenvalues --   -0.33009  -0.32827  -0.32429  -0.32283  -0.31209
 Alpha  occ. eigenvalues --   -0.30909  -0.30807  -0.30763  -0.30480  -0.28664
 Alpha  occ. eigenvalues --   -0.28471  -0.28046  -0.27800  -0.27380  -0.26232
 Alpha  occ. eigenvalues --   -0.23333  -0.20642  -0.19718
 Alpha virt. eigenvalues --   -0.05270  -0.00567  -0.00520  -0.00261   0.00042
 Alpha virt. eigenvalues --    0.01031   0.01222   0.03670   0.06253   0.07721
 Alpha virt. eigenvalues --    0.08204   0.08316   0.08718   0.09175   0.09833
 Alpha virt. eigenvalues --    0.09885   0.10256   0.10602   0.11259   0.11441
 Alpha virt. eigenvalues --    0.11573   0.11671   0.11829   0.12209   0.12377
 Alpha virt. eigenvalues --    0.13104   0.13254   0.13439   0.13647   0.13850
 Alpha virt. eigenvalues --    0.14146   0.14486   0.14504   0.15051   0.15386
 Alpha virt. eigenvalues --    0.15413   0.15580   0.15805   0.16080   0.16255
 Alpha virt. eigenvalues --    0.16332   0.16623   0.16678   0.16976   0.17392
 Alpha virt. eigenvalues --    0.17584   0.17786   0.18062   0.18403   0.18562
 Alpha virt. eigenvalues --    0.18846   0.19035   0.19154   0.19495   0.19839
 Alpha virt. eigenvalues --    0.20039   0.20235   0.20460   0.20634   0.20738
 Alpha virt. eigenvalues --    0.21091   0.21226   0.21552   0.21862   0.22058
 Alpha virt. eigenvalues --    0.22422   0.22996   0.23299   0.23451   0.23762
 Alpha virt. eigenvalues --    0.24396   0.24554   0.24868   0.25356   0.25734
 Alpha virt. eigenvalues --    0.26049   0.26551   0.26735   0.27068   0.27651
 Alpha virt. eigenvalues --    0.28084   0.28290   0.28894   0.29203   0.30632
 Alpha virt. eigenvalues --    0.31355   0.32521   0.33576   0.33659   0.34212
 Alpha virt. eigenvalues --    0.35209   0.35627   0.35988   0.36995   0.38271
 Alpha virt. eigenvalues --    0.38803   0.39221   0.40388   0.41536   0.42603
 Alpha virt. eigenvalues --    0.49683   0.51038   0.51288   0.51586   0.52106
 Alpha virt. eigenvalues --    0.52125   0.52369   0.52765   0.52825   0.53400
 Alpha virt. eigenvalues --    0.53501   0.54216   0.54766   0.54844   0.55407
 Alpha virt. eigenvalues --    0.55569   0.56472   0.56518   0.56907   0.56995
 Alpha virt. eigenvalues --    0.57148   0.57512   0.57701   0.58044   0.58189
 Alpha virt. eigenvalues --    0.58459   0.58863   0.59172   0.59333   0.60250
 Alpha virt. eigenvalues --    0.60349   0.60792   0.61066   0.61282   0.61633
 Alpha virt. eigenvalues --    0.61684   0.61899   0.62071   0.62947   0.63248
 Alpha virt. eigenvalues --    0.63292   0.63789   0.64074   0.64198   0.65000
 Alpha virt. eigenvalues --    0.65129   0.65708   0.65868   0.66531   0.66672
 Alpha virt. eigenvalues --    0.66816   0.67274   0.67551   0.68219   0.68460
 Alpha virt. eigenvalues --    0.69199   0.69309   0.69561   0.69779   0.70269
 Alpha virt. eigenvalues --    0.70646   0.71096   0.71611   0.72200   0.72433
 Alpha virt. eigenvalues --    0.72868   0.74007   0.74605   0.75688   0.75827
 Alpha virt. eigenvalues --    0.76402   0.76540   0.77065   0.77420   0.78569
 Alpha virt. eigenvalues --    0.79029   0.79264   0.79594   0.79859   0.80431
 Alpha virt. eigenvalues --    0.80601   0.81097   0.81192   0.81589   0.81816
 Alpha virt. eigenvalues --    0.81947   0.82573   0.82973   0.84249   0.84347
 Alpha virt. eigenvalues --    0.84737   0.85207   0.85736   0.86328   0.86712
 Alpha virt. eigenvalues --    0.87336   0.88003   0.88311   0.88646   0.89872
 Alpha virt. eigenvalues --    0.89952   0.90062   0.90214   0.90562   0.90921
 Alpha virt. eigenvalues --    0.91536   0.91686   0.92013   0.92074   0.92439
 Alpha virt. eigenvalues --    0.92816   0.93186   0.93469   0.93487   0.93633
 Alpha virt. eigenvalues --    0.94295   0.94510   0.94746   0.95093   0.95145
 Alpha virt. eigenvalues --    0.95585   0.95844   0.95959   0.96047   0.96077
 Alpha virt. eigenvalues --    0.96332   0.96494   0.97127   0.97404   0.97486
 Alpha virt. eigenvalues --    0.98124   0.98223   0.98547   0.99078   0.99289
 Alpha virt. eigenvalues --    0.99519   0.99738   1.00491   1.01580   1.01775
 Alpha virt. eigenvalues --    1.01938   1.02606   1.02967   1.03629   1.03943
 Alpha virt. eigenvalues --    1.04362   1.04735   1.05249   1.05946   1.07503
 Alpha virt. eigenvalues --    1.07818   1.08182   1.08383   1.08692   1.09203
 Alpha virt. eigenvalues --    1.09995   1.10319   1.10632   1.11623   1.12362
 Alpha virt. eigenvalues --    1.12422   1.13616   1.13982   1.14936   1.15370
 Alpha virt. eigenvalues --    1.16085   1.16271   1.17771   1.19662   1.20407
 Alpha virt. eigenvalues --    1.20604   1.22492   1.23308   1.24022   1.24357
 Alpha virt. eigenvalues --    1.24994   1.26008   1.26817   1.27680   1.27783
 Alpha virt. eigenvalues --    1.28887   1.30324   1.31917   1.33505   1.33960
 Alpha virt. eigenvalues --    1.35508   1.35790   1.36952   1.37610   1.38257
 Alpha virt. eigenvalues --    1.38771   1.41297   1.41512   1.43153   1.43555
 Alpha virt. eigenvalues --    1.44138   1.46999   1.47544   1.49688   1.51589
 Alpha virt. eigenvalues --    1.52563   1.53031   1.55688   1.57732   1.58146
 Alpha virt. eigenvalues --    1.59051   1.64353   1.65494   1.69037   1.70758
 Alpha virt. eigenvalues --    1.74477   1.75629   1.80894   1.82720   1.84072
 Alpha virt. eigenvalues --    1.86862   1.89450   1.89494   1.91276   1.91629
 Alpha virt. eigenvalues --    1.92410   1.93582   1.94018   1.96561   1.98775
 Alpha virt. eigenvalues --    2.02501   2.02847   2.09368   2.14390   2.27391
 Alpha virt. eigenvalues --    2.33155
          Condensed to atoms (all electrons):
 Mulliken atomic charges:
              1
     1  C    0.444901
     2  O   -0.392208
     3  O   -0.536795
     4  H    0.379759
     5  C   -0.282681
     6  H    0.167561
     7  H    0.165580
     8  C   -0.254402
     9  H    0.137479
    10  H    0.156359
    11  C   -0.231619
    12  H    0.149422
    13  H    0.148029
    14  C   -0.316063
    15  H    0.173670
    16  H    0.172892
    17  C    0.517363
    18  O   -0.514306
    19  O   -0.413737
    20  C   -0.027543
    21  H    0.177543
    22  H    0.176277
    23  C   -0.025762
    24  H    0.176868
    25  H    0.175331
    26  O   -0.518492
    27  C    0.520042
    28  O   -0.416190
    29  C   -0.158023
    30  H    0.158907
    31  C   -0.227090
    32  H    0.140203
    33  H    0.142758
    34  C   -0.255724
    35  H    0.135445
    36  H    0.159795
    37  C   -0.285221
    38  H    0.156811
    39  H    0.162595
    40  C    0.452270
    41  O   -0.422385
    42  O   -0.560223
    43  H    0.415302
    44  C   -0.413097
    45  H    0.155998
    46  H    0.145205
    47  H    0.150957
    48  C   -0.138409
    49  C   -0.185743
    50  C    0.154689
    51  C    0.002544
    52  C    0.247704
    53  C    0.283468
    54  H    0.128497
    55  H    0.120198
    56  C   -0.295868
    57  H    0.137543
    58  H    0.148621
    59  C    0.051784
    60  H    0.131424
    61  C    0.169452
    62  C   -0.055508
    63  C   -0.034978
    64  H    0.172531
    65  C    0.411198
    66  O   -0.411190
    67  O   -0.600232
    68  H    0.354238
    69  O   -0.492097
    70  O   -0.534003
    71  C   -0.169118
    72  H    0.146980
    73  H    0.170858
    74  H    0.144777
    75  C   -0.234407
    76  H    0.158346
    77  H    0.119719
    78  C   -0.059854
    79  H    0.129155
    80  H    0.131319
    81  N   -0.471722
    82  C   -0.248998
    83  H    0.137695
    84  H    0.142025
    85  H    0.121169
    86  C   -0.254069
    87  H    0.162821
    88  H    0.160805
    89  C   -0.377746
    90  H    0.225133
    91  H    0.135485
 Sum of Mulliken atomic charges =   0.00000
 Mulliken charges with hydrogens summed into heavy atoms:
              1
     1  C    0.444901
     2  O   -0.392208
     3  O   -0.157036
     5  C    0.050461
     8  C    0.039436
    11  C    0.065832
    14  C    0.030499
    17  C    0.517363
    18  O   -0.514306
    19  O   -0.413737
    20  C    0.326278
    23  C    0.326437
    26  O   -0.518492
    27  C    0.520042
    28  O   -0.416190
    29  C    0.000884
    31  C    0.055871
    34  C    0.039516
    37  C    0.034185
    40  C    0.452270
    41  O   -0.422385
    42  O   -0.144921
    44  C    0.039064
    48  C   -0.009912
    49  C   -0.065545
    50  C    0.154689
    51  C    0.002544
    52  C    0.247704
    53  C    0.283468
    56  C   -0.009704
    59  C    0.183208
    61  C    0.169452
    62  C   -0.055508
    63  C    0.137553
    65  C    0.411198
    66  O   -0.411190
    67  O   -0.245994
    69  O   -0.492097
    70  O   -0.534003
    71  C    0.293498
    75  C    0.043658
    78  C    0.200620
    81  N   -0.471722
    82  C    0.151891
    86  C    0.069558
    89  C   -0.017127
 Sum of Mulliken charges with hydrogens summed into heavy atoms =   0.00000
 APT atomic charges:
              1
     1  C    1.069144
     2  O   -0.706564
     3  O   -0.678586
     4  H    0.271650
     5  C   -0.059167
     6  H    0.013623
     7  H    0.002647
     8  C    0.131772
     9  H   -0.035190
    10  H   -0.011998
    11  C    0.097317
    12  H   -0.016310
    13  H   -0.017655
    14  C   -0.048686
    15  H    0.009235
    16  H    0.009339
    17  C    1.185363
    18  O   -0.993808
    19  O   -0.695843
    20  C    0.516932
    21  H   -0.022189
    22  H   -0.023203
    23  C    0.518476
    24  H   -0.023721
    25  H   -0.025912
    26  O   -0.976666
    27  C    1.140776
    28  O   -0.691004
    29  C   -0.012908
    30  H   -0.012953
    31  C    0.084779
    32  H   -0.023825
    33  H   -0.017860
    34  C    0.109573
    35  H   -0.027474
    36  H   -0.000293
    37  C   -0.068490
    38  H   -0.006075
    39  H    0.002751
    40  C    1.100320
    41  O   -0.796090
    42  O   -0.827777
    43  H    0.565052
    44  C    0.033618
    45  H    0.003753
    46  H   -0.000402
    47  H   -0.004592
    48  C   -0.113986
    49  C   -0.036912
    50  C    0.017630
    51  C   -0.062438
    52  C    0.281085
    53  C    0.538864
    54  H    0.038104
    55  H    0.016273
    56  C    0.104177
    57  H   -0.063668
    58  H   -0.024665
    59  C    0.316037
    60  H   -0.073615
    61  C    0.411368
    62  C    0.005672
    63  C    0.275673
    64  H   -0.000247
    65  C    0.699050
    66  O   -0.768955
    67  O   -0.583884
    68  H    0.231324
    69  O   -0.673214
    70  O   -0.882007
    71  C    0.554654
    72  H   -0.041777
    73  H    0.004476
    74  H   -0.047165
    75  C    0.056044
    76  H   -0.009983
    77  H   -0.046679
    78  C    0.336150
    79  H   -0.060006
    80  H   -0.074118
    81  N   -0.643702
    82  C    0.386095
    83  H   -0.009943
    84  H   -0.030490
    85  H   -0.103504
    86  C    0.056719
    87  H   -0.014877
    88  H    0.006920
    89  C   -0.138387
    90  H    0.113761
    91  H    0.013244
 Sum of APT charges=  -0.00002
 APT Atomic charges with hydrogens summed into heavy atoms:
              1
     1  C    1.069144
     2  O   -0.706564
     3  O   -0.406935
     4  H    0.000000
     5  C   -0.042897
     6  H    0.000000
     7  H    0.000000
     8  C    0.084583
     9  H    0.000000
    10  H    0.000000
    11  C    0.063352
    12  H    0.000000
    13  H    0.000000
    14  C   -0.030112
    15  H    0.000000
    16  H    0.000000
    17  C    1.185363
    18  O   -0.993808
    19  O   -0.695843
    20  C    0.471540
    21  H    0.000000
    22  H    0.000000
    23  C    0.468842
    24  H    0.000000
    25  H    0.000000
    26  O   -0.976666
    27  C    1.140776
    28  O   -0.691004
    29  C   -0.025862
    30  H    0.000000
    31  C    0.043093
    32  H    0.000000
    33  H    0.000000
    34  C    0.081806
    35  H    0.000000
    36  H    0.000000
    37  C   -0.071814
    38  H    0.000000
    39  H    0.000000
    40  C    1.100320
    41  O   -0.796090
    42  O   -0.262725
    43  H    0.000000
    44  C    0.032378
    45  H    0.000000
    46  H    0.000000
    47  H    0.000000
    48  C   -0.075882
    49  C   -0.020639
    50  C    0.017630
    51  C   -0.062438
    52  C    0.281085
    53  C    0.538864
    54  H    0.000000
    55  H    0.000000
    56  C    0.015845
    57  H    0.000000
    58  H    0.000000
    59  C    0.242422
    60  H    0.000000
    61  C    0.411368
    62  C    0.005672
    63  C    0.275426
    64  H    0.000000
    65  C    0.699050
    66  O   -0.768955
    67  O   -0.352559
    68  H    0.000000
    69  O   -0.673214
    70  O   -0.882007
    71  C    0.470188
    72  H    0.000000
    73  H    0.000000
    74  H    0.000000
    75  C   -0.000618
    76  H    0.000000
    77  H    0.000000
    78  C    0.202027
    79  H    0.000000
    80  H    0.000000
    81  N   -0.643702
    82  C    0.242158
    83  H    0.000000
    84  H    0.000000
    85  H    0.000000
    86  C    0.048761
    87  H    0.000000
    88  H    0.000000
    89  C   -0.011381
    90  H    0.000000
    91  H    0.000000
 Sum of APT charges=  -0.00002
 Electronic spatial extent (au):  <R**2>=         230567.6705
 Charge=              0.0000 electrons
 Dipole moment (field-independent basis, Debye):
    X=             -2.9574    Y=              1.3043    Z=              1.7140  Tot=              3.6586
 Quadrupole moment (field-independent basis, Debye-Ang):
   XX=           -245.1549   YY=           -248.4415   ZZ=           -311.7877
   XY=             14.7208   XZ=             11.7606   YZ=            -12.2494
 Traceless Quadrupole moment (field-independent basis, Debye-Ang):
   XX=             23.3065   YY=             20.0199   ZZ=            -43.3264
   XY=             14.7208   XZ=             11.7606   YZ=            -12.2494
 Octapole moment (field-independent basis, Debye-Ang**2):
  XXX=           4827.1473  YYY=            342.2055  ZZZ=           7142.9810  XYY=           1407.9400
  XXY=            282.8787  XXZ=           2325.3944  XZZ=           1633.9454  YZZ=            395.1207
  YYZ=           2062.0469  XYZ=           -331.2931
 Hexadecapole moment (field-independent basis, Debye-Ang**3):
 XXXX=         -88944.3967 YYYY=         -56660.1247 ZZZZ=        -159760.4760 XXXY=          13866.2270
 XXXZ=         -26376.0580 YYYX=          18375.8478 YYYZ=         -24563.9933 ZZZX=         -21779.1522
 ZZZY=         -33236.8709 XXYY=         -25933.6655 XXZZ=         -45041.5861 YYZZ=         -35546.5975
 XXYZ=         -10359.3684 YYXZ=          -3665.9223 ZZXY=          11704.7380
 N-N= 5.177641735212D+03 E-N=-1.558945270969D+04  KE= 2.230220001958D+03
  Exact polarizability: 354.283 -46.637 435.500 -27.775  32.952 329.401
 Approx polarizability: 549.049 -24.778 554.961  20.431 -16.360 448.026
 Calling FoFJK, ICntrl=    100127 FMM=F ISym2X=0 I1Cent= 0 IOpClX= 0 NMat=1 NMatS=1 NMatT=0.
 Full mass-weighted force constant matrix:
 Low frequencies --- -240.7442 -137.0964 -136.4427 -130.2835 -129.6963 -109.7409
 Low frequencies ---  -87.1619  -82.4497  -52.7985
 ******   16 imaginary frequencies (negative Signs) ****** 
 Diagonal vibrational polarizability:
       82.1797866     286.5696120     586.4710457
 Harmonic frequencies (cm**-1), IR intensities (KM/Mole), Raman scattering
 activities (A**4/AMU), depolarization ratios for plane and unpolarized
 incident light, reduced masses (AMU), force constants (mDyne/A),
 and normal coordinates:
                     1                      2                      3
                     A                      A                      A
 Frequencies --  -240.6194              -136.5446              -134.7882
 Red. masses --     1.0473                11.2009                10.0441
 Frc consts  --     0.0357                 0.1230                 0.1075
 IR Inten    --   139.6850                 1.1289                 1.0644
  Atom  AN      X      Y      Z        X      Y      Z        X      Y      Z
     1   6     0.00   0.00   0.00     0.01  -0.01   0.00     0.01  -0.01   0.01
     2   8     0.00   0.00   0.00     0.31  -0.28   0.30     0.21  -0.19   0.20
     3   8     0.00   0.00   0.00    -0.25   0.23  -0.27    -0.16   0.15  -0.16
     4   1     0.00   0.00   0.00    -0.20   0.19  -0.23    -0.13   0.12  -0.14
     5   6     0.00   0.00   0.00    -0.02   0.02  -0.03    -0.01   0.01  -0.02
     6   1     0.00   0.00   0.00     0.00   0.02  -0.03    -0.02   0.02  -0.01
     7   1     0.00   0.00   0.00    -0.02   0.01  -0.04     0.01  -0.01   0.00
     8   6     0.00   0.00   0.00    -0.03   0.00   0.00     0.01   0.03  -0.03
     9   1     0.00   0.00   0.00    -0.05   0.02   0.01     0.02   0.03  -0.03
    10   1     0.00   0.00   0.00    -0.02  -0.01   0.00     0.00   0.04  -0.04
    11   6     0.00   0.00   0.00    -0.02  -0.01   0.01     0.02   0.03  -0.03
    12   1     0.00   0.00   0.00     0.03  -0.02   0.00    -0.05   0.04  -0.02
    13   1     0.00   0.00   0.00    -0.05   0.03  -0.01     0.06  -0.02   0.00
    14   6     0.00   0.00   0.00    -0.05  -0.05   0.07     0.06   0.09  -0.10
    15   1     0.00   0.00   0.00    -0.02  -0.07   0.16     0.03   0.10  -0.21
    16   1     0.00   0.00   0.00    -0.13  -0.09   0.06     0.17   0.14  -0.09
    17   6     0.00   0.00   0.00     0.00   0.00   0.00     0.00   0.00   0.00
    18   8     0.00   0.00   0.00    -0.10  -0.11   0.15     0.14   0.17  -0.21
    19   8     0.00   0.00   0.00     0.16   0.19  -0.23    -0.22  -0.25   0.31
    20   6     0.00   0.00   0.00     0.01   0.01  -0.01    -0.01  -0.01   0.00
    21   1     0.00   0.00   0.00     0.10   0.16   0.04    -0.13  -0.20  -0.06
    22   1     0.00   0.00   0.00     0.00  -0.03  -0.18    -0.01   0.06   0.23
    23   6     0.00   0.00   0.00    -0.01  -0.01   0.02     0.01   0.01  -0.03
    24   1     0.00   0.00   0.00     0.00   0.01   0.14    -0.01  -0.01  -0.16
    25   1     0.00   0.00   0.00    -0.08  -0.11  -0.01     0.09   0.12   0.01
    26   8     0.00   0.00   0.00     0.06   0.08  -0.09    -0.07  -0.08   0.09
    27   6     0.00   0.00   0.00     0.00   0.00   0.00    -0.01  -0.01   0.00
    28   8     0.00   0.00   0.00    -0.09  -0.11   0.13     0.07   0.10  -0.13
    29   6     0.00   0.00   0.00     0.01   0.02  -0.02    -0.02  -0.03   0.02
    30   1     0.00   0.00   0.00     0.01   0.03  -0.02    -0.02  -0.03   0.01
    31   6     0.00   0.00   0.00     0.01   0.02  -0.01    -0.02  -0.02   0.01
    32   1     0.00   0.00   0.00     0.01   0.01  -0.02    -0.02  -0.02   0.04
    33   1     0.00   0.00   0.00     0.01   0.03  -0.01    -0.03  -0.04   0.01
    34   6     0.00   0.00   0.00     0.01   0.01   0.00    -0.02  -0.01   0.00
    35   1     0.00   0.00   0.00     0.01   0.01   0.01    -0.02  -0.01  -0.02
    36   1     0.00   0.00   0.00     0.00   0.00  -0.01     0.00   0.01   0.00
    37   6     0.00   0.00   0.00     0.01   0.00   0.00    -0.01  -0.01   0.01
    38   1     0.00   0.00   0.00     0.01   0.01   0.00    -0.03  -0.02   0.01
    39   1     0.00   0.00   0.00     0.01   0.00  -0.01    -0.01  -0.01   0.02
    40   6     0.00   0.00   0.00     0.00   0.00   0.00    -0.02  -0.01   0.00
    41   8     0.00   0.00   0.00     0.01   0.00   0.00    -0.13  -0.05   0.02
    42   8     0.00   0.00   0.00     0.00   0.00   0.00     0.08   0.04  -0.02
    43   1     0.00   0.00   0.00     0.00   0.00   0.00     0.07   0.04  -0.02
    44   6     0.00   0.00   0.00     0.01   0.02  -0.02    -0.03  -0.02   0.01
    45   1     0.00   0.00   0.00     0.01   0.02  -0.02    -0.03  -0.02   0.00
    46   1     0.00   0.00   0.00     0.01   0.02  -0.02    -0.04  -0.02   0.01
    47   1     0.00   0.00   0.00     0.01   0.02  -0.02    -0.03  -0.02   0.01
    48   6     0.00   0.00   0.00     0.00   0.00   0.00     0.03   0.00   0.02
    49   6     0.00   0.00   0.00     0.00   0.00   0.00     0.02  -0.01   0.03
    50   6     0.00   0.00   0.00     0.00   0.00   0.00     0.01  -0.01   0.02
    51   6     0.00   0.00   0.00     0.00   0.00   0.00     0.01   0.00   0.01
    52   6     0.00   0.00   0.00     0.00   0.00   0.00     0.02   0.01   0.00
    53   6     0.00   0.00   0.00     0.00   0.00   0.00     0.03   0.01   0.01
    54   1     0.00   0.00   0.00     0.00   0.00   0.00     0.03   0.00   0.03
    55   1     0.00   0.00   0.00     0.00   0.00   0.00     0.02  -0.01   0.03
    56   6     0.00   0.00   0.00     0.00   0.00   0.00     0.00  -0.01   0.02
    57   1     0.00   0.00   0.00     0.00   0.00   0.00    -0.01  -0.02   0.02
    58   1     0.00   0.00   0.00     0.00   0.00   0.00     0.00  -0.01   0.02
    59   6     0.00   0.00   0.00     0.00   0.00   0.00    -0.01  -0.01   0.01
    60   1     0.00   0.00   0.00     0.00   0.00   0.00    -0.02  -0.01   0.00
    61   6     0.00  -0.01  -0.01     0.00   0.00   0.00    -0.01   0.00   0.00
    62   6     0.00   0.00   0.00     0.00   0.00   0.00     0.00   0.01  -0.01
    63   6     0.00   0.00   0.00     0.00   0.00   0.00     0.00   0.01  -0.01
    64   1     0.00  -0.01   0.00     0.00   0.00   0.00     0.00   0.02  -0.02
    65   6     0.00   0.01  -0.01     0.00   0.00   0.00     0.00   0.01  -0.01
    66   8     0.00   0.00   0.00     0.00   0.00   0.00     0.04   0.02  -0.01
    67   8     0.01  -0.01  -0.04     0.00   0.00   0.00    -0.02   0.00  -0.02
    68   1     0.21   0.02   0.97     0.00   0.00   0.00    -0.01   0.00   0.01
    69   8     0.00   0.00   0.00     0.00   0.00   0.00     0.02   0.01  -0.01
    70   8     0.00   0.00   0.00     0.00   0.00   0.00     0.04   0.01   0.01
    71   6     0.00   0.00   0.00    -0.01   0.00   0.00     0.05   0.01   0.03
    72   1     0.00   0.00   0.00    -0.01   0.00  -0.01     0.04   0.00   0.04
    73   1     0.00   0.00   0.00    -0.01   0.00   0.00     0.05   0.02   0.03
    74   1     0.00   0.00   0.00    -0.01   0.00   0.00     0.05   0.02   0.03
    75   6     0.00   0.00   0.00     0.00   0.00   0.00     0.01   0.01  -0.01
    76   1    -0.01   0.00   0.00     0.00   0.00   0.00     0.01   0.02  -0.01
    77   1     0.00  -0.01   0.03     0.00   0.00   0.00     0.00   0.02  -0.02
    78   6     0.00   0.00   0.00     0.00   0.00   0.00     0.00   0.01  -0.01
    79   1    -0.01   0.00   0.00     0.00   0.00   0.00     0.01   0.01  -0.01
    80   1    -0.01   0.01   0.01     0.00   0.00   0.00    -0.01   0.01  -0.02
    81   7     0.00   0.00   0.00     0.00   0.00   0.00     0.00   0.00   0.00
    82   6     0.00   0.00   0.00     0.00   0.00   0.00    -0.01  -0.01   0.01
    83   1     0.00   0.00   0.00     0.00   0.00   0.00    -0.01  -0.01   0.01
    84   1     0.00   0.00   0.00     0.00   0.00   0.00     0.00   0.00   0.01
    85   1     0.00   0.00   0.00     0.00   0.00   0.00    -0.02  -0.01   0.00
    86   6    -0.01  -0.02   0.00     0.00   0.00   0.00    -0.02  -0.01   0.00
    87   1     0.00  -0.01   0.00     0.00   0.00   0.00    -0.03  -0.02   0.00
    88   1     0.00  -0.02  -0.01     0.00   0.00   0.00    -0.02  -0.01   0.01
    89   6     0.00   0.02   0.00     0.00   0.00   0.00    -0.02   0.00  -0.01
    90   1     0.03   0.03   0.00     0.00   0.00   0.00    -0.04  -0.01  -0.01
    91   1    -0.05   0.05   0.05     0.00   0.00   0.00    -0.03   0.00  -0.03
                     4                      5                      6
                     A                      A                      A
 Frequencies --  -130.0570              -128.6209              -109.2252
 Red. masses --    12.7675                12.3261                 3.7200
 Frc consts  --     0.1272                 0.1201                 0.0261
 IR Inten    --     1.8985                 0.7211                 0.4974
  Atom  AN      X      Y      Z        X      Y      Z        X      Y      Z
     1   6     0.00   0.00   0.00     0.02   0.01   0.00     0.01   0.01   0.02
     2   8    -0.02   0.03  -0.01     0.06  -0.05   0.05     0.08   0.24   0.02
     3   8     0.01  -0.01   0.00    -0.02   0.04  -0.02     0.02  -0.08  -0.23
     4   1     0.01   0.00  -0.01    -0.01   0.02   0.00     0.07   0.10  -0.41
     5   6    -0.01  -0.01   0.01     0.01   0.02  -0.02    -0.09  -0.14   0.20
     6   1    -0.03  -0.02   0.01     0.04   0.04  -0.01    -0.35  -0.26   0.18
     7   1     0.01  -0.02   0.04     0.01   0.03  -0.04     0.00  -0.19   0.45
     8   6     0.01   0.01  -0.01     0.01   0.01  -0.01     0.00  -0.02   0.02
     9   1     0.04   0.01  -0.01    -0.01   0.01  -0.01     0.19   0.01   0.01
    10   1    -0.01   0.02  -0.03     0.02   0.01   0.01    -0.09   0.06  -0.13
    11   6     0.01   0.01  -0.01     0.01   0.02  -0.01    -0.04  -0.05   0.06
    12   1    -0.05   0.01   0.00     0.02   0.02  -0.01    -0.15  -0.08   0.06
    13   1     0.03  -0.02   0.03     0.01   0.02  -0.02     0.01  -0.09   0.16
    14   6     0.04   0.04  -0.05     0.01   0.02  -0.02     0.01   0.01  -0.02
    15   1     0.01   0.06  -0.13     0.01   0.02  -0.02    -0.03   0.05  -0.08
    16   1     0.11   0.09  -0.04     0.01   0.02  -0.01     0.10   0.02  -0.03
    17   6    -0.01  -0.01   0.02     0.00   0.01  -0.01     0.00   0.00  -0.01
    18   8     0.09   0.11  -0.13     0.02   0.03  -0.03    -0.01  -0.01   0.00
    19   8    -0.16  -0.19   0.23    -0.02  -0.02   0.03     0.00   0.01  -0.01
    20   6     0.04   0.05  -0.05    -0.01   0.00   0.01    -0.01   0.00   0.00
    21   1     0.03  -0.02  -0.08    -0.04  -0.04   0.00     0.00   0.00   0.00
    22   1     0.03   0.08   0.01    -0.01   0.01   0.05    -0.01   0.00   0.00
    23   6     0.04   0.05  -0.05    -0.01   0.00   0.00    -0.01  -0.01   0.00
    24   1     0.02   0.13   0.16    -0.01  -0.03  -0.07    -0.01  -0.01   0.00
    25   1    -0.04  -0.15  -0.12     0.02   0.06   0.03    -0.01   0.00   0.00
    26   8     0.19   0.23  -0.27    -0.06  -0.06   0.08    -0.01  -0.01   0.00
    27   6    -0.01  -0.02   0.03    -0.02   0.00   0.00    -0.01   0.00   0.00
    28   8    -0.28  -0.37   0.44     0.06   0.08  -0.11     0.00   0.00  -0.01
    29   6     0.02   0.05  -0.05    -0.04  -0.02   0.02    -0.01   0.00   0.00
    30   1     0.04   0.08  -0.04    -0.03  -0.02   0.01     0.00   0.00   0.00
    31   6     0.02   0.04  -0.03    -0.04  -0.03   0.01    -0.01  -0.01   0.00
    32   1     0.03   0.03  -0.06    -0.04  -0.03   0.02     0.00  -0.01   0.01
    33   1     0.02   0.07  -0.01    -0.04  -0.04   0.01    -0.01  -0.01   0.00
    34   6     0.01   0.01   0.00    -0.06  -0.02   0.01    -0.01   0.00   0.00
    35   1     0.02   0.01   0.02    -0.08  -0.01   0.00    -0.01   0.00  -0.01
    36   1     0.00  -0.02  -0.01    -0.05  -0.02   0.01     0.00   0.00   0.00
    37   6     0.01   0.00  -0.01    -0.08  -0.04   0.01    -0.01  -0.01   0.00
    38   1     0.02   0.01  -0.01    -0.07  -0.05   0.00    -0.01  -0.01   0.00
    39   1     0.01   0.00  -0.01    -0.06  -0.04   0.04     0.00  -0.01   0.01
    40   6     0.01   0.00   0.00     0.00  -0.01  -0.02     0.00   0.00   0.00
    41   8     0.12   0.04  -0.02     0.58   0.19  -0.14     0.01   0.00  -0.01
    42   8    -0.09  -0.04   0.02    -0.47  -0.17   0.09    -0.01   0.00   0.00
    43   1    -0.07  -0.03   0.01    -0.34  -0.13   0.06     0.00   0.00   0.00
    44   6     0.01   0.04  -0.07    -0.04  -0.01   0.01    -0.01   0.00   0.00
    45   1     0.01   0.04  -0.07    -0.04   0.00   0.02    -0.01   0.00  -0.01
    46   1     0.01   0.03  -0.08    -0.05  -0.01   0.01    -0.01   0.00   0.00
    47   1     0.01   0.05  -0.09    -0.05   0.00   0.01    -0.01   0.00  -0.01
    48   6    -0.01   0.00  -0.01     0.03   0.00   0.02     0.01   0.00   0.01
    49   6     0.00   0.00  -0.01     0.02  -0.01   0.02     0.01   0.00   0.01
    50   6     0.00   0.00  -0.01     0.02  -0.01   0.01     0.00   0.00   0.00
    51   6     0.00   0.00   0.00     0.02   0.00   0.00     0.00   0.00   0.00
    52   6     0.00   0.00   0.00     0.03   0.01   0.01     0.01   0.00   0.00
    53   6    -0.01   0.00   0.00     0.03   0.01   0.02     0.01   0.00   0.00
    54   1    -0.01   0.00  -0.01     0.04   0.00   0.03     0.01   0.00   0.01
    55   1     0.00   0.00  -0.01     0.03  -0.02   0.03     0.01   0.00   0.01
    56   6     0.00   0.00  -0.01     0.00  -0.02   0.00     0.00   0.00   0.00
    57   1     0.01   0.00  -0.01     0.01  -0.03   0.01     0.00   0.00   0.01
    58   1     0.00   0.00  -0.01     0.00  -0.02   0.00     0.00   0.00   0.01
    59   6     0.00   0.00   0.00    -0.01  -0.01   0.00     0.00   0.00   0.00
    60   1     0.01   0.00   0.00    -0.01  -0.02   0.00    -0.01   0.00   0.00
    61   6     0.00   0.00   0.00     0.00   0.00  -0.01     0.00   0.00   0.00
    62   6     0.00   0.00   0.00     0.01   0.01  -0.01     0.00   0.00   0.00
    63   6     0.00   0.00   0.00     0.01   0.01  -0.01     0.00   0.01  -0.01
    64   1     0.00   0.00   0.01     0.01   0.02  -0.02     0.00   0.01  -0.01
    65   6     0.00   0.00   0.00    -0.02   0.00   0.00     0.00   0.00   0.00
    66   8    -0.03  -0.02   0.01    -0.14  -0.05   0.01     0.00   0.00   0.00
    67   8     0.01   0.00   0.01    -0.02   0.01  -0.01    -0.01   0.00  -0.01
    68   1     0.00   0.00   0.00    -0.02   0.02  -0.02     0.00   0.00   0.00
    69   8     0.00   0.00   0.00     0.02   0.02   0.01     0.01   0.01   0.00
    70   8    -0.01   0.00   0.00     0.04   0.02   0.02     0.01   0.01   0.00
    71   6    -0.01   0.00  -0.01     0.05   0.01   0.02     0.02   0.01   0.01
    72   1    -0.01   0.00  -0.01     0.05   0.01   0.03     0.01   0.00   0.02
    73   1    -0.01  -0.01  -0.01     0.06   0.02   0.02     0.02   0.01   0.01
    74   1    -0.01  -0.01  -0.01     0.06   0.01   0.03     0.02   0.01   0.02
    75   6     0.00   0.00   0.00     0.01   0.01  -0.01     0.00   0.01  -0.01
    76   1     0.00   0.00   0.00     0.02   0.02  -0.01     0.01   0.01   0.00
    77   1     0.00   0.00   0.01     0.00   0.02  -0.02     0.00   0.01  -0.01
    78   6     0.00   0.00   0.00    -0.01   0.01  -0.01     0.00   0.01  -0.01
    79   1     0.00   0.00   0.00     0.00   0.00  -0.01     0.00   0.01  -0.01
    80   1     0.00   0.00   0.01    -0.02   0.01  -0.01     0.00   0.01  -0.01
    81   7     0.00   0.00   0.00     0.00  -0.01  -0.01     0.00   0.00   0.00
    82   6     0.00   0.00   0.00    -0.01  -0.02   0.00     0.00   0.00   0.00
    83   1     0.00   0.00  -0.01    -0.01  -0.03   0.00     0.00   0.00   0.00
    84   1     0.00   0.00   0.00    -0.01  -0.02   0.00     0.00   0.00   0.00
    85   1     0.00   0.00   0.00    -0.02  -0.01  -0.01     0.00   0.00   0.00
    86   6     0.01   0.00   0.00     0.01   0.00  -0.01     0.00   0.00   0.00
    87   1     0.01   0.01   0.00     0.01  -0.01  -0.01    -0.01   0.00   0.00
    88   1     0.01   0.00  -0.01     0.02  -0.01  -0.01     0.00   0.00   0.00
    89   6     0.01   0.00   0.01     0.02   0.02   0.00     0.00   0.00  -0.01
    90   1     0.02   0.01   0.00     0.07   0.05  -0.01    -0.01   0.00   0.00
    91   1     0.01   0.00   0.02     0.01   0.03   0.04    -0.01   0.00  -0.01
                     7                      8                      9
                     A                      A                      A
 Frequencies --   -86.5152               -82.3219               -52.7083
 Red. masses --     3.7772                 4.3410                 3.8384
 Frc consts  --     0.0167                 0.0173                 0.0063
 IR Inten    --     6.7646                 3.2982                 0.1839
  Atom  AN      X      Y      Z        X      Y      Z        X      Y      Z
     1   6    -0.01   0.00  -0.01    -0.01   0.00   0.00     0.09   0.02  -0.01
     2   8    -0.01   0.00  -0.01    -0.01   0.00   0.00     0.18   0.03   0.06
     3   8    -0.01   0.00   0.00    -0.01   0.00   0.00     0.17  -0.09  -0.01
     4   1    -0.01   0.00   0.00    -0.01   0.00   0.00     0.33  -0.16   0.06
     5   6     0.00   0.00  -0.01    -0.01   0.00   0.00    -0.03   0.06  -0.05
     6   1     0.00   0.00  -0.01    -0.01   0.00   0.00     0.09   0.09  -0.05
     7   1     0.00   0.00  -0.01    -0.01   0.00   0.00    -0.11   0.16  -0.12
     8   6     0.00   0.00   0.00    -0.01   0.00   0.00    -0.13  -0.08   0.03
     9   1    -0.01   0.00   0.00    -0.01   0.00   0.00    -0.29  -0.14   0.03
    10   1     0.00   0.00   0.00    -0.01   0.00   0.00    -0.05  -0.15   0.17
    11   6     0.00   0.00   0.00     0.00   0.00   0.00    -0.11  -0.02  -0.04
    12   1     0.00   0.00   0.00     0.00   0.00   0.00     0.06   0.04  -0.04
    13   1     0.00   0.00   0.00     0.00   0.00   0.00    -0.17   0.03  -0.19
    14   6     0.00   0.00   0.00     0.00   0.00   0.00    -0.17  -0.10   0.08
    15   1     0.00   0.00   0.00     0.00   0.00   0.00    -0.10  -0.15   0.24
    16   1    -0.01   0.00   0.00    -0.01   0.00   0.00    -0.34  -0.16   0.08
    17   6     0.00   0.00   0.00     0.00   0.00   0.00    -0.09  -0.05   0.01
    18   8     0.00   0.00   0.00     0.00   0.00   0.00    -0.04   0.02  -0.03
    19   8     0.00   0.00   0.00     0.00   0.00   0.00    -0.08  -0.07   0.00
    20   6     0.01   0.00   0.00     0.00   0.00   0.00     0.04   0.07  -0.09
    21   1     0.00   0.01   0.00     0.00   0.00   0.00     0.11   0.13  -0.08
    22   1     0.01   0.00   0.00     0.00   0.00   0.00     0.03   0.05  -0.19
    23   6     0.01   0.01   0.00     0.00   0.00   0.00     0.02   0.05  -0.04
    24   1     0.01   0.01   0.00     0.00   0.00  -0.01     0.04   0.02  -0.03
    25   1     0.01   0.00   0.00     0.01   0.00   0.00    -0.03   0.07  -0.04
    26   8     0.01   0.01  -0.01     0.00   0.00   0.00     0.01   0.03  -0.02
    27   6     0.00   0.00   0.00     0.00   0.00   0.00     0.01   0.03  -0.01
    28   8     0.00   0.00   0.00     0.00  -0.01   0.00     0.02   0.05  -0.02
    29   6     0.00   0.00   0.00    -0.01   0.00   0.00     0.01   0.01   0.01
    30   1     0.00   0.00   0.00     0.01   0.00   0.00     0.00   0.00   0.01
    31   6    -0.01  -0.01   0.00    -0.02  -0.03   0.02     0.00   0.01   0.01
    32   1     0.00  -0.02   0.02     0.00  -0.04   0.05     0.00   0.01   0.00
    33   1    -0.02  -0.02   0.00    -0.05  -0.05   0.01     0.01   0.02   0.01
    34   6    -0.01   0.00  -0.01    -0.01   0.00   0.00     0.00   0.01   0.01
    35   1    -0.04   0.02  -0.04    -0.07   0.03  -0.06     0.00   0.01   0.01
    36   1     0.04   0.02  -0.01     0.07   0.04  -0.01     0.00   0.00   0.01
    37   6    -0.02  -0.04   0.04    -0.03  -0.08   0.07     0.00   0.00   0.01
    38   1    -0.07  -0.08   0.03    -0.12  -0.14   0.07     0.00   0.00   0.01
    39   1     0.02  -0.06   0.09     0.04  -0.10   0.17     0.00   0.00   0.01
    40   6     0.02   0.00   0.00     0.03  -0.01   0.02     0.00   0.00   0.01
    41   8     0.09   0.02  -0.04     0.12   0.01  -0.05     0.00   0.00   0.01
    42   8     0.03   0.02   0.01     0.04   0.04   0.04     0.00   0.00   0.01
    43   1     0.12   0.07  -0.02     0.16   0.10  -0.01     0.00   0.00   0.01
    44   6    -0.01   0.01   0.00    -0.03   0.01   0.00     0.01   0.02   0.03
    45   1    -0.01   0.01   0.00    -0.02   0.02  -0.02     0.01   0.02   0.03
    46   1    -0.01   0.01   0.01    -0.04   0.01   0.00     0.02   0.03   0.04
    47   1    -0.01   0.00   0.01    -0.03   0.01   0.00     0.01   0.01   0.05
    48   6    -0.02  -0.01  -0.02    -0.02   0.00   0.02     0.00   0.00   0.00
    49   6    -0.02   0.00   0.01    -0.02   0.00   0.02     0.00   0.00   0.00
    50   6    -0.02   0.00   0.00    -0.02   0.00   0.02     0.00   0.00   0.00
    51   6    -0.01  -0.02  -0.02    -0.02   0.01   0.02     0.00   0.00   0.00
    52   6    -0.02  -0.03  -0.05    -0.02   0.01   0.02     0.00   0.00   0.00
    53   6    -0.02  -0.03  -0.06    -0.02   0.01   0.03     0.00   0.00   0.00
    54   1    -0.03  -0.01  -0.02    -0.01   0.00   0.02     0.00   0.00   0.00
    55   1    -0.03   0.01   0.03    -0.02   0.00   0.01     0.00   0.00   0.00
    56   6    -0.02   0.01   0.02    -0.03   0.01   0.03     0.00   0.00   0.00
    57   1    -0.03   0.01   0.02    -0.04   0.00   0.03     0.00   0.00   0.00
    58   1    -0.01   0.01   0.03    -0.02   0.01   0.04     0.00   0.00   0.00
    59   6    -0.01   0.00   0.02    -0.02   0.00   0.01     0.00   0.00   0.00
    60   1    -0.01   0.00   0.02    -0.03   0.00   0.01     0.00   0.00   0.00
    61   6    -0.02  -0.01   0.01    -0.03  -0.01   0.01     0.00   0.00   0.00
    62   6    -0.01  -0.02   0.00    -0.02   0.00   0.01     0.00   0.00   0.00
    63   6    -0.02   0.00  -0.01    -0.03   0.01   0.01     0.00   0.00   0.01
    64   1    -0.02  -0.01   0.01    -0.03   0.01   0.02     0.00   0.00   0.01
    65   6     0.03   0.03  -0.02     0.03   0.03   0.00     0.00   0.00   0.00
    66   8     0.22   0.10  -0.04     0.29   0.13   0.00     0.01   0.00   0.00
    67   8    -0.01  -0.01   0.00    -0.02  -0.02  -0.02     0.00   0.00   0.01
    68   1    -0.01  -0.02   0.00    -0.02  -0.03  -0.01     0.00   0.00   0.01
    69   8    -0.02  -0.03  -0.05    -0.02   0.00   0.00     0.00   0.00   0.00
    70   8    -0.01  -0.05  -0.12    -0.02   0.02   0.06     0.00   0.00   0.00
    71   6    -0.07   0.08   0.29     0.03  -0.09  -0.28     0.00   0.00   0.00
    72   1    -0.22  -0.11   0.48     0.14   0.07  -0.42    -0.01   0.00   0.00
    73   1    -0.08   0.09   0.36     0.04  -0.10  -0.34    -0.01   0.00   0.00
    74   1     0.04   0.37   0.36    -0.05  -0.33  -0.32     0.00   0.00   0.00
    75   6    -0.01  -0.03   0.01    -0.01   0.01   0.00     0.00   0.00   0.01
    76   1    -0.03  -0.03   0.00    -0.02   0.02   0.01     0.00   0.00   0.00
    77   1    -0.01  -0.04   0.02    -0.01   0.00   0.00     0.00   0.00   0.01
    78   6     0.00  -0.01   0.01    -0.01   0.02  -0.01     0.00   0.00   0.01
    79   1     0.01  -0.01   0.01     0.01   0.03  -0.01     0.00   0.00   0.01
    80   1     0.02  -0.02   0.00     0.00   0.01  -0.02     0.00   0.00   0.01
    81   7     0.00   0.00   0.01    -0.01   0.01   0.01     0.00   0.00   0.00
    82   6     0.01   0.02   0.02    -0.01   0.02   0.01     0.00   0.00   0.00
    83   1     0.01   0.03   0.02    -0.01   0.01   0.02     0.00   0.00   0.00
    84   1     0.02   0.02   0.01     0.00   0.03   0.01     0.00   0.00   0.00
    85   1     0.02   0.01   0.01    -0.01   0.01   0.00     0.01   0.00   0.00
    86   6    -0.04  -0.01   0.01    -0.06  -0.03   0.02     0.00   0.00   0.00
    87   1    -0.06  -0.01   0.01    -0.08  -0.05   0.02     0.00   0.00   0.00
    88   1    -0.04  -0.01   0.02    -0.06  -0.03   0.05     0.00   0.00   0.00
    89   6    -0.05  -0.01  -0.02    -0.07  -0.03  -0.01     0.00   0.00   0.00
    90   1    -0.06  -0.03  -0.01    -0.09  -0.06   0.00     0.00   0.00   0.00
    91   1    -0.06   0.00  -0.06    -0.08  -0.03  -0.07     0.00   0.00   0.01
                    10                     11                     12
                     A                      A                      A
 Frequencies --   -39.6076               -37.3040               -32.5095
 Red. masses --     4.2603                 3.5779                 4.2944
 Frc consts  --     0.0039                 0.0029                 0.0027
 IR Inten    --     0.2540                 0.5366                 0.4622
  Atom  AN      X      Y      Z        X      Y      Z        X      Y      Z
     1   6     0.07   0.00   0.03    -0.03  -0.01   0.01     0.02   0.03  -0.02
     2   8     0.12  -0.01   0.07    -0.06   0.00  -0.01     0.02   0.04  -0.02
     3   8     0.12  -0.06   0.05    -0.06   0.03   0.00     0.02   0.04  -0.03
     4   1     0.21  -0.12   0.11    -0.11   0.06  -0.04     0.02   0.04  -0.03
     5   6     0.00   0.04  -0.01     0.01  -0.03   0.03     0.03   0.03  -0.01
     6   1    -0.04   0.07   0.01     0.03  -0.05   0.02     0.07   0.02  -0.02
     7   1     0.01   0.04   0.01     0.01  -0.03   0.02     0.01   0.05  -0.03
     8   6     0.00   0.03  -0.09     0.01  -0.03   0.07     0.01   0.00   0.04
     9   1     0.07   0.04  -0.09    -0.02  -0.03   0.07    -0.04   0.00   0.04
    10   1    -0.01   0.04  -0.14     0.02  -0.03   0.09     0.03  -0.01   0.07
    11   6    -0.04   0.02  -0.07     0.03  -0.02   0.06     0.03   0.01   0.03
    12   1    -0.13   0.00  -0.06     0.07  -0.01   0.06     0.08   0.01   0.02
    13   1     0.01  -0.01   0.01     0.00   0.00   0.02     0.00   0.03  -0.01
    14   6     0.01   0.08  -0.14     0.00  -0.05   0.08     0.00  -0.02   0.08
    15   1    -0.04   0.11  -0.27     0.02  -0.07   0.14     0.03  -0.04   0.12
    16   1     0.13   0.14  -0.13    -0.06  -0.09   0.08    -0.05  -0.02   0.09
    17   6    -0.03   0.01  -0.06     0.01  -0.01   0.04     0.01  -0.02   0.08
    18   8    -0.07  -0.04   0.02     0.02   0.00  -0.01     0.02  -0.01   0.07
    19   8    -0.04  -0.02  -0.04     0.00   0.01   0.04     0.01  -0.03   0.08
    20   6    -0.12  -0.12   0.12     0.04   0.05  -0.07     0.03   0.00   0.07
    21   1    -0.18  -0.21   0.09     0.08   0.10  -0.05     0.07   0.01   0.07
    22   1    -0.12  -0.10   0.22     0.02   0.05  -0.13     0.00   0.02   0.03
    23   6    -0.10  -0.09   0.10     0.01   0.02  -0.05     0.00  -0.04   0.09
    24   1    -0.13  -0.04   0.13     0.03   0.00  -0.03     0.02  -0.05   0.15
    25   1    -0.09  -0.13   0.09    -0.02   0.03  -0.04    -0.05  -0.10   0.07
    26   8    -0.06  -0.05   0.05     0.01   0.01  -0.04     0.00   0.01   0.02
    27   6    -0.03  -0.02   0.03     0.01   0.01  -0.02     0.01   0.02  -0.05
    28   8    -0.05  -0.03   0.05     0.01   0.02  -0.03     0.03  -0.02  -0.06
    29   6     0.00   0.01  -0.01     0.01  -0.01   0.00    -0.01   0.06  -0.10
    30   1    -0.03   0.03   0.01    -0.08  -0.05   0.02     0.07   0.13  -0.11
    31   6     0.02   0.07  -0.05     0.04   0.07  -0.08    -0.03  -0.01  -0.05
    32   1    -0.03   0.10  -0.10    -0.04   0.11  -0.19     0.03  -0.04   0.02
    33   1     0.08   0.12  -0.05     0.15   0.15  -0.07    -0.11  -0.06  -0.05
    34   6     0.03   0.04  -0.02     0.02   0.00  -0.02    -0.03   0.03  -0.08
    35   1     0.09   0.00   0.04     0.12  -0.05   0.10    -0.08   0.06  -0.14
    36   1    -0.05  -0.01  -0.02    -0.12  -0.08  -0.01     0.04   0.07  -0.08
    37   6     0.05   0.13  -0.08     0.05   0.13  -0.12    -0.05  -0.04  -0.03
    38   1     0.14   0.19  -0.08     0.18   0.22  -0.12    -0.11  -0.06  -0.02
    39   1    -0.02   0.16  -0.16    -0.05   0.18  -0.24     0.00  -0.07   0.01
    40   6     0.04   0.07  -0.03     0.02   0.06  -0.06    -0.04  -0.04  -0.03
    41   8     0.03   0.07   0.03     0.01   0.06   0.00    -0.04  -0.03  -0.03
    42   8     0.01   0.01  -0.05    -0.02  -0.01  -0.08    -0.04  -0.04  -0.03
    43   1     0.01  -0.02  -0.03    -0.03  -0.04  -0.05    -0.03  -0.04  -0.03
    44   6     0.04  -0.04  -0.03     0.11  -0.07   0.10    -0.10   0.11  -0.21
    45   1     0.03  -0.08   0.02     0.09  -0.12   0.17    -0.07   0.16  -0.24
    46   1     0.09  -0.07  -0.05     0.21  -0.04   0.08    -0.18   0.04  -0.21
    47   1     0.05  -0.02  -0.06     0.10  -0.09   0.12    -0.10   0.15  -0.25
    48   6    -0.01   0.00   0.02     0.01   0.00   0.07    -0.04   0.03   0.04
    49   6    -0.01   0.01   0.03    -0.01   0.00   0.09    -0.03   0.05   0.06
    50   6    -0.01   0.01   0.03    -0.01   0.00   0.07    -0.01   0.04   0.05
    51   6     0.00   0.00   0.01    -0.01  -0.01   0.03     0.00   0.01   0.02
    52   6    -0.01  -0.01   0.00     0.00  -0.01   0.01    -0.02  -0.01   0.00
    53   6    -0.01  -0.01   0.00     0.01  -0.01   0.02    -0.04   0.00   0.01
    54   1    -0.02   0.01   0.02     0.01   0.00   0.08    -0.06   0.05   0.05
    55   1    -0.01   0.02   0.04    -0.01   0.00   0.12    -0.03   0.08   0.08
    56   6    -0.01   0.01   0.03    -0.03  -0.01   0.08     0.01   0.05   0.06
    57   1    -0.02   0.01   0.04    -0.07  -0.01   0.09    -0.02   0.06   0.07
    58   1     0.00   0.02   0.04    -0.01   0.00   0.11     0.02   0.08   0.08
    59   6     0.00   0.00   0.02    -0.03  -0.01   0.04     0.04   0.03   0.04
    60   1     0.00   0.01   0.02    -0.05  -0.02   0.05     0.04   0.04   0.04
    61   6    -0.01  -0.01   0.01    -0.04  -0.02   0.00     0.02  -0.01   0.01
    62   6     0.00  -0.01   0.00    -0.01  -0.01  -0.01     0.02  -0.02   0.00
    63   6    -0.01  -0.01  -0.01    -0.02  -0.02  -0.04     0.00  -0.05  -0.02
    64   1     0.00  -0.02  -0.01    -0.01  -0.02  -0.06     0.01  -0.07  -0.03
    65   6    -0.01  -0.01  -0.01    -0.04  -0.02  -0.04    -0.03  -0.04  -0.03
    66   8     0.04   0.01  -0.02     0.01   0.00  -0.05    -0.04  -0.05  -0.04
    67   8     0.00  -0.01   0.00    -0.04  -0.03  -0.04     0.05  -0.03  -0.01
    68   1     0.00  -0.02   0.01    -0.04  -0.03   0.01     0.05  -0.05   0.00
    69   8    -0.01  -0.02  -0.02     0.00  -0.02  -0.04    -0.01  -0.05  -0.03
    70   8    -0.01  -0.01  -0.01     0.02  -0.01  -0.01    -0.06  -0.03  -0.02
    71   6    -0.02  -0.01  -0.02     0.03  -0.02  -0.02    -0.08  -0.02  -0.03
    72   1    -0.03   0.00  -0.02     0.01  -0.01  -0.01    -0.11   0.01  -0.03
    73   1    -0.02  -0.02  -0.03     0.04  -0.02  -0.05    -0.10  -0.04  -0.05
    74   1    -0.01  -0.02  -0.01     0.06  -0.04   0.00    -0.07  -0.01  -0.01
    75   6     0.02  -0.01   0.00     0.03   0.00  -0.02     0.07  -0.02   0.00
    76   1     0.02  -0.01   0.00     0.05   0.01  -0.01     0.07  -0.01   0.00
    77   1     0.02  -0.02   0.00     0.03  -0.01  -0.05     0.08  -0.05  -0.02
    78   6     0.03   0.00   0.01     0.04   0.00  -0.01     0.10   0.01   0.01
    79   1     0.04   0.00   0.01     0.07   0.02   0.00     0.13   0.02   0.01
    80   1     0.03  -0.01   0.00     0.03   0.00  -0.03     0.12  -0.01   0.00
    81   7     0.02   0.01   0.02     0.02   0.00   0.04     0.08   0.04   0.04
    82   6     0.03   0.02   0.03     0.03   0.01   0.06     0.11   0.07   0.05
    83   1     0.02   0.03   0.04     0.01   0.01   0.09     0.09   0.09   0.07
    84   1     0.04   0.02   0.03     0.06   0.02   0.06     0.14   0.08   0.05
    85   1     0.03   0.01   0.02     0.01   0.00   0.04     0.13   0.06   0.04
    86   6    -0.03  -0.01   0.01    -0.09  -0.04   0.01    -0.03  -0.02   0.01
    87   1    -0.03  -0.01   0.01    -0.12  -0.05   0.01    -0.03  -0.01   0.02
    88   1    -0.03  -0.01   0.02    -0.08  -0.04   0.04    -0.04   0.00   0.03
    89   6    -0.03  -0.01  -0.01    -0.10  -0.03  -0.03    -0.04  -0.04  -0.02
    90   1    -0.04  -0.01  -0.01    -0.12  -0.04  -0.03    -0.07  -0.04  -0.02
    91   1    -0.03  -0.01  -0.02    -0.11  -0.02  -0.06    -0.03  -0.05  -0.04
                    13                     14                     15
                     A                      A                      A
 Frequencies --   -30.7009               -22.3751               -13.8190
 Red. masses --     4.9068                 6.4625                 6.2146
 Frc consts  --     0.0027                 0.0019                 0.0007
 IR Inten    --     0.1661                 0.6116                 2.9383
  Atom  AN      X      Y      Z        X      Y      Z        X      Y      Z
     1   6    -0.05   0.02  -0.03     0.03   0.01   0.14     0.00   0.01  -0.03
     2   8    -0.05   0.03  -0.04     0.02   0.01   0.13     0.01   0.01  -0.02
     3   8    -0.06   0.03  -0.04     0.02   0.03   0.13     0.01  -0.01  -0.03
     4   1    -0.07   0.05  -0.05    -0.01   0.05   0.12     0.03  -0.01  -0.03
     5   6    -0.03   0.01  -0.02     0.05   0.01   0.14    -0.01   0.01  -0.03
     6   1     0.01   0.00  -0.03     0.03   0.00   0.14     0.02   0.01  -0.03
     7   1    -0.05   0.03  -0.04     0.06  -0.01   0.16    -0.02   0.02  -0.04
     8   6    -0.05  -0.01   0.04     0.06   0.02   0.12    -0.02  -0.01  -0.01
     9   1    -0.10  -0.01   0.05     0.08   0.02   0.12    -0.05  -0.01   0.00
    10   1    -0.03  -0.02   0.07     0.05   0.03   0.11    -0.01  -0.02   0.02
    11   6    -0.03  -0.01   0.04     0.04   0.03   0.11     0.00  -0.01  -0.01
    12   1     0.03  -0.01   0.03     0.02   0.05   0.12     0.03   0.00  -0.02
    13   1    -0.05   0.01   0.00     0.04   0.04   0.12    -0.01   0.00  -0.04
    14   6    -0.05  -0.04   0.10     0.03   0.02   0.06    -0.01  -0.01   0.02
    15   1    -0.03  -0.07   0.14     0.04   0.01   0.07     0.00  -0.01   0.04
    16   1    -0.11  -0.04   0.11     0.04  -0.02   0.05    -0.03   0.00   0.03
    17   6    -0.04  -0.04   0.10    -0.02   0.06   0.02     0.02  -0.02   0.03
    18   8    -0.03  -0.03   0.09    -0.03   0.03  -0.05     0.03  -0.01   0.06
    19   8    -0.04  -0.06   0.10    -0.05   0.12   0.04     0.04  -0.04   0.02
    20   6    -0.01  -0.01   0.08    -0.07   0.07  -0.10     0.04  -0.02   0.08
    21   1     0.05   0.00   0.08    -0.06   0.12  -0.09     0.02  -0.04   0.07
    22   1    -0.04   0.01   0.02    -0.09   0.09  -0.13     0.05  -0.03   0.10
    23   6    -0.05  -0.06   0.13    -0.10   0.03  -0.11     0.05  -0.01   0.06
    24   1    -0.02  -0.06   0.24    -0.08   0.00  -0.12     0.05  -0.01   0.02
    25   1    -0.13  -0.13   0.11    -0.11   0.04  -0.10     0.08   0.02   0.07
    26   8     0.00   0.01   0.05    -0.12   0.01  -0.09     0.02  -0.02   0.08
    27   6     0.02   0.05  -0.01    -0.13   0.01  -0.08     0.00  -0.05   0.08
    28   8     0.03   0.03  -0.01    -0.12   0.03  -0.08     0.01  -0.07   0.07
    29   6     0.04   0.09  -0.07    -0.12   0.00  -0.06    -0.04  -0.05   0.08
    30   1     0.09   0.14  -0.07    -0.14  -0.03  -0.06    -0.07  -0.05   0.09
    31   6     0.04   0.08  -0.04    -0.11   0.03  -0.07    -0.04  -0.05   0.04
    32   1     0.05   0.07  -0.02    -0.13   0.04  -0.09    -0.04  -0.05   0.05
    33   1     0.02   0.07  -0.04    -0.08   0.06  -0.06    -0.03  -0.08   0.01
    34   6     0.06   0.08  -0.05    -0.08   0.01  -0.05    -0.07  -0.01   0.00
    35   1     0.06   0.08  -0.05    -0.05  -0.01  -0.03    -0.08  -0.01  -0.02
    36   1     0.06   0.08  -0.05    -0.10  -0.02  -0.06    -0.07   0.02   0.02
    37   6     0.06   0.08  -0.03    -0.06   0.05  -0.03    -0.08  -0.02  -0.02
    38   1     0.06   0.10  -0.02    -0.05   0.09  -0.02    -0.08  -0.06  -0.04
    39   1     0.05   0.08  -0.05    -0.09   0.08  -0.04    -0.06  -0.02   0.02
    40   6     0.06   0.06  -0.01    -0.01   0.03  -0.01    -0.08   0.03  -0.06
    41   8     0.06   0.06   0.02     0.01   0.04   0.04    -0.08   0.03  -0.12
    42   8     0.05   0.03  -0.02     0.02   0.00  -0.03    -0.07   0.08  -0.04
    43   1     0.05   0.02  -0.01     0.06  -0.01  -0.02    -0.07   0.11  -0.07
    44   6     0.01   0.09  -0.15    -0.09  -0.02  -0.03    -0.02  -0.05   0.11
    45   1     0.01   0.10  -0.16    -0.10  -0.04  -0.02    -0.02  -0.05   0.14
    46   1    -0.03   0.03  -0.17    -0.06   0.00  -0.03     0.01  -0.04   0.11
    47   1     0.01   0.13  -0.20    -0.08  -0.04  -0.01    -0.04  -0.05   0.12
    48   6     0.05  -0.06  -0.04     0.01  -0.04  -0.08     0.04  -0.03  -0.11
    49   6     0.04  -0.08  -0.06     0.02  -0.03  -0.08     0.03  -0.02  -0.06
    50   6     0.01  -0.07  -0.05     0.03  -0.03  -0.05     0.02   0.00  -0.02
    51   6     0.01  -0.03  -0.03     0.03  -0.04  -0.03     0.02   0.00  -0.03
    52   6     0.03  -0.01  -0.01     0.02  -0.05  -0.03     0.03  -0.01  -0.09
    53   6     0.05  -0.03  -0.02     0.01  -0.05  -0.06     0.04  -0.03  -0.13
    54   1     0.07  -0.07  -0.05     0.00  -0.04  -0.10     0.05  -0.05  -0.14
    55   1     0.04  -0.11  -0.08     0.02  -0.03  -0.10     0.03  -0.01  -0.06
    56   6     0.00  -0.08  -0.05     0.05  -0.01  -0.04     0.01   0.03   0.03
    57   1     0.03  -0.08  -0.06     0.07   0.01  -0.06     0.01   0.07   0.02
    58   1    -0.02  -0.11  -0.07     0.04  -0.02  -0.06     0.01   0.00   0.04
    59   6    -0.03  -0.06  -0.03     0.05  -0.02   0.00     0.00   0.03   0.07
    60   1    -0.04  -0.06  -0.02     0.07   0.00   0.01    -0.01   0.06   0.11
    61   6    -0.02  -0.01  -0.01     0.06  -0.01   0.02     0.00   0.06   0.05
    62   6    -0.02  -0.01   0.00     0.04  -0.04   0.01     0.01   0.02   0.01
    63   6     0.01   0.02   0.01     0.04  -0.03   0.02     0.02   0.03  -0.04
    64   1    -0.01   0.04   0.02     0.04  -0.04   0.05     0.02   0.03  -0.03
    65   6     0.03   0.03   0.01     0.07   0.00   0.02    -0.01   0.09  -0.06
    66   8     0.04   0.03   0.01     0.08   0.00   0.00    -0.06   0.08  -0.10
    67   8    -0.05   0.01   0.02     0.07   0.00   0.07    -0.01   0.07   0.10
    68   1    -0.05   0.04   0.01     0.06   0.00   0.04    -0.01   0.09   0.07
    69   8     0.02   0.02   0.01     0.02  -0.05   0.00     0.03   0.00  -0.08
    70   8     0.07   0.00   0.00     0.00  -0.06  -0.05     0.05  -0.05  -0.19
    71   6     0.10  -0.01   0.01    -0.02  -0.05  -0.05     0.05  -0.03  -0.13
    72   1     0.12  -0.04   0.01    -0.01  -0.05  -0.06     0.01  -0.05  -0.11
    73   1     0.11   0.01   0.03    -0.03  -0.06  -0.04     0.05  -0.04  -0.15
    74   1     0.08  -0.02   0.00    -0.03  -0.04  -0.06     0.08   0.00  -0.11
    75   6    -0.06  -0.01   0.01     0.01  -0.06   0.04     0.02  -0.04   0.04
    76   1    -0.05  -0.02   0.00     0.00  -0.08   0.02     0.04  -0.07   0.02
    77   1    -0.07   0.02   0.02     0.01  -0.06   0.07     0.02  -0.03   0.04
    78   6    -0.09  -0.04   0.00     0.01  -0.06   0.05     0.01  -0.05   0.10
    79   1    -0.11  -0.06   0.00    -0.01  -0.09   0.05     0.02  -0.09   0.12
    80   1    -0.11  -0.02   0.02     0.03  -0.05   0.08     0.00  -0.02   0.14
    81   7    -0.07  -0.07  -0.02     0.03  -0.05   0.01     0.01  -0.03   0.10
    82   6    -0.10  -0.10  -0.02     0.03  -0.04   0.01    -0.01  -0.06   0.17
    83   1    -0.09  -0.13  -0.04     0.03  -0.03  -0.01    -0.01  -0.06   0.17
    84   1    -0.13  -0.12  -0.02     0.01  -0.07   0.02     0.00  -0.12   0.19
    85   1    -0.12  -0.09  -0.01     0.04  -0.03   0.04    -0.04  -0.03   0.22
    86   6     0.03   0.00  -0.01     0.09   0.02   0.01    -0.01   0.12   0.01
    87   1     0.03   0.00  -0.01     0.11   0.04   0.01    -0.01   0.15   0.04
    88   1     0.04  -0.01  -0.04     0.08   0.03  -0.03    -0.01   0.12  -0.02
    89   6     0.04   0.03   0.01     0.09   0.02   0.03    -0.01   0.13  -0.02
    90   1     0.07   0.04   0.01     0.10   0.04   0.02    -0.03   0.16  -0.04
    91   1     0.03   0.04   0.04     0.10   0.02   0.05    -0.01   0.13   0.00
                    16                     17                     18
                     A                      A                      A
 Frequencies --   -12.5567                26.5479                45.0443
 Red. masses --     5.0396                 5.4798                 5.4976
 Frc consts  --     0.0005                 0.0023                 0.0066
 IR Inten    --     0.7742                 0.2695                 0.4262
  Atom  AN      X      Y      Z        X      Y      Z        X      Y      Z
     1   6    -0.06  -0.10   0.12    -0.06   0.03   0.02    -0.01  -0.05  -0.02
     2   8    -0.03  -0.11   0.14    -0.03   0.03   0.04     0.01  -0.04  -0.01
     3   8    -0.03  -0.13   0.15    -0.02  -0.01   0.02     0.01  -0.07  -0.03
     4   1     0.02  -0.16   0.18     0.03  -0.04   0.06     0.04  -0.08  -0.02
     5   6    -0.10  -0.07   0.09    -0.10   0.05  -0.01    -0.03  -0.04  -0.03
     6   1    -0.19  -0.04   0.11    -0.11   0.06   0.00    -0.01  -0.04  -0.03
     7   1    -0.06  -0.11   0.15    -0.10   0.05   0.00    -0.04  -0.03  -0.04
     8   6    -0.05  -0.02  -0.03    -0.10   0.04  -0.02    -0.04  -0.05  -0.01
     9   1     0.07   0.00  -0.04    -0.09   0.04  -0.02    -0.08  -0.08  -0.01
    10   1    -0.10   0.03  -0.12    -0.11   0.05  -0.02    -0.03  -0.05   0.05
    11   6    -0.08  -0.04   0.00    -0.08   0.04  -0.02     0.01  -0.02  -0.05
    12   1    -0.22  -0.07   0.01    -0.10   0.03  -0.02     0.06   0.01  -0.04
    13   1    -0.02  -0.10   0.11    -0.06   0.01  -0.01     0.01  -0.04  -0.11
    14   6     0.00   0.06  -0.10    -0.04   0.09  -0.01     0.02  -0.01  -0.01
    15   1    -0.07   0.14  -0.20    -0.07   0.13  -0.02     0.02   0.01   0.05
    16   1     0.13   0.09  -0.11    -0.02   0.12   0.00    -0.02  -0.03  -0.02
    17   6     0.02   0.04  -0.08     0.02   0.06   0.02     0.09   0.02  -0.04
    18   8     0.03   0.06  -0.04     0.05   0.09   0.08     0.13   0.07  -0.06
    19   8     0.04   0.01  -0.09     0.06   0.00   0.00     0.11  -0.01  -0.06
    20   6     0.06   0.05  -0.04     0.08   0.07   0.12     0.15   0.08  -0.07
    21   1     0.08   0.05  -0.04     0.06   0.04   0.11     0.30   0.09  -0.07
    22   1     0.07   0.04  -0.05     0.10   0.05   0.14     0.08   0.15  -0.18
    23   6     0.07   0.07  -0.02     0.09   0.08   0.10     0.05  -0.05   0.06
    24   1     0.07   0.07  -0.01     0.09   0.07   0.05     0.14  -0.17   0.11
    25   1     0.06   0.06  -0.02     0.13   0.09   0.10    -0.08  -0.03   0.07
    26   8     0.08   0.07  -0.03     0.04   0.07   0.11    -0.03  -0.07   0.09
    27   6     0.08   0.07  -0.04     0.00   0.03   0.07    -0.04  -0.09   0.02
    28   8     0.08   0.06  -0.04     0.03  -0.03   0.04     0.00  -0.12  -0.02
    29   6     0.07   0.08  -0.05    -0.07   0.04   0.06    -0.07  -0.05  -0.02
    30   1     0.13   0.11  -0.07    -0.15   0.05   0.09    -0.06   0.00  -0.01
    31   6     0.04   0.02   0.00    -0.08   0.06  -0.04    -0.08  -0.04  -0.04
    32   1     0.10  -0.02   0.05    -0.11   0.07  -0.10    -0.08  -0.03  -0.01
    33   1    -0.02  -0.03   0.00     0.00   0.08  -0.05    -0.08  -0.06  -0.05
    34   6     0.04   0.05  -0.03    -0.12   0.03  -0.02    -0.05  -0.01  -0.06
    35   1    -0.02   0.08  -0.08    -0.11   0.03   0.02     0.01  -0.06  -0.07
    36   1     0.09   0.09  -0.03    -0.16   0.01  -0.02    -0.09  -0.01  -0.05
    37   6     0.01  -0.02   0.00    -0.12   0.05  -0.04    -0.01   0.10  -0.09
    38   1    -0.03  -0.05   0.00    -0.09   0.09  -0.02     0.05   0.14  -0.09
    39   1     0.06  -0.05   0.02    -0.14   0.06  -0.08    -0.08   0.15  -0.12
    40   6    -0.01  -0.01  -0.02    -0.09   0.01   0.00     0.03   0.09  -0.07
    41   8    -0.02  -0.01  -0.04    -0.07   0.02   0.06     0.04   0.09  -0.04
    42   8    -0.02   0.01  -0.01    -0.07  -0.05  -0.03     0.06   0.06  -0.09
    43   1    -0.04   0.02  -0.01     0.00  -0.06  -0.01     0.06   0.05  -0.08
    44   6    -0.01   0.13  -0.11    -0.02   0.03   0.14    -0.09  -0.06  -0.08
    45   1     0.01   0.18  -0.16    -0.01   0.02   0.22    -0.08  -0.06  -0.06
    46   1    -0.08   0.11  -0.10     0.06   0.02   0.11    -0.10  -0.11  -0.10
    47   1    -0.01   0.14  -0.13    -0.07   0.03   0.14    -0.09  -0.02  -0.12
    48   6     0.02  -0.03   0.01     0.02  -0.03   0.00    -0.04   0.04   0.06
    49   6     0.01  -0.03   0.02     0.02  -0.03  -0.01    -0.03   0.03   0.01
    50   6     0.00  -0.02   0.03     0.02  -0.04  -0.02    -0.01   0.02  -0.01
    51   6     0.00  -0.01   0.01     0.02  -0.04  -0.02    -0.02   0.01   0.01
    52   6     0.01  -0.01   0.00     0.02  -0.03  -0.01    -0.03   0.02   0.04
    53   6     0.02  -0.02  -0.01     0.02  -0.03   0.00    -0.05   0.04   0.08
    54   1     0.02  -0.03   0.00     0.02  -0.02   0.01    -0.05   0.06   0.08
    55   1     0.00  -0.03   0.04     0.02  -0.03  -0.01    -0.03   0.03  -0.01
    56   6    -0.02  -0.02   0.04     0.03  -0.04  -0.04     0.01   0.01  -0.04
    57   1    -0.03  -0.01   0.04     0.02  -0.06  -0.03     0.05   0.01  -0.05
    58   1    -0.01  -0.03   0.05     0.03  -0.03  -0.04    -0.02   0.00  -0.08
    59   6    -0.02  -0.01   0.04     0.03  -0.05  -0.06     0.00   0.01   0.00
    60   1    -0.04  -0.01   0.06     0.03  -0.06  -0.08     0.02   0.03   0.01
    61   6    -0.03   0.00   0.02     0.03  -0.06  -0.05     0.01   0.02   0.02
    62   6    -0.01  -0.01   0.01     0.02  -0.04  -0.04    -0.01   0.01   0.02
    63   6    -0.01   0.00  -0.01     0.03  -0.04  -0.02    -0.01   0.00   0.04
    64   1    -0.01   0.00  -0.02     0.02  -0.04  -0.01    -0.01  -0.01   0.05
    65   6    -0.03   0.01  -0.01     0.05  -0.05  -0.02     0.02   0.01   0.03
    66   8    -0.05   0.00  -0.03     0.10  -0.04   0.00     0.03   0.02   0.02
    67   8    -0.04   0.00   0.03     0.03  -0.06  -0.07     0.01   0.02   0.05
    68   1    -0.03   0.01   0.03     0.04  -0.07  -0.06     0.01   0.03   0.02
    69   8     0.01  -0.01  -0.02     0.02  -0.04  -0.01    -0.03   0.00   0.04
    70   8     0.03  -0.02  -0.03     0.02  -0.02   0.02    -0.06   0.06   0.16
    71   6     0.04  -0.02  -0.01     0.02  -0.03   0.00    -0.07   0.03   0.07
    72   1     0.02  -0.03   0.00     0.03  -0.02  -0.01    -0.01   0.06   0.02
    73   1     0.04  -0.02  -0.03     0.02  -0.03   0.00    -0.07   0.03   0.09
    74   1     0.05  -0.02   0.00     0.01  -0.04  -0.01    -0.12  -0.01   0.04
    75   6     0.00  -0.02   0.01     0.01  -0.03  -0.05    -0.01   0.01   0.02
    76   1     0.02  -0.02   0.01     0.00  -0.01  -0.04     0.01   0.00   0.02
    77   1     0.00  -0.01   0.00     0.02  -0.03  -0.04    -0.02   0.02   0.01
    78   6     0.00  -0.02   0.04     0.03  -0.01  -0.07    -0.03  -0.01   0.03
    79   1     0.01  -0.03   0.04     0.02   0.01  -0.08    -0.05  -0.03   0.03
    80   1    -0.02  -0.02   0.04     0.04  -0.03  -0.09    -0.05   0.00   0.05
    81   7    -0.01  -0.03   0.05     0.03  -0.01  -0.08    -0.02  -0.03   0.01
    82   6    -0.02  -0.04   0.08     0.05   0.02  -0.13    -0.06  -0.07   0.05
    83   1    -0.02  -0.05   0.09     0.05   0.03  -0.13    -0.05  -0.10   0.03
    84   1    -0.01  -0.06   0.08     0.04   0.06  -0.14    -0.08  -0.12   0.06
    85   1    -0.04  -0.03   0.09     0.08   0.00  -0.15    -0.09  -0.04   0.08
    86   6    -0.04   0.01   0.02     0.03  -0.08  -0.04     0.04   0.03   0.01
    87   1    -0.05   0.01   0.03     0.03  -0.09  -0.05     0.06   0.04   0.01
    88   1    -0.04   0.00   0.02     0.04  -0.08  -0.02     0.03   0.03  -0.01
    89   6    -0.04   0.02   0.00     0.03  -0.07  -0.03     0.04   0.03   0.04
    90   1    -0.05   0.02  -0.01     0.04  -0.08  -0.02     0.06   0.04   0.03
    91   1    -0.04   0.02   0.00     0.03  -0.07  -0.04     0.05   0.02   0.06
                    19                     20                     21
                     A                      A                      A
 Frequencies --    51.0910                56.8993                63.9123
 Red. masses --     3.6054                 3.6737                 2.8226
 Frc consts  --     0.0055                 0.0070                 0.0068
 IR Inten    --     0.1876                 0.1960                 0.4036
  Atom  AN      X      Y      Z        X      Y      Z        X      Y      Z
     1   6    -0.01  -0.01   0.00    -0.01   0.02   0.01    -0.01  -0.01  -0.01
     2   8    -0.01   0.00   0.00    -0.02   0.02   0.01     0.01   0.00  -0.01
     3   8    -0.01  -0.01  -0.01    -0.02   0.02   0.01     0.00  -0.02  -0.02
     4   1    -0.01   0.00  -0.01    -0.02   0.03   0.00     0.03  -0.03  -0.01
     5   6    -0.01  -0.01   0.01    -0.01   0.01   0.02    -0.02  -0.01  -0.02
     6   1     0.00  -0.01   0.00    -0.01   0.01   0.02     0.00   0.00  -0.02
     7   1    -0.01  -0.01   0.00    -0.01   0.02   0.02    -0.03   0.00  -0.02
     8   6    -0.01  -0.02   0.02    -0.01   0.01   0.02    -0.03  -0.01   0.00
     9   1    -0.04  -0.04   0.01    -0.03  -0.01   0.01    -0.05  -0.03   0.00
    10   1     0.00  -0.02   0.05    -0.01   0.01   0.04    -0.02  -0.01   0.03
    11   6     0.01   0.01  -0.01     0.00   0.03  -0.01     0.00   0.00  -0.02
    12   1     0.04   0.03  -0.01     0.02   0.05   0.00     0.03   0.01  -0.02
    13   1     0.00   0.01  -0.06    -0.01   0.03  -0.04     0.00  -0.01  -0.05
    14   6     0.00   0.00   0.00    -0.01   0.02   0.00     0.00   0.00   0.01
    15   1     0.01  -0.01   0.04     0.00   0.01   0.03     0.01   0.01   0.02
    16   1    -0.03  -0.03  -0.01    -0.04   0.00  -0.01    -0.01   0.01   0.01
    17   6     0.02   0.02  -0.03     0.00   0.04  -0.03     0.02   0.00   0.02
    18   8     0.04   0.05  -0.06     0.02   0.06  -0.07     0.02  -0.01   0.04
    19   8     0.02   0.02  -0.03    -0.01   0.04  -0.02     0.04  -0.01   0.00
    20   6     0.05   0.06  -0.08     0.04   0.08  -0.09     0.00  -0.03   0.07
    21   1     0.20   0.08  -0.08     0.26   0.11  -0.09    -0.16  -0.07   0.07
    22   1    -0.02   0.13  -0.19    -0.07   0.18  -0.25     0.07  -0.10   0.20
    23   6    -0.04  -0.05   0.06    -0.09  -0.07   0.11     0.09   0.07  -0.08
    24   1     0.04  -0.13   0.15     0.01  -0.16   0.29     0.03   0.11  -0.25
    25   1    -0.18  -0.05   0.07    -0.32  -0.11   0.11     0.27   0.13  -0.06
    26   8    -0.04  -0.06   0.07    -0.04  -0.04   0.08     0.01   0.02  -0.02
    27   6    -0.02  -0.03   0.04    -0.01   0.00   0.05    -0.02  -0.01  -0.02
    28   8    -0.01  -0.02   0.04    -0.02   0.02   0.06     0.00  -0.03  -0.04
    29   6     0.00  -0.01   0.02     0.03   0.01   0.03    -0.04  -0.01  -0.03
    30   1     0.05   0.02   0.01     0.04   0.03   0.03     0.02   0.01  -0.04
    31   6     0.00  -0.03   0.06     0.03   0.02   0.04    -0.05  -0.04   0.03
    32   1     0.02  -0.03   0.09     0.03   0.03   0.02    -0.05  -0.05  -0.04
    33   1    -0.03  -0.04   0.06     0.04   0.04   0.05    -0.04   0.04   0.07
    34   6     0.02  -0.01   0.04     0.04   0.00   0.06    -0.03  -0.13   0.11
    35   1     0.06  -0.04   0.05     0.04  -0.01   0.09     0.13  -0.23   0.26
    36   1    -0.01  -0.01   0.05     0.02  -0.03   0.06    -0.21  -0.27   0.11
    37   6     0.04   0.04   0.01     0.03  -0.01   0.05     0.04   0.09  -0.01
    38   1     0.08   0.06   0.01     0.05   0.02   0.06     0.22   0.21  -0.02
    39   1     0.00   0.06  -0.02     0.03  -0.01   0.01    -0.13   0.19  -0.15
    40   6     0.03   0.03   0.02     0.01  -0.04   0.08     0.05   0.01   0.05
    41   8     0.01   0.02   0.04     0.01  -0.04   0.11     0.04   0.01   0.14
    42   8     0.01   0.01   0.02    -0.01  -0.08   0.07     0.04  -0.06   0.03
    43   1    -0.01   0.00   0.03     0.00  -0.09   0.08     0.03  -0.09   0.05
    44   6    -0.04  -0.01  -0.06     0.02   0.00  -0.01    -0.10   0.03  -0.09
    45   1    -0.03   0.01  -0.09     0.02   0.00  -0.01    -0.08   0.07  -0.11
    46   1    -0.09  -0.04  -0.06     0.01  -0.03  -0.02    -0.15  -0.01  -0.09
    47   1    -0.02   0.02  -0.10     0.03   0.02  -0.04    -0.11   0.05  -0.11
    48   6     0.02  -0.05  -0.04    -0.01   0.02  -0.05     0.00   0.00  -0.03
    49   6     0.00  -0.04   0.01     0.00   0.03  -0.04     0.00   0.01  -0.01
    50   6    -0.01  -0.02   0.03     0.00   0.03  -0.03     0.00   0.01   0.00
    51   6    -0.01  -0.02   0.01     0.00   0.02  -0.02     0.00   0.02   0.01
    52   6     0.01  -0.02  -0.02     0.00   0.01  -0.02     0.00   0.01  -0.01
    53   6     0.02  -0.04  -0.06    -0.01   0.01  -0.04     0.00   0.00  -0.03
    54   1     0.03  -0.06  -0.06    -0.02   0.02  -0.06     0.01  -0.01  -0.05
    55   1     0.00  -0.04   0.03     0.00   0.03  -0.05     0.00   0.00  -0.02
    56   6    -0.02  -0.01   0.06     0.01   0.03  -0.03    -0.01   0.01   0.01
    57   1    -0.06  -0.01   0.07     0.01   0.03  -0.03    -0.02   0.02   0.01
    58   1     0.00   0.01   0.10     0.00   0.02  -0.03    -0.01   0.01   0.02
    59   6    -0.02  -0.01   0.01     0.01   0.02  -0.01    -0.01   0.01   0.01
    60   1    -0.03  -0.05  -0.02     0.02   0.05   0.01    -0.01   0.02   0.01
    61   6    -0.02  -0.01   0.02     0.01   0.00  -0.04    -0.01   0.01   0.00
    62   6    -0.02  -0.01   0.02     0.02   0.01  -0.03     0.00   0.02   0.00
    63   6    -0.01   0.01   0.02     0.00  -0.01  -0.04    -0.01   0.02   0.00
    64   1    -0.02   0.02   0.02     0.01  -0.02  -0.05     0.00   0.02  -0.01
    65   6    -0.01   0.02   0.02    -0.01  -0.02  -0.03    -0.01   0.00   0.00
    66   8    -0.04   0.00   0.02     0.01  -0.02  -0.01     0.01   0.01   0.01
    67   8    -0.03   0.00   0.03     0.02  -0.01  -0.07    -0.01   0.01  -0.02
    68   1    -0.03   0.00   0.01     0.02  -0.02  -0.03    -0.01   0.00   0.01
    69   8     0.00   0.00   0.00     0.00   0.00  -0.03     0.00   0.02   0.00
    70   8     0.04  -0.06  -0.12    -0.02  -0.01  -0.07     0.01  -0.01  -0.07
    71   6     0.05  -0.04  -0.05    -0.04   0.01  -0.04     0.01   0.00  -0.03
    72   1     0.00  -0.07  -0.01    -0.06   0.01  -0.02    -0.02  -0.01   0.00
    73   1     0.06  -0.04  -0.07    -0.04   0.00  -0.04     0.01   0.00  -0.03
    74   1     0.09  -0.01  -0.02    -0.02   0.04  -0.03     0.03   0.03  -0.01
    75   6    -0.06  -0.03   0.04     0.06   0.03  -0.06     0.01   0.03  -0.01
    76   1    -0.13  -0.03   0.03     0.10   0.05  -0.04     0.01   0.03   0.00
    77   1    -0.05  -0.06   0.10     0.06   0.04  -0.11     0.01   0.03  -0.02
    78   6    -0.02   0.01   0.01     0.05   0.02  -0.04     0.00   0.02  -0.01
    79   1    -0.04   0.02   0.01     0.08   0.04  -0.04     0.02   0.04  -0.01
    80   1     0.03  -0.01   0.02     0.01   0.02  -0.08    -0.01   0.02  -0.03
    81   7    -0.03   0.08  -0.03     0.04  -0.04   0.01     0.00   0.01   0.01
    82   6     0.09   0.22  -0.16    -0.05  -0.14   0.13    -0.02  -0.02   0.04
    83   1     0.07   0.30  -0.18    -0.04  -0.21   0.16    -0.02  -0.04   0.05
    84   1     0.07   0.32  -0.19    -0.01  -0.21   0.15    -0.01  -0.03   0.04
    85   1     0.24   0.13  -0.23    -0.17  -0.08   0.16    -0.06  -0.01   0.04
    86   6    -0.02   0.00   0.02    -0.02  -0.03  -0.02    -0.02  -0.01   0.01
    87   1    -0.02   0.00   0.02    -0.03  -0.04  -0.03    -0.03  -0.01   0.00
    88   1    -0.01  -0.01   0.02    -0.03  -0.02   0.00    -0.02  -0.01   0.02
    89   6    -0.01   0.02   0.02    -0.03  -0.04  -0.04    -0.02  -0.01   0.00
    90   1     0.00   0.02   0.02    -0.05  -0.06  -0.03    -0.03  -0.02   0.00
    91   1    -0.02   0.02   0.02    -0.03  -0.05  -0.07    -0.03  -0.01  -0.01
                    22                     23                     24
                     A                      A                      A
 Frequencies --    70.2211                75.9922                81.2475
 Red. masses --     3.2270                 2.2690                 3.4066
 Frc consts  --     0.0094                 0.0077                 0.0132
 IR Inten    --     0.7018                 0.2093                 0.0880
  Atom  AN      X      Y      Z        X      Y      Z        X      Y      Z
     1   6    -0.01   0.01   0.03     0.02   0.02  -0.03     0.00   0.01  -0.03
     2   8    -0.02   0.04   0.02     0.01  -0.02  -0.03     0.01  -0.01  -0.01
     3   8    -0.03   0.02   0.00     0.02   0.04   0.02     0.02  -0.01   0.00
     4   1    -0.04   0.05  -0.03     0.02   0.00   0.05     0.04  -0.04   0.03
     5   6     0.00   0.00   0.05     0.03   0.04  -0.05    -0.02   0.02  -0.04
     6   1     0.02  -0.01   0.04     0.01   0.05  -0.05     0.01   0.03  -0.04
     7   1    -0.01   0.01   0.04     0.04   0.03  -0.04    -0.03   0.03  -0.06
     8   6    -0.02  -0.02   0.07     0.04   0.06  -0.07    -0.03   0.01  -0.01
     9   1    -0.10  -0.11   0.04     0.19   0.23  -0.02    -0.01   0.07   0.01
    10   1     0.01  -0.02   0.18     0.01   0.03  -0.30    -0.03  -0.01  -0.07
    11   6     0.04   0.07  -0.05    -0.10  -0.11   0.15    -0.05  -0.05   0.06
    12   1     0.18   0.17  -0.03    -0.36  -0.30   0.11    -0.15  -0.12   0.05
    13   1    -0.02   0.10  -0.21     0.00  -0.14   0.45    -0.01  -0.08   0.17
    14   6    -0.02   0.00   0.01    -0.01  -0.01   0.01     0.00   0.01   0.02
    15   1     0.03  -0.06   0.10    -0.09   0.07  -0.13    -0.04   0.06  -0.03
    16   1    -0.12  -0.04   0.01     0.17   0.02   0.00     0.08   0.03   0.01
    17   6    -0.02   0.02  -0.02    -0.03  -0.02   0.03     0.02   0.01   0.02
    18   8    -0.03   0.01  -0.03    -0.03  -0.02   0.02     0.02   0.01   0.03
    19   8    -0.02   0.03  -0.02    -0.02  -0.01   0.02     0.03   0.00   0.01
    20   6    -0.05  -0.03   0.02     0.03   0.04  -0.06     0.02   0.02   0.02
    21   1    -0.18  -0.08   0.01     0.11   0.11  -0.04    -0.03   0.02   0.02
    22   1     0.00  -0.07   0.14     0.01   0.04  -0.17     0.04   0.00   0.05
    23   6     0.02   0.06  -0.06     0.00   0.01   0.00     0.04   0.03  -0.04
    24   1    -0.04   0.10  -0.20     0.02  -0.02   0.03     0.03   0.02  -0.13
    25   1     0.14   0.15  -0.03    -0.06   0.01   0.00     0.11   0.08  -0.02
    26   8     0.00  -0.02   0.03     0.00   0.00   0.01    -0.03  -0.01   0.01
    27   6     0.00  -0.01   0.08     0.00   0.00   0.02    -0.05  -0.03   0.00
    28   8    -0.01   0.02   0.08     0.01   0.02   0.01    -0.03  -0.04  -0.02
    29   6     0.03  -0.02   0.08     0.00  -0.01   0.03    -0.06  -0.03   0.00
    30   1     0.12   0.01   0.05     0.05   0.00   0.02    -0.11  -0.04   0.02
    31   6     0.01  -0.09   0.16    -0.01  -0.05   0.08    -0.05   0.01  -0.04
    32   1     0.09  -0.12   0.34     0.02  -0.08   0.11    -0.04   0.03   0.10
    33   1    -0.12  -0.24   0.13    -0.05  -0.08   0.08    -0.09  -0.11  -0.08
    34   6     0.05   0.06   0.02    -0.01  -0.04   0.06     0.02   0.15  -0.16
    35   1     0.01   0.06  -0.12     0.04  -0.08   0.08    -0.13   0.22  -0.38
    36   1     0.10   0.19   0.07    -0.07  -0.05   0.09     0.24   0.30  -0.16
    37   6     0.04   0.05   0.00     0.01   0.04  -0.01    -0.01   0.00   0.04
    38   1     0.03   0.01  -0.02     0.08   0.05  -0.03    -0.21  -0.06   0.09
    39   1     0.05   0.05   0.04    -0.05   0.08  -0.04     0.12  -0.08   0.18
    40   6     0.04   0.09  -0.03     0.00   0.04  -0.02     0.08   0.01   0.04
    41   8     0.02   0.08  -0.06    -0.01   0.04  -0.02     0.10   0.02   0.06
    42   8     0.04   0.11  -0.02     0.00   0.05  -0.01     0.15   0.01   0.01
    43   1     0.01   0.10  -0.01    -0.01   0.04  -0.01     0.12  -0.01   0.03
    44   6    -0.07   0.03  -0.03    -0.05   0.03  -0.01    -0.01  -0.07   0.05
    45   1    -0.06   0.07  -0.14    -0.04   0.06  -0.06    -0.03  -0.11   0.05
    46   1    -0.19   0.04   0.02    -0.11   0.03   0.01     0.03  -0.02   0.06
    47   1    -0.01   0.03  -0.03    -0.04   0.02   0.00     0.02  -0.10   0.08
    48   6    -0.01   0.00   0.04     0.00   0.00   0.02     0.01  -0.01  -0.02
    49   6    -0.01   0.00   0.03     0.00   0.00   0.01     0.00   0.00   0.01
    50   6     0.00  -0.01   0.00     0.00   0.00   0.00     0.00   0.01   0.03
    51   6     0.00  -0.02  -0.01     0.00  -0.01  -0.01     0.00   0.02   0.03
    52   6     0.00  -0.02  -0.01     0.00  -0.01   0.00     0.00   0.01   0.02
    53   6    -0.01  -0.01   0.02     0.00   0.00   0.01     0.01  -0.01  -0.03
    54   1    -0.01   0.01   0.06     0.00   0.01   0.03     0.01  -0.02  -0.05
    55   1    -0.01   0.01   0.04     0.00   0.00   0.02     0.00   0.00   0.01
    56   6     0.01  -0.02  -0.01     0.00  -0.01  -0.01    -0.01   0.01   0.03
    57   1     0.01  -0.03  -0.01     0.01  -0.01  -0.01    -0.02   0.00   0.03
    58   1     0.00  -0.01  -0.02     0.00   0.00  -0.01    -0.01   0.01   0.03
    59   6     0.01  -0.02  -0.02     0.01  -0.01  -0.01    -0.01   0.00   0.00
    60   1     0.01  -0.02  -0.02     0.01  -0.01  -0.01    -0.01   0.00   0.00
    61   6     0.01  -0.03  -0.03     0.00  -0.01  -0.01    -0.02  -0.01   0.00
    62   6     0.01  -0.03  -0.03     0.01  -0.01  -0.01     0.00   0.02   0.01
    63   6     0.00  -0.04  -0.03     0.00  -0.01  -0.01    -0.01   0.01   0.01
    64   1     0.01  -0.04  -0.04     0.00  -0.01  -0.01     0.00   0.01  -0.01
    65   6    -0.01  -0.03  -0.03     0.00  -0.01  -0.01    -0.03  -0.03   0.02
    66   8    -0.04  -0.05  -0.03     0.00  -0.01  -0.02    -0.10  -0.06   0.04
    67   8     0.01  -0.03  -0.04     0.01  -0.01  -0.01    -0.02  -0.01  -0.04
    68   1     0.01  -0.04  -0.04     0.00  -0.01  -0.01    -0.01  -0.01  -0.01
    69   8     0.00  -0.04  -0.03     0.00  -0.01  -0.01     0.00   0.02   0.03
    70   8    -0.01  -0.02   0.02     0.00   0.00   0.02     0.02  -0.03  -0.11
    71   6    -0.02  -0.02   0.00    -0.01   0.00   0.00     0.01   0.00  -0.03
    72   1    -0.03   0.00   0.00     0.00   0.01   0.00    -0.05  -0.03   0.02
    73   1    -0.03  -0.03  -0.01    -0.01  -0.01   0.00     0.01  -0.01  -0.04
    74   1    -0.02  -0.03   0.00    -0.01  -0.01   0.00     0.06   0.05   0.01
    75   6     0.03  -0.02  -0.04     0.01  -0.01  -0.01     0.01   0.05  -0.02
    76   1     0.05  -0.01  -0.03     0.01  -0.01  -0.01     0.03   0.07   0.00
    77   1     0.03  -0.02  -0.06     0.01  -0.01  -0.02     0.01   0.05  -0.04
    78   6     0.03  -0.02  -0.03     0.01  -0.01  -0.01     0.01   0.04  -0.03
    79   1     0.04  -0.02  -0.03     0.01  -0.01  -0.01     0.03   0.07  -0.03
    80   1     0.02  -0.02  -0.04     0.01  -0.01  -0.01     0.00   0.03  -0.06
    81   7     0.03  -0.03  -0.02     0.01  -0.01  -0.01     0.01   0.01   0.00
    82   6     0.01  -0.04   0.00     0.01  -0.01  -0.01    -0.02  -0.02   0.02
    83   1     0.01  -0.05   0.02     0.01  -0.01   0.00    -0.02  -0.05   0.05
    84   1     0.03  -0.05   0.01     0.01  -0.01   0.00     0.00  -0.02   0.02
    85   1    -0.01  -0.04   0.00     0.01  -0.01   0.00    -0.07  -0.01   0.01
    86   6     0.00  -0.04  -0.03     0.00  -0.01  -0.01    -0.02  -0.03   0.01
    87   1    -0.01  -0.04  -0.03     0.00  -0.01  -0.01    -0.03  -0.05   0.00
    88   1     0.00  -0.04  -0.02     0.01  -0.01  -0.01    -0.01  -0.04   0.03
    89   6     0.00  -0.03  -0.03     0.00   0.00  -0.01    -0.01  -0.03   0.01
    90   1     0.01  -0.01  -0.03     0.01   0.00  -0.01    -0.01  -0.03   0.01
    91   1     0.00  -0.02  -0.02     0.00   0.00  -0.01    -0.02  -0.02   0.02
                    25                     26                     27
                     A                      A                      A
 Frequencies --    90.5522                97.5414               101.6992
 Red. masses --     6.0204                 3.8889                 2.7794
 Frc consts  --     0.0291                 0.0218                 0.0169
 IR Inten    --     0.6462                 5.7726                 2.5289
  Atom  AN      X      Y      Z        X      Y      Z        X      Y      Z
     1   6    -0.02   0.02   0.00    -0.02   0.01   0.04    -0.01   0.02  -0.04
     2   8     0.00   0.02   0.02    -0.01   0.02   0.04     0.02   0.00  -0.02
     3   8    -0.01   0.01   0.01    -0.01   0.00   0.03     0.01   0.00  -0.03
     4   1     0.02  -0.01   0.02     0.00   0.01   0.03     0.06  -0.04   0.01
     5   6    -0.04   0.03  -0.01    -0.04   0.01   0.04    -0.02   0.03  -0.06
     6   1    -0.03   0.04  -0.01    -0.15   0.02   0.06     0.20   0.04  -0.08
     7   1    -0.05   0.04  -0.02     0.01  -0.04   0.11    -0.12   0.14  -0.20
     8   6    -0.05   0.02   0.00     0.02   0.08  -0.08    -0.12  -0.10   0.16
     9   1    -0.06   0.02   0.00     0.11   0.06  -0.10    -0.35  -0.14   0.18
    10   1    -0.04   0.02   0.01    -0.03   0.13  -0.13    -0.03  -0.18   0.34
    11   6    -0.03   0.01   0.00     0.02   0.08  -0.09    -0.05  -0.06   0.11
    12   1    -0.04   0.01   0.00     0.11   0.09  -0.10    -0.15  -0.02   0.14
    13   1    -0.02   0.00   0.01    -0.03   0.13  -0.15     0.03  -0.17   0.12
    14   6    -0.01   0.04   0.00    -0.03   0.01   0.01     0.06   0.07  -0.03
    15   1    -0.03   0.06  -0.01     0.01  -0.04   0.06    -0.03   0.18  -0.15
    16   1     0.00   0.05   0.01    -0.13   0.03   0.03     0.24   0.09  -0.05
    17   6     0.01   0.03   0.02    -0.02  -0.01   0.03     0.05   0.06  -0.02
    18   8     0.01   0.03   0.03    -0.01   0.00   0.05     0.04   0.05  -0.03
    19   8     0.01   0.01   0.01    -0.01  -0.03   0.02     0.03   0.07   0.00
    20   6     0.01   0.02   0.03     0.03   0.03   0.01    -0.04  -0.02   0.05
    21   1     0.01   0.02   0.03     0.14   0.08   0.02    -0.11  -0.09   0.03
    22   1     0.00   0.03   0.03    -0.02   0.06  -0.10    -0.05   0.01   0.15
    23   6     0.00   0.00   0.02    -0.03  -0.04   0.07    -0.03  -0.02   0.01
    24   1     0.01  -0.01   0.02     0.02  -0.06   0.22    -0.05   0.00   0.01
    25   1     0.00  -0.01   0.01    -0.14  -0.15   0.04     0.00  -0.04   0.00
    26   8    -0.01   0.01   0.00     0.02   0.04  -0.04    -0.02   0.00  -0.01
    27   6    -0.02   0.00  -0.01     0.00   0.02  -0.06    -0.01   0.01  -0.02
    28   8    -0.02  -0.01  -0.02     0.01  -0.01  -0.06    -0.03   0.01   0.00
    29   6    -0.03  -0.01  -0.01    -0.03   0.00  -0.03     0.01   0.01  -0.02
    30   1    -0.06  -0.02  -0.01    -0.07  -0.04  -0.03     0.01   0.00  -0.02
    31   6    -0.01   0.02  -0.03    -0.03   0.00  -0.04     0.03   0.04  -0.02
    32   1    -0.04   0.03  -0.08    -0.07   0.00  -0.20    -0.01   0.04  -0.12
    33   1     0.02   0.08  -0.01     0.04   0.14   0.00     0.08   0.13   0.01
    34   6     0.01  -0.04   0.02    -0.05  -0.16   0.08     0.01  -0.06   0.06
    35   1     0.01  -0.03   0.05     0.03  -0.18   0.24     0.04  -0.07   0.16
    36   1     0.03  -0.09  -0.01    -0.14  -0.29   0.05    -0.04  -0.15   0.04
    37   6     0.02  -0.05   0.09    -0.02  -0.08   0.06     0.01  -0.05   0.03
    38   1    -0.03  -0.05   0.11     0.00  -0.13   0.02     0.02  -0.09   0.01
    39   1     0.03  -0.05   0.13    -0.06  -0.03   0.13     0.01  -0.05   0.06
    40   6     0.10  -0.05   0.09     0.05   0.03  -0.03     0.00   0.00  -0.02
    41   8     0.12  -0.04   0.11     0.07   0.02  -0.14    -0.01  -0.01  -0.09
    42   8     0.16  -0.05   0.06     0.13   0.14  -0.01     0.00   0.07   0.01
    43   1     0.14  -0.04   0.06     0.09   0.16  -0.03    -0.01   0.09  -0.01
    44   6     0.01  -0.02   0.03     0.00   0.01   0.06     0.04  -0.01  -0.02
    45   1     0.00  -0.04   0.06     0.01   0.01   0.09     0.04  -0.02   0.02
    46   1     0.05  -0.01   0.02     0.05   0.04   0.05     0.06  -0.03  -0.04
    47   1     0.00  -0.03   0.04    -0.04  -0.01   0.09     0.02   0.01  -0.03
    48   6    -0.02   0.04   0.13     0.00   0.01   0.03     0.00   0.00   0.01
    49   6    -0.02   0.02   0.09     0.00   0.02   0.06     0.00   0.00   0.02
    50   6    -0.02  -0.02  -0.02     0.00   0.01   0.04     0.00   0.00   0.01
    51   6    -0.01  -0.05  -0.10     0.00   0.01   0.03     0.00   0.00   0.01
    52   6     0.00  -0.04  -0.08     0.00   0.00   0.02     0.00   0.00   0.01
    53   6    -0.01   0.01   0.05     0.00  -0.01   0.00     0.00   0.00   0.00
    54   1    -0.03   0.07   0.24     0.00   0.01   0.03     0.00   0.00   0.01
    55   1    -0.04   0.03   0.16     0.00   0.02   0.07     0.00   0.01   0.02
    56   6    -0.01  -0.02  -0.03     0.01  -0.01   0.01     0.00  -0.01   0.00
    57   1     0.01  -0.02  -0.03     0.02  -0.04   0.01     0.01  -0.02   0.00
    58   1    -0.02  -0.02  -0.04     0.00   0.00  -0.01     0.00   0.00  -0.01
    59   6    -0.02  -0.02  -0.01     0.00  -0.01  -0.01     0.00  -0.01  -0.01
    60   1    -0.03  -0.01   0.01     0.00  -0.02  -0.02     0.00  -0.01  -0.01
    61   6    -0.01   0.02  -0.03     0.00  -0.02  -0.01     0.00  -0.01   0.00
    62   6    -0.01  -0.04  -0.08     0.01   0.00   0.01     0.00   0.00   0.00
    63   6    -0.02  -0.03  -0.12     0.01  -0.01   0.02     0.00   0.00   0.01
    64   1    -0.02  -0.03  -0.11     0.01  -0.01   0.01     0.00   0.00   0.01
    65   6    -0.03   0.04  -0.13    -0.01  -0.02   0.02     0.00   0.00   0.01
    66   8    -0.10   0.02  -0.17    -0.09  -0.05   0.03    -0.02  -0.01   0.01
    67   8    -0.03   0.05   0.08     0.00  -0.02  -0.03     0.00  -0.01  -0.01
    68   1    -0.03   0.08   0.04    -0.01  -0.01  -0.04     0.00  -0.01  -0.02
    69   8     0.00  -0.06  -0.15     0.00   0.00   0.02     0.00   0.00   0.01
    70   8    -0.01   0.05   0.14     0.00  -0.04  -0.08     0.00  -0.02  -0.02
    71   6     0.01   0.00   0.01    -0.02  -0.01  -0.02    -0.01  -0.01   0.00
    72   1     0.05   0.06  -0.04    -0.09  -0.01   0.02    -0.03   0.00   0.01
    73   1     0.03   0.00  -0.02    -0.03  -0.04  -0.06    -0.02  -0.02  -0.01
    74   1    -0.01  -0.10   0.00     0.04   0.03   0.02     0.00   0.01   0.01
    75   6    -0.01  -0.12  -0.02     0.02   0.04  -0.02     0.01   0.01  -0.01
    76   1     0.00  -0.18  -0.06     0.03   0.06   0.00     0.01   0.02   0.00
    77   1    -0.02  -0.11   0.00     0.01   0.05  -0.04     0.00   0.01  -0.01
    78   6    -0.02  -0.13   0.06     0.00   0.03  -0.04     0.00   0.01  -0.01
    79   1    -0.04  -0.22   0.08     0.01   0.05  -0.04     0.00   0.02  -0.02
    80   1     0.00  -0.09   0.16    -0.01   0.03  -0.06     0.00   0.01  -0.02
    81   7    -0.01  -0.04   0.00     0.01   0.00  -0.02     0.00   0.00  -0.01
    82   6     0.07   0.05  -0.02    -0.03  -0.03  -0.02    -0.01  -0.02  -0.01
    83   1     0.06   0.15  -0.07    -0.02  -0.07   0.00    -0.01  -0.03   0.00
    84   1     0.05   0.04  -0.02    -0.02  -0.03  -0.02    -0.01  -0.01  -0.01
    85   1     0.19   0.04   0.02    -0.07  -0.03  -0.03    -0.02  -0.01  -0.01
    86   6     0.01   0.12  -0.08     0.02  -0.04   0.00     0.01  -0.02   0.00
    87   1     0.03   0.18  -0.04     0.00  -0.05  -0.01     0.00  -0.02   0.00
    88   1     0.00   0.12  -0.15     0.03  -0.05   0.01     0.01  -0.02   0.01
    89   6     0.01   0.11  -0.09     0.03  -0.01   0.01     0.01  -0.01   0.00
    90   1     0.02   0.16  -0.11     0.05   0.00   0.01     0.01  -0.01   0.00
    91   1     0.03   0.10  -0.02     0.02   0.00   0.03     0.01   0.00   0.00
                    28                     29                     30
                     A                      A                      A
 Frequencies --   103.4246               120.3052               124.8769
 Red. masses --     4.4631                 3.4475                 4.5070
 Frc consts  --     0.0281                 0.0294                 0.0414
 IR Inten    --     0.5442                 1.0123                 0.4772
  Atom  AN      X      Y      Z        X      Y      Z        X      Y      Z
     1   6     0.01  -0.02  -0.01     0.00   0.08   0.06     0.04   0.06   0.05
     2   8     0.00  -0.02  -0.02    -0.02   0.08   0.04    -0.03   0.06  -0.01
     3   8     0.00  -0.01  -0.01    -0.03   0.12   0.06    -0.03   0.15   0.03
     4   1    -0.01   0.00  -0.02    -0.08   0.13   0.04    -0.16   0.21  -0.04
     5   6     0.02  -0.02   0.00     0.01   0.07   0.05     0.11   0.02   0.07
     6   1     0.02  -0.03  -0.01    -0.03   0.08   0.06     0.22   0.02   0.06
     7   1     0.02  -0.02  -0.01     0.02   0.07   0.08     0.05   0.09   0.00
     8   6     0.02  -0.02   0.00     0.00   0.05  -0.01     0.02  -0.10   0.14
     9   1     0.02  -0.02   0.00     0.07   0.08  -0.01    -0.11  -0.18   0.12
    10   1     0.02  -0.02   0.00     0.00   0.03  -0.10     0.10  -0.18   0.25
    11   6     0.01  -0.02   0.00    -0.08   0.01   0.03    -0.04  -0.02   0.04
    12   1     0.01  -0.02   0.00    -0.11  -0.02   0.02    -0.11   0.08   0.08
    13   1     0.01  -0.01   0.01    -0.10   0.05   0.10    -0.03  -0.03   0.04
    14   6     0.01  -0.02   0.00    -0.11  -0.03   0.02    -0.03  -0.01  -0.13
    15   1     0.01  -0.02   0.00    -0.09  -0.04   0.09    -0.07   0.01  -0.24
    16   1     0.01  -0.03  -0.01    -0.15  -0.08   0.01     0.10  -0.01  -0.15
    17   6     0.00  -0.01  -0.01    -0.05   0.00  -0.03    -0.08  -0.03  -0.11
    18   8     0.00  -0.01  -0.02    -0.01   0.04  -0.03    -0.07  -0.02  -0.06
    19   8     0.00   0.00  -0.01    -0.02  -0.01  -0.06    -0.07  -0.07  -0.10
    20   6     0.00  -0.01  -0.01     0.02   0.00   0.01     0.01  -0.06  -0.01
    21   1    -0.01  -0.02  -0.01    -0.08  -0.05   0.00     0.08  -0.10  -0.03
    22   1     0.00  -0.02   0.00     0.09  -0.06   0.10     0.01  -0.07  -0.05
    23   6     0.00   0.00  -0.01     0.09   0.07  -0.06     0.01  -0.03   0.09
    24   1     0.00   0.01  -0.03     0.06   0.05  -0.30     0.01   0.01   0.22
    25   1     0.01   0.02  -0.01     0.25   0.25  -0.01    -0.08  -0.11   0.07
    26   8     0.01  -0.01   0.00    -0.02  -0.08   0.11     0.11   0.04   0.01
    27   6     0.01   0.00   0.01    -0.01  -0.07   0.06     0.08   0.01   0.00
    28   8     0.01   0.01   0.01     0.02  -0.08   0.03     0.10  -0.05  -0.01
    29   6     0.01   0.01   0.01     0.02  -0.01  -0.03    -0.01   0.00   0.01
    30   1     0.02   0.02   0.01     0.02   0.06   0.01    -0.03   0.00   0.02
    31   6     0.01   0.00   0.01     0.05   0.05  -0.08    -0.06  -0.08  -0.02
    32   1     0.02   0.00   0.04    -0.01   0.09  -0.19    -0.01  -0.11   0.00
    33   1    -0.01  -0.03   0.00     0.14   0.15  -0.06    -0.08  -0.13  -0.04
    34   6     0.00   0.04  -0.02     0.04  -0.04   0.00    -0.08  -0.04  -0.06
    35   1    -0.02   0.05  -0.05     0.05  -0.03   0.08    -0.07  -0.06  -0.07
    36   1     0.02   0.07  -0.01     0.01  -0.11  -0.03    -0.10  -0.02  -0.04
    37   6    -0.01   0.02  -0.02     0.03  -0.06   0.00    -0.06   0.02  -0.06
    38   1     0.00   0.05  -0.01     0.02  -0.09  -0.01    -0.04   0.06  -0.04
    39   1     0.00   0.01  -0.05     0.05  -0.08   0.01    -0.11   0.05  -0.07
    40   6    -0.04  -0.01   0.01     0.01  -0.04  -0.02     0.03  -0.02  -0.02
    41   8    -0.04  -0.01   0.05     0.00  -0.05  -0.07     0.06   0.00   0.05
    42   8    -0.06  -0.05   0.00     0.00  -0.01   0.00     0.10  -0.06  -0.07
    43   1    -0.04  -0.05   0.01    -0.01   0.01  -0.02     0.11  -0.08  -0.05
    44   6     0.00   0.01  -0.01     0.06  -0.11  -0.14    -0.05   0.08   0.09
    45   1     0.00   0.01  -0.02     0.07  -0.13   0.04    -0.03   0.12   0.05
    46   1    -0.01   0.00  -0.01     0.13  -0.29  -0.25    -0.06   0.13   0.12
    47   1     0.00   0.01  -0.02    -0.01   0.04  -0.28    -0.07   0.03   0.15
    48   6    -0.02   0.08   0.21     0.00   0.00   0.00     0.00   0.00  -0.01
    49   6    -0.03   0.09   0.24     0.00   0.00   0.01     0.00   0.00   0.00
    50   6     0.00   0.03   0.10     0.00   0.00   0.00     0.00   0.01   0.00
    51   6     0.01   0.01   0.03     0.00   0.00   0.01    -0.01   0.01   0.01
    52   6     0.01   0.00   0.01     0.00   0.00   0.01    -0.01   0.01   0.01
    53   6     0.00   0.01   0.03     0.00   0.00   0.00     0.00   0.01   0.00
    54   1    -0.04   0.11   0.28     0.00   0.00   0.00     0.00   0.00  -0.02
    55   1    -0.04   0.14   0.35     0.00   0.00   0.01     0.00   0.00  -0.01
    56   6     0.02  -0.04  -0.03     0.00   0.00   0.00    -0.01   0.01   0.01
    57   1     0.10  -0.12  -0.03     0.01   0.00   0.00    -0.01   0.01   0.01
    58   1    -0.02  -0.02  -0.12     0.00   0.00  -0.01     0.00   0.01   0.01
    59   6     0.00  -0.03  -0.05     0.00   0.00   0.00     0.00   0.01   0.01
    60   1     0.01  -0.04  -0.07     0.00   0.00   0.00     0.00   0.01   0.01
    61   6     0.02   0.00  -0.01     0.00   0.00   0.01     0.00   0.01   0.01
    62   6     0.01   0.00   0.00     0.00   0.00   0.01     0.00   0.01   0.01
    63   6     0.02   0.01   0.02     0.00   0.00   0.01     0.00   0.00   0.01
    64   1     0.01   0.00   0.06     0.00   0.00   0.01     0.00   0.00   0.00
    65   6     0.08   0.05   0.01     0.00   0.00   0.01    -0.01  -0.01   0.01
    66   8     0.05   0.04  -0.01     0.00   0.00   0.01    -0.01  -0.01   0.01
    67   8    -0.01   0.02   0.03     0.01   0.00   0.01    -0.01   0.01   0.01
    68   1    -0.01   0.06   0.00     0.00   0.00   0.00     0.00   0.01   0.02
    69   8     0.01  -0.03  -0.03     0.00   0.00   0.01    -0.01   0.01   0.02
    70   8     0.00  -0.09  -0.19     0.00  -0.01  -0.01     0.01   0.01  -0.02
    71   6    -0.07  -0.03  -0.08    -0.01   0.00   0.00     0.02   0.01   0.00
    72   1    -0.29   0.03   0.02    -0.02   0.00   0.00     0.01   0.00   0.01
    73   1    -0.08  -0.12  -0.25    -0.01  -0.01  -0.01     0.02   0.01   0.00
    74   1     0.11   0.04   0.06     0.00   0.00   0.00     0.02   0.01   0.00
    75   6    -0.02   0.04  -0.01     0.00   0.00   0.01     0.00   0.01   0.01
    76   1     0.02   0.04   0.00    -0.01   0.00   0.01     0.00   0.01   0.01
    77   1    -0.04   0.08  -0.04    -0.01   0.01   0.01     0.00   0.02   0.00
    78   6    -0.07   0.00  -0.01    -0.01   0.00   0.00    -0.01   0.01   0.01
    79   1    -0.11  -0.03  -0.01    -0.01   0.00   0.00    -0.01   0.00   0.01
    80   1    -0.09   0.03   0.02    -0.01   0.00   0.01    -0.01   0.01   0.02
    81   7    -0.04  -0.02  -0.05     0.00   0.00   0.00    -0.01   0.01   0.01
    82   6    -0.09  -0.07  -0.07    -0.01   0.00  -0.01    -0.01   0.01   0.00
    83   1    -0.07  -0.12  -0.10    -0.01  -0.01  -0.01     0.00   0.01   0.00
    84   1    -0.13  -0.09  -0.07    -0.01   0.00  -0.01    -0.01   0.01   0.00
    85   1    -0.13  -0.06  -0.05    -0.01   0.00   0.00     0.00   0.01   0.01
    86   6     0.09   0.02  -0.02     0.01   0.00   0.00     0.00   0.01   0.01
    87   1     0.08   0.02  -0.02     0.01   0.00   0.00     0.01   0.01   0.01
    88   1     0.12   0.00  -0.05     0.01   0.00   0.00     0.00   0.01   0.00
    89   6     0.12   0.08   0.02     0.01   0.00   0.01     0.00   0.00   0.01
    90   1     0.16   0.11   0.01     0.00   0.00   0.01     0.01   0.01   0.01
    91   1     0.10   0.09   0.07     0.01   0.00   0.00     0.01   0.00   0.02
                    31                     32                     33
                     A                      A                      A
 Frequencies --   142.7285               156.4639               163.1598
 Red. masses --     3.8068                 4.0748                 3.3833
 Frc consts  --     0.0457                 0.0588                 0.0531
 IR Inten    --     1.2559                 2.6621                 5.7261
  Atom  AN      X      Y      Z        X      Y      Z        X      Y      Z
     1   6     0.05  -0.08  -0.03     0.00   0.01   0.01     0.02   0.01   0.02
     2   8     0.01  -0.09  -0.07    -0.01   0.02   0.00    -0.01   0.02   0.00
     3   8     0.02  -0.04  -0.04    -0.01   0.02   0.01    -0.01   0.04   0.01
     4   1    -0.05   0.00  -0.08    -0.02   0.03   0.00    -0.05   0.06  -0.02
     5   6     0.10  -0.10   0.00     0.00   0.01   0.01     0.03   0.00   0.03
     6   1     0.09  -0.13  -0.01     0.01   0.01   0.01     0.09   0.00   0.02
     7   1     0.12  -0.13   0.01     0.00   0.02   0.00     0.00   0.03  -0.01
     8   6     0.12  -0.07   0.00    -0.01  -0.01   0.01    -0.01  -0.06   0.06
     9   1     0.14  -0.05   0.01    -0.03  -0.03   0.00    -0.11  -0.16   0.03
    10   1     0.11  -0.07  -0.03     0.00  -0.02   0.03     0.03  -0.08   0.18
    11   6     0.06  -0.06   0.02    -0.01   0.00  -0.01     0.02   0.03  -0.06
    12   1     0.05  -0.06   0.02    -0.02   0.02   0.00     0.00   0.12  -0.02
    13   1     0.04  -0.02   0.04    -0.01   0.00  -0.02     0.04  -0.02  -0.10
    14   6     0.01  -0.09   0.00     0.00   0.01  -0.03     0.05   0.08  -0.15
    15   1     0.04  -0.12   0.05    -0.01   0.02  -0.07    -0.01   0.09  -0.38
    16   1    -0.03  -0.16  -0.02     0.03   0.04  -0.02     0.25   0.23  -0.11
    17   6    -0.02  -0.03  -0.05     0.00  -0.01   0.00    -0.03  -0.06   0.02
    18   8    -0.01   0.00  -0.07     0.00  -0.02   0.03    -0.07  -0.11   0.15
    19   8    -0.03  -0.01  -0.05     0.01  -0.03  -0.01    -0.01  -0.11   0.01
    20   6    -0.02  -0.03  -0.01     0.02   0.01   0.00     0.10   0.07  -0.07
    21   1    -0.06  -0.09  -0.03     0.04   0.03   0.01     0.23   0.29   0.00
    22   1     0.02  -0.06   0.05     0.02   0.00  -0.04     0.10   0.00  -0.33
    23   6     0.02   0.06   0.01     0.01  -0.01   0.00     0.06   0.03  -0.04
    24   1    -0.01   0.08  -0.07     0.02  -0.02   0.01     0.11  -0.04  -0.06
    25   1     0.06   0.14   0.04     0.00  -0.02  -0.01     0.03   0.07  -0.03
    26   8    -0.01   0.02   0.09     0.00   0.00  -0.02    -0.02   0.00   0.00
    27   6     0.00   0.04   0.06    -0.01  -0.01  -0.02    -0.04  -0.02  -0.01
    28   8     0.01   0.02   0.05     0.00  -0.01  -0.03    -0.01  -0.02  -0.05
    29   6    -0.04   0.10   0.00    -0.01  -0.01  -0.01    -0.04  -0.02  -0.01
    30   1    -0.08   0.17   0.05    -0.01  -0.03  -0.01    -0.04  -0.02  -0.01
    31   6    -0.04   0.16  -0.08     0.00   0.00   0.00    -0.01   0.05   0.01
    32   1    -0.11   0.18  -0.25     0.00   0.00   0.03    -0.04   0.08   0.00
    33   1     0.09   0.29  -0.06    -0.01  -0.01   0.01     0.01   0.08   0.01
    34   6    -0.09   0.03   0.04     0.02   0.01   0.00     0.04   0.05   0.02
    35   1    -0.09   0.06   0.15     0.02   0.01  -0.03     0.02   0.05   0.00
    36   1    -0.11  -0.07  -0.01     0.04   0.02   0.00     0.07   0.04   0.01
    37   6    -0.10   0.00   0.10     0.02   0.01   0.01     0.03   0.03   0.06
    38   1    -0.16  -0.03   0.11     0.02   0.02   0.02     0.00   0.00   0.06
    39   1    -0.07   0.00   0.17     0.03   0.01   0.01     0.06   0.01   0.09
    40   6    -0.03   0.05   0.07     0.00   0.00   0.02    -0.01   0.05   0.05
    41   8     0.01   0.06   0.03    -0.01   0.00   0.03    -0.04   0.03   0.01
    42   8     0.03   0.10   0.06    -0.02   0.00   0.03    -0.07   0.07   0.08
    43   1     0.05   0.11   0.06    -0.04   0.01   0.02    -0.08   0.08   0.07
    44   6    -0.01   0.07  -0.02     0.00  -0.02   0.00     0.00  -0.07  -0.04
    45   1     0.03   0.09   0.18    -0.01  -0.03  -0.02    -0.01  -0.09   0.02
    46   1     0.08  -0.10  -0.14     0.00   0.00   0.01     0.03  -0.12  -0.08
    47   1    -0.15   0.20  -0.13     0.02  -0.04   0.01    -0.01  -0.02  -0.09
    48   6     0.00  -0.01  -0.01     0.07  -0.03  -0.05    -0.01   0.01   0.02
    49   6     0.00  -0.01  -0.01     0.07  -0.05  -0.05    -0.01   0.01   0.01
    50   6     0.00  -0.01   0.00     0.07  -0.03   0.02    -0.01   0.00  -0.01
    51   6     0.00  -0.01   0.00     0.07  -0.02   0.04    -0.01  -0.01  -0.02
    52   6     0.00  -0.01  -0.01     0.09  -0.03   0.02    -0.01   0.00  -0.02
    53   6     0.00  -0.01   0.00     0.07  -0.03   0.01    -0.01   0.00   0.00
    54   1     0.00  -0.01  -0.01     0.07  -0.04  -0.09    -0.02   0.01   0.03
    55   1     0.00  -0.01  -0.01     0.08  -0.06  -0.09    -0.02   0.01   0.03
    56   6     0.00  -0.01   0.01     0.02  -0.05   0.07     0.00   0.01  -0.01
    57   1    -0.01   0.00   0.01    -0.02  -0.05   0.08     0.00   0.01  -0.02
    58   1     0.00  -0.01   0.02     0.03  -0.08   0.12     0.00   0.01  -0.02
    59   6     0.00  -0.01   0.00    -0.02  -0.04   0.03     0.01   0.00  -0.01
    60   1     0.00  -0.01   0.00    -0.05  -0.06   0.01     0.01   0.01  -0.01
    61   6     0.00  -0.01  -0.01    -0.03  -0.01   0.01     0.01   0.00  -0.01
    62   6     0.00  -0.01  -0.01     0.03   0.02   0.02     0.00  -0.01  -0.01
    63   6     0.00  -0.01  -0.01     0.05   0.04  -0.01    -0.01  -0.01   0.00
    64   1     0.00  -0.01  -0.01     0.04   0.05   0.00    -0.01  -0.01   0.01
    65   6    -0.01   0.00  -0.01     0.03   0.08  -0.02     0.00   0.00   0.00
    66   8    -0.04  -0.01  -0.01    -0.03   0.07  -0.06     0.01   0.00   0.01
    67   8    -0.01  -0.01  -0.02    -0.11   0.02  -0.04     0.03  -0.01  -0.01
    68   1    -0.01   0.00  -0.02    -0.10   0.09  -0.03     0.02  -0.03  -0.02
    69   8     0.00  -0.01  -0.02     0.09   0.01  -0.03    -0.01  -0.01  -0.01
    70   8    -0.01  -0.01   0.02    -0.06  -0.10   0.11     0.01   0.02  -0.01
    71   6    -0.02  -0.01   0.00    -0.29  -0.04  -0.01     0.05   0.00   0.00
    72   1     0.00   0.00  -0.01    -0.21   0.06  -0.10     0.04  -0.01   0.01
    73   1    -0.02  -0.01   0.02    -0.43  -0.15   0.11     0.07   0.02  -0.02
    74   1    -0.03  -0.01  -0.01    -0.41   0.05  -0.12     0.06  -0.02   0.02
    75   6     0.01   0.00  -0.01     0.03   0.07  -0.02    -0.01  -0.03   0.00
    76   1     0.01   0.00  -0.01     0.05   0.10   0.01    -0.04  -0.03   0.00
    77   1     0.02  -0.01  -0.02     0.02   0.08  -0.05     0.00  -0.05   0.03
    78   6     0.02   0.00  -0.02     0.01   0.06  -0.04     0.01  -0.01  -0.01
    79   1     0.03   0.01  -0.02     0.04   0.10  -0.05     0.02   0.00  -0.01
    80   1     0.02  -0.01  -0.03    -0.02   0.04  -0.09     0.03  -0.02  -0.01
    81   7     0.02   0.00   0.00     0.00   0.01   0.01     0.01   0.00  -0.01
    82   6     0.02   0.00   0.01    -0.01   0.01  -0.03     0.01  -0.01   0.01
    83   1     0.01   0.00   0.02    -0.02  -0.03   0.04     0.01  -0.01   0.01
    84   1     0.04   0.01   0.01     0.04   0.10  -0.05     0.01  -0.02   0.01
    85   1     0.01  -0.01   0.00    -0.04  -0.03  -0.13     0.00   0.00   0.02
    86   6     0.00  -0.01  -0.01    -0.02  -0.03   0.02     0.00   0.00  -0.01
    87   1    -0.01  -0.02  -0.01    -0.10  -0.07   0.02     0.01   0.00  -0.01
    88   1     0.01  -0.02   0.00     0.05  -0.09   0.05     0.00   0.00  -0.01
    89   6     0.01   0.01  -0.01     0.01   0.10   0.00     0.00  -0.01  -0.01
    90   1     0.02   0.02  -0.01     0.05   0.13  -0.01    -0.01  -0.02   0.00
    91   1    -0.01   0.02   0.01    -0.05   0.15   0.04     0.00  -0.02  -0.02
                    34                     35                     36
                     A                      A                      A
 Frequencies --   169.7117               180.1103               184.6399
 Red. masses --     4.3266                 3.7204                 2.2696
 Frc consts  --     0.0734                 0.0711                 0.0456
 IR Inten    --    10.1914                 3.4469                 0.9084
  Atom  AN      X      Y      Z        X      Y      Z        X      Y      Z
     1   6     0.03   0.03   0.04     0.00  -0.01   0.00     0.01   0.00   0.00
     2   8    -0.01   0.03   0.00     0.00  -0.01   0.00     0.00   0.00   0.00
     3   8    -0.01   0.08   0.04     0.00   0.00   0.00     0.00   0.01   0.00
     4   1    -0.10   0.12   0.00    -0.01   0.00  -0.01    -0.01   0.01   0.00
     5   6     0.05   0.01   0.05     0.01  -0.01   0.00     0.01   0.00   0.01
     6   1     0.02   0.02   0.05     0.01  -0.01   0.00     0.01   0.00   0.01
     7   1     0.05   0.02   0.07     0.01  -0.01   0.00     0.01   0.00   0.01
     8   6     0.03  -0.02  -0.02     0.01  -0.01   0.00     0.00  -0.01   0.00
     9   1     0.09  -0.01  -0.02     0.01  -0.01   0.00     0.00  -0.01   0.00
    10   1     0.03  -0.06  -0.10     0.01  -0.01   0.00     0.01  -0.01   0.00
    11   6    -0.07  -0.05   0.01     0.00   0.00   0.00    -0.01   0.00   0.00
    12   1    -0.08  -0.07   0.00     0.00   0.00   0.00    -0.01   0.00   0.00
    13   1    -0.09   0.00   0.05     0.00   0.00   0.00    -0.01   0.00   0.00
    14   6    -0.10  -0.09   0.02     0.00   0.00   0.00    -0.01   0.00  -0.01
    15   1    -0.07  -0.08   0.18     0.00   0.00  -0.01    -0.01   0.00   0.00
    16   1    -0.21  -0.18   0.00     0.00   0.00   0.00    -0.01   0.00  -0.01
    17   6     0.04  -0.02  -0.06     0.00   0.00   0.00     0.00  -0.01   0.00
    18   8     0.12   0.08  -0.07     0.00   0.00   0.00     0.01   0.00   0.01
    19   8     0.09  -0.11  -0.10     0.00   0.00   0.00     0.01  -0.02  -0.01
    20   6     0.01  -0.06   0.11     0.00   0.00   0.00     0.01   0.00   0.01
    21   1    -0.07  -0.23   0.06     0.00   0.00   0.00     0.00   0.00   0.01
    22   1     0.00   0.00   0.29     0.00   0.00   0.00     0.00   0.00   0.01
    23   6     0.00  -0.08   0.06     0.00   0.01   0.00     0.00   0.00   0.00
    24   1     0.00  -0.05   0.14     0.00   0.01   0.00     0.01  -0.01   0.00
    25   1     0.01  -0.22   0.01     0.00   0.01   0.01     0.00  -0.01   0.00
    26   8    -0.01   0.04  -0.10     0.00   0.01   0.01    -0.01   0.00  -0.01
    27   6    -0.04   0.01  -0.11     0.00   0.00   0.00    -0.01   0.00  -0.01
    28   8    -0.04  -0.03  -0.10     0.00   0.00   0.00    -0.01   0.00  -0.01
    29   6    -0.05  -0.02  -0.05    -0.01   0.01   0.00     0.00   0.00   0.00
    30   1    -0.06  -0.10  -0.08    -0.01   0.01   0.00     0.00  -0.01  -0.01
    31   6    -0.02   0.02   0.03    -0.01   0.01   0.00     0.00   0.01   0.01
    32   1    -0.03   0.04   0.08    -0.01   0.01  -0.01     0.00   0.01   0.01
    33   1    -0.06   0.03   0.04     0.00   0.02   0.00     0.00   0.01   0.01
    34   6     0.07   0.05   0.03     0.00   0.00   0.00     0.01   0.01   0.01
    35   1     0.06   0.04  -0.03     0.00   0.00   0.00     0.01   0.01   0.01
    36   1     0.11   0.06   0.01     0.00   0.00   0.00     0.01   0.01   0.01
    37   6     0.07   0.05   0.07     0.00   0.01   0.00     0.00   0.00   0.01
    38   1     0.05   0.03   0.07     0.00   0.01   0.01     0.00   0.00   0.01
    39   1     0.09   0.04   0.08     0.00   0.01   0.01     0.01   0.00   0.01
    40   6    -0.01   0.06   0.07     0.01   0.01   0.00    -0.01   0.01   0.01
    41   8    -0.07   0.04   0.02     0.01   0.01  -0.01    -0.01   0.01  -0.01
    42   8    -0.10   0.09   0.11     0.01   0.02   0.00    -0.02   0.01   0.01
    43   1    -0.13   0.10   0.10     0.00   0.00   0.01     0.00   0.01   0.01
    44   6    -0.01  -0.02   0.04    -0.01   0.01   0.01     0.00   0.00   0.00
    45   1    -0.07  -0.07  -0.14    -0.01   0.01   0.01    -0.01  -0.01  -0.02
    46   1    -0.05   0.19   0.15    -0.01   0.01   0.01     0.00   0.01   0.01
    47   1     0.13  -0.17   0.18    -0.01   0.01   0.01     0.01  -0.01   0.01
    48   6    -0.01   0.01   0.02     0.07   0.06   0.05    -0.01   0.00  -0.02
    49   6    -0.01   0.01   0.01     0.06   0.03   0.03     0.00   0.00  -0.03
    50   6    -0.01   0.00  -0.01     0.06   0.00  -0.05    -0.01   0.01   0.01
    51   6     0.00  -0.01  -0.03     0.06  -0.01  -0.05    -0.01   0.04   0.05
    52   6    -0.01  -0.01  -0.03     0.09   0.03   0.00    -0.02   0.04   0.06
    53   6    -0.01   0.00   0.00     0.08   0.03   0.01    -0.01   0.02   0.01
    54   1    -0.01   0.01   0.04     0.07   0.08   0.09     0.00  -0.02  -0.06
    55   1    -0.01   0.01   0.03     0.06   0.03   0.07     0.01  -0.02  -0.07
    56   6     0.00   0.01  -0.01     0.05  -0.01  -0.06    -0.01  -0.02  -0.03
    57   1     0.00   0.01  -0.01     0.07   0.00  -0.06     0.02  -0.04  -0.03
    58   1     0.00   0.01  -0.01     0.03  -0.04  -0.07    -0.03  -0.03  -0.05
    59   6     0.01   0.00  -0.01     0.02   0.02  -0.01    -0.02  -0.03   0.00
    60   1     0.01   0.01  -0.01     0.02   0.03   0.00    -0.02  -0.01   0.03
    61   6     0.01  -0.01  -0.01     0.02   0.03   0.01    -0.02   0.00  -0.02
    62   6     0.00  -0.01  -0.01     0.01   0.01  -0.02     0.01   0.01  -0.02
    63   6     0.00   0.00   0.00     0.02   0.06  -0.04    -0.01  -0.02  -0.01
    64   1     0.00   0.00   0.01     0.03   0.08  -0.13     0.00  -0.02  -0.03
    65   6     0.00   0.01   0.00    -0.08  -0.05  -0.02     0.00  -0.04   0.01
    66   8     0.01   0.01   0.01     0.00  -0.04   0.06     0.04  -0.03   0.01
    67   8     0.03  -0.02  -0.02     0.10  -0.01   0.03    -0.10   0.04   0.01
    68   1     0.02  -0.04  -0.03     0.09  -0.08   0.06    -0.07   0.12   0.07
    69   8    -0.01  -0.01  -0.02     0.08   0.11   0.04    -0.01   0.02   0.04
    70   8     0.00   0.01   0.00     0.02  -0.04  -0.02     0.00   0.00  -0.04
    71   6     0.03   0.00   0.00    -0.14   0.03  -0.04    -0.01   0.02  -0.01
    72   1     0.03  -0.01   0.01    -0.24   0.13  -0.03    -0.04   0.01   0.01
    73   1     0.05   0.01  -0.01    -0.22  -0.10  -0.09    -0.02   0.01  -0.01
    74   1     0.04  -0.02   0.01    -0.09   0.10  -0.01     0.00   0.04   0.01
    75   6    -0.02  -0.03   0.01    -0.06  -0.06   0.05     0.13   0.07  -0.10
    76   1    -0.08  -0.04   0.00    -0.10  -0.13   0.00     0.49   0.07  -0.06
    77   1     0.00  -0.07   0.06    -0.07  -0.05   0.14     0.06   0.25  -0.38
    78   6     0.02   0.00  -0.02    -0.08  -0.08   0.09    -0.04  -0.09   0.09
    79   1     0.03   0.03  -0.02    -0.13  -0.15   0.10    -0.08  -0.28   0.13
    80   1     0.04  -0.03  -0.04    -0.06  -0.05   0.17    -0.15   0.04   0.24
    81   7     0.02   0.00  -0.01    -0.06  -0.02   0.01    -0.02  -0.07   0.03
    82   6     0.01  -0.01   0.01    -0.03   0.01  -0.03     0.09   0.04  -0.02
    83   1     0.00  -0.02   0.03     0.00   0.07  -0.17     0.10   0.20  -0.19
    84   1     0.02  -0.02   0.02    -0.15  -0.07  -0.03    -0.03  -0.04  -0.01
    85   1    -0.01  -0.01   0.01     0.07   0.03   0.07     0.30   0.05   0.11
    86   6     0.00  -0.01  -0.01    -0.08   0.03   0.00     0.01   0.00  -0.02
    87   1     0.00  -0.01  -0.01    -0.03   0.08   0.02     0.04   0.00  -0.03
    88   1     0.00  -0.01   0.00    -0.19   0.11   0.01     0.00   0.01  -0.04
    89   6     0.00  -0.01  -0.01    -0.16  -0.15  -0.07     0.01  -0.03   0.01
    90   1    -0.01  -0.02   0.00    -0.28  -0.26  -0.03     0.02  -0.01   0.00
    91   1     0.00  -0.01  -0.02    -0.09  -0.21  -0.23     0.03  -0.04   0.04
                    37                     38                     39
                     A                      A                      A
 Frequencies --   195.2925               214.7010               219.3562
 Red. masses --     4.0450                 4.3025                 1.5518
 Frc consts  --     0.0909                 0.1169                 0.0440
 IR Inten    --     0.7703                 2.4067                 1.9793
  Atom  AN      X      Y      Z        X      Y      Z        X      Y      Z
     1   6     0.01   0.00   0.00    -0.04   0.01  -0.02     0.01   0.01   0.01
     2   8     0.00   0.00   0.00     0.01   0.00   0.02     0.00   0.02   0.01
     3   8     0.00   0.01   0.00     0.01  -0.05  -0.01     0.00   0.02   0.01
     4   1    -0.01   0.01  -0.01     0.09  -0.09   0.03    -0.02   0.03   0.01
     5   6     0.01   0.00   0.00    -0.05   0.02  -0.03     0.00   0.01   0.01
     6   1     0.01   0.00   0.00    -0.04   0.02  -0.04    -0.01   0.02   0.01
     7   1     0.01   0.00   0.01    -0.05   0.01  -0.04     0.00   0.02   0.01
     8   6     0.01  -0.01   0.00    -0.02   0.06   0.01    -0.01  -0.01  -0.01
     9   1     0.01  -0.01   0.00    -0.02   0.10   0.03    -0.01  -0.02  -0.02
    10   1     0.01  -0.01   0.00    -0.04   0.09   0.01    -0.01  -0.02  -0.02
    11   6     0.00   0.00   0.00     0.04   0.03   0.05    -0.02  -0.01  -0.02
    12   1     0.00   0.00   0.00     0.04   0.01   0.04    -0.02  -0.02  -0.02
    13   1     0.00   0.00   0.00     0.04   0.03   0.04    -0.02  -0.02  -0.01
    14   6     0.00   0.00  -0.01     0.03   0.01   0.04    -0.01  -0.01   0.00
    15   1    -0.01   0.00  -0.01     0.05  -0.01   0.06    -0.01   0.01   0.01
    16   1     0.00   0.00  -0.01     0.01  -0.03   0.03    -0.02   0.00   0.00
    17   6     0.00  -0.01   0.00    -0.04   0.04  -0.01     0.03  -0.02   0.00
    18   8     0.01   0.00   0.01    -0.07   0.00  -0.08     0.04   0.00   0.01
    19   8     0.01  -0.02  -0.01    -0.11   0.15   0.04     0.05  -0.05  -0.01
    20   6     0.01   0.00   0.01    -0.03  -0.05  -0.02    -0.01  -0.01   0.01
    21   1     0.00   0.01   0.01     0.01  -0.11  -0.04    -0.02   0.00   0.01
    22   1     0.01   0.00   0.00    -0.02  -0.06  -0.01    -0.03   0.03   0.03
    23   6     0.00   0.00   0.00     0.01  -0.02   0.05    -0.03  -0.03  -0.01
    24   1     0.00   0.00   0.00    -0.02   0.05   0.17    -0.02  -0.02   0.05
    25   1     0.01   0.00   0.00    -0.07  -0.10   0.03    -0.05  -0.09  -0.03
    26   8    -0.01   0.00   0.00     0.15   0.04  -0.03     0.00   0.02  -0.07
    27   6    -0.01   0.01   0.00     0.07  -0.06  -0.03     0.00   0.02   0.00
    28   8    -0.01   0.01   0.00     0.16  -0.15  -0.11    -0.02   0.09   0.01
    29   6    -0.01   0.00   0.00    -0.04  -0.06  -0.01     0.02  -0.01   0.04
    30   1     0.00   0.00   0.00    -0.06  -0.05   0.00     0.03   0.00   0.04
    31   6     0.00   0.01   0.01    -0.04  -0.05  -0.01     0.00  -0.03   0.05
    32   1    -0.01   0.02   0.00    -0.03  -0.04   0.06     0.03  -0.05   0.09
    33   1     0.00   0.02   0.01    -0.08  -0.08  -0.01    -0.03  -0.08   0.03
    34   6     0.01   0.01   0.01     0.02   0.01  -0.03    -0.03   0.01   0.01
    35   1     0.00   0.01   0.01     0.02  -0.01  -0.11    -0.05   0.02  -0.02
    36   1     0.01   0.00   0.01     0.09   0.04  -0.04    -0.03   0.06   0.03
    37   6     0.00   0.00   0.01     0.05   0.05   0.05    -0.04   0.00  -0.01
    38   1     0.00   0.00   0.01     0.02   0.05   0.07    -0.05   0.00  -0.01
    39   1     0.01   0.00   0.01     0.04   0.06   0.07    -0.04   0.00   0.00
    40   6     0.00   0.00   0.01     0.01   0.06   0.06    -0.01   0.00   0.00
    41   8     0.01   0.00   0.01    -0.05   0.04   0.04     0.01   0.01   0.02
    42   8     0.00   0.00   0.01    -0.07   0.07   0.10     0.02  -0.01  -0.02
    43   1     0.00   0.01   0.00    -0.10   0.08   0.09     0.03  -0.02  -0.02
    44   6     0.00   0.00   0.00    -0.01  -0.10  -0.02     0.01  -0.04  -0.02
    45   1    -0.01   0.00  -0.02     0.07  -0.05   0.37     0.14   0.04   0.47
    46   1    -0.01   0.02   0.01     0.19  -0.40  -0.23     0.24  -0.47  -0.30
    47   1     0.01  -0.01   0.01    -0.27   0.13  -0.21    -0.34   0.28  -0.30
    48   6     0.00  -0.05  -0.04     0.00   0.00   0.00     0.00   0.00   0.00
    49   6     0.01  -0.03  -0.04     0.00   0.00   0.00     0.00   0.00   0.00
    50   6     0.00   0.01   0.06     0.00   0.00   0.00     0.00   0.00   0.00
    51   6    -0.01   0.02   0.13     0.00   0.00   0.01     0.00   0.00   0.00
    52   6    -0.01  -0.01   0.07     0.00   0.00   0.00     0.00   0.00   0.00
    53   6    -0.01  -0.03   0.02     0.00   0.00   0.00     0.00   0.00   0.00
    54   1     0.00  -0.07  -0.12     0.00   0.00   0.00     0.00   0.00   0.00
    55   1     0.02  -0.05  -0.12     0.00   0.00  -0.01     0.00   0.00   0.00
    56   6     0.04   0.00   0.01     0.00   0.00  -0.01     0.00   0.00   0.00
    57   1     0.04  -0.04   0.03     0.01  -0.01  -0.01     0.00   0.00   0.00
    58   1     0.03   0.03  -0.01     0.00   0.00  -0.02     0.00   0.00   0.00
    59   6     0.04   0.01  -0.01     0.00   0.00  -0.01     0.00   0.00   0.00
    60   1     0.04  -0.02  -0.05     0.01   0.00   0.00     0.00   0.00   0.00
    61   6     0.04   0.00   0.05     0.00  -0.01   0.00     0.00   0.00   0.00
    62   6    -0.01  -0.01   0.05     0.00   0.00   0.00     0.00   0.00   0.00
    63   6    -0.04  -0.04  -0.02     0.00   0.00   0.00     0.00   0.00   0.00
    64   1    -0.01  -0.07  -0.05     0.00   0.00   0.00     0.00   0.00  -0.01
    65   6    -0.08   0.00  -0.06     0.00   0.01   0.00     0.00   0.00   0.00
    66   8    -0.01   0.03  -0.10     0.00   0.01   0.01     0.00   0.00   0.00
    67   8     0.20  -0.06   0.17     0.02  -0.01   0.00     0.00   0.00   0.00
    68   1     0.16  -0.19   0.09     0.02  -0.03  -0.01     0.00   0.00   0.00
    69   8    -0.01  -0.07  -0.06     0.00  -0.01  -0.02     0.00   0.00   0.00
    70   8     0.00  -0.03   0.02     0.00   0.00   0.00     0.00   0.00   0.00
    71   6     0.04  -0.04   0.03     0.01   0.00   0.00     0.00   0.00   0.00
    72   1     0.11  -0.10   0.02     0.01  -0.01   0.00     0.00   0.00   0.00
    73   1     0.05   0.00   0.10     0.01   0.00   0.00     0.00   0.00   0.00
    74   1    -0.01  -0.05  -0.01     0.01  -0.01   0.00     0.00   0.00   0.00
    75   6     0.07   0.14  -0.06     0.02   0.01  -0.02     0.00   0.00   0.00
    76   1     0.29   0.22   0.02     0.06   0.01  -0.01    -0.01   0.00   0.00
    77   1     0.02   0.26  -0.28     0.01   0.03  -0.06     0.00  -0.01   0.01
    78   6    -0.05   0.08   0.00     0.00  -0.01   0.01     0.00   0.00   0.00
    79   1    -0.09  -0.01   0.01    -0.01  -0.03   0.01     0.00   0.00   0.00
    80   1    -0.10   0.14   0.07    -0.02   0.01   0.02     0.00   0.00   0.00
    81   7    -0.02   0.04  -0.04     0.00  -0.01   0.00     0.00   0.00   0.00
    82   6    -0.11  -0.03  -0.12     0.01   0.00  -0.01     0.00   0.00   0.00
    83   1    -0.09  -0.15  -0.08     0.01   0.02  -0.04     0.00   0.00   0.01
    84   1    -0.12   0.05  -0.14    -0.02  -0.02  -0.01     0.01   0.01   0.00
    85   1    -0.20  -0.05  -0.21     0.03   0.00   0.02    -0.01   0.00  -0.01
    86   6    -0.03   0.09   0.00    -0.01   0.00   0.00     0.00   0.00   0.00
    87   1     0.00   0.17   0.06    -0.02  -0.01   0.00     0.00   0.01   0.00
    88   1    -0.10   0.14  -0.04    -0.01  -0.01   0.00     0.00   0.01   0.00
    89   6    -0.09   0.00  -0.05    -0.01   0.00  -0.01     0.00   0.00   0.00
    90   1    -0.15  -0.03  -0.04    -0.02  -0.01  -0.01     0.00   0.00   0.00
    91   1    -0.03  -0.05  -0.11    -0.01   0.00  -0.03     0.00   0.00   0.00
                    40                     41                     42
                     A                      A                      A
 Frequencies --   233.0680               244.4074               257.1235
 Red. masses --     1.7781                 1.7153                 4.2207
 Frc consts  --     0.0569                 0.0604                 0.1644
 IR Inten    --     0.1266                 3.0277                 2.1968
  Atom  AN      X      Y      Z        X      Y      Z        X      Y      Z
     1   6     0.00   0.00   0.00     0.00   0.00   0.00     0.04  -0.07  -0.03
     2   8     0.00   0.00   0.00     0.00   0.00   0.00     0.00  -0.09  -0.07
     3   8     0.00   0.00   0.00     0.00   0.00   0.00     0.02  -0.05  -0.04
     4   1     0.00   0.00   0.00     0.00   0.00   0.00    -0.04   0.00  -0.10
     5   6     0.00   0.00   0.00     0.00   0.00   0.00     0.09  -0.08   0.02
     6   1     0.00   0.00   0.00     0.00   0.00   0.00     0.09  -0.12   0.00
     7   1     0.00   0.00   0.00     0.00   0.00   0.00     0.11  -0.11   0.02
     8   6     0.00   0.00   0.00     0.00   0.00   0.00     0.09  -0.03   0.04
     9   1     0.00   0.00   0.00     0.00   0.00   0.00     0.11  -0.05   0.03
    10   1     0.00   0.00   0.00     0.00   0.00   0.00     0.10  -0.04   0.03
    11   6     0.00   0.00   0.00     0.00   0.00   0.00    -0.02   0.04   0.02
    12   1     0.00   0.00   0.00     0.00   0.00   0.00    -0.04   0.08   0.04
    13   1     0.00   0.00   0.00     0.00   0.00   0.00    -0.04   0.08   0.04
    14   6     0.00   0.00   0.00     0.00   0.00   0.00    -0.07   0.03  -0.02
    15   1     0.00   0.00   0.00     0.00   0.00   0.00    -0.06   0.01  -0.02
    16   1     0.00   0.00   0.00     0.00   0.00   0.00    -0.06   0.01  -0.03
    17   6     0.00   0.00   0.00     0.00   0.00   0.00    -0.09   0.06  -0.01
    18   8     0.00   0.00   0.00     0.00   0.00   0.00    -0.05   0.12   0.05
    19   8     0.00   0.01   0.00     0.00   0.00   0.00    -0.07   0.03  -0.03
    20   6     0.00   0.00   0.00     0.00   0.00   0.00     0.04   0.09   0.11
    21   1     0.00   0.00   0.00     0.00   0.00   0.00     0.05   0.05   0.09
    22   1     0.00   0.00   0.00     0.00   0.00   0.00     0.05   0.07   0.09
    23   6     0.00   0.00   0.00     0.00   0.00   0.00     0.03   0.08   0.11
    24   1     0.00   0.00   0.01     0.00   0.00   0.00     0.05   0.06   0.12
    25   1     0.00   0.00   0.00     0.00   0.00   0.00     0.03   0.02   0.08
    26   8     0.00   0.00   0.00     0.00   0.00   0.00    -0.04   0.12   0.03
    27   6     0.00   0.00   0.00     0.00   0.00   0.00    -0.08   0.04  -0.02
    28   8     0.00  -0.01  -0.01     0.00   0.00   0.00    -0.06   0.01  -0.04
    29   6     0.00   0.00   0.00     0.00   0.00   0.00    -0.07  -0.02   0.00
    30   1     0.00   0.00   0.00     0.00   0.00   0.00    -0.08  -0.06  -0.01
    31   6     0.00   0.00   0.00     0.00   0.00   0.00    -0.02  -0.02   0.05
    32   1     0.00   0.00   0.00     0.00   0.00   0.00    -0.02   0.01   0.14
    33   1     0.00   0.00   0.00     0.00   0.00   0.00    -0.09  -0.03   0.07
    34   6     0.00   0.00   0.00     0.00   0.00   0.00     0.12   0.00   0.01
    35   1     0.00   0.00   0.00     0.00   0.00   0.00     0.13  -0.02  -0.04
    36   1     0.00   0.00   0.00     0.00   0.00   0.00     0.14   0.01   0.02
    37   6     0.00   0.00   0.00     0.00   0.00   0.00     0.13  -0.02  -0.04
    38   1     0.00   0.00   0.00     0.00   0.00   0.00     0.18  -0.02  -0.06
    39   1     0.00   0.00   0.01     0.00   0.00   0.00     0.13  -0.04  -0.09
    40   6     0.00   0.01   0.00     0.00   0.00   0.00     0.05  -0.06  -0.05
    41   8     0.00   0.00  -0.01     0.00   0.00   0.00     0.00  -0.08  -0.09
    42   8    -0.01   0.01   0.00     0.00   0.00   0.00     0.00  -0.06  -0.03
    43   1     0.00   0.00   0.01     0.01   0.00   0.00    -0.04  -0.06  -0.03
    44   6     0.00   0.00   0.00     0.00   0.00   0.00    -0.05  -0.04   0.03
    45   1     0.00  -0.01  -0.01     0.00   0.00  -0.01     0.00  -0.02   0.27
    46   1     0.00   0.00   0.00     0.00   0.01   0.00     0.09  -0.20  -0.09
    47   1     0.01  -0.01   0.00     0.01  -0.01   0.00    -0.21   0.08  -0.07
    48   6     0.01  -0.02   0.01     0.02  -0.04   0.00     0.00   0.00  -0.02
    49   6     0.00  -0.03   0.01     0.00  -0.04   0.02     0.00   0.03   0.03
    50   6    -0.01  -0.03  -0.01    -0.01  -0.03   0.02     0.00   0.02   0.03
    51   6    -0.01  -0.02  -0.03    -0.01  -0.03   0.00     0.01   0.00  -0.01
    52   6     0.00   0.00   0.01     0.00  -0.02   0.01     0.00  -0.01  -0.04
    53   6     0.01  -0.01   0.01     0.02  -0.03   0.01     0.00  -0.01  -0.04
    54   1     0.02  -0.02   0.02     0.03  -0.04  -0.01     0.00   0.00  -0.04
    55   1     0.00  -0.03   0.03     0.00  -0.05   0.04    -0.01   0.04   0.05
    56   6    -0.02  -0.01   0.03    -0.02  -0.01   0.04    -0.01   0.01   0.04
    57   1    -0.07   0.01   0.03    -0.08  -0.02   0.06    -0.04   0.00   0.05
    58   1     0.00  -0.01   0.07     0.01   0.01   0.09     0.01   0.03   0.06
    59   6    -0.02  -0.01   0.00    -0.02   0.01  -0.03     0.00   0.00   0.00
    60   1    -0.05  -0.01   0.02    -0.05  -0.03  -0.06     0.00  -0.01  -0.01
    61   6    -0.01   0.03  -0.02    -0.01   0.01  -0.03     0.01   0.01   0.00
    62   6    -0.02  -0.01  -0.04    -0.03  -0.01  -0.03     0.01   0.01   0.00
    63   6    -0.02  -0.01  -0.02    -0.03   0.00  -0.01     0.02  -0.01   0.00
    64   1    -0.02   0.00  -0.05    -0.03   0.03  -0.02     0.02  -0.02   0.01
    65   6    -0.03  -0.06   0.01    -0.01  -0.02   0.01     0.02  -0.02   0.00
    66   8     0.05  -0.04   0.04     0.02  -0.01   0.02     0.02  -0.02   0.01
    67   8    -0.05   0.06   0.07     0.01   0.01   0.04    -0.04   0.03   0.00
    68   1    -0.03   0.11   0.13     0.01  -0.01   0.04    -0.03   0.07   0.02
    69   8     0.00   0.04   0.05     0.00   0.03   0.02     0.00  -0.02  -0.02
    70   8     0.00  -0.02   0.00     0.01  -0.04   0.02     0.00   0.01   0.01
    71   6    -0.02  -0.01   0.00    -0.02  -0.04   0.01     0.00   0.01   0.00
    72   1    -0.07   0.02   0.01     0.01  -0.05   0.00     0.22  -0.10  -0.08
    73   1    -0.03  -0.04  -0.04    -0.03  -0.04   0.05    -0.02   0.09   0.24
    74   1     0.01   0.00   0.03    -0.05  -0.02  -0.02    -0.18   0.04  -0.16
    75   6     0.01  -0.01  -0.04    -0.02   0.01  -0.04    -0.01   0.00   0.01
    76   1     0.00   0.00  -0.04    -0.06   0.03  -0.03    -0.01  -0.01   0.00
    77   1     0.02  -0.04  -0.04    -0.01  -0.03  -0.03    -0.01   0.01   0.03
    78   6     0.05   0.02  -0.04     0.02   0.05  -0.07    -0.02   0.00   0.02
    79   1     0.07   0.03  -0.04     0.03   0.07  -0.07    -0.03  -0.02   0.02
    80   1     0.05   0.00  -0.05     0.04   0.03  -0.08    -0.01   0.01   0.05
    81   7     0.03   0.01   0.00     0.02   0.06  -0.06     0.00   0.02  -0.01
    82   6     0.01  -0.01   0.00     0.00   0.03   0.08    -0.03  -0.01  -0.01
    83   1    -0.10  -0.18   0.43     0.11   0.19  -0.32    -0.01  -0.02  -0.05
    84   1     0.35   0.30  -0.03    -0.29  -0.39   0.15    -0.07  -0.03  -0.01
    85   1    -0.24  -0.15  -0.38     0.16   0.24   0.53    -0.04   0.01   0.02
    86   6     0.04   0.11  -0.07     0.03   0.07  -0.06     0.02   0.00   0.00
    87   1     0.19   0.23  -0.04     0.14   0.15  -0.05     0.03   0.00   0.00
    88   1    -0.08   0.20  -0.20    -0.03   0.12  -0.17     0.00   0.01   0.01
    89   6     0.00  -0.05   0.00     0.02  -0.01  -0.01     0.01  -0.03   0.00
    90   1    -0.01  -0.05   0.00     0.03  -0.01   0.00     0.00  -0.03   0.00
    91   1     0.08  -0.10   0.01     0.07  -0.04   0.01     0.02  -0.03  -0.01
                    43                     44                     45
                     A                      A                      A
 Frequencies --   259.2699               276.2892               278.2708
 Red. masses --     1.7676                 2.6243                 2.3506
 Frc consts  --     0.0700                 0.1180                 0.1072
 IR Inten    --     0.0741                 2.9243                 3.0028
  Atom  AN      X      Y      Z        X      Y      Z        X      Y      Z
     1   6    -0.01   0.02   0.01    -0.01   0.02   0.01     0.00   0.00   0.00
     2   8     0.00   0.02   0.02     0.00   0.03   0.02     0.00   0.00   0.00
     3   8     0.00   0.01   0.01    -0.01   0.02   0.01     0.00   0.00   0.00
     4   1     0.01   0.00   0.02     0.00   0.00   0.03     0.00   0.00   0.00
     5   6    -0.02   0.02   0.00    -0.02   0.02   0.00     0.00   0.00   0.00
     6   1    -0.02   0.03   0.00    -0.03   0.03   0.00     0.00   0.00   0.00
     7   1    -0.03   0.02   0.00    -0.03   0.03   0.00     0.00   0.00   0.00
     8   6    -0.02   0.01  -0.01    -0.03   0.00  -0.02     0.00   0.00   0.00
     9   1    -0.02   0.01  -0.01    -0.03   0.01  -0.01     0.00   0.00   0.00
    10   1    -0.02   0.01  -0.01    -0.03   0.00  -0.01     0.00   0.00   0.00
    11   6     0.00  -0.01   0.00     0.01  -0.02  -0.01     0.00   0.00   0.00
    12   1     0.01  -0.02  -0.01     0.01  -0.03  -0.02     0.00   0.00   0.00
    13   1     0.01  -0.02  -0.01     0.02  -0.03  -0.02     0.00   0.00   0.00
    14   6     0.02  -0.01   0.00     0.03  -0.01   0.00     0.00   0.00   0.00
    15   1     0.01   0.00   0.00     0.02  -0.01   0.00     0.00   0.00   0.00
    16   1     0.02   0.00   0.01     0.03   0.00   0.01     0.00   0.00   0.00
    17   6     0.02  -0.01   0.00     0.03  -0.02   0.01     0.00   0.00   0.00
    18   8     0.01  -0.03  -0.01     0.02  -0.04  -0.01     0.00   0.00   0.00
    19   8     0.02  -0.01   0.01     0.03  -0.02   0.01     0.00   0.00   0.00
    20   6    -0.01  -0.02  -0.02    -0.02  -0.02  -0.04     0.00   0.00   0.00
    21   1    -0.01  -0.01  -0.02    -0.03   0.00  -0.04     0.00   0.00   0.00
    22   1    -0.01  -0.02  -0.02    -0.02  -0.02  -0.04     0.00   0.00   0.00
    23   6    -0.01  -0.02  -0.02    -0.02  -0.01  -0.05     0.00   0.00   0.00
    24   1    -0.01  -0.01  -0.03    -0.02  -0.03  -0.12     0.00   0.00  -0.01
    25   1    -0.01   0.00  -0.02     0.02   0.08  -0.02     0.00   0.01   0.00
    26   8     0.01  -0.03  -0.01    -0.05  -0.07   0.05    -0.01   0.00   0.01
    27   6     0.02  -0.01   0.00     0.01  -0.01  -0.02     0.00   0.00   0.00
    28   8     0.01   0.00   0.01    -0.02  -0.05   0.03    -0.01   0.00   0.00
    29   6     0.01   0.00   0.00    -0.02   0.03  -0.04     0.00   0.00   0.00
    30   1     0.01   0.01   0.00    -0.06   0.02  -0.02     0.00   0.00   0.00
    31   6     0.00   0.01  -0.01    -0.02   0.01  -0.06     0.00   0.00  -0.01
    32   1     0.00   0.00  -0.03    -0.05   0.04  -0.06     0.00   0.00   0.00
    33   1     0.02   0.01  -0.02    -0.01   0.05  -0.05     0.00   0.00   0.00
    34   6    -0.03   0.00   0.00     0.09  -0.01  -0.04     0.01   0.00  -0.01
    35   1    -0.03   0.01   0.01     0.09  -0.02  -0.06     0.01  -0.01  -0.01
    36   1    -0.03   0.00   0.00     0.12  -0.04  -0.07     0.01  -0.01  -0.01
    37   6    -0.03   0.01   0.01     0.12   0.01  -0.01     0.02   0.00  -0.01
    38   1    -0.04   0.00   0.01     0.14   0.03   0.00     0.02   0.01  -0.01
    39   1    -0.03   0.01   0.03     0.11   0.01  -0.04     0.01   0.00  -0.02
    40   6    -0.01   0.02   0.01     0.06  -0.01   0.00     0.01  -0.01   0.00
    41   8     0.00   0.02   0.01    -0.02  -0.04  -0.04     0.00  -0.01   0.00
    42   8     0.00   0.02   0.01    -0.03   0.00   0.04     0.00  -0.01   0.00
    43   1     0.01   0.01   0.02    -0.08   0.01   0.03    -0.01   0.00  -0.01
    44   6     0.01   0.01  -0.01    -0.10   0.19   0.14    -0.01   0.02   0.01
    45   1     0.00   0.01  -0.05     0.07   0.41   0.45     0.01   0.04   0.05
    46   1    -0.02   0.04   0.02     0.06   0.04   0.01     0.01   0.00   0.00
    47   1     0.04  -0.01   0.01    -0.49   0.29   0.11    -0.05   0.03   0.01
    48   6     0.00   0.00  -0.03     0.00   0.00   0.00     0.02  -0.01   0.02
    49   6    -0.01   0.05   0.07     0.00   0.00   0.00    -0.02  -0.02   0.05
    50   6     0.00   0.04   0.06     0.00   0.00   0.00    -0.04  -0.02   0.02
    51   6     0.02   0.00  -0.03     0.00   0.00  -0.01    -0.05   0.00   0.03
    52   6     0.01  -0.02  -0.07     0.00  -0.01  -0.01    -0.01   0.04   0.06
    53   6     0.00  -0.01  -0.07     0.00  -0.01   0.00     0.02   0.02   0.02
    54   1     0.00   0.00  -0.06    -0.01   0.00   0.01     0.04  -0.04  -0.03
    55   1    -0.02   0.08   0.12     0.00   0.00   0.00    -0.02  -0.06   0.05
    56   6    -0.01   0.02   0.06     0.00   0.00   0.00    -0.02  -0.03  -0.05
    57   1    -0.06  -0.01   0.09     0.00   0.00   0.00     0.05  -0.05  -0.06
    58   1     0.01   0.05   0.10     0.00   0.00   0.01    -0.05  -0.03  -0.11
    59   6     0.00   0.00   0.00     0.00   0.00   0.00    -0.02  -0.01  -0.02
    60   1     0.00  -0.01  -0.02     0.00   0.00   0.00    -0.03   0.01   0.01
    61   6     0.01   0.01   0.00     0.00   0.00   0.00    -0.02  -0.03  -0.02
    62   6     0.02   0.01  -0.01     0.00   0.00   0.00    -0.06  -0.02  -0.02
    63   6     0.03  -0.01  -0.01     0.00   0.00   0.00    -0.05   0.05   0.00
    64   1     0.03  -0.02   0.00     0.00   0.00   0.01    -0.08   0.10  -0.01
    65   6     0.02  -0.03   0.00     0.00   0.01   0.01     0.00   0.06   0.00
    66   8     0.01  -0.05   0.04     0.01   0.00   0.01    -0.02   0.06  -0.01
    67   8    -0.04   0.03   0.00    -0.01   0.01   0.00     0.11  -0.10   0.00
    68   1    -0.02   0.07   0.04    -0.01   0.02   0.01     0.08  -0.22  -0.09
    69   8     0.01  -0.03  -0.04     0.00  -0.01  -0.01    -0.02   0.10   0.07
    70   8     0.00   0.02   0.01     0.00   0.00   0.01     0.03  -0.01  -0.05
    71   6     0.00   0.02  -0.01     0.01  -0.01   0.00    -0.03   0.02  -0.02
    72   1     0.44  -0.21  -0.16    -0.04   0.02   0.02     0.32  -0.17  -0.13
    73   1    -0.05   0.17   0.49     0.02  -0.02  -0.05    -0.11   0.13   0.43
    74   1    -0.38   0.09  -0.34     0.05  -0.03   0.04    -0.35   0.15  -0.31
    75   6     0.00   0.00   0.00     0.00   0.01   0.00     0.00  -0.03  -0.03
    76   1     0.02  -0.02  -0.01     0.01   0.01   0.00     0.03  -0.04  -0.03
    77   1    -0.01   0.02   0.00     0.00   0.01  -0.01     0.00  -0.04  -0.07
    78   6    -0.03  -0.01   0.04     0.00   0.01   0.00     0.01  -0.05  -0.01
    79   1    -0.06  -0.08   0.05     0.00   0.00   0.00     0.03  -0.04  -0.01
    80   1    -0.02   0.02   0.11     0.00   0.01   0.00     0.00  -0.05  -0.03
    81   7     0.00   0.02  -0.02     0.00   0.00   0.00     0.00  -0.05   0.01
    82   6    -0.05  -0.02  -0.03     0.00   0.00   0.00     0.07   0.01   0.04
    83   1    -0.03  -0.06  -0.03     0.00   0.00  -0.01     0.00   0.04   0.20
    84   1    -0.07  -0.02  -0.03    -0.01  -0.01   0.00     0.24   0.10   0.04
    85   1    -0.09  -0.01  -0.03     0.00   0.00   0.01     0.06  -0.05  -0.07
    86   6     0.02  -0.01   0.00     0.00   0.00   0.00     0.00  -0.01  -0.04
    87   1     0.04   0.00  -0.01     0.01   0.01   0.00    -0.03  -0.02  -0.03
    88   1    -0.01   0.01   0.00    -0.01   0.01   0.00     0.05  -0.05  -0.05
    89   6     0.01  -0.05  -0.01     0.00  -0.01   0.00     0.03   0.07  -0.01
    90   1    -0.02  -0.06   0.00    -0.01  -0.02   0.00     0.08   0.08  -0.01
    91   1     0.02  -0.06  -0.03     0.00  -0.01  -0.02     0.00   0.09   0.02
                    46                     47                     48
                     A                      A                      A
 Frequencies --   291.2047               303.7384               320.9626
 Red. masses --     2.5369                 3.4044                 3.4601
 Frc consts  --     0.1268                 0.1851                 0.2100
 IR Inten    --     2.9161                 0.7661                11.6902
  Atom  AN      X      Y      Z        X      Y      Z        X      Y      Z
     1   6     0.00   0.00   0.00     0.00   0.00   0.00     0.01  -0.01   0.00
     2   8     0.00   0.00   0.00     0.00   0.00   0.00     0.00  -0.01  -0.01
     3   8     0.00   0.00   0.00     0.00   0.00   0.00     0.00   0.01   0.00
     4   1     0.00   0.00   0.00     0.01   0.00   0.01    -0.02   0.02  -0.01
     5   6     0.00   0.00   0.00    -0.01   0.00   0.00     0.01  -0.01   0.01
     6   1     0.00   0.00   0.00     0.00   0.01   0.00     0.00  -0.01   0.01
     7   1     0.00   0.00   0.00    -0.01   0.00   0.00     0.01   0.00   0.02
     8   6     0.00   0.00   0.00     0.00   0.00   0.00     0.00  -0.01  -0.01
     9   1     0.00   0.00   0.00    -0.01   0.01   0.00     0.01  -0.02  -0.01
    10   1     0.00   0.00   0.00     0.00   0.01   0.00     0.00  -0.02  -0.01
    11   6     0.00   0.00   0.00     0.01   0.00   0.00    -0.01   0.00  -0.01
    12   1     0.00   0.00   0.00     0.01   0.00   0.00    -0.01   0.00  -0.01
    13   1     0.00   0.00   0.00     0.01   0.00   0.00    -0.01  -0.01  -0.01
    14   6     0.00   0.00   0.00     0.01   0.00   0.00    -0.01   0.01   0.00
    15   1     0.00   0.00   0.00     0.01  -0.01   0.00    -0.01   0.02   0.00
    16   1     0.00   0.00   0.00     0.01  -0.01   0.00    -0.01   0.02   0.00
    17   6     0.00   0.00   0.00     0.00   0.00   0.00     0.00   0.01   0.01
    18   8     0.00   0.00   0.00     0.00  -0.01  -0.01     0.00   0.01   0.01
    19   8     0.00   0.00   0.00     0.00   0.00   0.00     0.00   0.01   0.01
    20   6     0.00   0.00   0.00     0.00  -0.01  -0.01     0.00   0.01   0.00
    21   1     0.00   0.00   0.00     0.00  -0.01  -0.01    -0.01   0.01   0.01
    22   1     0.00   0.00   0.00     0.00  -0.01  -0.01    -0.01   0.01   0.01
    23   6     0.00   0.00   0.00     0.00   0.00   0.00    -0.01   0.00   0.00
    24   1     0.00   0.00   0.00     0.00   0.00   0.00    -0.01   0.00   0.00
    25   1     0.00   0.00   0.00     0.00   0.00   0.00     0.00   0.01   0.00
    26   8     0.00   0.00   0.00     0.00   0.00   0.00     0.00   0.00   0.00
    27   6     0.00   0.00   0.00     0.00   0.00   0.00     0.01   0.00   0.00
    28   8     0.00  -0.01   0.00     0.00  -0.02  -0.01     0.00   0.01   0.01
    29   6     0.00   0.00   0.00    -0.01   0.00   0.00     0.01   0.00   0.00
    30   1     0.00   0.00   0.00    -0.01   0.00   0.00     0.01   0.01   0.00
    31   6     0.00   0.01   0.00     0.00   0.02   0.01    -0.01  -0.02  -0.02
    32   1     0.00   0.01   0.00    -0.01   0.02   0.01     0.01  -0.04  -0.01
    33   1     0.00   0.01   0.00     0.01   0.03   0.01    -0.01  -0.04  -0.02
    34   6     0.00   0.00   0.01     0.01   0.01   0.02    -0.01  -0.02  -0.02
    35   1     0.00   0.01   0.01     0.01   0.02   0.02    -0.01  -0.02  -0.03
    36   1     0.01   0.00   0.00     0.01   0.01   0.01    -0.01  -0.02  -0.02
    37   6     0.00   0.00   0.01     0.01   0.00   0.01     0.00   0.00  -0.01
    38   1     0.00   0.00   0.01     0.00  -0.01   0.01     0.00   0.02   0.00
    39   1     0.01   0.00   0.01     0.02  -0.01   0.02    -0.02   0.02  -0.02
    40   6     0.00   0.00   0.01     0.00   0.00   0.01     0.01   0.00   0.00
    41   8     0.00   0.00   0.00     0.00   0.00   0.00     0.00   0.00   0.00
    42   8     0.00   0.00   0.00    -0.01   0.00   0.00     0.00   0.00   0.01
    43   1     0.01   0.01   0.00     0.01   0.01   0.00    -0.02   0.00   0.01
    44   6     0.00   0.00   0.00    -0.01   0.01   0.01     0.01   0.00   0.00
    45   1     0.00   0.01   0.01     0.00   0.02   0.02     0.01  -0.01  -0.01
    46   1     0.00   0.00   0.00     0.00   0.00   0.00     0.01   0.00   0.00
    47   1    -0.01   0.01   0.00    -0.03   0.01   0.01     0.03  -0.01   0.00
    48   6    -0.02   0.01   0.02     0.03  -0.02  -0.08     0.00  -0.01   0.00
    49   6     0.01   0.01  -0.01     0.00  -0.02  -0.03    -0.03  -0.03   0.02
    50   6     0.02   0.01   0.00    -0.03   0.03   0.10    -0.03  -0.03   0.01
    51   6     0.01   0.03   0.07    -0.03   0.05   0.08    -0.02   0.00  -0.02
    52   6    -0.01   0.02   0.10    -0.01   0.08   0.11    -0.01   0.01  -0.10
    53   6    -0.02   0.01   0.06     0.01   0.07   0.03     0.00   0.03  -0.06
    54   1    -0.02  -0.01  -0.04     0.06  -0.07  -0.20     0.02   0.00   0.05
    55   1     0.01   0.01  -0.07     0.01  -0.06  -0.11    -0.03  -0.02   0.05
    56   6     0.07  -0.04  -0.11    -0.05   0.03   0.13    -0.05  -0.04   0.04
    57   1     0.23  -0.05  -0.14    -0.23  -0.01   0.19    -0.09  -0.02   0.05
    58   1    -0.02  -0.07  -0.25     0.04   0.13   0.26    -0.01  -0.01   0.08
    59   6     0.03  -0.02   0.00     0.02  -0.03  -0.03     0.01  -0.09   0.05
    60   1     0.04   0.00   0.02     0.02  -0.06  -0.07     0.01  -0.04   0.10
    61   6     0.02   0.03   0.03     0.00  -0.04  -0.01     0.00  -0.04   0.04
    62   6     0.04   0.01   0.04    -0.01  -0.02   0.00     0.00   0.00   0.03
    63   6    -0.01  -0.05   0.00    -0.02  -0.03  -0.05     0.00   0.05   0.02
    64   1     0.03  -0.08  -0.05    -0.02  -0.01  -0.10    -0.01   0.04   0.06
    65   6    -0.07  -0.04  -0.02     0.00  -0.05  -0.06     0.00   0.05   0.03
    66   8     0.01   0.01  -0.09     0.02  -0.03  -0.12    -0.02   0.02   0.12
    67   8    -0.09   0.09  -0.02    -0.03  -0.02   0.04     0.02  -0.03   0.10
    68   1    -0.06   0.19   0.05    -0.04   0.01  -0.03     0.01  -0.05   0.10
    69   8    -0.01  -0.02   0.04    -0.01   0.05   0.04    -0.02  -0.02  -0.08
    70   8    -0.01  -0.03  -0.06     0.04   0.08  -0.03     0.03   0.10   0.01
    71   6     0.03  -0.02   0.01    -0.05   0.12  -0.04    -0.05   0.13  -0.05
    72   1     0.26  -0.20  -0.04    -0.19   0.23  -0.01    -0.11   0.23  -0.06
    73   1     0.02   0.10   0.29    -0.09   0.01  -0.17    -0.10   0.04  -0.11
    74   1    -0.17   0.04  -0.17     0.05   0.16   0.04    -0.02   0.15  -0.03
    75   6    -0.01  -0.02   0.08    -0.02  -0.11   0.07     0.04   0.03   0.00
    76   1    -0.22  -0.02   0.06    -0.16  -0.17   0.01    -0.01   0.08   0.03
    77   1     0.03  -0.12   0.25     0.01  -0.18   0.21     0.06  -0.02  -0.01
    78   6     0.06   0.03  -0.07     0.03  -0.06   0.05     0.07   0.05  -0.10
    79   1     0.10   0.21  -0.11    -0.06  -0.13   0.05     0.18   0.26  -0.12
    80   1     0.06  -0.06  -0.24     0.13  -0.06   0.16    -0.02  -0.04  -0.34
    81   7     0.02  -0.06   0.02     0.08   0.03  -0.08     0.02  -0.17   0.10
    82   6     0.04  -0.04  -0.06    -0.03  -0.09  -0.08     0.07  -0.08  -0.11
    83   1     0.09   0.01  -0.22     0.04  -0.19  -0.17     0.15   0.00  -0.36
    84   1    -0.12  -0.08  -0.06    -0.14  -0.16  -0.08    -0.18  -0.07  -0.14
    85   1     0.15  -0.03   0.02    -0.11  -0.03  -0.02     0.30  -0.12  -0.05
    86   6    -0.02   0.06   0.02     0.03  -0.03  -0.01     0.00   0.04   0.00
    87   1     0.00   0.12   0.05     0.00  -0.05  -0.01     0.04   0.11   0.04
    88   1    -0.07   0.10   0.00     0.05  -0.05  -0.01    -0.04   0.07  -0.06
    89   6    -0.07  -0.01   0.00     0.05   0.01  -0.02    -0.02  -0.01  -0.02
    90   1    -0.10  -0.01   0.00     0.08   0.08  -0.05    -0.06  -0.08   0.01
    91   1    -0.03  -0.04   0.01     0.04   0.02   0.06     0.00  -0.03  -0.10
                    49                     50                     51
                     A                      A                      A
 Frequencies --   324.9350               328.6146               329.9282
 Red. masses --     4.3151                 3.9380                 3.5318
 Frc consts  --     0.2684                 0.2506                 0.2265
 IR Inten    --     2.9591                 3.5852                 4.9661
  Atom  AN      X      Y      Z        X      Y      Z        X      Y      Z
     1   6    -0.14   0.04  -0.04    -0.01  -0.01  -0.01    -0.02   0.02   0.01
     2   8     0.00   0.02   0.07     0.00  -0.02   0.00     0.00   0.03   0.02
     3   8    -0.02  -0.11  -0.05     0.00  -0.03  -0.02    -0.01   0.01   0.01
     4   1     0.27  -0.23   0.08     0.03  -0.03  -0.01     0.01  -0.01   0.03
     5   6    -0.07   0.07  -0.07     0.01   0.00   0.00    -0.03   0.02  -0.01
     6   1     0.06   0.06  -0.09     0.03  -0.02  -0.01    -0.02   0.03  -0.01
     7   1    -0.05   0.00  -0.20     0.02  -0.02  -0.02    -0.03   0.03  -0.02
     8   6     0.06   0.19   0.15     0.03   0.03   0.04    -0.02   0.00  -0.02
     9   1    -0.01   0.30   0.19     0.02   0.04   0.04    -0.03   0.02  -0.01
    10   1     0.01   0.28   0.17     0.02   0.04   0.03    -0.03   0.01  -0.01
    11   6     0.14   0.12   0.18     0.00   0.04   0.03     0.03  -0.03   0.00
    12   1     0.10   0.15   0.19    -0.01   0.06   0.04     0.04  -0.05  -0.01
    13   1     0.11   0.18   0.21    -0.01   0.06   0.04     0.04  -0.04  -0.01
    14   6     0.03  -0.05  -0.02    -0.03   0.01  -0.01     0.04  -0.03   0.01
    15   1     0.09  -0.16  -0.05    -0.02   0.00  -0.01     0.05  -0.03   0.01
    16   1     0.08  -0.16  -0.07    -0.02   0.00  -0.01     0.04  -0.04   0.00
    17   6    -0.05  -0.06  -0.08    -0.03   0.01  -0.01     0.03  -0.03  -0.01
    18   8    -0.01  -0.02  -0.03    -0.01   0.03   0.02     0.01  -0.04  -0.03
    19   8     0.00  -0.16  -0.13    -0.01  -0.02  -0.02     0.02  -0.02   0.00
    20   6     0.06  -0.04   0.01     0.02   0.02   0.02    -0.02  -0.03  -0.03
    21   1     0.08  -0.07   0.00     0.01   0.03   0.02    -0.01  -0.05  -0.03
    22   1     0.08  -0.07   0.00     0.02   0.02   0.02    -0.03  -0.03  -0.02
    23   6     0.05  -0.02   0.02     0.01   0.00  -0.01    -0.02   0.01   0.02
    24   1     0.07  -0.05   0.01     0.03  -0.04  -0.07    -0.04   0.07   0.14
    25   1     0.07  -0.05   0.01     0.05   0.02   0.00    -0.09  -0.06   0.00
    26   8    -0.02   0.00  -0.01    -0.04  -0.04   0.02     0.08   0.08  -0.04
    27   6    -0.03   0.01  -0.02     0.01   0.01  -0.05     0.00  -0.01   0.12
    28   8    -0.05   0.03   0.00    -0.03  -0.02   0.01     0.05   0.12   0.03
    29   6     0.00   0.00   0.00     0.06   0.03  -0.06    -0.10  -0.06   0.14
    30   1     0.00  -0.01  -0.01     0.07   0.00  -0.08    -0.13   0.03   0.19
    31   6     0.01   0.02   0.02     0.00  -0.08  -0.01    -0.03   0.10  -0.05
    32   1     0.00   0.03   0.02     0.12  -0.16   0.07    -0.22   0.24  -0.19
    33   1     0.01   0.04   0.03    -0.11  -0.16  -0.01     0.20   0.22  -0.07
    34   6     0.01   0.02   0.03    -0.04  -0.04  -0.04     0.05   0.03  -0.01
    35   1     0.00   0.03   0.04    -0.04  -0.05  -0.06     0.07   0.02   0.02
    36   1     0.00   0.02   0.03    -0.04  -0.01  -0.02     0.05  -0.03  -0.04
    37   6    -0.01  -0.01   0.00    -0.03   0.01  -0.01     0.07   0.00  -0.02
    38   1    -0.01  -0.02  -0.01    -0.02   0.04   0.00     0.07   0.01  -0.01
    39   1     0.01  -0.02   0.00    -0.07   0.04  -0.02     0.08  -0.03  -0.05
    40   6    -0.01   0.00  -0.01     0.00   0.01   0.01     0.03  -0.04  -0.02
    41   8     0.00   0.00   0.00     0.00   0.01   0.03     0.01  -0.06  -0.06
    42   8     0.01  -0.01  -0.02     0.00   0.02   0.02     0.01  -0.03   0.00
    43   1     0.02  -0.02  -0.01    -0.02   0.03   0.01    -0.02  -0.02  -0.01
    44   6    -0.01   0.01   0.01     0.10   0.03   0.01    -0.18  -0.09  -0.03
    45   1     0.00   0.03   0.03     0.10   0.02   0.09    -0.21  -0.08  -0.24
    46   1     0.00   0.00   0.00     0.20   0.05  -0.02    -0.40  -0.11   0.03
    47   1    -0.04   0.02   0.00     0.05   0.03   0.03    -0.03  -0.07  -0.08
    48   6     0.00   0.00   0.00    -0.03  -0.01  -0.02    -0.02  -0.01  -0.01
    49   6     0.00   0.00   0.00    -0.03   0.02   0.03    -0.02   0.01   0.02
    50   6     0.00   0.00   0.00    -0.01   0.01   0.01    -0.01   0.00   0.00
    51   6     0.00   0.00   0.00    -0.01  -0.02  -0.03     0.00  -0.01  -0.02
    52   6     0.00   0.00  -0.01    -0.01  -0.03  -0.02     0.00  -0.01  -0.01
    53   6     0.00   0.01  -0.01    -0.02  -0.05  -0.03    -0.01  -0.02  -0.02
    54   1     0.01   0.00   0.01    -0.04  -0.01   0.00    -0.02   0.00   0.00
    55   1     0.00  -0.01   0.00    -0.04   0.05   0.08    -0.02   0.02   0.04
    56   6    -0.01  -0.01   0.00     0.01   0.04   0.05     0.00   0.02   0.02
    57   1     0.01  -0.01  -0.01    -0.10   0.05   0.08    -0.05   0.02   0.04
    58   1    -0.01  -0.02  -0.01     0.07   0.11   0.13     0.03   0.05   0.06
    59   6    -0.01  -0.01   0.01     0.07   0.00  -0.02     0.03  -0.01  -0.01
    60   1    -0.01   0.00   0.02     0.06   0.00  -0.01     0.03   0.00   0.00
    61   6     0.00   0.00   0.01     0.02   0.01  -0.04     0.01   0.00  -0.01
    62   6     0.00   0.00   0.00     0.00   0.01  -0.01     0.00   0.01   0.00
    63   6     0.00  -0.01   0.00    -0.02   0.07   0.04    -0.01   0.04   0.02
    64   1     0.00  -0.01   0.00    -0.03   0.08   0.04    -0.02   0.04   0.03
    65   6     0.01  -0.01   0.00    -0.04   0.10   0.04    -0.01   0.05   0.02
    66   8     0.00  -0.01   0.00    -0.04   0.10   0.06    -0.02   0.05   0.03
    67   8     0.01  -0.01   0.02    -0.01   0.03  -0.08     0.00   0.01  -0.03
    68   1     0.00  -0.02   0.02     0.00   0.05  -0.06     0.00   0.02  -0.02
    69   8     0.00  -0.01  -0.02    -0.01   0.09   0.08    -0.01   0.04   0.04
    70   8     0.01   0.02   0.00    -0.07  -0.07   0.03    -0.03  -0.03   0.02
    71   6    -0.01   0.03  -0.01     0.05  -0.12   0.05     0.02  -0.05   0.02
    72   1    -0.01   0.04  -0.02     0.04  -0.16   0.08     0.01  -0.07   0.03
    73   1    -0.03   0.01  -0.01     0.13  -0.05  -0.01     0.06  -0.02  -0.01
    74   1    -0.02   0.04  -0.02     0.09  -0.21   0.10     0.04  -0.09   0.04
    75   6    -0.01   0.01   0.00     0.06  -0.04   0.00     0.03  -0.01   0.00
    76   1    -0.02   0.02   0.00     0.13  -0.07  -0.01     0.06  -0.03   0.00
    77   1    -0.01   0.01   0.00     0.06  -0.04  -0.05     0.03  -0.01  -0.03
    78   6     0.00   0.01  -0.02     0.06  -0.05   0.08     0.03  -0.02   0.03
    79   1     0.02   0.05  -0.03    -0.03  -0.16   0.09     0.00  -0.06   0.03
    80   1    -0.02   0.00  -0.07     0.09   0.00   0.20     0.04   0.00   0.07
    81   7    -0.02  -0.02   0.02     0.12  -0.01  -0.05     0.05  -0.02  -0.01
    82   6     0.00   0.01   0.01     0.03  -0.12  -0.12     0.02  -0.06  -0.06
    83   1     0.00   0.04   0.00     0.10  -0.23  -0.23     0.05  -0.09  -0.11
    84   1     0.00   0.02   0.01    -0.13  -0.13  -0.14    -0.06  -0.05  -0.07
    85   1     0.04   0.00   0.01    -0.02  -0.10  -0.11     0.01  -0.05  -0.05
    86   6     0.01   0.00   0.01    -0.05   0.04  -0.04    -0.02   0.02  -0.02
    87   1     0.01   0.00   0.01    -0.05   0.07  -0.01    -0.02   0.04  -0.01
    88   1     0.01   0.00   0.00    -0.07   0.05  -0.05    -0.03   0.03  -0.03
    89   6     0.01  -0.01   0.00    -0.06   0.04  -0.02    -0.02   0.02  -0.01
    90   1     0.00   0.00   0.00    -0.05  -0.04   0.02    -0.02  -0.02   0.01
    91   1     0.01  -0.01   0.01    -0.08   0.05  -0.10    -0.03   0.02  -0.06
                    52                     53                     54
                     A                      A                      A
 Frequencies --   343.9276               349.9718               353.3730
 Red. masses --     4.3424                 4.4498                 4.6503
 Frc consts  --     0.3026                 0.3211                 0.3421
 IR Inten    --     4.7099                 1.0936                 5.9010
  Atom  AN      X      Y      Z        X      Y      Z        X      Y      Z
     1   6     0.00  -0.01  -0.01     0.00  -0.01  -0.01     0.00   0.01   0.01
     2   8     0.00  -0.01  -0.01     0.00  -0.01  -0.01     0.01   0.03   0.01
     3   8     0.00  -0.02  -0.01     0.00  -0.01  -0.01    -0.01   0.03   0.02
     4   1     0.02  -0.01  -0.01     0.01  -0.01  -0.01    -0.02   0.01   0.03
     5   6     0.01   0.00   0.00     0.01   0.00   0.00    -0.02   0.01  -0.01
     6   1     0.02  -0.01   0.00     0.02  -0.01   0.00    -0.04   0.03   0.00
     7   1     0.02  -0.02  -0.01     0.01  -0.01   0.00    -0.03   0.03   0.00
     8   6     0.02   0.02   0.02     0.02   0.01   0.02    -0.03  -0.02  -0.04
     9   1     0.02   0.02   0.02     0.01   0.01   0.02    -0.03  -0.02  -0.03
    10   1     0.02   0.02   0.02     0.01   0.01   0.01    -0.03  -0.02  -0.03
    11   6    -0.01   0.03   0.02    -0.01   0.02   0.01     0.02  -0.05  -0.02
    12   1    -0.02   0.04   0.02    -0.02   0.04   0.02     0.04  -0.08  -0.04
    13   1    -0.02   0.04   0.03    -0.02   0.04   0.02     0.04  -0.08  -0.04
    14   6    -0.02   0.01   0.00    -0.02   0.01   0.00     0.05  -0.03   0.00
    15   1    -0.02   0.01   0.00    -0.02   0.01   0.00     0.05  -0.03   0.00
    16   1    -0.02   0.01   0.00    -0.02   0.01   0.00     0.04  -0.04   0.00
    17   6    -0.01   0.01   0.00     0.00   0.01   0.00     0.01  -0.02  -0.01
    18   8     0.00   0.02   0.02     0.01   0.02   0.02    -0.01  -0.04  -0.04
    19   8     0.01  -0.03  -0.01     0.01  -0.02  -0.01    -0.03   0.05   0.02
    20   6    -0.01   0.02   0.01    -0.02   0.02   0.01     0.04  -0.04  -0.01
    21   1    -0.02   0.03   0.01    -0.02   0.03   0.01     0.06  -0.07  -0.02
    22   1    -0.02   0.04   0.01    -0.02   0.03   0.01     0.06  -0.07  -0.02
    23   6    -0.02   0.00  -0.01    -0.02   0.00  -0.01     0.05   0.00   0.03
    24   1    -0.02   0.01   0.00    -0.02   0.01   0.00     0.05  -0.02   0.01
    25   1    -0.02   0.00  -0.01    -0.02   0.00  -0.01     0.05  -0.01   0.02
    26   8     0.01   0.00  -0.01     0.01  -0.01  -0.01    -0.02   0.02   0.01
    27   6     0.03   0.01   0.04     0.03   0.00   0.03    -0.06   0.00  -0.06
    28   8     0.00   0.08   0.06     0.00   0.06   0.05    -0.01  -0.11  -0.09
    29   6     0.01  -0.01   0.01     0.01  -0.01   0.01    -0.02   0.02  -0.02
    30   1    -0.01   0.04   0.04    -0.01   0.03   0.04     0.02  -0.06  -0.07
    31   6    -0.04  -0.08  -0.09    -0.03  -0.06  -0.07     0.06   0.12   0.15
    32   1    -0.01  -0.11  -0.09    -0.01  -0.08  -0.08     0.02   0.16   0.17
    33   1    -0.02  -0.12  -0.12    -0.01  -0.08  -0.09     0.02   0.18   0.19
    34   6    -0.03  -0.07  -0.11    -0.02  -0.05  -0.08     0.04   0.11   0.16
    35   1     0.00  -0.11  -0.13     0.01  -0.08  -0.10    -0.02   0.17   0.21
    36   1    -0.01  -0.09  -0.12     0.01  -0.07  -0.10    -0.02   0.15   0.20
    37   6     0.03   0.02  -0.02     0.03   0.01   0.00    -0.06  -0.03  -0.01
    38   1     0.03   0.10   0.03     0.02   0.06   0.03    -0.05  -0.12  -0.06
    39   1    -0.04   0.07  -0.04    -0.01   0.04  -0.01     0.02  -0.09   0.00
    40   6     0.04   0.00   0.02     0.04   0.00   0.02    -0.07  -0.02  -0.05
    41   8    -0.01  -0.02  -0.01    -0.01  -0.01   0.00     0.03   0.02   0.00
    42   8    -0.02   0.04   0.07    -0.02   0.03   0.06     0.05  -0.07  -0.12
    43   1    -0.07   0.04   0.06    -0.06   0.05   0.04     0.11  -0.12  -0.08
    44   6     0.01  -0.02  -0.02     0.00  -0.01  -0.01    -0.01   0.02   0.02
    45   1    -0.01  -0.05  -0.07    -0.01  -0.03  -0.05     0.02   0.05   0.09
    46   1    -0.02  -0.01   0.00    -0.02  -0.01   0.00     0.04   0.01   0.00
    47   1     0.07  -0.03  -0.02     0.04  -0.02  -0.02    -0.09   0.04   0.03
    48   6     0.02  -0.04  -0.02    -0.01   0.05   0.11     0.00  -0.01   0.03
    49   6     0.01  -0.05  -0.03     0.00  -0.01  -0.04    -0.01  -0.03  -0.01
    50   6    -0.02   0.02   0.10     0.02  -0.05  -0.16    -0.02  -0.02  -0.01
    51   6    -0.03   0.05   0.15     0.01  -0.04  -0.09    -0.03   0.00   0.03
    52   6    -0.01   0.03   0.08     0.01  -0.02  -0.05     0.00   0.00  -0.02
    53   6     0.01   0.01   0.06     0.00   0.02   0.01     0.01   0.00   0.01
    54   1     0.05  -0.08  -0.13    -0.02   0.10   0.23     0.01   0.00   0.05
    55   1     0.03  -0.11  -0.16     0.00  -0.01   0.01     0.00  -0.06  -0.04
    56   6     0.04  -0.04  -0.07    -0.01   0.00  -0.06     0.02  -0.03  -0.07
    57   1     0.23  -0.14  -0.09    -0.08   0.08  -0.07     0.11  -0.04  -0.09
    58   1    -0.06  -0.04  -0.27     0.02  -0.04   0.02    -0.03  -0.03  -0.17
    59   6     0.00   0.00  -0.06     0.00   0.00  -0.05     0.02  -0.01  -0.06
    60   1    -0.02  -0.04  -0.08     0.04  -0.05  -0.12     0.02  -0.04  -0.09
    61   6     0.01   0.01  -0.02    -0.02  -0.04   0.05     0.00  -0.01   0.01
    62   6    -0.03   0.02   0.04     0.00  -0.04   0.00    -0.03   0.00   0.03
    63   6    -0.05   0.05  -0.03     0.02  -0.02   0.02    -0.03   0.07   0.01
    64   1    -0.06   0.03   0.03     0.01   0.00   0.03    -0.05   0.07   0.05
    65   6     0.01   0.06  -0.02     0.00   0.00   0.03     0.00   0.08   0.02
    66   8    -0.01   0.02   0.17    -0.01   0.01  -0.04    -0.04   0.04   0.14
    67   8    -0.04   0.03  -0.02    -0.08  -0.01   0.23    -0.06   0.02   0.10
    68   1    -0.02   0.08   0.02    -0.09   0.08   0.12    -0.05   0.09   0.07
    69   8    -0.02  -0.09  -0.19     0.01   0.01   0.06    -0.01  -0.01  -0.09
    70   8     0.03  -0.01   0.00     0.03   0.02  -0.05     0.01   0.00   0.00
    71   6    -0.02   0.01   0.00    -0.01   0.05  -0.03    -0.01   0.00   0.00
    72   1    -0.06   0.05   0.00     0.09   0.00  -0.06     0.01   0.00  -0.01
    73   1    -0.05  -0.03  -0.03    -0.05   0.07   0.12    -0.02   0.00   0.02
    74   1     0.00   0.04   0.01    -0.11   0.11  -0.12    -0.03   0.02  -0.02
    75   6    -0.02  -0.03   0.07     0.06   0.00  -0.05     0.04  -0.01   0.02
    76   1    -0.09  -0.06   0.04     0.14   0.04  -0.01     0.06   0.00   0.02
    77   1    -0.01  -0.06   0.14     0.06   0.00  -0.16     0.05  -0.03  -0.03
    78   6     0.00  -0.03   0.04     0.06   0.02  -0.04     0.05  -0.01   0.01
    79   1    -0.10  -0.09   0.03    -0.02  -0.09  -0.03    -0.06  -0.09   0.01
    80   1     0.06  -0.01   0.14     0.13   0.06   0.11     0.11   0.03   0.14
    81   7     0.04   0.04  -0.09     0.10   0.12  -0.14     0.10   0.06  -0.12
    82   6     0.05   0.02   0.07     0.00  -0.01   0.00     0.05  -0.03   0.01
    83   1    -0.02   0.01   0.25     0.02  -0.09   0.02     0.04  -0.08   0.08
    84   1     0.24  -0.01   0.10     0.02  -0.14   0.04     0.12  -0.10   0.03
    85   1    -0.06   0.04   0.05    -0.15   0.08   0.09    -0.07   0.02   0.04
    86   6     0.04   0.00  -0.03    -0.07  -0.10   0.11    -0.03  -0.04   0.03
    87   1     0.02   0.00  -0.02    -0.23  -0.24   0.06    -0.13  -0.11   0.03
    88   1     0.04   0.00  -0.02     0.01  -0.17   0.29     0.02  -0.08   0.14
    89   6     0.02  -0.04  -0.11    -0.07   0.01   0.07    -0.04  -0.01  -0.04
    90   1    -0.07  -0.15  -0.06    -0.04   0.05   0.05    -0.09  -0.09  -0.01
    91   1     0.04  -0.06  -0.25    -0.14   0.07   0.10    -0.07   0.01  -0.15
                    55                     56                     57
                     A                      A                      A
 Frequencies --   370.9384               372.8170               387.8624
 Red. masses --     3.8072                 4.9241                 3.9851
 Frc consts  --     0.3086                 0.4032                 0.3532
 IR Inten    --     4.1417                64.9156                 3.7953
  Atom  AN      X      Y      Z        X      Y      Z        X      Y      Z
     1   6     0.00   0.00   0.00    -0.01   0.03   0.02     0.00   0.00   0.00
     2   8     0.00   0.01   0.00     0.01   0.06   0.03     0.00   0.00   0.00
     3   8     0.00   0.00   0.00    -0.01   0.05   0.04     0.00   0.00   0.00
     4   1     0.00   0.00   0.01    -0.04   0.01   0.08     0.00   0.00   0.00
     5   6    -0.01   0.00   0.00    -0.05   0.01  -0.02     0.00   0.00   0.00
     6   1    -0.01   0.00   0.00    -0.07   0.05   0.00     0.00   0.00   0.00
     7   1    -0.01   0.00   0.00    -0.07   0.05   0.00     0.00   0.00   0.00
     8   6    -0.01   0.00  -0.01    -0.06  -0.05  -0.07     0.00   0.00   0.00
     9   1    -0.01   0.00  -0.01    -0.06  -0.03  -0.07     0.00   0.00   0.00
    10   1    -0.01   0.00  -0.01    -0.06  -0.03  -0.06     0.00   0.00   0.00
    11   6     0.01  -0.01   0.00     0.07  -0.10  -0.04     0.00   0.00   0.00
    12   1     0.01  -0.02  -0.01     0.09  -0.17  -0.06     0.01  -0.01   0.00
    13   1     0.01  -0.01  -0.01     0.10  -0.16  -0.07     0.01  -0.01   0.00
    14   6     0.01  -0.01   0.00     0.10  -0.08   0.00     0.01   0.00   0.00
    15   1     0.01  -0.01   0.00     0.11  -0.10  -0.01     0.01   0.00   0.00
    16   1     0.01  -0.01   0.00     0.10  -0.11  -0.01     0.01   0.00   0.00
    17   6     0.00   0.00   0.00    -0.02  -0.04  -0.05     0.00   0.00   0.00
    18   8     0.00  -0.01  -0.01    -0.04  -0.06  -0.07     0.00   0.00   0.00
    19   8    -0.01   0.01   0.00    -0.12   0.14   0.03     0.01  -0.01   0.00
    20   6     0.02  -0.01   0.00     0.20  -0.10   0.05    -0.01   0.00  -0.01
    21   1     0.02  -0.02   0.00     0.27  -0.21   0.01    -0.01   0.00   0.00
    22   1     0.02  -0.02   0.00     0.27  -0.21   0.01    -0.01   0.00   0.00
    23   6     0.02   0.00   0.01     0.21  -0.03   0.12    -0.01   0.01   0.00
    24   1     0.02  -0.01   0.01     0.25  -0.11   0.07    -0.01   0.02   0.00
    25   1     0.02  -0.01   0.01     0.25  -0.09   0.09    -0.01   0.02   0.00
    26   8     0.00   0.00   0.00    -0.05   0.03   0.02     0.00   0.01   0.01
    27   6    -0.01   0.00   0.00    -0.05   0.05  -0.03     0.00   0.01   0.00
    28   8    -0.01   0.01   0.00    -0.15   0.17   0.06     0.00  -0.01   0.00
    29   6     0.00   0.00   0.00    -0.01   0.03  -0.04     0.00   0.01   0.00
    30   1     0.00   0.00   0.00    -0.02   0.02  -0.04     0.00   0.01   0.00
    31   6     0.00   0.00   0.00    -0.05  -0.06  -0.03    -0.01   0.00   0.00
    32   1     0.00   0.00   0.01     0.03  -0.12   0.03     0.01  -0.01   0.02
    33   1    -0.01   0.00   0.01    -0.13  -0.13  -0.03    -0.03  -0.01   0.01
    34   6     0.00   0.00   0.00    -0.02  -0.05  -0.06     0.00   0.00   0.00
    35   1     0.00   0.00   0.00     0.01  -0.08  -0.09     0.00   0.00   0.00
    36   1     0.00   0.00   0.00     0.00  -0.05  -0.06     0.00   0.00   0.00
    37   6     0.00   0.00   0.00     0.02   0.01  -0.01     0.00   0.00   0.00
    38   1     0.00   0.00  -0.01     0.04   0.06   0.02     0.00   0.01   0.00
    39   1     0.00   0.00  -0.01    -0.02   0.04  -0.03     0.00   0.01   0.00
    40   6     0.00   0.00   0.00     0.03   0.00   0.01     0.00   0.00   0.00
    41   8     0.00   0.00   0.00    -0.01  -0.02  -0.01     0.00   0.00  -0.01
    42   8     0.00   0.00   0.00    -0.01   0.02   0.04     0.00   0.00   0.00
    43   1     0.00  -0.01   0.00    -0.04   0.04   0.03     0.00  -0.02   0.02
    44   6     0.00   0.00   0.00     0.05  -0.01  -0.01     0.01   0.00   0.00
    45   1     0.00   0.00   0.00     0.02  -0.08   0.03     0.00  -0.02   0.00
    46   1     0.01   0.00   0.00     0.12   0.01  -0.02     0.02   0.00  -0.01
    47   1     0.00   0.00   0.00     0.08  -0.02   0.00     0.02  -0.01   0.00
    48   6     0.00   0.02   0.19     0.00   0.00  -0.02    -0.03   0.12   0.04
    49   6     0.03  -0.11  -0.12     0.00   0.02   0.01     0.01   0.07  -0.12
    50   6     0.01  -0.10  -0.16     0.00   0.01   0.01     0.04   0.05  -0.07
    51   6    -0.02  -0.01  -0.03     0.01   0.00   0.00     0.02   0.03   0.03
    52   6    -0.03   0.01   0.06     0.00   0.00   0.00     0.04   0.05   0.09
    53   6     0.00   0.04   0.16     0.00   0.00  -0.01    -0.03   0.05   0.10
    54   1     0.00   0.04   0.26     0.00   0.00  -0.03    -0.04   0.11   0.01
    55   1     0.05  -0.18  -0.20     0.00   0.02   0.02     0.02   0.06  -0.21
    56   6    -0.03   0.03   0.08     0.00   0.00   0.00    -0.07   0.06   0.06
    57   1    -0.31   0.20   0.10     0.01  -0.02   0.00    -0.30   0.11   0.11
    58   1     0.12   0.05   0.35    -0.01   0.00  -0.01     0.05   0.07   0.30
    59   6     0.03   0.02   0.05    -0.01   0.00   0.00    -0.03  -0.01   0.00
    60   1     0.01   0.02   0.06     0.00   0.00   0.00     0.01   0.05   0.04
    61   6     0.02   0.02  -0.02     0.00   0.00   0.00    -0.02  -0.05   0.00
    62   6     0.00   0.01   0.01     0.00   0.00   0.00     0.00   0.01  -0.02
    63   6    -0.02  -0.03   0.03     0.01  -0.01   0.00     0.01   0.07  -0.08
    64   1    -0.01  -0.07   0.08     0.01   0.00  -0.01    -0.01   0.11  -0.08
    65   6    -0.01   0.02   0.03     0.00  -0.01   0.00     0.08   0.02  -0.08
    66   8    -0.01   0.01   0.05     0.00   0.00  -0.02     0.00  -0.04   0.05
    67   8     0.03   0.01  -0.15     0.00   0.00   0.01    -0.04  -0.04   0.15
    68   1     0.04  -0.03  -0.08     0.00   0.00   0.01    -0.04  -0.01   0.10
    69   8    -0.04  -0.10  -0.07     0.01   0.01   0.02     0.05   0.07  -0.07
    70   8     0.07  -0.02  -0.09    -0.01   0.00   0.01    -0.11  -0.08  -0.05
    71   6    -0.03   0.04  -0.03     0.00   0.00   0.00     0.07  -0.15   0.05
    72   1     0.10  -0.03  -0.07    -0.01   0.00   0.01     0.15  -0.33   0.09
    73   1    -0.11   0.05   0.20     0.01   0.00  -0.02     0.19   0.03   0.12
    74   1    -0.17   0.18  -0.17     0.02  -0.01   0.01     0.04  -0.21   0.04
    75   6     0.01   0.01   0.02     0.00   0.00  -0.01    -0.03   0.00   0.00
    76   1     0.06   0.00   0.01    -0.01   0.00   0.00    -0.13  -0.01  -0.02
    77   1     0.00   0.03  -0.03     0.00   0.00   0.00    -0.02  -0.04   0.09
    78   6     0.00   0.02   0.09     0.00   0.00  -0.01    -0.01   0.01  -0.04
    79   1    -0.01  -0.04   0.10     0.00   0.01  -0.01     0.05   0.10  -0.05
    80   1     0.01   0.04   0.14    -0.01  -0.01  -0.02    -0.05  -0.03  -0.15
    81   7     0.02   0.04   0.05    -0.01   0.00   0.00    -0.04  -0.07   0.06
    82   6    -0.05  -0.01  -0.04     0.00   0.01   0.01     0.01  -0.01  -0.01
    83   1     0.01  -0.08  -0.12    -0.01   0.02   0.01     0.01   0.04  -0.05
    84   1    -0.16   0.01  -0.06     0.01   0.00   0.01    -0.02   0.03  -0.02
    85   1    -0.06   0.00  -0.04     0.01   0.00   0.01     0.10  -0.05  -0.03
    86   6     0.01   0.05  -0.04     0.00   0.00   0.00     0.05  -0.08  -0.01
    87   1     0.09   0.12  -0.01     0.00  -0.01   0.00    -0.04  -0.14  -0.03
    88   1    -0.04   0.09  -0.12     0.00  -0.01   0.00     0.11  -0.12   0.05
    89   6     0.01   0.01   0.02     0.00   0.00   0.00     0.07  -0.03  -0.12
    90   1     0.03   0.01   0.02     0.00   0.01   0.00     0.00  -0.07  -0.11
    91   1     0.03   0.00   0.02     0.00   0.00   0.01     0.04  -0.01  -0.21
                    58                     59                     60
                     A                      A                      A
 Frequencies --   392.1112               405.9095               424.9563
 Red. masses --     3.4251                 3.7658                 2.5703
 Frc consts  --     0.3103                 0.3656                 0.2735
 IR Inten    --    13.9328                 0.3398                 5.0511
  Atom  AN      X      Y      Z        X      Y      Z        X      Y      Z
     1   6    -0.02   0.02   0.01     0.00   0.00   0.00     0.05   0.07  -0.15
     2   8     0.01   0.05   0.03     0.00   0.00   0.00     0.06  -0.11  -0.11
     3   8    -0.01   0.02   0.02     0.00   0.00   0.00     0.07   0.13   0.08
     4   1     0.00  -0.01   0.05     0.00   0.00   0.00     0.02  -0.11   0.32
     5   6    -0.03   0.01  -0.02     0.00   0.00   0.00    -0.13  -0.08   0.06
     6   1    -0.02   0.05  -0.01     0.00   0.00   0.00    -0.49  -0.42  -0.04
     7   1    -0.05   0.03  -0.04     0.00   0.00   0.00    -0.03  -0.05   0.54
     8   6    -0.03  -0.02  -0.04     0.00   0.00   0.00    -0.07   0.03   0.06
     9   1    -0.04   0.00  -0.03     0.00   0.00   0.00    -0.04   0.06   0.06
    10   1    -0.03   0.00  -0.02     0.00   0.00   0.00    -0.12   0.11   0.05
    11   6     0.07  -0.07  -0.01     0.00   0.00   0.00     0.03   0.03   0.04
    12   1     0.09  -0.11  -0.03     0.00   0.00   0.00     0.07   0.08   0.05
    13   1     0.09  -0.10  -0.03     0.00   0.00   0.00     0.02   0.02  -0.03
    14   6     0.09  -0.06   0.01     0.00   0.00   0.00     0.02   0.00   0.01
    15   1     0.09  -0.08   0.00     0.00   0.00   0.00     0.03  -0.02   0.00
    16   1     0.09  -0.08   0.00     0.00   0.00   0.00     0.02  -0.03  -0.01
    17   6     0.04  -0.04   0.00     0.00   0.00   0.00    -0.01   0.00  -0.01
    18   8     0.00  -0.04  -0.03     0.00   0.00   0.00    -0.01   0.00   0.00
    19   8     0.07  -0.09  -0.02     0.00   0.00   0.00     0.00  -0.03  -0.02
    20   6    -0.12   0.02  -0.06     0.00   0.00   0.00     0.00   0.00   0.00
    21   1    -0.12   0.03  -0.06     0.00   0.00   0.00     0.00  -0.01   0.00
    22   1    -0.12   0.03  -0.06     0.00   0.00   0.00     0.00  -0.01  -0.01
    23   6    -0.10   0.14   0.04     0.00   0.00   0.00     0.00   0.00   0.00
    24   1    -0.15   0.22   0.05     0.00   0.00   0.00     0.00   0.00   0.00
    25   1    -0.15   0.23   0.08     0.00   0.00   0.00     0.00   0.00   0.00
    26   8     0.00   0.12   0.12     0.00   0.00   0.00     0.00   0.00   0.00
    27   6    -0.03   0.09   0.01     0.00   0.00   0.00     0.00   0.00   0.00
    28   8     0.02  -0.05  -0.02     0.00   0.01   0.01     0.00   0.00   0.00
    29   6    -0.07   0.11  -0.06     0.00   0.00   0.00     0.00   0.00   0.00
    30   1    -0.08   0.10  -0.05    -0.01   0.01   0.00     0.00   0.00   0.00
    31   6    -0.11  -0.04   0.05    -0.01  -0.01  -0.01     0.00   0.00   0.00
    32   1     0.06  -0.15   0.24     0.00  -0.01  -0.01     0.00   0.00   0.00
    33   1    -0.35  -0.15   0.08    -0.01  -0.01  -0.01     0.00   0.00   0.00
    34   6     0.00  -0.03   0.00     0.00  -0.01  -0.01     0.00   0.00   0.00
    35   1     0.03  -0.07  -0.05     0.01  -0.02  -0.01     0.00   0.00   0.00
    36   1     0.01  -0.02   0.00     0.01  -0.01  -0.01     0.00   0.00   0.00
    37   6     0.04   0.02  -0.01     0.01   0.00   0.01     0.00   0.00   0.00
    38   1     0.10   0.08   0.00     0.00  -0.01   0.01     0.00   0.00   0.00
    39   1    -0.02   0.04  -0.09     0.01   0.00   0.02     0.00   0.00   0.00
    40   6     0.03  -0.03   0.00     0.00   0.01   0.00     0.00   0.00   0.00
    41   8     0.00  -0.05  -0.05    -0.01   0.00   0.00     0.00   0.00   0.00
    42   8     0.00  -0.01   0.02    -0.01   0.00   0.01     0.00   0.00   0.00
    43   1    -0.02   0.00   0.01     0.01   0.00   0.01     0.00   0.00   0.00
    44   6     0.11  -0.05  -0.02     0.00   0.00   0.00     0.00   0.00   0.00
    45   1     0.00  -0.28   0.05     0.00  -0.01   0.00     0.00   0.00   0.00
    46   1     0.28   0.01  -0.06     0.01   0.00   0.00     0.00   0.00   0.00
    47   1     0.25  -0.08  -0.02     0.01   0.00   0.00     0.00   0.00   0.00
    48   6     0.00  -0.01   0.00     0.04  -0.06   0.03     0.00   0.00   0.00
    49   6     0.00   0.00   0.01    -0.03  -0.09   0.04     0.00   0.00   0.00
    50   6     0.00   0.00   0.00    -0.10  -0.04  -0.01     0.00   0.00   0.00
    51   6     0.00   0.00   0.00    -0.10  -0.01  -0.02     0.00   0.00   0.00
    52   6     0.00   0.00   0.00    -0.04   0.00  -0.05     0.00   0.00   0.00
    53   6     0.00   0.00  -0.01     0.05  -0.05  -0.02     0.00   0.00   0.00
    54   1     0.00  -0.01   0.00     0.07  -0.06   0.09     0.00   0.00   0.00
    55   1     0.00   0.00   0.01    -0.03  -0.17   0.11     0.00   0.00   0.00
    56   6     0.00  -0.01   0.00     0.02   0.03  -0.06     0.00   0.00   0.00
    57   1     0.01  -0.01   0.00     0.21   0.09  -0.13     0.00   0.00   0.00
    58   1     0.00  -0.01  -0.01    -0.08   0.02  -0.24     0.00   0.00   0.00
    59   6     0.00   0.00   0.00     0.04   0.06   0.08     0.00   0.00   0.00
    60   1     0.00  -0.01   0.00     0.02   0.09   0.13     0.00   0.00   0.00
    61   6     0.00   0.00   0.00     0.03   0.07   0.02     0.00   0.00   0.00
    62   6     0.00   0.00   0.00    -0.07   0.03  -0.01     0.00   0.00   0.00
    63   6     0.00  -0.01   0.01    -0.10   0.03  -0.12     0.00   0.00   0.00
    64   1     0.00  -0.01   0.01    -0.10   0.07  -0.18     0.00   0.00   0.00
    65   6     0.00   0.00   0.01     0.01  -0.07  -0.09     0.00   0.00   0.00
    66   8     0.00   0.00  -0.01     0.05  -0.08  -0.01     0.00   0.00   0.00
    67   8     0.00   0.00  -0.01     0.02   0.08   0.00     0.00   0.00   0.00
    68   1     0.00   0.00  -0.01     0.03   0.10   0.02     0.00   0.00   0.00
    69   8     0.00   0.00   0.01    -0.07   0.13  -0.04     0.00   0.00   0.00
    70   8     0.01   0.01   0.00     0.04  -0.06   0.04     0.00   0.00   0.00
    71   6     0.00   0.01   0.00    -0.03  -0.05   0.01     0.00   0.00   0.00
    72   1    -0.01   0.02  -0.01    -0.03  -0.01   0.00     0.00   0.00   0.00
    73   1    -0.01   0.00  -0.01    -0.06  -0.09   0.01     0.00   0.00   0.00
    74   1     0.00   0.02   0.00    -0.03  -0.03   0.01     0.00   0.00   0.00
    75   6     0.00   0.00   0.00     0.02   0.03   0.01     0.00   0.00   0.00
    76   1     0.01   0.00   0.00     0.03   0.03   0.01     0.00   0.00   0.00
    77   1     0.00   0.01  -0.01     0.04  -0.03  -0.03     0.00   0.00   0.00
    78   6     0.00   0.00   0.00     0.06   0.08   0.07     0.00   0.00   0.00
    79   1     0.00  -0.01   0.00     0.11   0.10   0.08     0.00   0.00   0.00
    80   1     0.00   0.00   0.01     0.05   0.07   0.03     0.00   0.00   0.00
    81   7     0.00   0.00   0.00     0.03   0.03   0.11     0.00   0.00   0.00
    82   6     0.00   0.00   0.00    -0.05  -0.01  -0.06     0.00   0.00   0.00
    83   1     0.00   0.00   0.01     0.04  -0.11  -0.21     0.00   0.00   0.00
    84   1     0.00   0.00   0.00    -0.25   0.04  -0.10     0.00   0.00   0.00
    85   1    -0.01   0.00   0.00    -0.04  -0.02  -0.08     0.00   0.00   0.00
    86   6     0.00   0.00   0.00     0.07  -0.08   0.09     0.00   0.00   0.00
    87   1     0.00   0.01   0.00    -0.12  -0.29   0.00     0.00   0.00   0.00
    88   1    -0.01   0.01  -0.01     0.20  -0.18   0.32     0.00   0.00   0.00
    89   6     0.00   0.00   0.01     0.09  -0.01  -0.05     0.00   0.00   0.00
    90   1     0.00   0.00   0.01     0.04   0.09  -0.10     0.00   0.00   0.00
    91   1     0.00   0.00   0.00     0.09  -0.01   0.04     0.00   0.00   0.00
                    61                     62                     63
                     A                      A                      A
 Frequencies --   438.4699               446.0853               450.8588
 Red. masses --     3.4001                 3.4232                 2.9722
 Frc consts  --     0.3851                 0.4013                 0.3560
 IR Inten    --     2.8634                 2.3119                18.1380
  Atom  AN      X      Y      Z        X      Y      Z        X      Y      Z
     1   6     0.00   0.00   0.00     0.00   0.00   0.00     0.00   0.00   0.00
     2   8     0.00   0.00   0.00     0.00   0.00   0.00     0.00   0.01   0.00
     3   8     0.00   0.00   0.00     0.00   0.00   0.00     0.00   0.00   0.00
     4   1     0.00   0.00   0.00     0.00   0.00   0.00    -0.01   0.00   0.01
     5   6     0.00   0.00   0.00     0.00   0.00   0.00    -0.01   0.00  -0.01
     6   1     0.00   0.00   0.00     0.00   0.00   0.00     0.00   0.00   0.00
     7   1     0.00   0.00   0.00     0.00   0.00   0.00    -0.01   0.00  -0.01
     8   6     0.00   0.00   0.00     0.00   0.00   0.00     0.00  -0.01  -0.01
     9   1     0.00   0.00   0.00     0.00   0.00   0.00    -0.01   0.00  -0.01
    10   1     0.00   0.00   0.00     0.00   0.00   0.00    -0.01   0.00  -0.01
    11   6     0.00   0.00   0.00     0.00   0.00   0.00     0.02  -0.02   0.00
    12   1     0.01  -0.01   0.00     0.00   0.00   0.00     0.02  -0.03  -0.01
    13   1     0.01  -0.01   0.00     0.00   0.00   0.00     0.02  -0.02  -0.01
    14   6     0.00   0.00   0.00     0.00   0.00   0.00     0.02  -0.01   0.00
    15   1     0.01   0.00   0.00     0.00   0.00   0.00     0.02  -0.02   0.00
    16   1     0.00  -0.01   0.00     0.00   0.00   0.00     0.02  -0.02   0.00
    17   6     0.00   0.00   0.00     0.00   0.00   0.00     0.00   0.00   0.00
    18   8     0.00   0.00   0.00     0.00   0.00   0.00     0.00   0.01   0.00
    19   8     0.00   0.00   0.00     0.00   0.00   0.00     0.01  -0.01  -0.01
    20   6     0.00   0.00   0.00     0.00   0.00   0.00    -0.02   0.01   0.00
    21   1     0.00   0.00   0.00     0.00   0.00   0.00    -0.02   0.01   0.00
    22   1     0.00   0.00   0.00     0.00   0.00   0.00    -0.02   0.01   0.00
    23   6     0.00   0.01   0.00     0.00   0.00   0.00    -0.01   0.03   0.02
    24   1    -0.01   0.01   0.01     0.00   0.00   0.00    -0.02   0.05   0.02
    25   1    -0.01   0.01   0.01     0.00   0.00   0.00    -0.02   0.05   0.02
    26   8     0.00   0.01   0.01     0.00   0.00   0.00     0.01   0.02   0.03
    27   6     0.00   0.00   0.00     0.00   0.00   0.00     0.01   0.02   0.01
    28   8     0.00   0.00   0.00     0.00   0.00   0.00    -0.01   0.03   0.02
    29   6     0.00   0.00   0.00     0.00   0.00   0.00    -0.01  -0.01  -0.02
    30   1    -0.01   0.00   0.00     0.00   0.00   0.00    -0.03   0.00  -0.01
    31   6     0.00  -0.01  -0.01     0.00   0.00   0.00    -0.02  -0.05  -0.05
    32   1     0.00  -0.01  -0.01     0.00   0.00  -0.01    -0.03  -0.05  -0.09
    33   1     0.00   0.00   0.00     0.00   0.00   0.00     0.00   0.00  -0.03
    34   6     0.01  -0.01   0.00     0.00  -0.01   0.00     0.08  -0.10  -0.01
    35   1     0.01  -0.02  -0.01     0.00  -0.01   0.00     0.08  -0.11  -0.05
    36   1     0.02  -0.02  -0.01     0.01  -0.01   0.00     0.15  -0.14  -0.06
    37   6     0.01  -0.01   0.00     0.00  -0.01   0.01     0.07  -0.10   0.09
    38   1    -0.01  -0.06  -0.01    -0.01  -0.03   0.00    -0.18  -0.52  -0.04
    39   1     0.03  -0.02   0.05     0.01  -0.01   0.03     0.25  -0.12   0.57
    40   6     0.00   0.01  -0.01     0.00   0.01  -0.01     0.04   0.14  -0.09
    41   8    -0.01   0.01   0.01     0.00   0.01   0.01    -0.06   0.13   0.13
    42   8    -0.01  -0.01  -0.02     0.00   0.00  -0.01    -0.06  -0.06  -0.15
    43   1     0.01  -0.02  -0.01    -0.01  -0.01  -0.01    -0.06  -0.18  -0.05
    44   6     0.00   0.00   0.00     0.00   0.00   0.00    -0.01  -0.01   0.00
    45   1     0.00   0.00   0.00     0.00   0.00   0.00    -0.01  -0.02   0.01
    46   1     0.00   0.00   0.00     0.00   0.00   0.00     0.01   0.00   0.00
    47   1     0.00   0.00   0.00     0.00   0.00   0.00     0.00  -0.02   0.01
    48   6     0.07   0.07  -0.04     0.06  -0.02   0.00    -0.01   0.00   0.01
    49   6     0.06   0.09  -0.02     0.04  -0.02   0.02    -0.01  -0.01   0.00
    50   6     0.01   0.11   0.01    -0.04   0.04   0.01     0.00  -0.02   0.00
    51   6     0.00   0.01   0.02    -0.03   0.04  -0.01     0.00   0.00   0.00
    52   6     0.03   0.00   0.02    -0.04   0.01   0.00     0.00   0.00   0.00
    53   6     0.07   0.00   0.03     0.05  -0.03   0.03    -0.01   0.01   0.00
    54   1     0.04   0.07  -0.11     0.04  -0.03  -0.04    -0.01  -0.01   0.02
    55   1     0.07   0.04  -0.03     0.04  -0.07   0.03    -0.01   0.00  -0.01
    56   6    -0.01   0.10  -0.05    -0.10   0.06   0.03     0.01  -0.02   0.01
    57   1     0.08   0.07  -0.07    -0.41   0.00   0.13     0.01  -0.02   0.01
    58   1    -0.06   0.05  -0.12     0.07   0.22   0.27     0.01  -0.02   0.00
    59   6    -0.02   0.07   0.00    -0.01   0.03  -0.12     0.00  -0.01   0.00
    60   1     0.02   0.13   0.03     0.00   0.04  -0.11    -0.01  -0.02   0.00
    61   6    -0.09  -0.02   0.00     0.06   0.13   0.00     0.00   0.00   0.00
    62   6    -0.04  -0.04  -0.04     0.02   0.04  -0.01     0.00   0.00   0.01
    63   6    -0.07  -0.03  -0.05     0.00  -0.02   0.02     0.01   0.01   0.00
    64   1    -0.06   0.00  -0.11     0.01  -0.05   0.04     0.01   0.01   0.01
    65   6    -0.10  -0.06   0.05     0.00  -0.01   0.02     0.01   0.01  -0.01
    66   8     0.05  -0.02   0.12     0.00   0.00  -0.01     0.00   0.00   0.00
    67   8    -0.02  -0.07   0.02     0.10   0.16  -0.01     0.00   0.00  -0.01
    68   1    -0.04  -0.11  -0.07     0.10   0.12   0.01     0.00  -0.01   0.01
    69   8     0.02  -0.05  -0.10    -0.05  -0.03  -0.03     0.00   0.01   0.00
    70   8     0.05  -0.04   0.02     0.06  -0.06   0.03    -0.02   0.01  -0.01
    71   6     0.00  -0.04   0.01    -0.02  -0.04   0.01     0.00   0.00   0.00
    72   1    -0.01  -0.01   0.01    -0.03   0.00   0.00     0.01  -0.01   0.00
    73   1    -0.02  -0.07   0.01    -0.06  -0.09   0.02     0.01   0.02   0.00
    74   1     0.01  -0.02   0.01    -0.02  -0.01   0.00     0.00  -0.01   0.00
    75   6     0.01  -0.07  -0.05     0.00  -0.01  -0.02     0.00   0.01   0.01
    76   1     0.00  -0.08  -0.06     0.01   0.00  -0.01     0.00   0.01   0.01
    77   1     0.02  -0.10  -0.06    -0.02   0.05   0.00     0.00   0.01   0.01
    78   6     0.05  -0.04  -0.02    -0.06  -0.09  -0.12     0.00   0.00   0.01
    79   1     0.10  -0.02  -0.01    -0.08  -0.02  -0.14    -0.01   0.00   0.01
    80   1     0.06  -0.07  -0.05    -0.10  -0.10  -0.18     0.00   0.01   0.02
    81   7     0.01  -0.01   0.03    -0.05  -0.12  -0.09     0.01   0.01  -0.01
    82   6    -0.03  -0.02  -0.06     0.07  -0.04   0.01     0.01   0.00   0.00
    83   1     0.02  -0.08  -0.14    -0.01   0.10   0.11     0.00   0.00   0.01
    84   1    -0.14   0.01  -0.08     0.23  -0.04   0.03     0.01  -0.01   0.01
    85   1    -0.02  -0.04  -0.07     0.14  -0.07   0.00     0.00   0.01   0.01
    86   6    -0.08   0.02  -0.02     0.00   0.00   0.13     0.00   0.01   0.00
    87   1     0.01   0.06  -0.02    -0.15  -0.19   0.03     0.01   0.02   0.01
    88   1    -0.08   0.02  -0.12     0.04  -0.03   0.40    -0.01   0.01  -0.02
    89   6    -0.02   0.09   0.16    -0.04   0.00   0.06     0.00   0.00  -0.02
    90   1     0.22   0.37   0.04    -0.08   0.01   0.06    -0.03  -0.03   0.00
    91   1    -0.04   0.12   0.57    -0.04   0.00   0.03     0.00   0.00  -0.05
                    64                     65                     66
                     A                      A                      A
 Frequencies --   476.6264               483.8989               498.6480
 Red. masses --     4.6062                 3.5169                 3.8726
 Frc consts  --     0.6165                 0.4852                 0.5673
 IR Inten    --     1.1204                 5.8857                 3.4500
  Atom  AN      X      Y      Z        X      Y      Z        X      Y      Z
     1   6     0.00   0.00   0.00     0.00   0.00   0.00    -0.02   0.00  -0.01
     2   8     0.00   0.00   0.00     0.00   0.00   0.00     0.04   0.08   0.03
     3   8     0.00   0.00   0.00     0.00   0.00   0.00    -0.03   0.03   0.05
     4   1     0.00   0.00   0.00     0.00   0.00   0.00    -0.08  -0.06   0.15
     5   6     0.00   0.00   0.00     0.00   0.00   0.00    -0.03  -0.03  -0.06
     6   1     0.00   0.00   0.00     0.00   0.00   0.00    -0.02   0.00  -0.04
     7   1     0.00   0.00   0.00     0.00   0.00   0.00    -0.05  -0.02  -0.07
     8   6     0.00   0.00   0.00     0.00   0.00   0.00    -0.01  -0.07  -0.06
     9   1     0.00   0.00   0.00     0.00   0.00   0.00    -0.02  -0.03  -0.05
    10   1     0.00   0.00   0.00     0.00   0.00   0.00    -0.03  -0.04  -0.04
    11   6     0.00   0.00   0.00     0.00   0.00   0.00     0.14  -0.12   0.00
    12   1     0.00   0.00   0.00     0.00   0.00   0.00     0.16  -0.19  -0.03
    13   1     0.00   0.00   0.00     0.00   0.00   0.00     0.17  -0.18  -0.04
    14   6     0.00   0.00   0.00     0.00   0.00   0.00     0.11  -0.08   0.00
    15   1     0.00   0.00   0.00     0.00   0.00   0.00     0.15  -0.17  -0.01
    16   1     0.00   0.00   0.00     0.00   0.00   0.00     0.12  -0.20  -0.05
    17   6     0.00   0.00   0.00     0.00   0.00   0.00    -0.07   0.03  -0.04
    18   8     0.00   0.00   0.00     0.00   0.00   0.00    -0.04   0.12   0.08
    19   8     0.00   0.00   0.00     0.00   0.00   0.00    -0.05  -0.04  -0.06
    20   6     0.00   0.00   0.00     0.00   0.00   0.00    -0.04   0.15   0.09
    21   1     0.00   0.00   0.00     0.00   0.00   0.00    -0.07   0.18   0.10
    22   1     0.00   0.00   0.00     0.00   0.00   0.00    -0.06   0.18   0.09
    23   6     0.00   0.00   0.00     0.00   0.00   0.00    -0.06   0.06   0.01
    24   1     0.00   0.00   0.00     0.00   0.00   0.00    -0.05   0.05   0.01
    25   1     0.00   0.00   0.00     0.00   0.00   0.00    -0.05   0.04   0.01
    26   8     0.00   0.00   0.00     0.00   0.00   0.00    -0.04   0.03  -0.01
    27   6     0.00   0.00   0.00     0.00   0.00   0.00    -0.02  -0.02  -0.01
    28   8     0.00   0.00   0.00     0.00   0.00   0.00     0.00  -0.06  -0.04
    29   6     0.00   0.00   0.00     0.00   0.00   0.00     0.11  -0.11   0.05
    30   1     0.00   0.00   0.00     0.00   0.00   0.00     0.15  -0.18   0.00
    31   6     0.00   0.00   0.00     0.00   0.00   0.00     0.15  -0.04  -0.03
    32   1     0.00   0.00   0.00     0.00   0.00   0.00     0.06   0.01  -0.18
    33   1     0.00   0.00   0.00     0.01   0.00   0.00     0.35  -0.03  -0.10
    34   6     0.00   0.00   0.00     0.00   0.00   0.00    -0.01  -0.02  -0.05
    35   1     0.00   0.00   0.00     0.00   0.00   0.00    -0.04   0.01  -0.02
    36   1     0.00   0.00   0.00     0.00   0.00   0.00    -0.03   0.02  -0.03
    37   6     0.00   0.00   0.01     0.00   0.00   0.00    -0.04  -0.01  -0.04
    38   1    -0.01  -0.01   0.00    -0.02  -0.03   0.00    -0.04   0.04  -0.01
    39   1     0.01   0.00   0.02     0.01   0.00   0.03    -0.06  -0.01  -0.08
    40   6     0.00   0.00   0.00     0.00   0.01  -0.01    -0.02  -0.01   0.01
    41   8     0.00   0.00   0.01     0.00   0.01   0.01     0.01   0.01   0.04
    42   8     0.00   0.00   0.00     0.00   0.00  -0.01    -0.01   0.05   0.04
    43   1     0.00   0.01  -0.01    -0.03  -0.01   0.00    -0.01   0.10   0.00
    44   6     0.00   0.00   0.00     0.00   0.00   0.00    -0.04   0.01   0.01
    45   1     0.00   0.00   0.00     0.00   0.00   0.00     0.06   0.21  -0.06
    46   1     0.00   0.00   0.00     0.00   0.00   0.00    -0.20  -0.05   0.04
    47   1     0.00   0.00   0.00     0.00   0.00   0.00    -0.16   0.04   0.00
    48   6     0.09   0.06   0.03     0.05  -0.03  -0.07     0.00   0.00   0.00
    49   6     0.06   0.06   0.00     0.02   0.03   0.04     0.00   0.00   0.00
    50   6    -0.06   0.10  -0.09    -0.04   0.06   0.01     0.00   0.00   0.00
    51   6    -0.06   0.04   0.03    -0.02  -0.02  -0.05     0.00   0.00   0.00
    52   6    -0.04  -0.03  -0.09    -0.05   0.01   0.09     0.00   0.00   0.00
    53   6     0.10  -0.08  -0.06     0.04  -0.02   0.09     0.00   0.00   0.00
    54   1     0.01   0.14   0.14     0.02  -0.07  -0.23     0.00   0.00   0.00
    55   1     0.06  -0.02   0.10     0.02  -0.01   0.07     0.00   0.00   0.00
    56   6    -0.11   0.13  -0.08     0.00   0.10  -0.04     0.00   0.00   0.00
    57   1    -0.17   0.15  -0.07     0.13   0.12  -0.08     0.00   0.00   0.00
    58   1    -0.07   0.18  -0.02    -0.06   0.08  -0.15     0.00   0.00   0.00
    59   6     0.02   0.01  -0.06     0.01   0.07   0.05     0.00   0.00   0.00
    60   1     0.18   0.11  -0.05     0.06   0.13   0.08     0.00   0.00   0.00
    61   6    -0.01  -0.13   0.02     0.00   0.00  -0.05     0.00   0.00   0.00
    62   6    -0.01   0.02   0.13     0.00  -0.07  -0.09     0.00   0.00   0.00
    63   6    -0.03  -0.01   0.06     0.07  -0.04   0.09     0.00   0.00   0.00
    64   1     0.00  -0.06   0.05     0.01  -0.04   0.28     0.00   0.00  -0.01
    65   6    -0.03  -0.01   0.00     0.14   0.10   0.04     0.00   0.00   0.00
    66   8    -0.01   0.02  -0.11    -0.06   0.04  -0.02     0.00   0.00   0.00
    67   8    -0.10  -0.12   0.00    -0.04   0.03   0.06     0.00   0.00   0.00
    68   1    -0.09  -0.04   0.00    -0.02   0.10   0.09     0.00   0.00   0.00
    69   8    -0.06   0.00   0.03    -0.05  -0.08   0.06     0.00   0.00   0.00
    70   8     0.12  -0.06   0.06     0.11  -0.03   0.01     0.00   0.00   0.00
    71   6    -0.02  -0.04   0.01    -0.02   0.01   0.00     0.00   0.00   0.00
    72   1    -0.03   0.05  -0.03    -0.05   0.08  -0.02     0.00   0.00   0.00
    73   1    -0.10  -0.14   0.03    -0.10  -0.09   0.00     0.00   0.00   0.00
    74   1    -0.04   0.01  -0.02    -0.02   0.09  -0.02     0.00   0.00   0.00
    75   6    -0.01   0.12   0.14    -0.02  -0.07  -0.12     0.00   0.00   0.00
    76   1    -0.03   0.15   0.16    -0.01  -0.08  -0.13     0.00   0.00   0.00
    77   1    -0.01   0.11   0.14    -0.01  -0.10  -0.13     0.00   0.00   0.00
    78   6    -0.05   0.07   0.07     0.04  -0.01  -0.02     0.00   0.00   0.00
    79   1    -0.18   0.07   0.04     0.18  -0.01   0.01     0.00   0.00   0.00
    80   1    -0.09   0.11   0.10     0.04  -0.05  -0.07     0.00   0.00   0.00
    81   7     0.04  -0.05  -0.02    -0.03   0.02   0.09     0.00   0.00   0.00
    82   6     0.09  -0.04   0.02    -0.07   0.03  -0.02     0.00   0.00   0.00
    83   1     0.04   0.03   0.08    -0.02  -0.04  -0.11     0.00   0.00   0.00
    84   1     0.18  -0.02   0.03    -0.20   0.07  -0.05     0.00   0.00   0.00
    85   1     0.12  -0.05   0.00    -0.06   0.01  -0.05     0.00   0.00   0.00
    86   6     0.06  -0.01  -0.07    -0.02  -0.03  -0.06     0.00   0.00   0.00
    87   1     0.20   0.19   0.04    -0.05  -0.10  -0.11     0.00  -0.01   0.00
    88   1    -0.03   0.05  -0.32     0.00  -0.05   0.02     0.00   0.00   0.00
    89   6     0.03  -0.07  -0.05    -0.01  -0.04  -0.07     0.00   0.00   0.00
    90   1     0.01  -0.15  -0.01    -0.12  -0.31   0.05     0.00   0.00   0.00
    91   1     0.07  -0.10  -0.12    -0.06  -0.02  -0.43     0.01  -0.01   0.00
                    67                     68                     69
                     A                      A                      A
 Frequencies --   531.8146               544.2959               544.6072
 Red. masses --     3.5284                 2.2272                 2.6511
 Frc consts  --     0.5880                 0.3887                 0.4633
 IR Inten    --     7.9323                65.3256                 4.3936
  Atom  AN      X      Y      Z        X      Y      Z        X      Y      Z
     1   6     0.00   0.00   0.00    -0.10   0.04  -0.08     0.04  -0.01   0.03
     2   8     0.00   0.00   0.00     0.05   0.08   0.04    -0.02  -0.03  -0.01
     3   8     0.00   0.00   0.00    -0.07   0.03   0.02     0.03  -0.01  -0.01
     4   1     0.00   0.00   0.01     0.32  -0.47   0.54    -0.12   0.17  -0.20
     5   6     0.00   0.00   0.00     0.04  -0.07  -0.03    -0.02   0.02   0.01
     6   1     0.00   0.00   0.00     0.06  -0.17  -0.07    -0.05   0.06   0.03
     7   1     0.00   0.00   0.00     0.07  -0.13  -0.04    -0.02   0.04   0.04
     8   6     0.00   0.00   0.00     0.08  -0.06   0.00    -0.03   0.03  -0.01
     9   1     0.00   0.00   0.00     0.10  -0.10  -0.01    -0.06   0.01  -0.01
    10   1     0.00   0.00   0.00     0.09  -0.08  -0.01    -0.02   0.04   0.04
    11   6     0.00   0.00   0.00     0.00  -0.02  -0.04     0.01   0.03  -0.01
    12   1     0.00   0.00   0.00     0.03   0.01  -0.03     0.13   0.03  -0.02
    13   1     0.00   0.00   0.00    -0.04   0.02  -0.06    -0.04   0.08  -0.09
    14   6     0.00   0.00   0.00    -0.03  -0.02  -0.02    -0.01  -0.02   0.04
    15   1     0.00   0.00   0.00    -0.08  -0.03  -0.23    -0.12  -0.06  -0.55
    16   1     0.00   0.00   0.00     0.12   0.14   0.03     0.40   0.40   0.15
    17   6     0.00   0.00   0.00    -0.06  -0.06   0.08    -0.13  -0.18   0.21
    18   8     0.00   0.00   0.00     0.04   0.05   0.01     0.05   0.04  -0.10
    19   8     0.00   0.00   0.00    -0.01   0.05  -0.02     0.06   0.04  -0.07
    20   6     0.00   0.00   0.00     0.01   0.03   0.03    -0.01  -0.02  -0.02
    21   1     0.00   0.00   0.00    -0.03   0.02   0.03    -0.05  -0.12  -0.05
    22   1     0.00   0.00   0.00    -0.01   0.07   0.08     0.00   0.00   0.09
    23   6     0.00   0.00   0.00    -0.01  -0.05  -0.04     0.00   0.03   0.03
    24   1     0.00   0.00   0.00     0.01  -0.07  -0.04    -0.01   0.04   0.04
    25   1     0.00   0.00   0.00     0.01  -0.06  -0.05    -0.02   0.04   0.04
    26   8     0.00   0.00   0.00     0.01  -0.05  -0.04    -0.01   0.03   0.02
    27   6     0.00   0.00   0.00     0.03  -0.01   0.02    -0.02   0.01  -0.01
    28   8     0.00   0.00   0.00     0.03   0.00   0.02    -0.02   0.00  -0.01
    29   6     0.00   0.00   0.00    -0.03   0.04  -0.01     0.02  -0.03   0.01
    30   1     0.00   0.00   0.00    -0.05   0.09   0.02     0.04  -0.06  -0.02
    31   6     0.00   0.00   0.00    -0.06   0.02   0.01     0.04  -0.02  -0.01
    32   1     0.00   0.00   0.00    -0.03   0.01   0.06     0.02   0.00  -0.04
    33   1     0.00   0.00   0.00    -0.13   0.02   0.03     0.09  -0.01  -0.02
    34   6    -0.01   0.00   0.00     0.00   0.01   0.02     0.00  -0.01  -0.02
    35   1    -0.01   0.00   0.00     0.01   0.00   0.01    -0.01   0.00  -0.01
    36   1     0.00   0.00   0.00     0.00   0.00   0.01     0.00   0.00  -0.01
    37   6     0.00   0.00   0.00     0.01   0.01   0.02    -0.01  -0.01  -0.02
    38   1     0.00   0.01   0.01     0.01   0.00   0.02    -0.01   0.00  -0.01
    39   1    -0.01   0.01   0.00     0.02   0.02   0.04    -0.01  -0.01  -0.03
    40   6     0.01   0.00   0.00     0.01   0.01   0.00    -0.01  -0.01   0.00
    41   8     0.00   0.00   0.00    -0.01   0.00  -0.03     0.01   0.00   0.02
    42   8     0.00   0.00   0.00     0.00  -0.03  -0.01     0.00   0.02   0.01
    43   1    -0.03  -0.01   0.01     0.01  -0.06   0.01     0.00   0.04  -0.01
    44   6     0.00   0.00   0.00     0.01   0.01   0.00    -0.01   0.00   0.00
    45   1     0.00   0.00   0.00    -0.02  -0.07   0.01     0.01   0.05  -0.01
    46   1     0.00   0.00   0.00     0.06   0.02  -0.01    -0.05  -0.02   0.01
    47   1     0.00   0.00   0.00     0.07   0.00   0.00    -0.05   0.00   0.00
    48   6     0.03   0.04   0.03     0.00   0.00   0.00     0.00   0.00   0.00
    49   6    -0.02  -0.03  -0.03     0.00   0.00   0.00     0.00   0.00   0.00
    50   6    -0.09   0.03   0.02     0.00   0.00   0.00     0.00   0.00   0.00
    51   6    -0.05   0.04   0.04     0.00   0.00   0.00     0.00   0.00   0.00
    52   6     0.01   0.03  -0.05     0.00   0.00   0.00     0.00   0.00   0.00
    53   6     0.03   0.03  -0.01     0.00   0.00   0.00     0.00   0.00   0.00
    54   1     0.07   0.03   0.06     0.00   0.00   0.00     0.00   0.00   0.00
    55   1     0.00  -0.12  -0.08     0.00   0.00   0.00     0.00   0.00   0.00
    56   6    -0.14  -0.02  -0.05     0.00   0.00   0.00     0.00   0.00   0.00
    57   1     0.00  -0.04  -0.08     0.00   0.00   0.00     0.00   0.00   0.00
    58   1    -0.21  -0.06  -0.17     0.00   0.00   0.00     0.00   0.00   0.00
    59   6    -0.11   0.00   0.02     0.00   0.00   0.00     0.00   0.00   0.00
    60   1    -0.05  -0.02  -0.03     0.00   0.00   0.00     0.00   0.00   0.00
    61   6    -0.04   0.00   0.12     0.00   0.00   0.00     0.00   0.00   0.00
    62   6     0.02  -0.01   0.05     0.00   0.00   0.00     0.00   0.00   0.00
    63   6     0.09   0.03  -0.01     0.00   0.00   0.00     0.00   0.00   0.00
    64   1     0.04   0.08   0.07     0.00   0.00   0.00     0.00   0.00   0.00
    65   6     0.14   0.02   0.01     0.00   0.00   0.00     0.00   0.00   0.00
    66   8    -0.02  -0.04  -0.04     0.00   0.00   0.00     0.00   0.00   0.00
    67   8     0.00  -0.05  -0.08     0.00   0.00   0.00     0.00   0.00   0.00
    68   1     0.00  -0.17   0.01     0.00   0.00   0.00     0.00   0.00   0.00
    69   8     0.02   0.05  -0.03     0.00   0.00   0.00     0.00   0.00   0.00
    70   8    -0.03  -0.02   0.00     0.00   0.00   0.00     0.00   0.00   0.00
    71   6     0.00  -0.04   0.01     0.00   0.00   0.00     0.00   0.00   0.00
    72   1     0.01  -0.07   0.02     0.00   0.00   0.00     0.00   0.00   0.00
    73   1     0.04   0.00   0.01     0.00   0.00   0.00     0.00   0.00   0.00
    74   1     0.01  -0.07   0.02     0.00   0.00   0.00     0.00   0.00   0.00
    75   6     0.13  -0.10   0.03     0.00   0.00   0.00     0.00   0.00   0.00
    76   1     0.27  -0.07   0.06     0.00   0.00   0.00     0.00   0.00   0.00
    77   1     0.10  -0.01  -0.09     0.00   0.00   0.00     0.00   0.00   0.00
    78   6     0.08  -0.10  -0.05     0.00   0.00   0.00     0.00   0.00   0.00
    79   1     0.10  -0.01  -0.07     0.00   0.00   0.00     0.00   0.00   0.00
    80   1     0.16  -0.18  -0.11     0.00   0.00   0.00     0.00   0.00   0.00
    81   7    -0.02   0.06  -0.04     0.00   0.00   0.00     0.00   0.00   0.00
    82   6    -0.08   0.03  -0.03     0.00   0.00   0.00     0.00   0.00   0.00
    83   1    -0.03  -0.05  -0.07     0.00   0.00   0.00     0.00   0.00   0.00
    84   1    -0.15   0.01  -0.03     0.00   0.00   0.00     0.00   0.00   0.00
    85   1    -0.15   0.06  -0.01     0.00   0.00   0.00     0.00   0.00   0.00
    86   6     0.04   0.10   0.14     0.00   0.00   0.00     0.00   0.00   0.00
    87   1     0.22   0.29   0.21    -0.01   0.00   0.00     0.00   0.00   0.00
    88   1    -0.08   0.19  -0.09     0.00   0.00   0.00     0.00   0.00   0.00
    89   6    -0.01  -0.03   0.05     0.00   0.00   0.00     0.00   0.00   0.00
    90   1    -0.23  -0.13   0.09     0.00   0.01   0.00     0.00   0.00   0.00
    91   1     0.05  -0.08  -0.21     0.00   0.01   0.00     0.00   0.00   0.00
                    70                     71                     72
                     A                      A                      A
 Frequencies --   554.0024               557.8884               571.8686
 Red. masses --     2.8374                 4.1079                 4.0834
 Frc consts  --     0.5131                 0.7533                 0.7868
 IR Inten    --    24.2481                 5.8333                 2.5114
  Atom  AN      X      Y      Z        X      Y      Z        X      Y      Z
     1   6    -0.07   0.05  -0.04     0.00   0.00   0.00     0.00   0.00   0.00
     2   8     0.00   0.01   0.02     0.00   0.00   0.00     0.00   0.00   0.00
     3   8    -0.03   0.01  -0.03     0.00   0.00   0.00     0.00   0.00   0.00
     4   1     0.42  -0.38   0.38     0.00   0.00   0.00     0.01   0.00   0.00
     5   6     0.05  -0.02   0.02     0.00   0.00   0.00     0.00   0.00   0.00
     6   1     0.06  -0.11  -0.02     0.00   0.00   0.00     0.00   0.00   0.00
     7   1     0.08  -0.06   0.02     0.00   0.00   0.00     0.00   0.00   0.00
     8   6     0.07  -0.02   0.03     0.00   0.00   0.00     0.00   0.00   0.00
     9   1     0.10  -0.06   0.01     0.00   0.00   0.00     0.00   0.00   0.00
    10   1     0.08  -0.06  -0.01     0.00   0.00   0.00     0.00   0.00   0.00
    11   6    -0.08   0.02  -0.03     0.00   0.00   0.00     0.00   0.00   0.00
    12   1    -0.10   0.07  -0.01     0.00   0.00   0.00     0.00   0.00   0.00
    13   1    -0.09   0.06   0.00     0.00   0.00   0.00     0.00   0.00   0.00
    14   6    -0.05   0.03  -0.02     0.00   0.00   0.00     0.00   0.00   0.00
    15   1    -0.07   0.11   0.08     0.00   0.00   0.00     0.00   0.00   0.00
    16   1    -0.12   0.06   0.01     0.00   0.00   0.00     0.00   0.00   0.00
    17   6     0.09   0.00   0.01     0.00   0.00   0.00     0.00   0.00   0.00
    18   8     0.00  -0.09  -0.05     0.00   0.00   0.00     0.00   0.00   0.00
    19   8     0.05   0.01   0.06     0.00   0.00   0.00     0.00   0.00   0.00
    20   6    -0.02  -0.07  -0.07     0.00   0.00   0.00     0.00   0.00   0.00
    21   1     0.02  -0.09  -0.08     0.00   0.00   0.00     0.00   0.00   0.00
    22   1     0.01  -0.11  -0.09     0.00   0.00   0.00     0.00   0.00   0.00
    23   6     0.01   0.09   0.08     0.00   0.00   0.00     0.00   0.00   0.00
    24   1    -0.03   0.14   0.09     0.00   0.00   0.00     0.00   0.00   0.00
    25   1    -0.03   0.14   0.10     0.00   0.00   0.00     0.00   0.00   0.00
    26   8    -0.01   0.10   0.08     0.00   0.00   0.00     0.00   0.00   0.00
    27   6    -0.06   0.03  -0.04     0.00   0.00   0.00     0.00   0.00   0.00
    28   8    -0.06  -0.01  -0.04     0.00   0.00   0.00     0.00   0.00   0.00
    29   6     0.05  -0.07   0.01     0.00   0.00   0.00     0.00   0.00   0.00
    30   1     0.09  -0.16  -0.05     0.00   0.00   0.00     0.01  -0.01   0.00
    31   6     0.11  -0.04  -0.02     0.00   0.00   0.00     0.00   0.00   0.00
    32   1     0.06  -0.01  -0.10     0.00   0.00   0.00     0.00   0.00  -0.01
    33   1     0.22  -0.03  -0.05     0.00   0.00   0.00     0.01   0.00   0.00
    34   6     0.01  -0.03  -0.04     0.00   0.00   0.00     0.00   0.00   0.00
    35   1    -0.01   0.00  -0.03     0.00   0.00   0.00     0.00   0.00   0.00
    36   1     0.00   0.01  -0.02     0.00   0.00   0.00     0.00   0.00   0.00
    37   6    -0.02  -0.03  -0.05     0.00   0.00   0.00     0.00   0.00   0.00
    38   1    -0.01  -0.01  -0.04     0.00   0.00   0.00     0.00   0.01   0.00
    39   1    -0.03  -0.04  -0.09     0.00   0.00   0.00     0.00   0.01   0.00
    40   6    -0.03  -0.02   0.00     0.00   0.00   0.00     0.00   0.00   0.00
    41   8     0.02   0.01   0.06     0.00   0.00   0.00     0.00   0.00  -0.01
    42   8    -0.01   0.06   0.02     0.00   0.01   0.00     0.00   0.00   0.00
    43   1    -0.01   0.12  -0.04    -0.04   0.02  -0.01     0.00  -0.02   0.01
    44   6    -0.03  -0.01   0.01     0.00   0.00   0.00     0.00   0.00   0.00
    45   1     0.03   0.11  -0.02     0.00   0.00   0.00     0.00   0.01   0.00
    46   1    -0.11  -0.04   0.02     0.00   0.00   0.00    -0.01   0.00   0.00
    47   1    -0.11   0.00   0.01     0.00   0.00   0.00     0.00   0.00   0.00
    48   6     0.00   0.00   0.00     0.05   0.00   0.02     0.04  -0.07  -0.18
    49   6     0.00   0.00   0.00     0.00  -0.07  -0.02    -0.05   0.05   0.22
    50   6     0.00   0.00   0.00    -0.06   0.00   0.08    -0.01  -0.09  -0.20
    51   6     0.00   0.00   0.00    -0.02   0.06  -0.04     0.00  -0.01  -0.13
    52   6     0.00   0.00   0.00     0.01   0.07  -0.05     0.00   0.11   0.20
    53   6     0.00   0.00   0.00     0.01   0.07   0.05     0.01   0.05   0.05
    54   1     0.00   0.00   0.00     0.13  -0.07  -0.05     0.11  -0.17  -0.37
    55   1     0.00   0.00  -0.01     0.02  -0.16  -0.12    -0.10   0.14   0.56
    56   6     0.00   0.00   0.00    -0.05  -0.05  -0.01    -0.09  -0.04  -0.07
    57   1     0.00   0.00   0.00     0.12  -0.09  -0.04    -0.23   0.12  -0.08
    58   1     0.00   0.00   0.00    -0.13  -0.06  -0.17    -0.02  -0.07   0.10
    59   6     0.00   0.00   0.00    -0.04  -0.01   0.00    -0.01  -0.04   0.01
    60   1     0.00   0.00   0.00    -0.15   0.01   0.08     0.03  -0.03  -0.01
    61   6     0.00   0.00   0.00    -0.07   0.05  -0.10     0.01  -0.02   0.05
    62   6     0.00   0.00   0.00    -0.03   0.08  -0.08     0.04   0.02   0.01
    63   6     0.00   0.00   0.00     0.11   0.06   0.06     0.04   0.00  -0.03
    64   1     0.00   0.00  -0.01     0.05   0.09   0.18     0.06  -0.04  -0.02
    65   6     0.00   0.00   0.00     0.11  -0.02   0.10     0.02  -0.01  -0.04
    66   8     0.00   0.00   0.00    -0.02  -0.03  -0.12     0.01  -0.03   0.03
    67   8     0.00   0.00   0.00     0.05   0.02   0.05     0.00  -0.04  -0.02
    68   1     0.00   0.00   0.00     0.03  -0.11  -0.01     0.00  -0.07  -0.03
    69   8     0.00   0.00   0.00     0.02  -0.01  -0.09     0.01  -0.04  -0.07
    70   8     0.00   0.00   0.00    -0.08  -0.01  -0.02    -0.04   0.00   0.00
    71   6     0.00   0.00   0.00    -0.01  -0.05   0.01     0.00  -0.02   0.01
    72   1     0.00   0.00   0.00     0.01  -0.12   0.04    -0.02  -0.04   0.03
    73   1     0.00   0.00   0.00     0.07   0.03   0.00     0.03   0.01  -0.03
    74   1     0.00   0.00   0.00     0.01  -0.11   0.04     0.02  -0.05   0.04
    75   6     0.00   0.00   0.00    -0.08   0.08  -0.01     0.02   0.06   0.06
    76   1     0.01   0.00   0.00    -0.28  -0.01  -0.10    -0.01   0.06   0.06
    77   1     0.00   0.00   0.00    -0.03  -0.06   0.17     0.02   0.05   0.07
    78   6     0.00   0.00   0.00     0.01   0.10   0.09     0.00   0.06   0.04
    79   1     0.00   0.00   0.00    -0.08  -0.06   0.11    -0.08   0.02   0.04
    80   1     0.00   0.00   0.00    -0.04   0.19   0.23    -0.01   0.09   0.10
    81   7     0.00   0.00   0.00     0.09  -0.02   0.01     0.03   0.02  -0.02
    82   6     0.00   0.00   0.00     0.10  -0.07  -0.02     0.02  -0.01   0.00
    83   1     0.00   0.00   0.00     0.11  -0.08  -0.04     0.02  -0.01   0.01
    84   1     0.00   0.00   0.00     0.06  -0.04  -0.03     0.04  -0.02   0.01
    85   1     0.00   0.00   0.00     0.11  -0.08  -0.04     0.01   0.01   0.02
    86   6     0.01   0.00   0.00    -0.06  -0.04  -0.07    -0.01   0.03   0.05
    87   1     0.01   0.00   0.00     0.14  -0.08  -0.19     0.01   0.11   0.10
    88   1     0.00   0.00   0.00    -0.15   0.03  -0.07    -0.03   0.05  -0.02
    89   6     0.00  -0.01   0.00    -0.04  -0.10   0.18    -0.01   0.03   0.00
    90   1     0.00  -0.01   0.00     0.07  -0.11   0.19    -0.03   0.11  -0.04
    91   1     0.01  -0.01  -0.01    -0.10  -0.05   0.18    -0.02   0.04   0.05
                    73                     74                     75
                     A                      A                      A
 Frequencies --   587.7015               597.9288               600.9003
 Red. masses --     4.5296                 2.6969                 3.6463
 Frc consts  --     0.9218                 0.5681                 0.7757
 IR Inten    --     3.9873                86.6375                 1.9915
  Atom  AN      X      Y      Z        X      Y      Z        X      Y      Z
     1   6     0.00   0.00   0.00     0.01   0.10   0.08     0.01   0.04   0.03
     2   8     0.00   0.00   0.00    -0.15  -0.12   0.00    -0.05  -0.04   0.00
     3   8     0.00   0.00   0.00     0.05   0.03  -0.13     0.02   0.01  -0.05
     4   1    -0.01   0.00   0.00     0.79  -0.19   0.09     0.28  -0.06   0.03
     5   6     0.00   0.00   0.00     0.03   0.10   0.11     0.01   0.04   0.04
     6   1     0.00   0.00   0.00    -0.04   0.11   0.12    -0.02   0.04   0.04
     7   1     0.00   0.00   0.00     0.01   0.16   0.17     0.00   0.06   0.06
     8   6     0.00   0.00   0.00    -0.03  -0.01  -0.02    -0.01  -0.01  -0.01
     9   1     0.00   0.00   0.00     0.01  -0.05  -0.04     0.00  -0.02  -0.02
    10   1     0.00   0.00   0.00    -0.01  -0.05  -0.04    -0.01  -0.02  -0.01
    11   6     0.00   0.00   0.00     0.03  -0.05  -0.02     0.02  -0.02  -0.01
    12   1     0.00   0.00   0.00     0.06  -0.09  -0.04     0.03  -0.04  -0.02
    13   1     0.00   0.00   0.00     0.05  -0.09  -0.05     0.03  -0.04  -0.02
    14   6     0.00   0.00   0.00     0.05  -0.04   0.00     0.02  -0.02   0.00
    15   1     0.00   0.00   0.00     0.06  -0.06  -0.02     0.03  -0.03  -0.01
    16   1     0.00   0.00   0.00     0.06  -0.06  -0.01     0.03  -0.03  -0.01
    17   6     0.00   0.00   0.00    -0.02  -0.01  -0.01    -0.02   0.00  -0.01
    18   8     0.00   0.00   0.00     0.00   0.02   0.02     0.00   0.02   0.02
    19   8     0.00   0.00   0.00    -0.02   0.00  -0.01    -0.02   0.00  -0.01
    20   6     0.00   0.00   0.00     0.00   0.03   0.03     0.00   0.02   0.02
    21   1     0.00   0.00   0.00    -0.01   0.03   0.03    -0.01   0.03   0.02
    22   1     0.00   0.00   0.00     0.00   0.04   0.03    -0.01   0.04   0.02
    23   6     0.00   0.00   0.00    -0.01   0.00  -0.01    -0.01  -0.02  -0.02
    24   1     0.00   0.00   0.00     0.00  -0.01  -0.01     0.00  -0.03  -0.02
    25   1     0.00   0.00   0.00     0.00  -0.01  -0.01     0.00  -0.02  -0.02
    26   8     0.00   0.00   0.00    -0.01   0.00  -0.01     0.01  -0.02  -0.01
    27   6     0.00   0.00   0.00    -0.01   0.00   0.01     0.03   0.00   0.01
    28   8     0.00   0.00   0.00     0.01  -0.02  -0.01     0.02   0.02   0.02
    29   6     0.00   0.00   0.00     0.02   0.00   0.02    -0.04   0.02  -0.03
    30   1    -0.01   0.01   0.00     0.03   0.00   0.02    -0.07   0.06   0.00
    31   6     0.00   0.00   0.00     0.01   0.00   0.00    -0.04   0.01  -0.01
    32   1     0.00   0.00   0.01     0.00   0.00  -0.03    -0.02   0.01   0.07
    33   1    -0.01   0.00   0.00     0.04   0.00  -0.01    -0.12   0.01   0.02
    34   6     0.00   0.00   0.00    -0.04   0.01   0.00     0.06  -0.01   0.01
    35   1     0.00   0.00   0.00    -0.03   0.00   0.00     0.06  -0.01   0.01
    36   1     0.00   0.00   0.00    -0.03   0.01   0.00     0.06  -0.03   0.00
    37   6     0.00   0.00   0.00     0.00   0.03   0.03     0.01  -0.06  -0.06
    38   1     0.00  -0.01  -0.01    -0.05   0.02   0.05     0.09  -0.06  -0.09
    39   1     0.00  -0.01  -0.01    -0.02   0.06   0.11     0.04  -0.12  -0.18
    40   6     0.00   0.00   0.00     0.06   0.03   0.01    -0.10  -0.06  -0.02
    41   8     0.00   0.00   0.01    -0.03  -0.01  -0.05     0.05   0.01   0.09
    42   8     0.00   0.01   0.00     0.00  -0.05   0.00    -0.01   0.08  -0.01
    43   1     0.00   0.02  -0.01    -0.02  -0.11   0.06     0.04   0.21  -0.12
    44   6     0.00   0.00   0.00     0.01   0.01   0.00    -0.01  -0.01   0.00
    45   1     0.00  -0.01   0.00     0.01   0.02  -0.02    -0.03  -0.06   0.03
    46   1     0.00   0.00   0.00    -0.02  -0.01   0.00     0.05   0.02  -0.01
    47   1     0.00   0.00   0.00     0.01   0.02  -0.01     0.02  -0.03   0.02
    48   6    -0.01   0.02  -0.03     0.00  -0.01   0.01     0.00   0.04  -0.03
    49   6    -0.17  -0.05   0.00     0.00  -0.01  -0.01     0.00   0.05   0.03
    50   6    -0.12  -0.02   0.06    -0.01   0.01   0.02     0.06  -0.04  -0.10
    51   6    -0.05  -0.16  -0.03     0.00   0.00  -0.01     0.01  -0.01   0.08
    52   6     0.13  -0.03   0.01    -0.01   0.00  -0.01     0.04   0.01   0.08
    53   6     0.01   0.07   0.10     0.00   0.00   0.02     0.01  -0.02  -0.10
    54   1     0.10  -0.08  -0.16     0.00  -0.01  -0.01    -0.01   0.08   0.09
    55   1    -0.15  -0.17  -0.06     0.00  -0.02  -0.03    -0.02   0.13   0.18
    56   6     0.08   0.15   0.00     0.00   0.01   0.00     0.01  -0.03   0.00
    57   1     0.05   0.16   0.01     0.02   0.00   0.00    -0.10   0.03   0.01
    58   1     0.11   0.31  -0.04    -0.01   0.02  -0.02     0.05  -0.12   0.13
    59   6     0.16   0.03  -0.01     0.01   0.00   0.00    -0.06   0.03  -0.01
    60   1     0.29   0.06  -0.05     0.03   0.00  -0.01    -0.15   0.03   0.04
    61   6     0.07  -0.06   0.07     0.01  -0.01   0.01    -0.05   0.05  -0.03
    62   6    -0.09  -0.11   0.03     0.01   0.00   0.00    -0.10   0.00   0.02
    63   6    -0.02   0.05  -0.01     0.02   0.00   0.00    -0.11   0.02   0.01
    64   1    -0.09   0.22  -0.07     0.02  -0.01   0.01    -0.14   0.10  -0.03
    65   6    -0.02   0.00   0.03     0.02   0.00  -0.02    -0.08   0.01   0.09
    66   8    -0.01   0.02  -0.05     0.01  -0.02   0.01    -0.03   0.08  -0.08
    67   8    -0.07  -0.02  -0.05     0.00  -0.01   0.00     0.02   0.04   0.00
    68   1    -0.04   0.17   0.01     0.00   0.01  -0.01     0.02  -0.03   0.06
    69   8     0.17   0.02  -0.05    -0.01   0.01   0.01     0.05  -0.03  -0.05
    70   8    -0.01   0.01  -0.03     0.00   0.00   0.00    -0.02   0.02   0.01
    71   6     0.01   0.03  -0.01     0.00   0.00   0.00     0.01   0.02   0.00
    72   1     0.01   0.00   0.00     0.00   0.00   0.00     0.01   0.01   0.00
    73   1     0.02   0.04  -0.01     0.00  -0.01   0.00     0.02   0.03  -0.01
    74   1     0.02   0.03  -0.01     0.00   0.00   0.00     0.01  -0.01   0.00
    75   6    -0.11   0.01  -0.08    -0.01   0.01   0.00     0.02  -0.04   0.00
    76   1     0.06   0.12   0.01    -0.02   0.01   0.00     0.09  -0.03   0.02
    77   1    -0.12   0.05  -0.28    -0.01   0.01   0.02     0.02  -0.06  -0.11
    78   6    -0.07   0.02  -0.04    -0.01   0.00   0.00     0.05  -0.02   0.01
    79   1    -0.05   0.00  -0.03    -0.02   0.00   0.00     0.08   0.02   0.00
    80   1    -0.11   0.04  -0.03    -0.02   0.01   0.01     0.08  -0.06  -0.04
    81   7     0.00  -0.03  -0.01     0.00   0.00  -0.01     0.00   0.01   0.03
    82   6     0.04  -0.02   0.02     0.01   0.00   0.00    -0.02   0.01  -0.01
    83   1     0.00   0.05   0.07     0.00   0.01   0.01     0.01  -0.04  -0.05
    84   1     0.13  -0.03   0.03     0.02  -0.01   0.00    -0.08   0.03  -0.02
    85   1     0.07  -0.03   0.02     0.01   0.00   0.00    -0.03   0.00  -0.03
    86   6     0.06   0.03   0.10    -0.02   0.01   0.00     0.10  -0.04   0.00
    87   1     0.15   0.15   0.16    -0.02   0.03   0.02     0.11  -0.16  -0.09
    88   1    -0.03   0.09  -0.02    -0.02   0.01  -0.01     0.12  -0.06   0.07
    89   6    -0.01  -0.05   0.08    -0.01   0.02  -0.01     0.06  -0.11   0.06
    90   1    -0.08  -0.08   0.09     0.00   0.06  -0.03    -0.01  -0.31   0.16
    91   1     0.05  -0.09   0.02    -0.03   0.04   0.02     0.15  -0.19  -0.13
                    76                     77                     78
                     A                      A                      A
 Frequencies --   605.6135               619.5495               632.9353
 Red. masses --     3.9962                 5.3715                 4.3235
 Frc consts  --     0.8636                 1.2148                 1.0205
 IR Inten    --    29.5316                 5.0194                 2.5400
  Atom  AN      X      Y      Z        X      Y      Z        X      Y      Z
     1   6     0.00  -0.02  -0.02     0.00   0.00   0.00     0.00   0.00   0.00
     2   8     0.03   0.02   0.00     0.00   0.00   0.00     0.00   0.00   0.00
     3   8    -0.01  -0.01   0.03     0.00   0.00   0.00     0.00   0.00   0.00
     4   1    -0.15   0.03  -0.01     0.01   0.00   0.00     0.00   0.00   0.00
     5   6     0.00  -0.02  -0.02     0.00   0.00   0.00     0.00   0.00   0.00
     6   1     0.01  -0.03  -0.02     0.00   0.00   0.00     0.00   0.00   0.00
     7   1     0.00  -0.03  -0.03     0.00   0.00   0.00     0.00   0.00   0.00
     8   6     0.01   0.01   0.01     0.00   0.00   0.00     0.00   0.00   0.00
     9   1     0.00   0.01   0.01     0.00   0.00   0.00     0.00   0.00   0.00
    10   1     0.01   0.01   0.01     0.00   0.00   0.00     0.00   0.00   0.00
    11   6    -0.02   0.02   0.00     0.00   0.00   0.00     0.00   0.00   0.00
    12   1    -0.02   0.03   0.01     0.00   0.00   0.00     0.00   0.00   0.00
    13   1    -0.02   0.03   0.01     0.00   0.00   0.00     0.00   0.00   0.00
    14   6    -0.01   0.01   0.00     0.00   0.00   0.00     0.00   0.00   0.00
    15   1    -0.02   0.03   0.01     0.00   0.00   0.00     0.00   0.00   0.00
    16   1    -0.02   0.03   0.01     0.00   0.00   0.00     0.00   0.00   0.00
    17   6     0.02   0.00   0.01     0.00   0.00   0.00     0.00   0.00   0.00
    18   8     0.00  -0.02  -0.02     0.00   0.00   0.00     0.00   0.00   0.00
    19   8     0.01   0.00   0.01     0.00   0.00   0.00     0.00   0.00   0.00
    20   6     0.00  -0.02  -0.02     0.00   0.00   0.00     0.00   0.00   0.00
    21   1     0.02  -0.04  -0.02     0.00   0.00   0.00     0.00   0.00   0.00
    22   1     0.01  -0.04  -0.02     0.00   0.01   0.00     0.00   0.00   0.00
    23   6     0.01   0.02   0.02     0.00   0.00   0.00     0.00   0.00   0.00
    24   1     0.00   0.03   0.02     0.00   0.00   0.00     0.00   0.00   0.00
    25   1     0.00   0.02   0.02     0.00   0.00   0.00     0.00   0.00   0.00
    26   8    -0.03   0.03   0.00     0.01  -0.01   0.00     0.00   0.00   0.00
    27   6    -0.05   0.00  -0.01     0.01   0.00   0.00     0.00   0.00   0.00
    28   8    -0.02  -0.03  -0.04     0.00   0.01   0.01     0.00   0.00   0.00
    29   6     0.07  -0.03   0.06    -0.01   0.00  -0.01     0.00   0.00  -0.01
    30   1     0.11  -0.08   0.02    -0.02   0.01  -0.01    -0.01   0.00   0.00
    31   6     0.06  -0.01   0.02    -0.01   0.00  -0.01     0.00   0.00   0.00
    32   1     0.03  -0.01  -0.11     0.00   0.00   0.02     0.00   0.00   0.00
    33   1     0.19  -0.01  -0.04    -0.03   0.00   0.00    -0.01   0.00   0.00
    34   6    -0.12   0.01  -0.02     0.02   0.00   0.00     0.01   0.00   0.00
    35   1    -0.11   0.01  -0.01     0.02   0.00   0.00     0.00   0.00   0.00
    36   1    -0.12   0.05   0.00     0.03  -0.01   0.00     0.01   0.00   0.00
    37   6    -0.02   0.10   0.10     0.00  -0.02  -0.02     0.00  -0.01  -0.01
    38   1    -0.18   0.07   0.15     0.04   0.00  -0.02     0.02   0.00  -0.01
    39   1    -0.07   0.21   0.36     0.01  -0.04  -0.08     0.00  -0.01  -0.04
    40   6     0.20   0.10   0.02    -0.05  -0.02   0.00    -0.02  -0.01   0.00
    41   8    -0.08  -0.02  -0.14     0.02   0.01   0.02     0.01   0.00   0.01
    42   8     0.00  -0.14   0.02     0.00   0.03   0.00     0.00   0.01   0.00
    43   1    -0.06  -0.31   0.16     0.00   0.04  -0.01     0.00   0.02   0.00
    44   6     0.02   0.02   0.00    -0.01  -0.01   0.00     0.00   0.00   0.00
    45   1     0.05   0.09  -0.05    -0.01  -0.01   0.01     0.00   0.00   0.00
    46   1    -0.08  -0.03   0.01     0.01   0.00   0.00     0.00   0.00   0.00
    47   1    -0.01   0.05  -0.04    -0.01  -0.01   0.01     0.00  -0.01   0.00
    48   6    -0.01   0.02  -0.01    -0.05  -0.03   0.07    -0.09   0.00  -0.03
    49   6    -0.01   0.03   0.01    -0.11  -0.08   0.00     0.04   0.11  -0.03
    50   6     0.04  -0.03  -0.07    -0.06  -0.07  -0.07     0.13   0.02  -0.02
    51   6     0.00  -0.02   0.09    -0.04   0.00   0.24     0.04  -0.03   0.01
    52   6     0.04  -0.01   0.07     0.07   0.00   0.12    -0.05  -0.06   0.03
    53   6     0.01  -0.03  -0.10     0.01  -0.10  -0.24    -0.05  -0.08   0.04
    54   1    -0.03   0.07   0.12    -0.05   0.07   0.42    -0.24   0.07  -0.07
    55   1    -0.03   0.10   0.13    -0.13  -0.05   0.17     0.03   0.27  -0.04
    56   6     0.01  -0.01   0.00    -0.03   0.10  -0.07     0.12  -0.04   0.05
    57   1    -0.08   0.04   0.01    -0.17   0.19  -0.05     0.10  -0.04   0.06
    58   1     0.05  -0.06   0.10     0.05   0.15   0.05     0.11  -0.15   0.09
    59   6    -0.04   0.04  -0.02     0.00   0.11  -0.05    -0.04   0.02   0.02
    60   1    -0.11   0.05   0.03     0.02   0.18   0.01    -0.13  -0.02   0.03
    61   6    -0.05   0.04  -0.03    -0.06   0.04  -0.05    -0.11   0.04   0.06
    62   6    -0.09  -0.01   0.02    -0.03  -0.03   0.00    -0.12   0.00  -0.03
    63   6    -0.07   0.02   0.02     0.11  -0.03   0.00    -0.05   0.04  -0.04
    64   1    -0.11   0.10   0.00     0.04   0.07   0.07    -0.14   0.11   0.12
    65   6    -0.02   0.01   0.05     0.19  -0.02  -0.07     0.19  -0.01  -0.04
    66   8    -0.01   0.04  -0.06     0.02  -0.12   0.05     0.00  -0.10  -0.02
    67   8     0.01   0.03  -0.01     0.01   0.05   0.01    -0.02  -0.05  -0.05
    68   1     0.01  -0.03   0.04     0.00   0.01  -0.04    -0.03  -0.21   0.00
    69   8     0.05  -0.03  -0.03     0.15  -0.05   0.05    -0.10   0.06  -0.03
    70   8     0.00   0.02   0.01     0.01   0.03   0.04     0.12  -0.02   0.02
    71   6     0.01   0.02   0.00     0.00   0.04  -0.01     0.01   0.02  -0.01
    72   1     0.01   0.03  -0.01     0.01   0.08  -0.03    -0.02   0.11  -0.04
    73   1     0.00   0.02  -0.01    -0.02   0.01   0.00    -0.10  -0.10   0.02
    74   1     0.00   0.01   0.00    -0.01   0.03  -0.02    -0.02   0.11  -0.04
    75   6     0.00  -0.03  -0.01    -0.03   0.01   0.00    -0.10   0.03  -0.07
    76   1     0.05  -0.01   0.01    -0.11   0.01  -0.01    -0.11   0.05  -0.06
    77   1     0.00  -0.04  -0.09    -0.02  -0.02   0.08    -0.08  -0.03  -0.10
    78   6     0.03  -0.01   0.01    -0.01   0.01   0.01    -0.03   0.04   0.01
    79   1     0.04   0.01   0.00    -0.03  -0.01   0.01    -0.10  -0.10   0.03
    80   1     0.04  -0.03  -0.01    -0.03   0.03   0.03    -0.06   0.12   0.13
    81   7     0.01   0.00   0.02     0.01  -0.03   0.00     0.06  -0.02  -0.04
    82   6     0.00  -0.01  -0.01     0.03  -0.03  -0.01     0.10  -0.08  -0.02
    83   1     0.02  -0.03  -0.04     0.03  -0.02  -0.02     0.10  -0.06  -0.02
    84   1    -0.04   0.01  -0.02     0.02   0.00  -0.02     0.11  -0.08  -0.02
    85   1     0.00  -0.02  -0.03     0.06  -0.05  -0.03     0.12  -0.08  -0.02
    86   6     0.05  -0.02   0.00    -0.14   0.04  -0.07    -0.01   0.10   0.16
    87   1     0.06  -0.10  -0.07    -0.13   0.03  -0.09     0.09   0.16   0.17
    88   1     0.06  -0.03   0.05    -0.15   0.04  -0.04    -0.04   0.13   0.04
    89   6     0.03  -0.06   0.05    -0.05   0.09  -0.06     0.00   0.03   0.04
    90   1    -0.02  -0.18   0.10     0.02   0.23  -0.12    -0.28  -0.02   0.04
    91   1     0.08  -0.10  -0.08    -0.19   0.20   0.05     0.02  -0.01  -0.21
                    79                     80                     81
                     A                      A                      A
 Frequencies --   644.3611               665.9379               672.5603
 Red. masses --     4.9023                 5.4219                 3.9246
 Frc consts  --     1.1993                 1.4167                 1.0459
 IR Inten    --     7.0651                 6.1222                11.8796
  Atom  AN      X      Y      Z        X      Y      Z        X      Y      Z
     1   6     0.00   0.00   0.00     0.02  -0.02   0.01     0.00   0.00   0.00
     2   8     0.00   0.00   0.00     0.00   0.01  -0.01     0.00   0.00   0.00
     3   8     0.00   0.00   0.00    -0.01   0.01  -0.01     0.00   0.00   0.00
     4   1     0.00   0.00   0.00     0.06  -0.07   0.07     0.01  -0.01   0.01
     5   6     0.00   0.00   0.00     0.01  -0.01   0.00     0.00   0.00   0.00
     6   1     0.00   0.00   0.00     0.02   0.02   0.01     0.00   0.00   0.00
     7   1     0.00   0.00   0.00    -0.01   0.00  -0.02     0.00   0.00   0.00
     8   6     0.00   0.00   0.00    -0.01  -0.01  -0.02     0.00   0.00   0.00
     9   1     0.00   0.00   0.00     0.00  -0.02  -0.02     0.00   0.00   0.00
    10   1     0.00   0.00   0.00    -0.01  -0.01  -0.02     0.00   0.00   0.00
    11   6     0.00   0.00   0.00     0.01  -0.01   0.00     0.00   0.00   0.00
    12   1     0.00   0.00   0.00     0.03  -0.03  -0.01     0.00   0.00   0.00
    13   1     0.00   0.00   0.00     0.03  -0.03  -0.01     0.00   0.00   0.00
    14   6     0.00   0.00   0.00     0.02   0.03   0.04     0.00   0.00   0.00
    15   1     0.00   0.00   0.00     0.02   0.03   0.03     0.00   0.00   0.00
    16   1     0.00   0.00   0.00     0.02   0.03   0.04     0.00   0.00   0.00
    17   6     0.00   0.00   0.00    -0.02   0.03   0.02     0.00   0.00   0.00
    18   8     0.00   0.00   0.00    -0.04   0.03   0.00     0.00   0.00   0.00
    19   8     0.00   0.00   0.00     0.02  -0.04  -0.02     0.00   0.00   0.00
    20   6     0.00   0.00   0.00    -0.05   0.02  -0.02     0.00   0.00   0.00
    21   1     0.00   0.00   0.00    -0.04   0.03  -0.01     0.00   0.00   0.00
    22   1     0.00   0.00   0.00    -0.06   0.03  -0.02     0.00   0.00   0.00
    23   6     0.00   0.00   0.00     0.00   0.03   0.03     0.00   0.00   0.00
    24   1     0.00   0.00   0.00    -0.04   0.07  -0.01     0.00   0.00   0.00
    25   1     0.00   0.00   0.00     0.01   0.14   0.07     0.00   0.01   0.00
    26   8     0.00   0.00   0.00     0.10  -0.07   0.11     0.01  -0.01   0.01
    27   6     0.00   0.00   0.00     0.19   0.08  -0.21     0.02   0.01  -0.02
    28   8     0.00   0.00   0.00    -0.07   0.09   0.12    -0.01   0.01   0.01
    29   6     0.00   0.00   0.01    -0.01  -0.14  -0.19     0.00  -0.01  -0.01
    30   1     0.00   0.01   0.01    -0.04  -0.30  -0.25     0.00  -0.02  -0.02
    31   6     0.00   0.00   0.00     0.01  -0.04  -0.04     0.00   0.00   0.00
    32   1     0.00   0.00   0.00    -0.04   0.01  -0.05     0.00   0.00   0.00
    33   1     0.00   0.00   0.00     0.00   0.04   0.00     0.00   0.01   0.00
    34   6    -0.01   0.00   0.00     0.06   0.03   0.04     0.00   0.00   0.00
    35   1    -0.01   0.00   0.00     0.01   0.05  -0.02     0.00   0.01   0.00
    36   1    -0.01   0.00   0.00     0.13   0.05   0.03     0.00   0.01   0.01
    37   6     0.00   0.00   0.00    -0.02   0.07   0.10     0.00   0.00   0.01
    38   1    -0.01  -0.01   0.00     0.11   0.19   0.12     0.00   0.01   0.01
    39   1     0.00   0.00   0.02    -0.06   0.04  -0.13    -0.01   0.00   0.00
    40   6     0.02   0.00  -0.01    -0.19   0.03   0.13    -0.01   0.00   0.01
    41   8     0.00  -0.01   0.00    -0.02   0.09  -0.13     0.00   0.00  -0.01
    42   8     0.00   0.00   0.00     0.07  -0.11  -0.01     0.01   0.00   0.00
    43   1    -0.04   0.01  -0.01     0.33  -0.26   0.14    -0.02  -0.02   0.01
    44   6     0.00   0.00   0.00    -0.10  -0.12   0.01    -0.01  -0.01   0.00
    45   1     0.00   0.00   0.00    -0.03   0.00   0.03     0.00   0.00   0.00
    46   1     0.00   0.00   0.00    -0.06  -0.04   0.03    -0.01   0.00   0.00
    47   1     0.01   0.01   0.00    -0.24  -0.18   0.10    -0.02  -0.01   0.01
    48   6     0.07  -0.03   0.05     0.02   0.01   0.00    -0.15  -0.13  -0.01
    49   6     0.08  -0.06   0.03     0.01   0.00   0.00    -0.07   0.00   0.04
    50   6     0.03  -0.05  -0.06     0.00   0.00   0.00     0.04  -0.03  -0.03
    51   6    -0.04   0.13   0.09     0.00   0.01   0.00     0.03  -0.01   0.02
    52   6    -0.10   0.14   0.07     0.00   0.01   0.00    -0.02  -0.05  -0.02
    53   6     0.04  -0.02  -0.19     0.01   0.01  -0.01    -0.09  -0.05   0.12
    54   1     0.09   0.03   0.30     0.03   0.01   0.02    -0.20  -0.15  -0.15
    55   1     0.06  -0.03   0.19     0.01  -0.02   0.01    -0.08   0.11   0.00
    56   6     0.15   0.02   0.03     0.00   0.00   0.00     0.08   0.05  -0.01
    57   1     0.00   0.13   0.04     0.01   0.00   0.00    -0.08   0.04   0.03
    58   1     0.24   0.13   0.14     0.00   0.00   0.00     0.15   0.09   0.11
    59   6     0.18  -0.06   0.05     0.00  -0.01   0.01     0.02   0.06  -0.07
    60   1     0.27  -0.10  -0.03     0.00  -0.01   0.00     0.02   0.07  -0.06
    61   6     0.11  -0.09   0.04     0.01   0.00   0.00    -0.01   0.00  -0.03
    62   6     0.07   0.01  -0.07    -0.01   0.00   0.00     0.04   0.05   0.03
    63   6     0.02   0.03  -0.02    -0.01  -0.01   0.01     0.04   0.13  -0.03
    64   1     0.01   0.01   0.06    -0.01   0.00   0.01     0.03   0.14   0.01
    65   6     0.04   0.02   0.04    -0.01   0.01   0.01     0.06   0.01   0.02
    66   8    -0.02   0.02  -0.02    -0.01   0.01  -0.01    -0.01   0.00  -0.05
    67   8    -0.06  -0.06   0.02     0.00   0.00   0.00    -0.01   0.00   0.05
    68   1    -0.03   0.16  -0.01     0.00   0.00   0.00    -0.01   0.05   0.00
    69   8    -0.16   0.08  -0.10     0.00  -0.01   0.00    -0.01   0.12  -0.09
    70   8    -0.07   0.01   0.02    -0.02   0.00   0.00     0.10  -0.02   0.01
    71   6    -0.01  -0.04   0.01     0.00   0.00   0.00     0.00   0.01  -0.01
    72   1     0.01  -0.08   0.02     0.00  -0.02   0.01    -0.03   0.10  -0.03
    73   1     0.06   0.04   0.00     0.02   0.02   0.00    -0.10  -0.10   0.02
    74   1     0.00  -0.11   0.04     0.00  -0.02   0.01    -0.02   0.11  -0.04
    75   6    -0.06  -0.05  -0.13    -0.01   0.00  -0.02     0.13  -0.01   0.14
    76   1    -0.17  -0.10  -0.18    -0.01   0.00  -0.02     0.22  -0.03   0.13
    77   1    -0.07  -0.04   0.03    -0.01  -0.01  -0.02     0.09   0.09   0.08
    78   6    -0.04  -0.05  -0.05     0.00   0.00   0.00     0.02  -0.06  -0.02
    79   1     0.08  -0.10  -0.02     0.01  -0.01   0.00     0.02   0.16  -0.07
    80   1    -0.04  -0.04  -0.04     0.00   0.01   0.01     0.05  -0.17  -0.20
    81   7    -0.04   0.02   0.01     0.00   0.00   0.00    -0.06  -0.02   0.00
    82   6    -0.04   0.04   0.03     0.00   0.00   0.00    -0.06   0.05   0.01
    83   1    -0.07   0.07   0.07     0.00   0.00   0.00    -0.07   0.06   0.02
    84   1     0.02   0.01   0.04     0.00   0.00   0.00    -0.04   0.04   0.01
    85   1    -0.05   0.06   0.05     0.00   0.00   0.00    -0.06   0.04   0.00
    86   6    -0.01  -0.01   0.03     0.01   0.00   0.01    -0.05  -0.08  -0.10
    87   1     0.17   0.17   0.11     0.00   0.00   0.01     0.19   0.02  -0.13
    88   1    -0.15   0.09  -0.13     0.01   0.00   0.01    -0.20   0.03  -0.23
    89   6    -0.04  -0.04   0.10     0.00   0.00   0.00    -0.02  -0.09   0.08
    90   1     0.01  -0.02   0.09    -0.02  -0.03   0.01     0.21   0.03   0.04
    91   1    -0.09   0.00   0.13     0.01  -0.01  -0.03    -0.15   0.03   0.29
                    82                     83                     84
                     A                      A                      A
 Frequencies --   696.6285               698.8422               704.2790
 Red. masses --     3.7198                 4.4353                 4.7731
 Frc consts  --     1.0636                 1.2762                 1.3949
 IR Inten    --    22.4200                46.7639                 5.2600
  Atom  AN      X      Y      Z        X      Y      Z        X      Y      Z
     1   6    -0.15   0.18  -0.09    -0.09   0.11  -0.05     0.00   0.00   0.00
     2   8    -0.01  -0.05   0.08    -0.01  -0.03   0.05     0.00   0.00   0.00
     3   8     0.09  -0.06   0.04     0.05  -0.03   0.02     0.00   0.00   0.00
     4   1    -0.20   0.41  -0.45    -0.11   0.25  -0.27     0.00   0.00   0.00
     5   6    -0.01   0.04  -0.02     0.00   0.02  -0.01     0.00   0.00   0.00
     6   1    -0.12  -0.20  -0.10    -0.07  -0.12  -0.06     0.00   0.00   0.00
     7   1     0.08  -0.04   0.14     0.05  -0.03   0.09     0.00   0.00   0.00
     8   6     0.07  -0.01   0.04     0.04  -0.01   0.02     0.00   0.00   0.00
     9   1     0.00  -0.02   0.04     0.00  -0.02   0.02     0.00   0.00   0.00
    10   1     0.11  -0.06   0.07     0.07  -0.04   0.04     0.00   0.00   0.00
    11   6    -0.02  -0.03  -0.03     0.00  -0.03  -0.02     0.00   0.00   0.00
    12   1    -0.05   0.02  -0.01    -0.02   0.00  -0.01     0.00   0.00   0.00
    13   1    -0.05   0.03  -0.01    -0.02   0.00   0.00     0.00   0.00   0.00
    14   6    -0.05  -0.12  -0.13    -0.02  -0.07  -0.07     0.00   0.00   0.00
    15   1    -0.04  -0.12  -0.11    -0.02  -0.08  -0.06     0.00   0.00   0.00
    16   1    -0.03  -0.12  -0.13    -0.01  -0.07  -0.08     0.00   0.00   0.00
    17   6     0.05  -0.07  -0.03     0.02  -0.03  -0.02     0.00   0.00   0.00
    18   8     0.10  -0.03   0.05     0.06   0.00   0.04     0.00   0.00   0.00
    19   8    -0.04   0.09   0.04    -0.03   0.05   0.02     0.00   0.00   0.00
    20   6     0.00   0.02   0.02    -0.01   0.02   0.01     0.00   0.00   0.00
    21   1    -0.02   0.07   0.04    -0.02   0.07   0.03     0.00   0.00   0.00
    22   1    -0.02   0.06   0.04    -0.05   0.08   0.01     0.00   0.00   0.00
    23   6    -0.04   0.02  -0.01    -0.03   0.00  -0.01     0.00   0.00   0.00
    24   1    -0.04   0.04   0.01    -0.05   0.02  -0.07     0.00   0.00  -0.01
    25   1    -0.05   0.03  -0.01     0.01   0.08   0.01     0.00   0.00   0.00
    26   8    -0.02   0.04   0.00     0.03  -0.05   0.07     0.00   0.00   0.00
    27   6    -0.04  -0.01   0.05     0.16   0.15  -0.19     0.01   0.01  -0.01
    28   8     0.01  -0.01  -0.02    -0.02   0.00   0.08     0.00   0.00   0.01
    29   6     0.02   0.00   0.03    -0.03  -0.03  -0.05     0.00   0.00   0.00
    30   1     0.02   0.04   0.04    -0.05  -0.21  -0.13     0.00  -0.01  -0.01
    31   6     0.00  -0.04  -0.04     0.01   0.04   0.07     0.00   0.01   0.01
    32   1     0.02  -0.05  -0.04    -0.05   0.08   0.01     0.00   0.01   0.00
    33   1     0.03  -0.06  -0.06     0.03   0.13   0.10     0.00   0.01   0.01
    34   6     0.05  -0.03  -0.02    -0.07   0.05   0.04    -0.01   0.00   0.00
    35   1     0.06  -0.05  -0.06    -0.11   0.09   0.07    -0.01   0.01   0.01
    36   1     0.11  -0.07  -0.07    -0.15   0.15   0.12    -0.02   0.01   0.01
    37   6     0.03   0.01   0.05    -0.05  -0.02  -0.08     0.00   0.00  -0.01
    38   1     0.11   0.08   0.05    -0.17  -0.10  -0.07    -0.02  -0.01  -0.01
    39   1     0.01  -0.02  -0.12    -0.04   0.04   0.18     0.00   0.00   0.02
    40   6    -0.15   0.01   0.08     0.23  -0.01  -0.11     0.03   0.00  -0.01
    41   8     0.00   0.07  -0.05     0.00  -0.10   0.07     0.00  -0.01   0.01
    42   8     0.04  -0.05  -0.01    -0.06   0.07   0.01    -0.01   0.01   0.00
    43   1     0.22  -0.11   0.06    -0.33   0.15  -0.08    -0.03   0.02  -0.01
    44   6     0.02   0.02   0.00    -0.08  -0.09   0.01    -0.01  -0.01   0.00
    45   1     0.03   0.04  -0.01    -0.10  -0.12   0.00    -0.01  -0.01   0.00
    46   1    -0.01   0.01   0.00    -0.09  -0.12   0.00    -0.01  -0.01   0.00
    47   1     0.02   0.03  -0.01    -0.04  -0.06  -0.03     0.00   0.00   0.00
    48   6     0.00   0.00   0.00    -0.01   0.01   0.00     0.13  -0.14   0.03
    49   6     0.01   0.00   0.00    -0.01   0.01  -0.01     0.21  -0.10   0.11
    50   6     0.00   0.00   0.00    -0.01   0.00   0.00     0.08  -0.02   0.00
    51   6     0.00   0.00   0.00     0.00   0.00   0.00     0.03  -0.01  -0.02
    52   6     0.00   0.00   0.00     0.00   0.00   0.01    -0.01  -0.02  -0.08
    53   6     0.00   0.00   0.00     0.00  -0.01   0.00    -0.01   0.08   0.06
    54   1     0.01  -0.01   0.00    -0.02   0.01   0.01     0.22  -0.22  -0.08
    55   1     0.01   0.00   0.01    -0.01   0.01  -0.01     0.22  -0.16   0.12
    56   6     0.01   0.00   0.00    -0.01  -0.01   0.00     0.11   0.12  -0.01
    57   1     0.00   0.00   0.00     0.00  -0.01   0.00     0.04   0.11   0.01
    58   1     0.01   0.00   0.01    -0.02  -0.01  -0.01     0.14   0.11   0.05
    59   6     0.00   0.01   0.00     0.00  -0.01   0.01    -0.01   0.17  -0.08
    60   1     0.00   0.01   0.00     0.00  -0.01   0.00    -0.02   0.22  -0.03
    61   6     0.00   0.00   0.00     0.01   0.00   0.00    -0.10   0.03   0.00
    62   6    -0.01   0.00   0.00     0.01   0.00  -0.01    -0.11   0.00   0.06
    63   6     0.00   0.00   0.01     0.01  -0.01  -0.01    -0.07  -0.02   0.03
    64   1    -0.01   0.01   0.01     0.01  -0.01  -0.02    -0.12   0.02   0.10
    65   6     0.00   0.00   0.00    -0.01   0.00   0.00     0.07  -0.01  -0.02
    66   8    -0.01   0.00  -0.01     0.01   0.00   0.01     0.01  -0.05  -0.01
    67   8     0.00   0.00   0.00     0.00   0.00   0.00    -0.04  -0.04   0.01
    68   1     0.00   0.00   0.00     0.00   0.00   0.00    -0.05  -0.10   0.03
    69   8     0.00   0.00   0.00     0.01   0.00   0.00    -0.04  -0.04   0.04
    70   8    -0.01   0.00   0.00     0.01   0.00   0.00    -0.21   0.07  -0.06
    71   6     0.00   0.00   0.00     0.00   0.00   0.00     0.00   0.05  -0.02
    72   1     0.00   0.00   0.00     0.00   0.01   0.00     0.04  -0.12   0.04
    73   1     0.01   0.01   0.00    -0.01  -0.02   0.00     0.17   0.25  -0.06
    74   1     0.00   0.00   0.00     0.00   0.01   0.00     0.04  -0.10   0.04
    75   6     0.00   0.00   0.00     0.00   0.00  -0.01     0.02  -0.01   0.08
    76   1     0.02   0.00   0.01    -0.03   0.00  -0.01     0.25   0.04   0.15
    77   1     0.00   0.00  -0.01     0.00  -0.01   0.02    -0.01   0.08  -0.17
    78   6     0.00   0.00   0.00     0.00   0.01   0.00    -0.01  -0.04  -0.02
    79   1     0.00   0.01   0.00     0.00  -0.02   0.01    -0.04   0.14  -0.07
    80   1     0.00  -0.01  -0.01    -0.01   0.02   0.02     0.03  -0.13  -0.16
    81   7     0.00   0.00   0.00     0.00   0.00   0.00    -0.01  -0.03  -0.01
    82   6     0.00   0.00   0.00     0.00   0.00   0.00     0.02  -0.03  -0.01
    83   1     0.00   0.00   0.00     0.00   0.00   0.00     0.01  -0.01  -0.02
    84   1     0.00   0.00   0.00     0.00   0.00   0.00     0.02   0.00  -0.02
    85   1     0.00   0.00   0.00     0.00   0.00   0.00     0.04  -0.05  -0.04
    86   6     0.00   0.00   0.00     0.00   0.00   0.00    -0.03   0.01  -0.01
    87   1     0.01   0.00   0.00    -0.01   0.00   0.01    -0.02   0.02  -0.01
    88   1    -0.01   0.00  -0.01     0.01   0.00   0.01     0.00  -0.01  -0.05
    89   6     0.00   0.00   0.00     0.00   0.00   0.00     0.02   0.03  -0.04
    90   1     0.00  -0.01   0.00     0.00   0.01  -0.01    -0.05   0.00  -0.04
    91   1    -0.01   0.00   0.00     0.01   0.00   0.01     0.01   0.03  -0.13
                    85                     86                     87
                     A                      A                      A
 Frequencies --   719.5291               729.1347               742.2897
 Red. masses --     3.8067                 4.0272                 3.2861
 Frc consts  --     1.1612                 1.2615                 1.0668
 IR Inten    --     0.9086                11.5263                10.7645
  Atom  AN      X      Y      Z        X      Y      Z        X      Y      Z
     1   6     0.00   0.00   0.00    -0.15   0.16  -0.08    -0.05   0.06  -0.03
     2   8     0.00   0.00   0.00    -0.01  -0.03   0.08     0.00  -0.01   0.03
     3   8     0.00   0.00   0.00     0.06  -0.04   0.03     0.02  -0.02   0.01
     4   1     0.00   0.00   0.00    -0.07   0.27  -0.30    -0.02   0.09  -0.10
     5   6     0.00   0.00   0.00     0.06   0.00  -0.01     0.03   0.00   0.00
     6   1     0.00   0.00   0.00    -0.07  -0.22  -0.09    -0.02  -0.09  -0.03
     7   1     0.00   0.00   0.00     0.14  -0.09   0.12     0.07  -0.04   0.05
     8   6     0.00   0.00   0.00     0.05  -0.07  -0.04     0.02  -0.03  -0.02
     9   1     0.00   0.00   0.00    -0.01  -0.16  -0.06    -0.01  -0.08  -0.04
    10   1     0.00   0.00   0.00     0.14  -0.19   0.00     0.06  -0.09   0.00
    11   6     0.00   0.00   0.00     0.00  -0.04  -0.03    -0.01  -0.01  -0.01
    12   1     0.00   0.00   0.00     0.05  -0.13  -0.07     0.02  -0.07  -0.04
    13   1     0.00   0.00   0.00     0.04  -0.11  -0.04     0.02  -0.05  -0.01
    14   6     0.00   0.00   0.00     0.06   0.13   0.15     0.04   0.09   0.10
    15   1     0.00   0.00   0.00     0.03   0.18   0.13     0.02   0.12   0.09
    16   1     0.00   0.00   0.00     0.03   0.16   0.16     0.01   0.11   0.11
    17   6     0.00   0.00   0.00    -0.05   0.10   0.05    -0.02   0.05   0.03
    18   8     0.00   0.00   0.00    -0.14   0.05  -0.06    -0.09   0.01  -0.06
    19   8     0.00   0.00   0.00     0.06  -0.10  -0.04     0.03  -0.06  -0.02
    20   6     0.00   0.00   0.00    -0.02  -0.01  -0.02     0.03  -0.03   0.00
    21   1     0.00   0.00   0.00    -0.01  -0.06  -0.04     0.09  -0.09  -0.02
    22   1     0.00   0.00   0.00     0.02  -0.07  -0.03     0.06  -0.08  -0.05
    23   6     0.00   0.00   0.00     0.05   0.00   0.03     0.03  -0.04   0.00
    24   1     0.00   0.00   0.00     0.06  -0.01   0.07     0.06  -0.11  -0.10
    25   1     0.00   0.00   0.00     0.02  -0.04   0.01     0.11  -0.07  -0.02
    26   8     0.00   0.00   0.00     0.07  -0.02  -0.02    -0.12  -0.02  -0.03
    27   6     0.00   0.00   0.00    -0.06  -0.15   0.09     0.08   0.19  -0.11
    28   8     0.00   0.00   0.00    -0.02   0.06  -0.02     0.03  -0.09   0.02
    29   6     0.00   0.00   0.00    -0.01  -0.04  -0.10     0.01   0.08   0.19
    30   1     0.00   0.00   0.00     0.03   0.09  -0.06    -0.06  -0.07   0.14
    31   6     0.00   0.00   0.00     0.01   0.02   0.00    -0.05  -0.03   0.01
    32   1     0.00   0.00   0.00     0.05   0.01   0.13    -0.13  -0.01  -0.22
    33   1     0.00   0.00   0.00    -0.13  -0.03   0.02     0.18   0.09  -0.01
    34   6     0.00   0.00   0.00    -0.01   0.03   0.02     0.01  -0.04  -0.02
    35   1     0.00   0.00   0.00     0.01   0.04   0.13    -0.04  -0.06  -0.24
    36   1     0.00   0.00   0.00    -0.10  -0.03   0.02     0.18   0.07  -0.03
    37   6     0.00   0.00   0.00    -0.02   0.00  -0.01     0.04  -0.01   0.02
    38   1     0.00   0.00   0.00    -0.07  -0.02   0.00     0.14   0.02   0.00
    39   1     0.00   0.00   0.00     0.00   0.00   0.06    -0.01   0.00  -0.09
    40   6     0.01   0.00   0.00     0.05   0.00  -0.02    -0.06  -0.01   0.01
    41   8     0.00   0.00   0.01     0.00  -0.02   0.01     0.01   0.02   0.00
    42   8     0.00   0.01   0.00    -0.01   0.01   0.00     0.01   0.00  -0.01
    43   1    -0.03   0.00   0.00    -0.06   0.02  -0.01     0.07   0.00  -0.01
    44   6     0.00   0.00   0.00     0.02   0.02  -0.02     0.00   0.01   0.02
    45   1     0.00   0.00   0.00     0.08   0.10   0.07    -0.11  -0.15  -0.11
    46   1     0.00   0.00   0.00     0.14   0.18   0.02    -0.19  -0.26  -0.05
    47   1     0.00   0.00   0.00    -0.14  -0.11   0.16     0.28   0.21  -0.28
    48   6     0.12   0.22  -0.08     0.00   0.00   0.00     0.00   0.00   0.00
    49   6    -0.09   0.07  -0.03     0.00   0.00   0.00     0.00   0.00   0.00
    50   6    -0.03  -0.03  -0.03     0.00   0.00   0.00     0.00   0.00   0.00
    51   6    -0.07  -0.05   0.00     0.00   0.00   0.00     0.00   0.00   0.00
    52   6     0.00   0.02  -0.02     0.00   0.00   0.00     0.00   0.00   0.00
    53   6     0.10   0.07   0.00     0.00   0.00   0.00     0.00   0.00   0.00
    54   1     0.18   0.19  -0.07     0.00   0.00   0.00     0.00   0.00   0.00
    55   1    -0.09  -0.01   0.03     0.00   0.00   0.00     0.00   0.00   0.00
    56   6     0.12  -0.10   0.07     0.00   0.00   0.00     0.00   0.00   0.00
    57   1     0.06  -0.08   0.08     0.00   0.00   0.00     0.00   0.00   0.00
    58   1     0.14  -0.07   0.09     0.00   0.00   0.00     0.00   0.00   0.00
    59   6     0.04  -0.09   0.03     0.00   0.00   0.00     0.00   0.00   0.00
    60   1    -0.09  -0.19   0.00     0.00   0.00   0.00     0.00   0.00   0.00
    61   6     0.03   0.02  -0.02     0.00   0.00   0.00     0.00   0.00   0.00
    62   6    -0.11  -0.05   0.08     0.00   0.00   0.00     0.00   0.00   0.00
    63   6    -0.05   0.00   0.08     0.00   0.00   0.00     0.00   0.00   0.00
    64   1    -0.13   0.06   0.22     0.00   0.00   0.00     0.00   0.00   0.00
    65   6     0.11  -0.02  -0.02     0.00   0.00   0.00     0.00   0.00   0.00
    66   8     0.01  -0.07  -0.02     0.00   0.00   0.00     0.00   0.00   0.00
    67   8     0.04   0.08   0.00     0.00   0.00   0.00     0.00   0.00   0.00
    68   1     0.04   0.11  -0.02     0.00   0.00   0.00     0.00   0.00   0.00
    69   8    -0.08  -0.02   0.00     0.00   0.00   0.00     0.00   0.00   0.00
    70   8     0.01  -0.02   0.01     0.00   0.00   0.00     0.00   0.00   0.00
    71   6     0.00  -0.04   0.01     0.00   0.00   0.00     0.00   0.00   0.00
    72   1     0.01  -0.05   0.02     0.00   0.00   0.00     0.00   0.00   0.00
    73   1     0.02  -0.01   0.01     0.00   0.00   0.00     0.00   0.00   0.00
    74   1     0.01  -0.05   0.02     0.00   0.00   0.00     0.00   0.00   0.00
    75   6     0.01  -0.02   0.10     0.00   0.00   0.00     0.00   0.00   0.00
    76   1     0.33   0.06   0.20     0.00   0.00   0.00     0.00   0.00   0.00
    77   1    -0.03   0.10  -0.25     0.00   0.00   0.00     0.00   0.00   0.00
    78   6    -0.01  -0.02   0.00     0.00   0.00   0.00     0.00   0.00   0.00
    79   1    -0.01   0.21  -0.06     0.00   0.00   0.00     0.00   0.00   0.00
    80   1     0.08  -0.15  -0.17     0.00   0.00   0.00     0.00   0.00   0.00
    81   7    -0.01   0.01  -0.02     0.00   0.00   0.00     0.00   0.00   0.00
    82   6    -0.02   0.02   0.01     0.00   0.00   0.00     0.00   0.00   0.00
    83   1    -0.03   0.02   0.04     0.00   0.00   0.00     0.00   0.00   0.00
    84   1     0.02  -0.02   0.02     0.00   0.00   0.00     0.00   0.00   0.00
    85   1    -0.04   0.04   0.04     0.00   0.00   0.00     0.00   0.00   0.00
    86   6    -0.09  -0.03  -0.09     0.00   0.00   0.00     0.00   0.00   0.00
    87   1    -0.03   0.02  -0.08     0.00   0.00   0.00     0.00   0.00   0.00
    88   1    -0.15   0.02  -0.10     0.00   0.00   0.00     0.00   0.00   0.00
    89   6    -0.03   0.01  -0.04     0.00   0.00   0.00     0.00   0.00   0.00
    90   1     0.14   0.12  -0.09     0.00   0.00   0.00     0.00   0.00   0.00
    91   1    -0.19   0.14   0.11     0.00   0.00   0.00     0.00   0.00   0.00
                    88                     89                     90
                     A                      A                      A
 Frequencies --   756.7923               760.9288               768.9677
 Red. masses --     1.1222                 4.8208                 1.2037
 Frc consts  --     0.3787                 1.6446                 0.4194
 IR Inten    --     9.5743                 2.6661                 1.4495
  Atom  AN      X      Y      Z        X      Y      Z        X      Y      Z
     1   6     0.01  -0.02   0.01     0.00   0.00   0.00     0.00   0.00   0.00
     2   8     0.00   0.01   0.00     0.00   0.00   0.00     0.00   0.00   0.00
     3   8    -0.01   0.00   0.00     0.00   0.00   0.00     0.00   0.00   0.00
     4   1     0.02  -0.03   0.03     0.00   0.00   0.00     0.00   0.00   0.00
     5   6     0.01   0.01  -0.01     0.00   0.00   0.00     0.00   0.00   0.00
     6   1    -0.19   0.00   0.01     0.00   0.00   0.00     0.00   0.00   0.00
     7   1     0.10  -0.09   0.13     0.00   0.00   0.00     0.00   0.00   0.00
     8   6     0.02   0.03  -0.03     0.00   0.00   0.00     0.00   0.00   0.00
     9   1    -0.37  -0.22  -0.07     0.00   0.00   0.00     0.00   0.00   0.00
    10   1     0.15  -0.02   0.40     0.00   0.00   0.00     0.00   0.00   0.00
    11   6     0.03   0.04  -0.04     0.00   0.00   0.00     0.00   0.00   0.00
    12   1    -0.40  -0.22  -0.08     0.00   0.00   0.00     0.00   0.00   0.00
    13   1     0.18  -0.04   0.43     0.00   0.00   0.00     0.00   0.00   0.00
    14   6     0.01   0.01  -0.02     0.00   0.00   0.00     0.00   0.01   0.01
    15   1     0.13  -0.14   0.12     0.00   0.00   0.00     0.00   0.01   0.01
    16   1    -0.23   0.02   0.02     0.00   0.00   0.00     0.00   0.01   0.01
    17   6    -0.02  -0.03   0.03     0.00   0.00   0.00     0.00   0.00   0.00
    18   8     0.01   0.00   0.00     0.00   0.00   0.00    -0.01   0.00  -0.01
    19   8     0.00   0.01  -0.01     0.00   0.00   0.00     0.00   0.00   0.00
    20   6     0.00   0.00   0.00     0.00   0.00   0.00     0.01   0.00   0.00
    21   1    -0.01   0.00   0.00     0.00   0.00   0.00     0.02  -0.01   0.00
    22   1     0.00   0.00   0.01     0.00   0.00   0.00     0.01  -0.01  -0.01
    23   6     0.00   0.00   0.00     0.00   0.00   0.00     0.00   0.00   0.00
    24   1     0.00   0.00   0.01     0.00   0.00   0.00     0.00  -0.01  -0.02
    25   1    -0.01   0.00   0.00     0.00   0.00   0.00     0.02  -0.01   0.00
    26   8     0.00   0.00   0.00     0.00   0.00   0.00    -0.03   0.00   0.00
    27   6     0.00   0.00   0.00     0.00   0.00   0.00     0.02   0.04  -0.02
    28   8     0.00   0.00   0.00     0.00   0.00   0.00     0.01  -0.02   0.00
    29   6     0.00   0.00   0.00     0.00   0.00   0.00     0.01   0.01   0.03
    30   1     0.00   0.00   0.00     0.00   0.00   0.00    -0.05  -0.02   0.04
    31   6     0.00   0.00   0.00     0.00   0.00   0.00     0.03   0.03  -0.04
    32   1     0.00   0.00   0.00     0.00   0.00   0.00     0.17  -0.01   0.32
    33   1     0.00   0.00   0.00     0.00   0.00   0.00    -0.18  -0.29  -0.12
    34   6     0.00   0.00   0.00     0.00   0.00   0.00     0.02   0.04  -0.05
    35   1     0.00   0.00   0.00     0.00   0.00   0.00     0.30  -0.08   0.42
    36   1     0.00   0.00   0.00     0.00   0.00   0.00    -0.38  -0.33  -0.09
    37   6     0.00   0.00   0.00     0.00   0.00   0.00     0.00   0.03  -0.02
    38   1     0.00   0.00   0.00     0.00   0.00   0.00    -0.26  -0.08   0.03
    39   1     0.00   0.00   0.00     0.00   0.00   0.00     0.23  -0.12   0.13
    40   6     0.00   0.00   0.00     0.00   0.00   0.00    -0.03  -0.01   0.02
    41   8     0.00   0.00   0.00     0.00   0.00   0.00     0.00   0.00  -0.01
    42   8     0.00   0.00   0.00     0.00   0.00   0.00     0.01  -0.01   0.02
    43   1     0.00   0.00   0.00     0.00   0.00   0.00     0.06   0.01   0.01
    44   6     0.00   0.00   0.00     0.00   0.00   0.00    -0.03  -0.03   0.02
    45   1     0.00   0.00   0.00     0.00   0.00   0.00    -0.03  -0.01  -0.03
    46   1     0.00   0.00   0.00     0.00   0.00   0.00    -0.10  -0.08   0.02
    47   1     0.00   0.00   0.00     0.00   0.00   0.00     0.00   0.02  -0.04
    48   6     0.00   0.00   0.00     0.03   0.00  -0.08     0.00   0.00   0.00
    49   6     0.00   0.00   0.00     0.00   0.07   0.13     0.00   0.00   0.00
    50   6     0.00   0.00   0.00     0.03  -0.05  -0.14     0.00   0.00   0.00
    51   6     0.00   0.00   0.00    -0.04   0.09   0.32     0.00   0.00   0.00
    52   6     0.00   0.00   0.00     0.02  -0.12  -0.28     0.00   0.00   0.00
    53   6     0.00   0.00   0.00    -0.01   0.07   0.17     0.00   0.00   0.00
    54   1     0.00   0.00   0.00     0.07  -0.11  -0.37     0.00   0.00   0.00
    55   1     0.00   0.00   0.00     0.03  -0.03  -0.09     0.00   0.00   0.00
    56   6     0.00   0.00   0.00    -0.04  -0.06  -0.09     0.00   0.00   0.00
    57   1     0.00   0.00   0.00    -0.35   0.05  -0.04     0.00   0.00   0.00
    58   1     0.00   0.00   0.00     0.13  -0.03   0.22     0.00   0.00   0.00
    59   6     0.00   0.00   0.00     0.04  -0.06  -0.02     0.00   0.00   0.00
    60   1     0.00   0.00   0.00     0.08  -0.03  -0.01     0.00   0.00   0.00
    61   6     0.00   0.00   0.00     0.05  -0.03  -0.01     0.00   0.00   0.00
    62   6     0.00   0.00   0.00    -0.01  -0.02   0.00     0.00   0.00   0.00
    63   6     0.00   0.00   0.00    -0.01  -0.03   0.01     0.00   0.00   0.00
    64   1     0.00   0.00   0.00    -0.04   0.03   0.01     0.00   0.00   0.00
    65   6     0.00   0.00   0.00     0.02   0.00   0.00     0.00   0.00   0.00
    66   8     0.00   0.00   0.00     0.00  -0.01   0.00     0.00   0.00   0.00
    67   8     0.00   0.00   0.00     0.01   0.03  -0.01     0.00   0.00   0.00
    68   1     0.00   0.00   0.00     0.02   0.10  -0.02     0.00   0.00   0.00
    69   8     0.00   0.00   0.00     0.02   0.02   0.04     0.00   0.00   0.00
    70   8     0.00   0.00   0.00    -0.01   0.00  -0.01     0.00   0.00   0.00
    71   6     0.00   0.00   0.00     0.00   0.01   0.00     0.00   0.00   0.00
    72   1     0.00   0.00   0.00     0.00  -0.01   0.01     0.00   0.00   0.00
    73   1     0.00   0.00   0.00     0.02   0.02  -0.02     0.00   0.00   0.00
    74   1     0.00   0.00   0.00     0.01   0.00   0.01     0.00   0.00   0.00
    75   6     0.00   0.00   0.00    -0.03  -0.02  -0.12     0.00   0.00   0.00
    76   1     0.00   0.00   0.00    -0.29  -0.05  -0.17     0.00   0.00   0.00
    77   1     0.00   0.00   0.00     0.03  -0.19   0.11     0.00   0.00   0.00
    78   6     0.00   0.00   0.00     0.05   0.03   0.02     0.00   0.00   0.00
    79   1     0.00   0.00   0.00     0.12  -0.19   0.09     0.00   0.00   0.00
    80   1     0.00   0.00   0.00    -0.01   0.13   0.16     0.00   0.00   0.00
    81   7     0.00   0.00   0.00     0.00   0.00   0.05     0.00   0.00   0.00
    82   6     0.00   0.00   0.00    -0.04   0.04   0.01     0.00   0.00   0.00
    83   1     0.00   0.00   0.00    -0.02   0.02   0.00     0.00   0.00   0.00
    84   1     0.00   0.00   0.00    -0.06   0.05   0.01     0.00   0.00   0.00
    85   1     0.00   0.00   0.00    -0.03   0.03   0.01     0.00   0.00   0.00
    86   6     0.00   0.00   0.00    -0.01   0.02   0.01     0.00   0.00   0.00
    87   1     0.00   0.00   0.00    -0.03   0.02   0.03     0.00   0.00   0.00
    88   1     0.00   0.00   0.00    -0.02   0.03   0.04     0.00   0.00   0.00
    89   6     0.00   0.00   0.00    -0.02   0.02   0.00     0.00   0.00   0.00
    90   1     0.00   0.00   0.00    -0.02   0.02   0.00     0.00   0.00   0.00
    91   1     0.00   0.00   0.00    -0.04   0.03   0.00     0.00   0.00   0.00
                    91                     92                     93
                     A                      A                      A
 Frequencies --   791.2398               798.4314               818.4018
 Red. masses --     3.3362                 3.2257                 1.3397
 Frc consts  --     1.2306                 1.2116                 0.5287
 IR Inten    --     0.4811                10.0402                 2.1390
  Atom  AN      X      Y      Z        X      Y      Z        X      Y      Z
     1   6     0.00   0.00   0.00     0.00   0.00   0.00    -0.02   0.03  -0.03
     2   8     0.00   0.00   0.00     0.00   0.00   0.00     0.00  -0.02   0.00
     3   8     0.00   0.00   0.00     0.00   0.00   0.00     0.03   0.02   0.00
     4   1     0.00   0.00   0.00     0.00   0.00   0.00    -0.02   0.04  -0.02
     5   6     0.00   0.00   0.00     0.00   0.00   0.00    -0.04  -0.04   0.05
     6   1     0.00   0.00   0.00     0.00   0.00   0.00     0.39  -0.01   0.02
     7   1     0.00   0.00   0.00     0.00   0.00   0.00    -0.23   0.14  -0.26
     8   6     0.00   0.00   0.00     0.00   0.00   0.00    -0.02  -0.04   0.05
     9   1     0.00   0.00   0.00     0.00   0.00   0.00     0.37  -0.01   0.00
    10   1     0.00   0.00   0.00     0.00   0.00   0.00    -0.22   0.16  -0.22
    11   6     0.00   0.00   0.00     0.00   0.00   0.00     0.02   0.02  -0.04
    12   1     0.00   0.00   0.00     0.00   0.00   0.00    -0.29   0.02   0.00
    13   1     0.00   0.00   0.00     0.00   0.00   0.00     0.19  -0.17   0.15
    14   6     0.00   0.00   0.00     0.00   0.00   0.00     0.03   0.04  -0.05
    15   1     0.00   0.00   0.00     0.00   0.00   0.00     0.21  -0.18   0.18
    16   1     0.00   0.00   0.00     0.00   0.00   0.00    -0.34   0.04   0.01
    17   6     0.00   0.00   0.00     0.00   0.00   0.00    -0.04  -0.04   0.06
    18   8     0.00   0.00   0.00     0.00   0.00   0.00     0.00   0.01  -0.01
    19   8     0.00   0.00   0.00     0.00   0.00   0.00     0.01   0.01  -0.01
    20   6     0.00   0.00   0.00     0.00   0.00   0.00     0.00   0.00   0.00
    21   1     0.00   0.00   0.00     0.00   0.00   0.00    -0.05  -0.01  -0.01
    22   1     0.00   0.00   0.00     0.00   0.00   0.00     0.03  -0.02   0.04
    23   6     0.00   0.00   0.00     0.00   0.00   0.00     0.00   0.00   0.00
    24   1     0.00   0.00   0.00     0.00   0.00   0.00     0.03  -0.02   0.03
    25   1     0.00   0.00   0.00     0.00   0.00   0.00    -0.04  -0.01   0.00
    26   8     0.00   0.00   0.00     0.00   0.00   0.00     0.00   0.00   0.00
    27   6     0.00   0.00   0.00     0.00   0.00   0.00     0.00   0.00   0.00
    28   8     0.00   0.00   0.00     0.00   0.00   0.00     0.00   0.00   0.00
    29   6     0.00   0.00   0.00     0.00   0.00   0.00     0.00   0.00   0.00
    30   1     0.00   0.00   0.00     0.00   0.00   0.00     0.00   0.00   0.00
    31   6     0.00   0.00   0.00     0.00   0.00   0.00     0.00   0.00   0.00
    32   1     0.00   0.00   0.00     0.00   0.00   0.00     0.00   0.00   0.00
    33   1     0.00   0.00   0.00     0.00   0.00   0.00     0.00   0.00   0.00
    34   6     0.00   0.00   0.00     0.00   0.00   0.00     0.00   0.00   0.00
    35   1     0.00   0.00   0.00     0.00   0.00   0.00     0.00   0.00   0.00
    36   1     0.00   0.00   0.00     0.00   0.00   0.00     0.00   0.00   0.00
    37   6     0.00   0.00   0.00     0.00   0.00   0.00     0.00   0.00   0.00
    38   1     0.00   0.00   0.00     0.00   0.00   0.00     0.00   0.00   0.00
    39   1     0.00   0.00   0.00     0.00   0.00   0.00     0.00   0.00   0.00
    40   6     0.00   0.00   0.00     0.00   0.00   0.00     0.00   0.00   0.00
    41   8     0.00   0.00   0.00     0.00   0.00   0.00     0.00   0.00   0.00
    42   8     0.00   0.00   0.00     0.00   0.00   0.00     0.00   0.00   0.00
    43   1    -0.02  -0.01   0.01    -0.01   0.00   0.00     0.00   0.00   0.00
    44   6     0.00   0.00   0.00     0.00   0.00   0.00     0.00   0.00   0.00
    45   1     0.00   0.00   0.00     0.00   0.00   0.00     0.00   0.00   0.00
    46   1     0.00   0.00   0.00     0.00   0.00   0.00     0.00   0.00   0.00
    47   1     0.00   0.00   0.00     0.00   0.00   0.00     0.00   0.00   0.00
    48   6    -0.02  -0.04   0.06    -0.02  -0.06  -0.02     0.00   0.00   0.00
    49   6     0.18   0.04   0.00     0.06   0.01   0.01     0.00   0.00   0.00
    50   6     0.03   0.08   0.05     0.01   0.01  -0.07     0.00   0.00   0.00
    51   6     0.02  -0.07  -0.05     0.00   0.04   0.07     0.00   0.00   0.00
    52   6     0.00  -0.04   0.08    -0.01  -0.01  -0.03     0.00   0.00   0.00
    53   6    -0.04  -0.07  -0.04    -0.03  -0.01   0.05     0.00   0.00   0.00
    54   1    -0.13  -0.02  -0.09    -0.09   0.00   0.07     0.00   0.00   0.00
    55   1     0.20   0.04  -0.17     0.03   0.10   0.16     0.00   0.00   0.00
    56   6    -0.16  -0.06  -0.09    -0.08   0.05   0.04     0.00   0.00   0.00
    57   1    -0.25  -0.19  -0.03     0.27   0.23  -0.11     0.00   0.00   0.00
    58   1    -0.11   0.00  -0.01    -0.26  -0.16  -0.19     0.00   0.00   0.00
    59   6     0.04  -0.07  -0.06    -0.04   0.00   0.22     0.00   0.00   0.00
    60   1     0.18  -0.01  -0.07    -0.01  -0.01   0.19     0.00   0.00   0.00
    61   6     0.11  -0.06   0.03     0.02  -0.01   0.05     0.00   0.00   0.00
    62   6    -0.07  -0.08   0.03     0.02   0.00   0.06     0.00   0.00   0.00
    63   6    -0.07   0.06   0.02     0.04   0.07   0.06     0.00   0.00   0.00
    64   1    -0.16   0.19   0.08     0.06   0.05   0.05     0.00   0.00   0.00
    65   6     0.06   0.02  -0.03    -0.05  -0.02  -0.03     0.00   0.00   0.00
    66   8    -0.01  -0.02  -0.01     0.01   0.00  -0.02     0.00   0.00   0.00
    67   8     0.04   0.09  -0.02     0.04   0.07  -0.01     0.00   0.00   0.00
    68   1     0.06   0.25  -0.06     0.04   0.05  -0.01     0.00   0.00   0.00
    69   8     0.02   0.02  -0.02     0.02   0.01  -0.02     0.00   0.00   0.00
    70   8    -0.05   0.03  -0.01     0.00   0.00  -0.01     0.00   0.00   0.00
    71   6     0.01   0.05  -0.01     0.00   0.01   0.00     0.00   0.00   0.00
    72   1     0.01   0.03  -0.01     0.00   0.01   0.00     0.00   0.00   0.00
    73   1     0.03   0.07  -0.03    -0.01   0.00   0.00     0.00   0.00   0.00
    74   1     0.02   0.03  -0.01     0.00   0.01  -0.01     0.00   0.00   0.00
    75   6    -0.05  -0.03  -0.02    -0.13  -0.02  -0.04     0.00   0.00   0.00
    76   1     0.11   0.05   0.05     0.18   0.05   0.04     0.00   0.00   0.00
    77   1    -0.02  -0.08  -0.26    -0.22   0.23  -0.24     0.00   0.00   0.00
    78   6     0.05   0.07   0.06    -0.09  -0.11  -0.09     0.00   0.00   0.00
    79   1     0.08   0.08   0.07    -0.04   0.00  -0.11     0.00   0.00   0.00
    80   1     0.07   0.05   0.04     0.03  -0.18  -0.13     0.00   0.00   0.00
    81   7     0.01   0.00   0.05     0.06   0.08  -0.05     0.00   0.00   0.00
    82   6    -0.03   0.03   0.02     0.09  -0.07  -0.02     0.00   0.00   0.00
    83   1    -0.02   0.02   0.01     0.12  -0.14  -0.04     0.00   0.00   0.00
    84   1    -0.05   0.04   0.01     0.06  -0.10  -0.02     0.00   0.00   0.00
    85   1    -0.03   0.03   0.01     0.01  -0.04  -0.01     0.00   0.00   0.00
    86   6    -0.02  -0.05   0.01    -0.01  -0.05  -0.05     0.00   0.00   0.00
    87   1     0.15   0.14   0.10     0.03   0.01  -0.01     0.00   0.00   0.00
    88   1    -0.21   0.09  -0.10    -0.03  -0.03  -0.10     0.00   0.00   0.00
    89   6    -0.04  -0.04  -0.01     0.03  -0.05  -0.06     0.00   0.00   0.00
    90   1     0.14   0.14  -0.08     0.19   0.09  -0.12     0.00   0.00   0.00
    91   1    -0.23   0.11   0.23    -0.02  -0.01   0.21     0.00   0.00   0.00
                    94                     95                     96
                     A                      A                      A
 Frequencies --   836.5913               839.0408               844.8883
 Red. masses --     1.4959                 1.1070                 3.0853
 Frc consts  --     0.6169                 0.4592                 1.2976
 IR Inten    --    28.4282                 0.0373                14.0268
  Atom  AN      X      Y      Z        X      Y      Z        X      Y      Z
     1   6     0.00   0.00   0.00     0.00   0.00   0.00     0.00   0.00   0.00
     2   8     0.00   0.00   0.00     0.00   0.00   0.00     0.00   0.00   0.00
     3   8     0.00   0.00   0.00     0.00   0.00   0.00     0.00   0.00   0.00
     4   1     0.00   0.00   0.00     0.00   0.00   0.00     0.00   0.00   0.00
     5   6     0.00   0.00   0.00     0.00   0.00   0.00     0.00   0.00   0.00
     6   1     0.00   0.00   0.00     0.03   0.00   0.00     0.00   0.00   0.00
     7   1     0.00   0.00   0.00    -0.02   0.01  -0.02     0.00   0.00   0.00
     8   6     0.00   0.00   0.00     0.00   0.00   0.00     0.00   0.00   0.00
     9   1     0.00   0.00   0.00     0.02  -0.01   0.00     0.00   0.00   0.00
    10   1     0.00   0.00   0.00    -0.01   0.01  -0.01     0.00   0.00   0.00
    11   6     0.00   0.00   0.00     0.00   0.00   0.00     0.00   0.00   0.00
    12   1     0.00   0.00   0.00    -0.03   0.00   0.00     0.00   0.00   0.00
    13   1     0.00   0.00   0.00     0.02  -0.01   0.02     0.00   0.00   0.00
    14   6     0.00   0.00   0.00     0.00   0.00   0.00     0.00   0.00   0.00
    15   1     0.00   0.00   0.00     0.01  -0.02   0.00     0.00   0.00   0.00
    16   1     0.00   0.00   0.00    -0.02   0.01   0.01     0.00   0.00   0.00
    17   6     0.00   0.00   0.00     0.00   0.00   0.01     0.00   0.00   0.00
    18   8     0.00   0.00   0.00     0.01   0.01  -0.01     0.00   0.00   0.00
    19   8     0.00   0.00   0.00     0.00   0.00   0.00     0.00   0.00   0.00
    20   6     0.00   0.00   0.00    -0.03  -0.03   0.04     0.00   0.00   0.00
    21   1     0.00   0.00   0.00     0.49   0.04   0.04     0.00   0.00   0.00
    22   1     0.00   0.00   0.00    -0.28   0.22  -0.35     0.00   0.00   0.00
    23   6     0.00   0.00   0.00    -0.03  -0.03   0.04     0.00   0.00   0.00
    24   1     0.00   0.00   0.00    -0.28   0.22  -0.34     0.00   0.00   0.00
    25   1     0.00   0.00   0.00     0.49   0.04   0.04     0.00   0.00   0.00
    26   8     0.00   0.00   0.00     0.01   0.01  -0.01     0.00   0.00   0.00
    27   6     0.00   0.00   0.00    -0.01  -0.01   0.01     0.00   0.00   0.00
    28   8     0.00   0.00   0.00     0.00   0.00   0.00     0.00   0.00   0.00
    29   6     0.00   0.00   0.00     0.00   0.00   0.00     0.00   0.00   0.00
    30   1     0.00   0.00   0.00     0.00   0.01   0.00     0.00   0.00   0.00
    31   6     0.00   0.00   0.00     0.00   0.00   0.00     0.00   0.00   0.00
    32   1     0.00   0.00   0.00     0.00   0.00   0.00     0.02   0.00   0.01
    33   1     0.00   0.00   0.00     0.00   0.00   0.00    -0.01  -0.01   0.00
    34   6     0.00   0.00   0.00     0.00   0.00   0.00     0.00   0.00   0.00
    35   1     0.00   0.00   0.00     0.00   0.00   0.00    -0.01   0.01   0.01
    36   1     0.00   0.00   0.00     0.00   0.00   0.00     0.01  -0.01  -0.01
    37   6     0.00   0.00   0.00     0.00   0.00   0.00     0.00   0.00   0.00
    38   1     0.00   0.00   0.00     0.00   0.00   0.00     0.02   0.01   0.00
    39   1     0.00   0.00   0.00     0.00   0.00   0.00    -0.01   0.00  -0.01
    40   6     0.00   0.00   0.00     0.00   0.00   0.00     0.00   0.00   0.00
    41   8     0.00   0.00   0.00     0.00   0.00   0.00     0.00   0.00   0.00
    42   8     0.00   0.00   0.00     0.00   0.00   0.00     0.00   0.01   0.00
    43   1    -0.01   0.00   0.00     0.00   0.00   0.00    -0.06  -0.02   0.01
    44   6     0.00   0.00   0.00     0.00   0.00   0.00     0.00   0.00   0.00
    45   1     0.00   0.00   0.00     0.01   0.01   0.00     0.00   0.00   0.00
    46   1     0.00   0.00   0.00     0.01   0.01   0.00     0.00   0.00   0.00
    47   1     0.00   0.00   0.00     0.00   0.00   0.01    -0.01   0.00   0.00
    48   6     0.03  -0.03  -0.11     0.00   0.00   0.00    -0.03  -0.05  -0.05
    49   6     0.03  -0.03  -0.08     0.00   0.00   0.00    -0.01  -0.02  -0.04
    50   6     0.00   0.02   0.02     0.00   0.00   0.00     0.01   0.01   0.04
    51   6     0.00  -0.02   0.02     0.00   0.00   0.00     0.01   0.05  -0.01
    52   6     0.00  -0.03  -0.01     0.00   0.00   0.00    -0.01   0.05  -0.01
    53   6     0.00   0.03   0.09     0.00   0.00   0.00    -0.02   0.02   0.03
    54   1    -0.07   0.24   0.62     0.00   0.00   0.00    -0.07   0.09   0.33
    55   1    -0.09   0.22   0.60     0.00   0.00   0.00    -0.06   0.15   0.24
    56   6    -0.02   0.01   0.02     0.00   0.00   0.00     0.01  -0.03  -0.02
    57   1     0.08  -0.07   0.02     0.00   0.00   0.00    -0.12  -0.15   0.05
    58   1    -0.07   0.01  -0.09     0.00   0.00   0.00     0.08   0.06   0.06
    59   6     0.00   0.00  -0.02     0.00   0.00   0.00     0.02  -0.01  -0.10
    60   1     0.01   0.00  -0.03     0.00   0.00   0.00     0.02   0.01  -0.07
    61   6     0.01  -0.01   0.01     0.00   0.00   0.00     0.02   0.00  -0.03
    62   6     0.00  -0.02   0.00     0.00   0.00   0.00    -0.05   0.06   0.03
    63   6    -0.03  -0.03  -0.04     0.00   0.00   0.00     0.08   0.16   0.20
    64   1    -0.05   0.00  -0.05     0.00   0.00   0.00     0.07   0.13   0.28
    65   6     0.03   0.02   0.00     0.00   0.00   0.00    -0.09  -0.10  -0.01
    66   8    -0.01   0.01   0.01     0.00   0.00   0.00     0.04  -0.06  -0.04
    67   8     0.01   0.02   0.00     0.00   0.00   0.00    -0.04  -0.07   0.00
    68   1     0.01   0.04  -0.02     0.00   0.00   0.00    -0.02  -0.02   0.05
    69   8     0.00   0.01   0.01     0.00   0.00   0.00     0.01  -0.02  -0.03
    70   8    -0.01   0.00  -0.02     0.00   0.00   0.00     0.03  -0.01   0.00
    71   6     0.00   0.01   0.00     0.00   0.00   0.00    -0.01  -0.03   0.01
    72   1     0.02   0.00  -0.01     0.00   0.00   0.00    -0.01  -0.01   0.00
    73   1     0.01   0.04   0.02     0.00   0.00   0.00    -0.03  -0.05   0.03
    74   1     0.00   0.00  -0.01     0.00   0.00   0.00    -0.02  -0.01   0.00
    75   6     0.03   0.01   0.00     0.00   0.00   0.00    -0.06  -0.03  -0.05
    76   1    -0.09   0.01  -0.01     0.00   0.00   0.00     0.11  -0.06  -0.05
    77   1     0.06  -0.06   0.09     0.00   0.00   0.00    -0.06  -0.03  -0.21
    78   6     0.01   0.02   0.00     0.00   0.00   0.00     0.07  -0.02   0.04
    79   1    -0.02  -0.06   0.02     0.00   0.00   0.00     0.16   0.05   0.04
    80   1    -0.04   0.07   0.06     0.00   0.00   0.00     0.13  -0.09  -0.04
    81   7    -0.01  -0.02   0.00     0.00   0.00   0.00     0.00  -0.01   0.05
    82   6    -0.01   0.01   0.00     0.00   0.00   0.00    -0.03   0.03   0.01
    83   1    -0.02   0.03   0.01     0.00   0.00   0.00    -0.01  -0.01  -0.01
    84   1     0.01   0.01   0.00     0.00   0.00   0.00    -0.08   0.05   0.00
    85   1     0.01   0.00   0.00     0.00   0.00   0.00    -0.05   0.02  -0.01
    86   6    -0.01  -0.02   0.01     0.00   0.00   0.00     0.04   0.09   0.02
    87   1     0.08   0.04   0.02     0.00   0.00   0.00    -0.28  -0.06   0.04
    88   1    -0.07   0.03  -0.06     0.00   0.00   0.00     0.19  -0.03   0.23
    89   6     0.00  -0.01   0.02     0.00   0.00   0.00    -0.03   0.04  -0.08
    90   1     0.02  -0.02   0.02     0.00   0.00   0.00    -0.07   0.18  -0.16
    91   1    -0.08   0.04  -0.01     0.00   0.00   0.00     0.19  -0.11   0.15
                    97                     98                     99
                     A                      A                      A
 Frequencies --   854.9665               867.8844               887.6140
 Red. masses --     2.1203                 2.1297                 1.9202
 Frc consts  --     0.9132                 0.9452                 0.8913
 IR Inten    --     9.0177                 2.0794                18.3513
  Atom  AN      X      Y      Z        X      Y      Z        X      Y      Z
     1   6     0.00   0.00   0.00     0.00   0.00   0.00     0.00   0.00   0.02
     2   8     0.00   0.00   0.00     0.00   0.00   0.00    -0.01   0.00   0.01
     3   8     0.00   0.00   0.00     0.00   0.00   0.00     0.02   0.02   0.00
     4   1    -0.01   0.00   0.00     0.00   0.00   0.00     0.04   0.02  -0.01
     5   6     0.00   0.00   0.00     0.00   0.00   0.00    -0.01  -0.02  -0.02
     6   1     0.01   0.00   0.00     0.00   0.00   0.00    -0.01  -0.02  -0.02
     7   1     0.00   0.00   0.00     0.00   0.00   0.00    -0.01  -0.03  -0.03
     8   6     0.00   0.00   0.00     0.00   0.00   0.00     0.00  -0.01   0.00
     9   1     0.00   0.00   0.00     0.00   0.00   0.00    -0.01   0.00   0.00
    10   1     0.00   0.00   0.00     0.00   0.00   0.00     0.00   0.01   0.01
    11   6    -0.01   0.00   0.00     0.00   0.00   0.00     0.01   0.00   0.01
    12   1    -0.01   0.00   0.00     0.00   0.00   0.00     0.01   0.00   0.01
    13   1     0.00   0.00   0.00     0.00   0.00   0.00     0.00   0.01   0.01
    14   6     0.01   0.01   0.01     0.00   0.00   0.00    -0.01   0.00  -0.01
    15   1     0.00   0.01   0.01     0.00   0.00   0.00    -0.01  -0.01  -0.01
    16   1     0.00   0.02   0.01     0.00   0.00   0.00     0.00  -0.01  -0.01
    17   6     0.00  -0.01   0.00     0.00   0.00   0.00    -0.01   0.01   0.00
    18   8    -0.01  -0.01  -0.02     0.00   0.00   0.00     0.01   0.01   0.02
    19   8     0.00   0.00   0.00     0.00   0.00   0.00     0.00   0.00   0.00
    20   6     0.03   0.00   0.02     0.00   0.00   0.00    -0.03   0.00  -0.02
    21   1     0.05  -0.03   0.01     0.00   0.00   0.00    -0.05   0.03  -0.01
    22   1     0.04  -0.03   0.00     0.00   0.00   0.00    -0.04   0.02   0.00
    23   6    -0.01   0.00  -0.01     0.00   0.00   0.00     0.02  -0.01   0.00
    24   1     0.01  -0.04  -0.03     0.00   0.00   0.00    -0.01   0.03   0.02
    25   1     0.02  -0.04  -0.02     0.00   0.00   0.00    -0.01   0.03   0.02
    26   8    -0.08   0.03  -0.04     0.00   0.00   0.00     0.08  -0.03   0.04
    27   6     0.00   0.05   0.06     0.00   0.00   0.00    -0.01  -0.04  -0.07
    28   8     0.07  -0.01   0.03     0.00   0.00   0.00    -0.08   0.01  -0.04
    29   6     0.00   0.07  -0.06     0.00   0.00   0.00     0.03  -0.02   0.08
    30   1    -0.07   0.13  -0.01     0.00   0.00   0.00    -0.17  -0.10   0.13
    31   6     0.13   0.05  -0.05     0.00   0.00   0.00    -0.04   0.07  -0.06
    32   1     0.36  -0.10   0.23     0.01   0.00   0.01     0.11   0.00   0.26
    33   1    -0.20  -0.17  -0.05    -0.01  -0.01   0.00    -0.24  -0.21  -0.13
    34   6     0.00  -0.04   0.01     0.00   0.00   0.00    -0.02   0.01   0.01
    35   1    -0.25   0.19   0.05    -0.01   0.01   0.00    -0.13   0.13   0.12
    36   1     0.23  -0.04  -0.09     0.01   0.00   0.00     0.16  -0.17  -0.15
    37   6    -0.04  -0.10   0.02     0.00   0.00   0.01     0.02  -0.03   0.11
    38   1     0.32   0.10  -0.02     0.01   0.01   0.01     0.30   0.15   0.09
    39   1    -0.36   0.11  -0.21    -0.01   0.01   0.00    -0.22   0.11  -0.12
    40   6     0.05   0.05   0.01     0.00   0.00   0.00     0.00  -0.02  -0.02
    41   8    -0.02   0.04   0.00     0.00   0.00   0.00     0.02  -0.02   0.02
    42   8     0.01  -0.01   0.00    -0.01   0.00   0.00    -0.01   0.03  -0.08
    43   1    -0.16  -0.13   0.10     0.08   0.03  -0.03    -0.33  -0.07  -0.01
    44   6    -0.11  -0.09   0.03     0.00   0.00   0.00     0.06   0.02   0.02
    45   1    -0.10  -0.09   0.08     0.00   0.00   0.00     0.10   0.17  -0.18
    46   1    -0.03  -0.01   0.05     0.00   0.00   0.00    -0.25  -0.15   0.03
    47   1    -0.15  -0.15   0.11    -0.01  -0.01   0.00     0.07   0.18  -0.15
    48   6     0.00   0.00   0.00    -0.03  -0.04  -0.01     0.00   0.00   0.00
    49   6     0.00   0.00   0.00     0.06   0.02   0.00     0.00   0.00   0.00
    50   6     0.00   0.00   0.00    -0.01   0.03  -0.01     0.00   0.00   0.00
    51   6     0.00   0.00   0.00    -0.01   0.03   0.02     0.00  -0.01   0.00
    52   6     0.00   0.00   0.00    -0.01   0.01  -0.02     0.00   0.00   0.00
    53   6     0.00   0.00   0.00    -0.02  -0.01   0.02     0.00   0.00   0.00
    54   1     0.01   0.00  -0.01    -0.10   0.03   0.09     0.00   0.00  -0.01
    55   1     0.00  -0.01  -0.01     0.04   0.07   0.05     0.00   0.00   0.00
    56   6     0.00   0.00   0.00    -0.04  -0.01  -0.03     0.00   0.00   0.00
    57   1     0.00   0.00   0.00    -0.07   0.03  -0.03     0.00   0.00   0.00
    58   1     0.00   0.00   0.00     0.00   0.10  -0.02     0.00   0.00   0.00
    59   6     0.00   0.00   0.00     0.08  -0.10   0.04     0.00   0.00   0.00
    60   1    -0.01   0.00   0.00     0.09  -0.10   0.03     0.00   0.00   0.00
    61   6     0.00   0.00   0.00     0.01  -0.01  -0.07     0.00   0.00   0.00
    62   6     0.00   0.00   0.00    -0.01  -0.04  -0.06     0.00  -0.01   0.00
    63   6     0.00   0.00  -0.01     0.00  -0.06  -0.06     0.00   0.00   0.00
    64   1     0.00  -0.01  -0.01    -0.03   0.04  -0.15     0.00  -0.01   0.00
    65   6     0.00   0.00   0.00     0.03  -0.02   0.08     0.00   0.00   0.00
    66   8     0.00   0.01   0.00     0.01  -0.02   0.00     0.01   0.00   0.00
    67   8     0.00   0.00   0.00    -0.01  -0.02   0.00     0.00   0.00   0.00
    68   1     0.00   0.00   0.00     0.00  -0.01   0.04     0.00   0.00   0.00
    69   8     0.00   0.00   0.00     0.04   0.03  -0.02     0.00   0.00   0.00
    70   8     0.00   0.00   0.00     0.00   0.00   0.00     0.00   0.00   0.00
    71   6     0.00   0.00   0.00     0.00   0.00   0.00     0.00   0.00   0.00
    72   1     0.00   0.00   0.00     0.00   0.01   0.00     0.00   0.00   0.00
    73   1     0.00   0.00   0.00    -0.01  -0.01   0.01     0.00   0.01   0.00
    74   1     0.00   0.00   0.00     0.00   0.01   0.00     0.00   0.00   0.00
    75   6     0.00   0.00   0.00    -0.04  -0.01   0.08     0.00   0.00   0.00
    76   1    -0.01   0.00   0.00     0.28  -0.04   0.11     0.00   0.00   0.00
    77   1     0.00   0.00   0.01    -0.10   0.16  -0.18     0.00   0.00   0.00
    78   6     0.00   0.00   0.00    -0.05   0.02   0.05     0.00   0.00   0.00
    79   1     0.00  -0.01   0.00    -0.04   0.35  -0.03    -0.01   0.00   0.00
    80   1    -0.01   0.01   0.01     0.08  -0.17  -0.20     0.00   0.01   0.00
    81   7     0.00   0.00   0.00     0.02   0.03  -0.01     0.00   0.00   0.00
    82   6     0.00   0.00   0.00     0.00   0.01   0.00     0.00   0.00   0.00
    83   1     0.00   0.00   0.00    -0.01   0.01   0.04     0.00   0.00   0.00
    84   1     0.00   0.00   0.00     0.05  -0.05   0.02     0.00   0.00   0.00
    85   1     0.00   0.00   0.00    -0.04   0.05   0.04     0.00   0.00   0.00
    86   6     0.00   0.00   0.00    -0.03   0.09  -0.06     0.00   0.00   0.00
    87   1     0.02   0.00   0.00    -0.27  -0.17  -0.16    -0.01  -0.01  -0.01
    88   1    -0.01   0.00  -0.01     0.18  -0.07   0.19     0.01   0.00   0.01
    89   6     0.00   0.00   0.00    -0.01   0.08   0.08     0.00   0.00   0.00
    90   1     0.01   0.00   0.00    -0.19  -0.20   0.21     0.00   0.00   0.00
    91   1     0.00   0.00   0.01     0.14  -0.05  -0.29     0.01  -0.01   0.00
                   100                    101                    102
                     A                      A                      A
 Frequencies --   892.5419               895.4429               896.5049
 Red. masses --     1.3035                 4.5091                 2.5777
 Frc consts  --     0.6118                 2.1302                 1.2207
 IR Inten    --    87.2919                 4.9317                32.3664
  Atom  AN      X      Y      Z        X      Y      Z        X      Y      Z
     1   6     0.00   0.00   0.00    -0.02   0.01  -0.17     0.00   0.00  -0.01
     2   8     0.00   0.00   0.00     0.13  -0.02  -0.11     0.01   0.00  -0.01
     3   8     0.00   0.00   0.00    -0.17  -0.17   0.04    -0.01  -0.01   0.00
     4   1     0.00   0.00   0.00    -0.37  -0.22   0.09    -0.02  -0.01   0.01
     5   6     0.00   0.00   0.00     0.11   0.26   0.24     0.01   0.01   0.01
     6   1     0.00   0.00   0.00     0.07   0.22   0.23     0.00   0.01   0.01
     7   1     0.00   0.00   0.00     0.06   0.39   0.33     0.00   0.02   0.02
     8   6     0.00   0.00   0.00    -0.04   0.04   0.03     0.00   0.00   0.00
     9   1     0.00   0.00   0.00     0.08  -0.01  -0.01     0.00   0.00   0.00
    10   1     0.00   0.00   0.00     0.02  -0.09  -0.09     0.00  -0.01  -0.01
    11   6     0.00   0.00   0.00    -0.05  -0.03  -0.05     0.00   0.00   0.00
    12   1     0.00   0.00   0.00    -0.02  -0.06  -0.07     0.00   0.00   0.00
    13   1     0.00   0.00   0.00     0.02  -0.15  -0.10     0.00  -0.01  -0.01
    14   6     0.00   0.00   0.00     0.09  -0.01   0.02     0.00   0.00   0.00
    15   1     0.00   0.00   0.00     0.13  -0.07   0.05     0.01   0.00   0.00
    16   1     0.00   0.00   0.00     0.01  -0.04   0.02     0.00   0.00   0.00
    17   6     0.00   0.00   0.00    -0.01  -0.03  -0.01     0.00   0.00   0.00
    18   8     0.00   0.00   0.00     0.01   0.00   0.00     0.00   0.00   0.00
    19   8     0.00   0.00   0.00    -0.02   0.00  -0.02     0.00   0.00   0.00
    20   6     0.00   0.00   0.00     0.00   0.02   0.01     0.00   0.00   0.00
    21   1     0.00   0.00   0.00    -0.01   0.03   0.02     0.00   0.00   0.00
    22   1     0.00   0.00   0.00    -0.01   0.03   0.02     0.00   0.00   0.00
    23   6     0.00   0.00   0.00    -0.01   0.01   0.00     0.00   0.00   0.00
    24   1     0.00   0.00   0.00    -0.01   0.01   0.00     0.00   0.00   0.00
    25   1     0.00   0.00   0.00    -0.01   0.01   0.00     0.00   0.00   0.00
    26   8     0.00   0.00   0.00     0.01   0.00   0.01     0.01   0.00   0.00
    27   6     0.00   0.00   0.00     0.00  -0.01  -0.01     0.00   0.00  -0.01
    28   8     0.00   0.00   0.00    -0.01   0.00   0.00    -0.01   0.00   0.00
    29   6     0.01   0.00   0.00     0.01  -0.02   0.01     0.00   0.00   0.01
    30   1    -0.02   0.00   0.01    -0.03  -0.04   0.02    -0.02  -0.01   0.01
    31   6     0.01   0.02  -0.02    -0.02   0.01  -0.01     0.00   0.01  -0.01
    32   1     0.06  -0.02   0.05     0.00   0.01   0.04     0.02   0.00   0.03
    33   1    -0.06  -0.05  -0.03    -0.04  -0.04  -0.03    -0.03  -0.02  -0.01
    34   6    -0.01   0.00   0.01    -0.01   0.01   0.01     0.00   0.00   0.00
    35   1    -0.06   0.04   0.01    -0.01   0.02   0.03    -0.03   0.02   0.01
    36   1     0.06  -0.02  -0.03     0.02  -0.03  -0.03     0.03  -0.01  -0.02
    37   6     0.01   0.02   0.06     0.01   0.01   0.03     0.00   0.00   0.01
    38   1     0.08   0.08   0.06     0.04   0.04   0.04     0.04   0.02   0.01
    39   1    -0.09   0.09   0.02    -0.03   0.02   0.00    -0.04   0.03  -0.01
    40   6     0.04  -0.01  -0.02    -0.01  -0.01  -0.01     0.02   0.00  -0.01
    41   8    -0.01  -0.03   0.01     0.01  -0.01   0.01     0.00  -0.01   0.00
    42   8    -0.07   0.00  -0.03     0.00   0.01  -0.03    -0.02   0.00  -0.01
    43   1     0.83   0.33  -0.25    -0.15  -0.03   0.00     0.27   0.10  -0.07
    44   6     0.00  -0.01   0.00     0.02   0.01   0.00     0.00   0.00   0.00
    45   1     0.02   0.03  -0.02     0.04   0.06  -0.04     0.01   0.02  -0.02
    46   1    -0.04  -0.02   0.02    -0.05  -0.02   0.01    -0.03  -0.02   0.00
    47   1    -0.03  -0.01   0.00    -0.01   0.03  -0.02     0.00   0.01  -0.01
    48   6     0.00   0.00   0.01     0.00   0.00   0.00    -0.03  -0.03  -0.01
    49   6     0.00   0.00   0.00     0.00   0.00   0.00    -0.04  -0.02   0.00
    50   6     0.00   0.00   0.00     0.00   0.00   0.00     0.01  -0.01   0.02
    51   6     0.00   0.00  -0.01     0.00  -0.01   0.00     0.01   0.13  -0.03
    52   6     0.01   0.00   0.00     0.00  -0.01   0.01    -0.02   0.08  -0.06
    53   6     0.00   0.00   0.00     0.00  -0.01   0.00    -0.01   0.05  -0.01
    54   1    -0.01  -0.01  -0.02     0.00   0.00  -0.01     0.00  -0.02   0.11
    55   1     0.00   0.01   0.01     0.00  -0.01   0.00    -0.04   0.04  -0.04
    56   6     0.00   0.01   0.01     0.00   0.00   0.00     0.03  -0.05  -0.02
    57   1     0.03   0.03  -0.01     0.01   0.01   0.00    -0.11  -0.11   0.03
    58   1    -0.02   0.02  -0.02    -0.01   0.00  -0.01     0.09  -0.01   0.08
    59   6     0.01  -0.02   0.02     0.00   0.00   0.01     0.00   0.04  -0.06
    60   1     0.02  -0.02   0.00     0.00   0.00   0.00    -0.03   0.05  -0.03
    61   6     0.00   0.00   0.01     0.00   0.00   0.00     0.00   0.01   0.00
    62   6     0.00   0.02   0.01     0.00  -0.01   0.00    -0.04   0.07  -0.03
    63   6    -0.04   0.03   0.03     0.00   0.01   0.01     0.00  -0.08  -0.08
    64   1    -0.06   0.06   0.04     0.00   0.00   0.01     0.03  -0.09  -0.14
    65   6     0.01  -0.02   0.02     0.00   0.00   0.01     0.01   0.06  -0.06
    66   8    -0.01  -0.03  -0.01     0.00   0.00   0.00    -0.03   0.04   0.03
    67   8     0.00   0.01   0.00     0.00   0.00   0.00    -0.01  -0.01   0.02
    68   1     0.00   0.00   0.00     0.00   0.00   0.00    -0.01   0.02  -0.02
    69   8     0.01  -0.01  -0.01    -0.01   0.01  -0.01     0.06  -0.07   0.08
    70   8     0.00   0.00   0.00    -0.01   0.00   0.00     0.06  -0.01   0.01
    71   6     0.00   0.00   0.00     0.00   0.01   0.00    -0.02  -0.07   0.02
    72   1     0.00   0.00   0.00     0.00   0.00   0.00    -0.02  -0.04   0.01
    73   1     0.00   0.00   0.00     0.01   0.01   0.00    -0.04  -0.09   0.03
    74   1     0.00   0.00   0.00     0.00   0.00   0.00    -0.02  -0.04   0.01
    75   6     0.03   0.01  -0.01     0.01   0.00   0.00    -0.11  -0.03   0.00
    76   1    -0.09   0.00  -0.03    -0.02   0.01   0.00     0.26  -0.07   0.01
    77   1     0.05  -0.04   0.09     0.01  -0.01   0.02    -0.16   0.13  -0.29
    78   6     0.01  -0.02  -0.02     0.00   0.00  -0.01     0.00   0.00   0.06
    79   1     0.00  -0.10   0.00    -0.01  -0.02   0.00     0.08   0.28   0.01
    80   1    -0.03   0.04   0.04    -0.01   0.02   0.02     0.13  -0.18  -0.17
    81   7    -0.01  -0.01  -0.01     0.00   0.00   0.00     0.02   0.02   0.03
    82   6    -0.01   0.01   0.00     0.00   0.00   0.00     0.03  -0.01   0.00
    83   1    -0.02   0.02   0.00     0.00   0.01   0.00     0.05  -0.07  -0.01
    84   1     0.00   0.00   0.00     0.00   0.00   0.00    -0.03   0.01  -0.01
    85   1     0.00   0.01   0.01     0.00   0.00   0.00    -0.01  -0.01  -0.02
    86   6    -0.02   0.00  -0.01     0.00   0.01  -0.01     0.04  -0.08   0.07
    87   1    -0.04   0.02   0.01    -0.04  -0.02  -0.01     0.35   0.14   0.12
    88   1    -0.01  -0.01  -0.02     0.02  -0.01   0.02    -0.18   0.09  -0.18
    89   6     0.01   0.01  -0.01     0.00   0.00   0.00    -0.01  -0.03   0.00
    90   1    -0.01  -0.01   0.00     0.00  -0.01   0.00     0.02   0.07  -0.04
    91   1    -0.01   0.02  -0.04     0.02  -0.01   0.00    -0.19   0.11   0.05
                   103                    104                    105
                     A                      A                      A
 Frequencies --   904.0802               909.8909               934.2464
 Red. masses --     3.5552                 4.3627                 5.5384
 Frc consts  --     1.7121                 2.1281                 2.8481
 IR Inten    --    50.7117                 3.1016                15.1963
  Atom  AN      X      Y      Z        X      Y      Z        X      Y      Z
     1   6     0.00   0.00   0.00    -0.01   0.01  -0.01    -0.02   0.02   0.00
     2   8     0.00   0.00   0.00     0.01   0.00   0.00    -0.01   0.00   0.02
     3   8     0.00   0.00   0.00    -0.01  -0.01   0.00     0.01   0.01   0.00
     4   1     0.00   0.00   0.00    -0.02  -0.01   0.00     0.04   0.03  -0.02
     5   6     0.00   0.00   0.00     0.02   0.01   0.02     0.06  -0.05  -0.01
     6   1     0.00   0.00   0.00     0.01   0.00   0.01     0.05  -0.09  -0.03
     7   1     0.00   0.00   0.00     0.02   0.02   0.03     0.07  -0.08  -0.03
     8   6     0.00   0.00   0.00    -0.01  -0.01  -0.01    -0.05  -0.03  -0.05
     9   1     0.00   0.00   0.00     0.01  -0.02  -0.02    -0.01  -0.07  -0.07
    10   1     0.00   0.00   0.00     0.00  -0.03  -0.03    -0.02  -0.09  -0.08
    11   6     0.00   0.00   0.00     0.01   0.00   0.01    -0.02   0.05   0.03
    12   1     0.00   0.00   0.00     0.02  -0.02   0.00     0.04  -0.02   0.00
    13   1     0.00   0.00   0.00     0.03  -0.04  -0.01     0.04  -0.05  -0.01
    14   6     0.00   0.00   0.00     0.02   0.04   0.04     0.08   0.18   0.18
    15   1     0.00   0.00   0.00     0.02   0.02   0.03     0.05   0.21   0.18
    16   1     0.00   0.00   0.00     0.00   0.02   0.03     0.00   0.19   0.20
    17   6     0.00   0.00   0.00    -0.04   0.00  -0.02    -0.09  -0.07  -0.11
    18   8     0.00   0.00   0.00     0.06   0.02   0.06     0.23  -0.05   0.12
    19   8     0.00   0.00   0.00    -0.05   0.00  -0.04    -0.19   0.00  -0.14
    20   6     0.00   0.00   0.00    -0.03  -0.03  -0.04     0.05  -0.10  -0.05
    21   1     0.00   0.00   0.00    -0.07   0.06  -0.01     0.01   0.01  -0.01
    22   1     0.00   0.00   0.00    -0.08   0.05  -0.01    -0.01   0.00   0.01
    23   6     0.00   0.00   0.00     0.01  -0.07  -0.05    -0.06  -0.04  -0.08
    24   1     0.00   0.00   0.00    -0.03   0.01   0.00    -0.13   0.06  -0.02
    25   1     0.00   0.00   0.00    -0.02   0.02  -0.02    -0.12   0.06  -0.04
    26   8    -0.01   0.00   0.00     0.16  -0.03   0.08     0.04   0.05   0.06
    27   6     0.00   0.00   0.00    -0.05  -0.04  -0.07    -0.05   0.03   0.02
    28   8     0.01   0.00   0.00    -0.12   0.01  -0.07    -0.02   0.00  -0.02
    29   6     0.01   0.00  -0.01    -0.05   0.10   0.09     0.01   0.08  -0.02
    30   1     0.00   0.00   0.00    -0.11   0.06   0.09     0.14   0.10  -0.06
    31   6     0.00   0.00  -0.01     0.06   0.04   0.05     0.09  -0.05   0.00
    32   1     0.02  -0.01   0.01     0.08   0.03   0.10     0.11  -0.10  -0.15
    33   1    -0.01  -0.01  -0.01     0.00   0.02   0.06     0.18  -0.03  -0.02
    34   6    -0.01   0.00   0.00     0.02  -0.06  -0.05    -0.02  -0.01  -0.02
    35   1    -0.02   0.01   0.00    -0.06   0.01  -0.03     0.05  -0.08  -0.06
    36   1     0.02   0.00  -0.01     0.01   0.00  -0.02    -0.02   0.01   0.00
    37   6     0.01   0.02   0.03    -0.04  -0.16  -0.19     0.03   0.11   0.11
    38   1     0.02   0.03   0.03     0.07  -0.19  -0.27    -0.11   0.13   0.19
    39   1    -0.02   0.04   0.02    -0.08  -0.13  -0.22     0.07   0.09   0.17
    40   6     0.02  -0.01  -0.01     0.07   0.12   0.04    -0.06  -0.07  -0.01
    41   8     0.00  -0.02   0.01    -0.07   0.11  -0.03     0.04  -0.06   0.01
    42   8    -0.03   0.00  -0.01     0.02  -0.08   0.15    -0.01   0.04  -0.09
    43   1     0.39   0.16  -0.12     0.48  -0.03   0.15    -0.18   0.03  -0.10
    44   6     0.00  -0.01   0.00    -0.02   0.04   0.04    -0.08  -0.03   0.01
    45   1     0.01   0.02   0.00    -0.16  -0.21   0.00    -0.15  -0.20   0.14
    46   1    -0.01   0.00   0.01    -0.02  -0.12  -0.04     0.13   0.04  -0.02
    47   1    -0.02  -0.01   0.01     0.26   0.17  -0.17     0.00  -0.10   0.07
    48   6     0.05   0.06  -0.03     0.00   0.00   0.00     0.00   0.00   0.00
    49   6    -0.03   0.00   0.00     0.00   0.00   0.00     0.00   0.00   0.00
    50   6     0.03  -0.03   0.02     0.00   0.00   0.00     0.00   0.00   0.00
    51   6     0.01  -0.12   0.08     0.00  -0.01   0.00     0.00   0.00   0.00
    52   6     0.00  -0.06   0.04     0.00  -0.01   0.00     0.00   0.00   0.00
    53   6     0.02  -0.02   0.01     0.00   0.00   0.00     0.00   0.00   0.00
    54   1     0.07   0.07   0.07     0.00   0.00   0.00     0.00   0.00   0.00
    55   1    -0.03  -0.05   0.01     0.00   0.00   0.01     0.00   0.00   0.00
    56   6    -0.02  -0.04  -0.02     0.00   0.00   0.00     0.00   0.00   0.00
    57   1    -0.11  -0.14   0.03     0.00   0.00   0.00     0.00   0.00   0.00
    58   1     0.00  -0.15   0.08     0.00   0.00   0.00     0.00   0.00   0.00
    59   6    -0.06   0.12  -0.08     0.00   0.00   0.00     0.00   0.00   0.00
    60   1    -0.05   0.19  -0.02     0.00   0.00   0.00     0.00   0.00   0.00
    61   6     0.00  -0.01  -0.01     0.00   0.00   0.00     0.00   0.00   0.00
    62   6     0.07  -0.12   0.01     0.00  -0.01   0.00     0.00   0.00   0.00
    63   6     0.21  -0.06  -0.02     0.01   0.00   0.01     0.00   0.00   0.00
    64   1     0.35  -0.32   0.00     0.01  -0.01   0.02     0.00   0.00   0.00
    65   6    -0.06   0.02  -0.03     0.00   0.00   0.00     0.00   0.00   0.00
    66   8    -0.01   0.04   0.03    -0.01  -0.01  -0.01     0.00   0.00   0.00
    67   8     0.00   0.01  -0.01     0.00   0.00   0.00     0.00   0.00   0.00
    68   1     0.00   0.04  -0.01     0.00   0.00   0.00     0.00   0.00   0.00
    69   8    -0.14   0.13  -0.07    -0.01   0.01  -0.01     0.00   0.00   0.00
    70   8    -0.04   0.00  -0.01     0.00   0.00   0.00     0.00   0.00   0.00
    71   6     0.01   0.05  -0.01     0.00   0.01   0.00     0.00   0.00   0.00
    72   1     0.02   0.02   0.00     0.00   0.00   0.00     0.00   0.00   0.00
    73   1     0.04   0.08  -0.02     0.00   0.01   0.00     0.00   0.00   0.00
    74   1     0.02   0.02  -0.01     0.00   0.00   0.00     0.00   0.00   0.00
    75   6    -0.08  -0.03   0.01     0.00   0.00   0.00     0.00   0.00   0.00
    76   1     0.18   0.07   0.12    -0.01   0.01   0.00     0.00   0.00   0.00
    77   1    -0.13   0.09  -0.24     0.00   0.00   0.01     0.00   0.00   0.00
    78   6    -0.01   0.06   0.05     0.00   0.00   0.00     0.00   0.00   0.00
    79   1     0.00   0.16   0.03     0.00  -0.01   0.00     0.00   0.00   0.00
    80   1     0.05  -0.01  -0.03     0.00   0.01   0.01     0.00   0.00   0.00
    81   7     0.02   0.02   0.04     0.00   0.00   0.00     0.00   0.00   0.00
    82   6     0.04  -0.03   0.00     0.00   0.00   0.00     0.00   0.00   0.00
    83   1     0.08  -0.08  -0.04     0.00   0.00   0.00     0.00   0.00   0.00
    84   1    -0.04   0.04  -0.02     0.00   0.00   0.00     0.00   0.00   0.00
    85   1     0.04  -0.06  -0.05     0.00   0.00   0.00     0.00   0.00   0.00
    86   6     0.05   0.01  -0.01     0.00   0.00  -0.01     0.00   0.00   0.00
    87   1     0.00  -0.08  -0.06    -0.01  -0.01  -0.01     0.00   0.00   0.00
    88   1     0.09  -0.02   0.06     0.01  -0.01   0.00     0.00   0.00   0.00
    89   6    -0.02  -0.02   0.02     0.00   0.00   0.00     0.00   0.00   0.00
    90   1    -0.02   0.01   0.01    -0.02   0.00   0.01     0.01   0.00   0.00
    91   1     0.07  -0.08   0.10     0.01  -0.01  -0.01     0.00   0.00   0.00
                   106                    107                    108
                     A                      A                      A
 Frequencies --   944.8079               950.6933               955.2605
 Red. masses --     1.4924                 3.0307                 1.4072
 Frc consts  --     0.7849                 1.6139                 0.7566
 IR Inten    --     2.9059                 9.3407                 4.6907
  Atom  AN      X      Y      Z        X      Y      Z        X      Y      Z
     1   6    -0.03   0.01  -0.04     0.01  -0.01   0.00     0.00   0.00   0.00
     2   8     0.01  -0.02  -0.01     0.01   0.00  -0.01     0.00   0.00   0.00
     3   8     0.03   0.02   0.00    -0.01  -0.01   0.00     0.00   0.00   0.00
     4   1    -0.07  -0.01   0.03    -0.02  -0.01   0.01     0.00   0.00   0.00
     5   6    -0.05  -0.04   0.10    -0.03   0.03   0.01     0.00   0.00   0.00
     6   1     0.34   0.08   0.10    -0.01   0.05   0.02     0.00   0.00   0.00
     7   1    -0.20   0.07  -0.25    -0.04   0.05   0.01     0.00   0.00   0.00
     8   6     0.02   0.03  -0.03     0.02   0.01   0.02     0.00   0.00   0.00
     9   1     0.00  -0.32  -0.16     0.01   0.01   0.02     0.00   0.00   0.00
    10   1    -0.05   0.24   0.25     0.01   0.04   0.04     0.00   0.00   0.00
    11   6     0.01   0.03  -0.04     0.02  -0.03  -0.01     0.00   0.00   0.00
    12   1     0.00  -0.33  -0.17     0.00  -0.02  -0.01     0.00   0.00   0.00
    13   1    -0.06   0.23   0.23     0.00   0.02   0.01     0.00   0.00   0.00
    14   6    -0.04  -0.06   0.08    -0.04  -0.07  -0.07     0.00   0.00   0.00
    15   1    -0.20   0.12  -0.21    -0.03  -0.09  -0.09     0.00   0.00   0.00
    16   1     0.33   0.02   0.06     0.01  -0.09  -0.09     0.00   0.00   0.00
    17   6     0.04   0.04  -0.06     0.02   0.05   0.05     0.00   0.00   0.00
    18   8     0.00  -0.01   0.01    -0.09   0.05  -0.02     0.00   0.00   0.00
    19   8    -0.01  -0.01   0.01     0.08   0.00   0.05     0.00   0.00   0.00
    20   6     0.00   0.00   0.00    -0.05   0.03  -0.01     0.00   0.00   0.00
    21   1    -0.01   0.01   0.01    -0.05   0.03  -0.01     0.00   0.00   0.00
    22   1     0.00   0.00   0.00    -0.06   0.04  -0.02     0.00   0.00   0.00
    23   6     0.00   0.00   0.00     0.05  -0.06  -0.02     0.00   0.00   0.00
    24   1     0.00   0.00   0.01     0.05  -0.06   0.00     0.00   0.00   0.00
    25   1    -0.01   0.00   0.00     0.07  -0.06  -0.01     0.00   0.00   0.00
    26   8     0.00   0.00   0.00     0.09  -0.04   0.03     0.00   0.00   0.00
    27   6     0.00   0.00   0.00    -0.04  -0.04  -0.03     0.00   0.00   0.00
    28   8     0.00   0.00   0.00    -0.07   0.01  -0.05     0.00   0.00   0.00
    29   6     0.00   0.00   0.00     0.00   0.17   0.02     0.00   0.00   0.00
    30   1     0.00  -0.01   0.00     0.14   0.25   0.01     0.00   0.00   0.00
    31   6     0.00   0.00   0.00     0.13  -0.04   0.01     0.00   0.00   0.00
    32   1     0.00   0.00   0.00     0.19  -0.13  -0.14     0.00   0.00   0.00
    33   1     0.00   0.00   0.00     0.20  -0.02   0.00     0.00   0.00   0.00
    34   6     0.00   0.00   0.00    -0.02  -0.03  -0.03     0.00   0.00   0.00
    35   1     0.00   0.00   0.00     0.04  -0.08  -0.09     0.00   0.00   0.00
    36   1     0.00   0.00   0.00    -0.01   0.02   0.00     0.00   0.00   0.00
    37   6     0.00   0.00   0.00     0.02   0.09   0.08     0.00   0.00   0.00
    38   1     0.00   0.00   0.00    -0.10   0.10   0.14     0.00   0.00   0.00
    39   1     0.00   0.00   0.00     0.05   0.07   0.14     0.00   0.00   0.00
    40   6     0.00   0.00   0.00    -0.05  -0.05   0.00     0.00   0.00   0.00
    41   8     0.00   0.00   0.00     0.03  -0.04   0.01     0.00   0.00   0.00
    42   8     0.00   0.00   0.00    -0.01   0.03  -0.06     0.00   0.00   0.00
    43   1     0.00   0.00   0.00    -0.11   0.02  -0.07    -0.01  -0.01   0.00
    44   6     0.00   0.00   0.00    -0.14  -0.01   0.05     0.00   0.00   0.00
    45   1     0.01   0.01  -0.01    -0.34  -0.46   0.22     0.00   0.00   0.00
    46   1    -0.01   0.00   0.00     0.19  -0.02  -0.06     0.00   0.00   0.00
    47   1     0.00   0.00   0.00     0.21  -0.02  -0.02     0.00   0.00   0.00
    48   6     0.00   0.00   0.00     0.00   0.00   0.00     0.02  -0.03  -0.10
    49   6     0.00   0.00   0.00     0.00   0.00   0.00    -0.03   0.04   0.10
    50   6     0.00   0.00   0.00     0.00   0.00   0.00     0.00   0.00   0.02
    51   6     0.00   0.00   0.00     0.00   0.00   0.00     0.02  -0.02  -0.03
    52   6     0.00   0.00   0.00     0.00   0.00   0.00     0.01   0.00   0.02
    53   6     0.00   0.00   0.00     0.00   0.00   0.00     0.00   0.00   0.01
    54   1     0.00   0.00   0.00     0.00   0.00   0.01    -0.05   0.22   0.62
    55   1     0.00   0.00   0.00     0.00   0.00  -0.01     0.09  -0.25  -0.62
    56   6     0.00   0.00   0.00     0.00   0.00   0.00     0.00  -0.02  -0.05
    57   1     0.00   0.00   0.00     0.00   0.00   0.00    -0.16   0.03  -0.02
    58   1     0.00   0.00   0.00     0.00   0.00   0.00     0.09   0.02   0.11
    59   6     0.00   0.00   0.00     0.00   0.00   0.00     0.01   0.01   0.03
    60   1     0.00   0.00   0.00     0.00   0.00   0.00     0.04   0.03   0.04
    61   6     0.00   0.00   0.00     0.00   0.00   0.00    -0.02   0.01   0.03
    62   6     0.00   0.00   0.00     0.00   0.00   0.00     0.02   0.01   0.00
    63   6     0.00   0.00   0.00     0.00   0.00   0.00    -0.02   0.01   0.00
    64   1     0.00   0.00   0.00     0.00   0.00   0.00    -0.01  -0.02   0.00
    65   6     0.00   0.00   0.00     0.00   0.00   0.00     0.00  -0.01   0.01
    66   8     0.00   0.00   0.00     0.00   0.00   0.00     0.00   0.00  -0.01
    67   8     0.00   0.00   0.00     0.00   0.00   0.00     0.00   0.01   0.00
    68   1     0.00   0.00   0.00     0.00   0.00   0.00    -0.01  -0.06   0.01
    69   8     0.00   0.00   0.00     0.00   0.00   0.00    -0.01   0.00   0.00
    70   8     0.00   0.00   0.00     0.00   0.00   0.00     0.00   0.00  -0.01
    71   6     0.00   0.00   0.00     0.00   0.00   0.00     0.00   0.00   0.00
    72   1     0.00   0.00   0.00     0.00   0.00   0.00     0.01   0.01  -0.01
    73   1     0.00   0.00   0.00     0.00   0.00   0.00     0.00   0.01   0.02
    74   1     0.00   0.00   0.00     0.00   0.00   0.00     0.00  -0.01   0.00
    75   6     0.00   0.00   0.00     0.00   0.00   0.00     0.00   0.01  -0.01
    76   1     0.00   0.00   0.00     0.00   0.00   0.00    -0.02   0.01  -0.01
    77   1     0.00   0.00   0.00     0.00   0.00   0.00    -0.01   0.03   0.03
    78   6     0.00   0.00   0.00     0.00   0.00   0.00    -0.01  -0.02  -0.02
    79   1     0.00   0.00   0.00     0.00   0.00   0.00     0.01  -0.04  -0.01
    80   1     0.00   0.00   0.00     0.00   0.00   0.00    -0.01  -0.01   0.00
    81   7     0.00   0.00   0.00     0.00   0.00   0.00     0.01   0.01   0.00
    82   6     0.00   0.00   0.00     0.00   0.00   0.00     0.01   0.00   0.00
    83   1     0.00   0.00   0.00     0.00   0.00   0.00     0.02  -0.03  -0.01
    84   1     0.00   0.00   0.00     0.00   0.00   0.00    -0.01   0.00   0.00
    85   1     0.00   0.00   0.00     0.00   0.00   0.00    -0.01   0.00  -0.01
    86   6     0.00   0.00   0.00     0.00   0.00   0.00    -0.03   0.00  -0.01
    87   1     0.00   0.00   0.00     0.00   0.00   0.00    -0.03   0.02   0.01
    88   1     0.00   0.00   0.00     0.00   0.00   0.00    -0.02  -0.01  -0.04
    89   6     0.00   0.00   0.00     0.00   0.00   0.00     0.04   0.00  -0.01
    90   1     0.00   0.00   0.00     0.01   0.00   0.00     0.05  -0.05   0.01
    91   1     0.00   0.00   0.00     0.00   0.00   0.00     0.03   0.00  -0.04
                   109                    110                    111
                     A                      A                      A
 Frequencies --   958.4184               968.3239               979.4888
 Red. masses --     2.7946                 2.9687                 2.5767
 Frc consts  --     1.5124                 1.6400                 1.4565
 IR Inten    --     9.9126                48.8480                 7.0489
  Atom  AN      X      Y      Z        X      Y      Z        X      Y      Z
     1   6     0.00   0.00   0.00     0.00   0.00   0.00     0.00   0.00   0.00
     2   8     0.00   0.00   0.00     0.00   0.00   0.00     0.00   0.00   0.00
     3   8     0.00   0.00   0.00     0.00   0.00   0.00     0.00   0.00   0.00
     4   1     0.00   0.00   0.00     0.00   0.00   0.00     0.00   0.00   0.00
     5   6     0.00   0.00   0.00     0.00   0.00   0.00     0.00   0.00   0.00
     6   1     0.00   0.00   0.00     0.00   0.00   0.00     0.00   0.00   0.00
     7   1     0.00   0.00   0.00     0.00   0.00   0.00     0.00   0.00   0.00
     8   6     0.00   0.00   0.00     0.00   0.00   0.00     0.00   0.00   0.00
     9   1     0.00   0.00   0.00     0.00   0.00   0.00     0.00   0.00   0.00
    10   1     0.00   0.00   0.00     0.00   0.00   0.00     0.00   0.00   0.00
    11   6     0.00   0.00   0.00     0.00   0.00   0.00     0.00   0.00   0.00
    12   1     0.00   0.00   0.00     0.00   0.00   0.00     0.00   0.00   0.00
    13   1     0.00   0.00   0.00     0.00   0.00   0.00     0.00   0.00   0.00
    14   6     0.00   0.00   0.00     0.00   0.00   0.00     0.00   0.00   0.00
    15   1     0.00   0.00   0.00     0.00   0.00   0.00     0.00   0.00   0.00
    16   1     0.00   0.00   0.00     0.00   0.00   0.00     0.00   0.00   0.00
    17   6     0.00   0.00   0.00     0.00   0.00   0.00     0.00   0.00   0.00
    18   8     0.00   0.00   0.00     0.00   0.00   0.00     0.00   0.00   0.00
    19   8     0.00   0.00   0.00     0.00   0.00   0.00     0.00   0.00   0.00
    20   6     0.00   0.00   0.00     0.00   0.00   0.00     0.00   0.00   0.00
    21   1     0.00   0.00   0.00     0.00   0.00   0.00     0.00   0.00   0.00
    22   1     0.00   0.00   0.00     0.00   0.00   0.00     0.00   0.00   0.00
    23   6     0.00   0.00   0.00     0.00   0.00   0.00     0.00   0.00   0.00
    24   1     0.00   0.00   0.00     0.00   0.00   0.00     0.00   0.00   0.00
    25   1     0.00   0.00   0.00     0.00   0.00   0.00     0.00   0.00   0.00
    26   8     0.00   0.00   0.00     0.00   0.00   0.00     0.00   0.00   0.00
    27   6     0.00   0.00   0.00     0.00   0.00   0.00     0.00   0.00   0.00
    28   8     0.00   0.00   0.00     0.00   0.00   0.00     0.00   0.00   0.00
    29   6     0.00   0.00   0.00     0.00   0.00   0.00     0.00   0.00   0.00
    30   1     0.00   0.00   0.00     0.00   0.00   0.00     0.00   0.00   0.00
    31   6     0.00   0.00   0.00     0.00   0.00   0.00     0.00   0.00   0.00
    32   1     0.00   0.00   0.00     0.00   0.00   0.00     0.00   0.00   0.00
    33   1     0.00   0.00   0.00     0.00   0.00   0.00     0.00   0.00   0.00
    34   6     0.00   0.00   0.00     0.00   0.00   0.00     0.00   0.00   0.00
    35   1     0.00   0.00   0.00     0.00   0.00   0.00     0.00   0.00   0.00
    36   1     0.00   0.00   0.00     0.00   0.00   0.00     0.00   0.00   0.00
    37   6     0.00   0.00   0.00     0.00   0.00   0.00     0.00   0.00   0.00
    38   1     0.00   0.00   0.00     0.00   0.00   0.00     0.00   0.00   0.00
    39   1     0.00  -0.01   0.00     0.00   0.00   0.00     0.00   0.00   0.00
    40   6     0.00   0.00   0.00     0.00   0.00   0.00     0.00   0.00   0.00
    41   8     0.00   0.00   0.00     0.00   0.00   0.00     0.00   0.00   0.00
    42   8     0.01   0.00   0.00     0.00   0.00   0.00     0.00   0.00   0.00
    43   1    -0.09  -0.03   0.02    -0.05  -0.02   0.01     0.02   0.01  -0.01
    44   6     0.00   0.00   0.00     0.00   0.00   0.00     0.00   0.00   0.00
    45   1     0.00   0.00   0.00     0.00   0.00   0.00     0.00   0.00   0.00
    46   1     0.00   0.00   0.00     0.00   0.00   0.00     0.00   0.00   0.00
    47   1     0.00   0.00   0.00     0.00   0.00   0.00     0.00   0.00   0.00
    48   6    -0.03   0.02   0.01    -0.04  -0.04   0.03    -0.04  -0.06  -0.02
    49   6    -0.07  -0.03  -0.02     0.02  -0.01  -0.03     0.03   0.04   0.07
    50   6     0.07  -0.05   0.03     0.00   0.03   0.02     0.01  -0.01  -0.08
    51   6     0.06   0.02  -0.02    -0.01   0.04  -0.04    -0.05   0.06  -0.01
    52   6     0.04   0.01  -0.01    -0.02   0.08  -0.02    -0.04   0.08  -0.02
    53   6     0.01   0.04  -0.02    -0.01   0.04  -0.01    -0.01   0.04  -0.02
    54   1     0.09  -0.07  -0.08    -0.02  -0.09  -0.10    -0.08   0.03   0.20
    55   1    -0.10   0.11   0.05    -0.02   0.14   0.16     0.09  -0.05  -0.38
    56   6    -0.09  -0.08   0.00     0.05  -0.01  -0.04     0.01   0.03   0.14
    57   1    -0.04  -0.25   0.04    -0.14  -0.05   0.02     0.37   0.03   0.03
    58   1    -0.15  -0.31   0.03     0.17   0.12   0.10    -0.20  -0.22  -0.15
    59   6     0.00   0.18  -0.03     0.01  -0.02  -0.02    -0.07   0.06  -0.03
    60   1     0.25   0.32  -0.02     0.05  -0.05  -0.07    -0.12  -0.01  -0.07
    61   6     0.12  -0.05   0.01    -0.11  -0.02   0.15     0.10  -0.04  -0.03
    62   6     0.04   0.03   0.02    -0.03  -0.04   0.11    -0.07  -0.11   0.03
    63   6    -0.13  -0.05   0.03     0.08  -0.08   0.01     0.05  -0.05   0.02
    64   1    -0.14   0.00  -0.03     0.14  -0.10  -0.15    -0.05   0.13  -0.02
    65   6     0.03  -0.04   0.09    -0.05  -0.03   0.07     0.00   0.00   0.02
    66   8     0.02  -0.04  -0.02     0.01   0.00  -0.01     0.00   0.00   0.01
    67   8    -0.01  -0.04   0.01     0.03   0.12  -0.02     0.00  -0.02  -0.01
    68   1     0.04   0.37  -0.01    -0.01  -0.29   0.02     0.04   0.30  -0.03
    69   8    -0.02   0.04  -0.04     0.02   0.05  -0.05     0.05   0.03  -0.02
    70   8     0.03   0.00   0.00     0.03   0.01   0.00     0.04   0.02   0.00
    71   6    -0.01  -0.03   0.01    -0.02  -0.05   0.01    -0.02  -0.06   0.02
    72   1    -0.01  -0.03   0.01    -0.02  -0.04   0.01    -0.02  -0.04   0.01
    73   1    -0.01  -0.04   0.01    -0.02  -0.06   0.01    -0.03  -0.07   0.02
    74   1    -0.01  -0.02   0.01    -0.02  -0.03   0.01    -0.02  -0.04   0.01
    75   6    -0.03   0.03  -0.01    -0.04  -0.05  -0.04     0.04  -0.06   0.03
    76   1    -0.05   0.02  -0.02    -0.02   0.13   0.10     0.02   0.07   0.12
    77   1    -0.06   0.12   0.07     0.01  -0.17  -0.21     0.12  -0.25  -0.14
    78   6    -0.02  -0.06  -0.03     0.05   0.05  -0.02     0.01   0.09  -0.01
    79   1     0.05  -0.06  -0.02     0.02  -0.21   0.04    -0.14  -0.07   0.00
    80   1    -0.01  -0.06  -0.03     0.00   0.17   0.17    -0.07   0.20   0.13
    81   7     0.02   0.03   0.03    -0.01  -0.03   0.00    -0.04  -0.05  -0.02
    82   6     0.03  -0.02   0.01    -0.01   0.00   0.00    -0.01  -0.02  -0.01
    83   1     0.11  -0.14  -0.07    -0.04   0.06   0.01    -0.07   0.13   0.01
    84   1    -0.09   0.07  -0.03     0.02   0.01   0.00     0.07   0.00   0.00
    85   1     0.00  -0.05  -0.07     0.04  -0.02   0.01     0.12  -0.05   0.00
    86   6    -0.07   0.00  -0.04    -0.12  -0.05  -0.05     0.05   0.01  -0.02
    87   1    -0.17   0.09   0.08    -0.16   0.12   0.12    -0.05  -0.02  -0.01
    88   1    -0.04  -0.02  -0.04    -0.01  -0.14  -0.31     0.06   0.00   0.07
    89   6     0.03   0.07   0.00     0.12   0.04  -0.04    -0.06   0.02   0.00
    90   1     0.00  -0.17   0.12     0.12  -0.22   0.09    -0.05   0.04   0.00
    91   1    -0.03   0.10  -0.28     0.14   0.00  -0.25    -0.06   0.03   0.03
                   112                    113                    114
                     A                      A                      A
 Frequencies --   991.7469              1017.0699              1022.6955
 Red. masses --     2.5292                 2.2403                 1.4146
 Frc consts  --     1.4656                 1.3654                 0.8717
 IR Inten    --    17.4154                 6.1127                 4.8971
  Atom  AN      X      Y      Z        X      Y      Z        X      Y      Z
     1   6     0.00   0.00   0.00     0.00   0.00   0.00     0.00   0.00   0.00
     2   8     0.00   0.00   0.00     0.00   0.00   0.00     0.00   0.00   0.00
     3   8     0.00   0.00   0.00     0.00   0.00   0.00     0.00   0.00   0.00
     4   1     0.00   0.00   0.00     0.00   0.00   0.00     0.00   0.00   0.00
     5   6     0.00   0.00   0.00     0.00   0.00   0.00     0.00   0.00   0.00
     6   1     0.00   0.00   0.00     0.00   0.00   0.00     0.00  -0.01   0.00
     7   1     0.00   0.00   0.00     0.00   0.00   0.00     0.01  -0.01   0.00
     8   6     0.00   0.00   0.00     0.00   0.00   0.00     0.00   0.00   0.00
     9   1     0.00   0.00   0.00     0.00   0.00   0.00     0.00   0.00   0.00
    10   1     0.00   0.00   0.00     0.00   0.00   0.00     0.00   0.00   0.00
    11   6     0.00   0.00   0.00     0.00   0.00   0.00    -0.01   0.00   0.00
    12   1     0.00   0.00   0.00     0.00   0.00   0.00     0.00   0.00   0.00
    13   1     0.00   0.00   0.00     0.00   0.00   0.00    -0.01   0.00   0.00
    14   6     0.00   0.00   0.00     0.00   0.00   0.00     0.01   0.00   0.00
    15   1     0.00   0.00   0.00     0.00   0.00   0.00     0.01   0.00   0.00
    16   1     0.00   0.00   0.00     0.00   0.00   0.00     0.00   0.00   0.00
    17   6     0.00   0.00   0.00     0.00   0.00   0.00     0.00  -0.01   0.00
    18   8     0.00   0.00   0.00     0.00   0.00   0.00     0.00  -0.01   0.00
    19   8     0.00   0.00   0.00     0.00   0.00   0.00     0.00   0.00   0.00
    20   6     0.00   0.00   0.00     0.00   0.00   0.00     0.00   0.01   0.01
    21   1     0.00   0.00   0.00     0.00   0.00   0.00     0.00   0.00   0.01
    22   1     0.00   0.00   0.00     0.00   0.00   0.00     0.01   0.00   0.00
    23   6     0.00   0.00   0.00     0.00   0.00   0.00     0.00   0.01   0.01
    24   1     0.00   0.00   0.00     0.00   0.00   0.00     0.00   0.01   0.01
    25   1     0.00   0.00   0.00     0.00   0.00   0.00     0.00   0.00   0.00
    26   8     0.00   0.00   0.00     0.00   0.00   0.00    -0.01  -0.01   0.00
    27   6     0.00   0.00   0.00     0.00   0.00   0.00     0.02   0.02  -0.02
    28   8     0.00   0.00   0.00     0.00   0.00   0.00     0.00   0.00   0.01
    29   6     0.00   0.00   0.00     0.00   0.00   0.00    -0.05  -0.07   0.04
    30   1     0.00   0.00   0.00     0.00   0.00   0.00     0.31  -0.03  -0.08
    31   6     0.00   0.00   0.00     0.00   0.00   0.00    -0.01  -0.02   0.03
    32   1     0.00   0.00   0.00     0.00   0.00   0.00    -0.27   0.24   0.12
    33   1     0.00   0.00   0.00     0.00   0.00   0.00     0.28  -0.18  -0.15
    34   6     0.00   0.00   0.00     0.00   0.00   0.00     0.02   0.04  -0.05
    35   1     0.00   0.00   0.00     0.00   0.00   0.00     0.04   0.09   0.24
    36   1     0.00   0.00   0.00     0.00   0.00   0.00    -0.05  -0.22  -0.16
    37   6     0.00   0.00   0.00     0.00   0.00   0.00    -0.02  -0.07   0.05
    38   1     0.00   0.00   0.00     0.00   0.00   0.00     0.15   0.13   0.09
    39   1     0.00   0.00   0.00     0.00   0.00   0.00    -0.16  -0.01  -0.18
    40   6     0.00   0.00   0.00     0.00   0.00   0.00     0.04   0.02   0.00
    41   8     0.00   0.00   0.00     0.00   0.00   0.00    -0.01   0.01   0.01
    42   8     0.00   0.00   0.00     0.00   0.00   0.00    -0.01   0.01  -0.03
    43   1    -0.07  -0.02   0.01    -0.02   0.00   0.00     0.02  -0.04   0.01
    44   6     0.00   0.00   0.00     0.00   0.00   0.00    -0.02   0.08  -0.05
    45   1     0.00   0.00   0.00     0.00   0.00   0.00    -0.14  -0.25   0.19
    46   1     0.00   0.00   0.00     0.00   0.00   0.00     0.38   0.20  -0.12
    47   1     0.00   0.00   0.00     0.00   0.00   0.00     0.13  -0.07   0.07
    48   6     0.01   0.00  -0.01     0.01   0.01   0.00     0.00   0.00   0.00
    49   6    -0.01   0.00   0.02    -0.05  -0.01   0.01     0.00   0.00   0.00
    50   6     0.00  -0.01  -0.02     0.04  -0.04  -0.02     0.00   0.00   0.00
    51   6     0.02  -0.02  -0.01     0.05   0.00   0.04     0.00   0.00   0.00
    52   6     0.02  -0.02   0.02     0.04  -0.03   0.01     0.00   0.00   0.00
    53   6     0.00  -0.01   0.00     0.01   0.00   0.00     0.00   0.00   0.00
    54   1     0.01   0.01   0.05     0.07  -0.02   0.02     0.00   0.00   0.00
    55   1     0.01  -0.06  -0.10    -0.04  -0.02  -0.07     0.00   0.00   0.00
    56   6     0.00   0.05   0.03    -0.05   0.05   0.06     0.00   0.00   0.00
    57   1     0.13   0.06  -0.01     0.20   0.03  -0.01     0.00   0.00   0.00
    58   1    -0.06   0.05  -0.09    -0.18  -0.05  -0.15     0.00   0.00   0.00
    59   6    -0.01  -0.05  -0.04     0.01   0.01  -0.02     0.00   0.00   0.00
    60   1    -0.03  -0.06  -0.04     0.17   0.00  -0.12     0.00   0.00   0.00
    61   6    -0.05  -0.09  -0.05    -0.03  -0.06   0.03     0.00   0.00   0.00
    62   6     0.01   0.06   0.04     0.03   0.05  -0.12     0.00   0.00   0.00
    63   6     0.00   0.00   0.04    -0.02   0.04   0.04     0.00   0.00   0.00
    64   1     0.06  -0.08  -0.02    -0.01  -0.03   0.11     0.00   0.00   0.00
    65   6    -0.03  -0.05  -0.01    -0.03  -0.03   0.03     0.00   0.00   0.00
    66   8     0.03  -0.05   0.00     0.01   0.00  -0.01     0.00   0.00   0.00
    67   8     0.04   0.08   0.01     0.02   0.06   0.00     0.00   0.00   0.00
    68   1     0.02  -0.06  -0.02     0.00  -0.10   0.01     0.00   0.00   0.00
    69   8    -0.01   0.02  -0.03    -0.03  -0.01   0.00     0.00   0.00   0.00
    70   8    -0.01  -0.01   0.00    -0.01  -0.01   0.00     0.00   0.00   0.00
    71   6     0.01   0.02  -0.01     0.01   0.02   0.00     0.00   0.00   0.00
    72   1     0.01   0.01   0.00     0.01   0.01   0.00     0.00   0.00   0.00
    73   1     0.01   0.02   0.00     0.01   0.02   0.00     0.00   0.00   0.00
    74   1     0.01   0.01   0.00     0.01   0.01   0.00     0.00   0.00   0.00
    75   6    -0.04   0.04  -0.02     0.04  -0.06  -0.03     0.00   0.00   0.00
    76   1    -0.03   0.02  -0.03     0.13  -0.32  -0.20     0.00   0.00   0.00
    77   1    -0.06   0.08   0.03     0.06  -0.11  -0.03     0.00   0.00   0.00
    78   6     0.03  -0.06   0.00    -0.02   0.10   0.12     0.00   0.00   0.00
    79   1     0.10  -0.06   0.02    -0.05   0.45   0.03     0.00   0.00   0.00
    80   1     0.06  -0.08  -0.01     0.06  -0.11  -0.21     0.00   0.00   0.00
    81   7     0.01   0.00   0.02    -0.04  -0.03  -0.06     0.00   0.00   0.00
    82   6    -0.01   0.02   0.01    -0.01  -0.03  -0.04     0.00   0.00   0.00
    83   1     0.02  -0.04  -0.01    -0.14   0.20   0.09     0.00   0.00   0.00
    84   1    -0.07   0.03   0.00     0.23  -0.15   0.02     0.00   0.00   0.00
    85   1    -0.06   0.03  -0.01     0.08   0.01   0.09     0.00   0.00   0.00
    86   6     0.12  -0.12  -0.01    -0.05  -0.03   0.05     0.00   0.00   0.00
    87   1     0.31   0.01   0.01    -0.06   0.16   0.21     0.00   0.00   0.00
    88   1     0.14  -0.14  -0.40    -0.06  -0.02  -0.14     0.00   0.00   0.00
    89   6    -0.13   0.17   0.06     0.06   0.01  -0.04     0.00   0.00   0.00
    90   1    -0.50   0.04   0.10     0.05  -0.04  -0.02     0.00   0.00   0.00
    91   1    -0.13   0.14  -0.38     0.08  -0.01  -0.05     0.00   0.00   0.00
                   115                    116                    117
                     A                      A                      A
 Frequencies --  1037.0165              1037.3248              1046.3144
 Red. masses --     2.7174                 4.3573                 3.1505
 Frc consts  --     1.7218                 2.7625                 2.0322
 IR Inten    --     0.3582                 0.9246                14.2944
  Atom  AN      X      Y      Z        X      Y      Z        X      Y      Z
     1   6     0.00   0.00   0.00     0.04   0.00   0.00     0.01   0.00   0.00
     2   8     0.00   0.00   0.00     0.01  -0.01  -0.03     0.00   0.00  -0.01
     3   8     0.00   0.00   0.00    -0.04  -0.03   0.00    -0.01   0.00   0.00
     4   1     0.00   0.00   0.00    -0.04  -0.02   0.00    -0.01   0.00   0.00
     5   6     0.00   0.00   0.00    -0.17   0.14   0.00    -0.04   0.03   0.00
     6   1    -0.01   0.01   0.00    -0.20   0.22   0.03    -0.04   0.04   0.00
     7   1    -0.01   0.01   0.00    -0.25   0.32   0.12    -0.05   0.06   0.02
     8   6     0.00   0.00   0.00     0.16  -0.16  -0.02     0.04  -0.03   0.00
     9   1     0.00   0.00   0.00     0.17  -0.14  -0.01     0.04  -0.03   0.00
    10   1     0.00   0.00   0.00     0.13  -0.09   0.01     0.03  -0.02   0.00
    11   6     0.01   0.00   0.00     0.19  -0.08   0.05     0.03  -0.01   0.01
    12   1     0.00   0.00   0.00     0.14  -0.06   0.06     0.02  -0.01   0.01
    13   1     0.00   0.00   0.00     0.16  -0.01   0.10     0.03   0.00   0.02
    14   6     0.00   0.00   0.00    -0.18   0.08  -0.04    -0.03   0.02   0.00
    15   1    -0.01   0.00   0.00    -0.19   0.09  -0.05    -0.04   0.04   0.01
    16   1     0.00   0.00   0.00    -0.15   0.11  -0.04    -0.03   0.04   0.01
    17   6     0.00   0.00   0.00    -0.05   0.10   0.04     0.00   0.00   0.00
    18   8     0.00   0.00   0.00     0.05   0.08   0.11     0.02   0.00   0.02
    19   8     0.00   0.00   0.00     0.00   0.00   0.00    -0.01   0.00   0.00
    20   6     0.00   0.00   0.00    -0.01  -0.18  -0.15     0.00  -0.03  -0.02
    21   1     0.00   0.00   0.00     0.04  -0.16  -0.14     0.03  -0.04  -0.02
    22   1     0.00  -0.01   0.00     0.02  -0.19  -0.10     0.02  -0.04  -0.01
    23   6     0.00   0.00   0.00     0.03  -0.02   0.00     0.00   0.04   0.03
    24   1     0.00   0.00   0.00     0.00   0.01   0.00    -0.02   0.06   0.02
    25   1     0.00   0.00   0.00    -0.01   0.00   0.01    -0.02   0.05   0.03
    26   8     0.00   0.00   0.00    -0.04   0.03   0.00    -0.03  -0.01  -0.03
    27   6     0.00   0.00   0.00    -0.01   0.05   0.02     0.02  -0.04   0.01
    28   8     0.00   0.00   0.00     0.02  -0.01   0.01     0.02   0.01   0.01
    29   6     0.00   0.00   0.00     0.02  -0.02   0.00    -0.10  -0.03  -0.02
    30   1     0.00   0.00   0.00     0.12  -0.01  -0.03    -0.35  -0.08   0.05
    31   6     0.00   0.00   0.00    -0.03   0.02   0.02     0.06  -0.10  -0.09
    32   1     0.00   0.00   0.00    -0.05   0.04   0.01     0.00  -0.02   0.00
    33   1     0.00   0.00   0.00     0.02  -0.01  -0.01    -0.02   0.00  -0.01
    34   6     0.00   0.00   0.00    -0.04   0.01  -0.02     0.24  -0.02   0.07
    35   1     0.00   0.00   0.00    -0.03   0.00   0.01     0.19   0.02   0.05
    36   1     0.00   0.00   0.00    -0.04  -0.04  -0.05     0.20   0.05   0.12
    37   6     0.00   0.00   0.00     0.04  -0.02   0.00    -0.24   0.08   0.01
    38   1     0.00   0.00   0.00     0.06  -0.02   0.00    -0.26   0.15   0.06
    39   1     0.00   0.00   0.00     0.03  -0.03  -0.04    -0.25   0.11   0.08
    40   6     0.00   0.00   0.00    -0.01   0.00   0.00     0.06   0.00  -0.02
    41   8     0.00   0.00   0.00     0.00   0.01   0.00    -0.01  -0.03  -0.01
    42   8     0.00   0.00   0.00     0.00   0.00   0.00    -0.01   0.00   0.00
    43   1     0.01   0.00   0.00     0.01  -0.01   0.01    -0.05   0.05  -0.04
    44   6     0.00   0.00   0.00     0.00  -0.03  -0.03     0.03   0.10   0.04
    45   1     0.00   0.01   0.00     0.08   0.10   0.03    -0.13  -0.17  -0.08
    46   1     0.00   0.00   0.00     0.04   0.09   0.02    -0.06  -0.18  -0.07
    47   1    -0.01   0.00   0.00    -0.16  -0.12   0.11     0.35   0.28  -0.25
    48   6    -0.01   0.00   0.01     0.00   0.00   0.00     0.00   0.00   0.00
    49   6     0.00  -0.02  -0.03     0.00   0.00   0.00     0.00   0.00   0.00
    50   6     0.02   0.01   0.08     0.00   0.00   0.00     0.00   0.00   0.00
    51   6     0.01   0.01   0.00     0.00   0.00   0.00     0.00   0.00   0.00
    52   6    -0.01   0.03  -0.02     0.00   0.00   0.00     0.00   0.00   0.00
    53   6    -0.01   0.05  -0.02     0.00   0.00   0.00     0.00   0.00   0.00
    54   1     0.06  -0.04  -0.01     0.00   0.00   0.00     0.00   0.00   0.00
    55   1    -0.03   0.11   0.09     0.00  -0.01   0.00     0.00   0.00   0.00
    56   6    -0.01  -0.08  -0.10     0.00   0.00   0.00     0.00   0.00   0.00
    57   1    -0.32  -0.01  -0.03     0.01   0.00   0.00     0.00   0.00   0.00
    58   1     0.17  -0.11   0.27    -0.01   0.01  -0.01     0.00   0.00   0.00
    59   6     0.05   0.10   0.14     0.00   0.00  -0.01     0.00   0.00   0.00
    60   1     0.19   0.22   0.18    -0.01  -0.01  -0.01     0.01   0.00   0.00
    61   6    -0.05  -0.01   0.03     0.00   0.00   0.00     0.00   0.00   0.00
    62   6     0.00  -0.10  -0.06     0.00   0.00   0.00     0.00   0.00   0.00
    63   6     0.01   0.10   0.01     0.00   0.00   0.00     0.00   0.00   0.00
    64   1    -0.10   0.22   0.12     0.00  -0.01   0.00     0.00   0.01   0.00
    65   6    -0.03  -0.01  -0.05     0.00   0.00   0.00     0.00   0.00   0.00
    66   8     0.01  -0.01   0.00     0.00   0.00   0.00     0.00   0.00   0.00
    67   8     0.00   0.03   0.00     0.00   0.00   0.00     0.00   0.00   0.00
    68   1     0.00  -0.03   0.00     0.00   0.00   0.00     0.00   0.00   0.00
    69   8    -0.02  -0.05   0.03     0.00   0.00   0.00     0.00   0.00   0.00
    70   8     0.03   0.03   0.00     0.00   0.00   0.00     0.00   0.00   0.00
    71   6    -0.02  -0.05   0.01     0.00   0.00   0.00     0.00   0.00   0.00
    72   1    -0.02  -0.05   0.01     0.00   0.00   0.00     0.00   0.00   0.00
    73   1    -0.02  -0.05   0.01     0.00   0.00   0.00     0.00   0.00   0.00
    74   1    -0.02  -0.04   0.02     0.00   0.00   0.00     0.00   0.00   0.00
    75   6     0.10  -0.07   0.02     0.00   0.00   0.00     0.00   0.00   0.00
    76   1     0.00  -0.06   0.02     0.00   0.00   0.00     0.00   0.00   0.00
    77   1     0.13  -0.16   0.03    -0.01   0.01   0.00     0.00   0.00   0.00
    78   6    -0.09   0.07  -0.03     0.00   0.00   0.00     0.00   0.00   0.00
    79   1    -0.20   0.06  -0.05     0.01   0.00   0.00     0.00   0.00   0.00
    80   1    -0.15   0.12  -0.01     0.01  -0.01   0.00     0.00   0.00   0.00
    81   7    -0.02   0.03  -0.04     0.00   0.00   0.00     0.00   0.00   0.00
    82   6     0.01  -0.03  -0.02     0.00   0.00   0.00     0.00   0.00   0.00
    83   1    -0.03   0.07   0.02     0.00   0.00   0.00     0.00   0.00   0.00
    84   1     0.13  -0.07   0.00     0.00   0.00   0.00     0.00   0.00   0.00
    85   1     0.09  -0.03   0.02     0.00   0.00   0.00     0.00   0.00   0.00
    86   6     0.09  -0.05  -0.04     0.00   0.00   0.00     0.00   0.00   0.00
    87   1     0.16  -0.11  -0.12    -0.01   0.01   0.01     0.00   0.00   0.00
    88   1     0.19  -0.13  -0.18    -0.01   0.01   0.01     0.01   0.00   0.00
    89   6    -0.08   0.04   0.03     0.00   0.00   0.00     0.00   0.00   0.00
    90   1    -0.27   0.10  -0.01     0.01   0.00   0.00     0.00   0.00   0.00
    91   1     0.06  -0.06  -0.02     0.00   0.00   0.00     0.00   0.00   0.00
                   118                    119                    120
                     A                      A                      A
 Frequencies --  1052.4522              1060.1749              1061.8956
 Red. masses --     3.1192                 4.4473                 2.8979
 Frc consts  --     2.0356                 2.9451                 1.9253
 IR Inten    --    22.9679                 3.9837                 3.2580
  Atom  AN      X      Y      Z        X      Y      Z        X      Y      Z
     1   6     0.00   0.00   0.00    -0.02   0.05  -0.02     0.00   0.00   0.00
     2   8     0.00   0.00   0.00     0.01   0.00   0.01     0.00   0.00   0.00
     3   8     0.00   0.00   0.00    -0.02  -0.02   0.02     0.00   0.00   0.00
     4   1     0.00   0.00   0.00     0.08   0.04  -0.05     0.00   0.00   0.00
     5   6     0.00   0.00   0.00     0.14  -0.07   0.03     0.00   0.00   0.00
     6   1     0.00   0.00   0.00     0.14  -0.12   0.01     0.00   0.00   0.00
     7   1     0.00   0.00   0.00     0.11  -0.03   0.01     0.00   0.00   0.00
     8   6     0.00   0.00   0.00    -0.16   0.01  -0.09     0.00   0.00   0.00
     9   1     0.00   0.00   0.00    -0.11   0.00  -0.10     0.00   0.00   0.00
    10   1     0.00   0.00   0.00    -0.17   0.02  -0.08     0.00   0.00   0.00
    11   6     0.00   0.00   0.00     0.05   0.07   0.07     0.00   0.00   0.00
    12   1     0.00   0.00   0.00     0.03  -0.01   0.04     0.00   0.00   0.00
    13   1     0.00   0.00   0.00     0.06   0.04   0.06     0.00   0.00   0.00
    14   6     0.00   0.00   0.00    -0.03  -0.03  -0.03     0.00   0.00   0.00
    15   1     0.00   0.00   0.00     0.04  -0.17  -0.11     0.00   0.00   0.00
    16   1     0.00   0.00   0.00     0.07  -0.16  -0.10     0.00   0.00   0.00
    17   6     0.00   0.00   0.00    -0.02   0.04   0.01     0.00   0.00   0.00
    18   8     0.00   0.00   0.00     0.06   0.05   0.09     0.00   0.00   0.00
    19   8     0.00   0.00   0.00     0.00   0.01   0.01     0.00   0.00   0.00
    20   6     0.00   0.00   0.00    -0.07  -0.10  -0.13     0.00   0.00   0.00
    21   1     0.00   0.00   0.00     0.01  -0.11  -0.13     0.00   0.00   0.00
    22   1     0.00   0.00   0.00    -0.02  -0.14  -0.08     0.00   0.00   0.00
    23   6     0.00   0.00   0.00     0.06   0.18   0.19     0.00   0.00   0.00
    24   1     0.00   0.00   0.00     0.02   0.21   0.13     0.00   0.00   0.00
    25   1     0.00   0.00   0.00    -0.03   0.18   0.19     0.00   0.00   0.00
    26   8     0.00   0.00   0.00    -0.07  -0.11  -0.14     0.00   0.00   0.00
    27   6     0.00   0.00   0.00     0.06  -0.10  -0.04     0.00   0.00   0.00
    28   8     0.00   0.00   0.00     0.00   0.00   0.00     0.00   0.00   0.00
    29   6     0.00   0.00   0.00     0.07   0.04   0.01     0.00   0.00   0.00
    30   1     0.01   0.00   0.00     0.09   0.21   0.08     0.00   0.00   0.00
    31   6     0.00   0.00   0.00    -0.03  -0.04  -0.07     0.00   0.00   0.00
    32   1     0.00   0.00   0.00     0.03  -0.10  -0.09     0.00   0.00   0.00
    33   1     0.00   0.00   0.00    -0.03  -0.07  -0.09     0.00   0.00   0.00
    34   6     0.00   0.00   0.00    -0.06   0.08   0.09     0.00   0.00   0.00
    35   1     0.00   0.00   0.00    -0.09   0.10   0.08     0.00   0.00   0.00
    36   1     0.00   0.00   0.00    -0.06   0.11   0.10     0.00   0.00   0.00
    37   6     0.00   0.00   0.00     0.06  -0.02  -0.02     0.00   0.00   0.00
    38   1     0.00   0.00   0.00     0.12  -0.12  -0.10     0.00   0.00   0.00
    39   1     0.00   0.00   0.00     0.10  -0.05  -0.03     0.00   0.00   0.00
    40   6     0.00   0.00   0.00     0.00   0.01  -0.01     0.00   0.00   0.00
    41   8     0.00   0.00   0.00     0.00   0.01   0.00     0.00   0.00   0.00
    42   8     0.00   0.00   0.00     0.01  -0.01   0.02     0.00   0.00   0.00
    43   1     0.02   0.01   0.00     0.02   0.01   0.01     0.01   0.00   0.00
    44   6     0.00   0.00   0.00    -0.06   0.01   0.03     0.00   0.00   0.00
    45   1     0.00   0.00   0.00    -0.17  -0.22   0.07     0.00   0.00   0.00
    46   1     0.00   0.00   0.00     0.07  -0.05  -0.03     0.00   0.00   0.00
    47   1    -0.01  -0.01   0.00     0.16   0.03  -0.04     0.00   0.00   0.00
    48   6     0.03   0.04  -0.02     0.00   0.00   0.00    -0.03  -0.03   0.01
    49   6     0.02   0.02   0.02     0.00   0.00   0.00    -0.08  -0.03   0.00
    50   6     0.00  -0.05  -0.06     0.00   0.00   0.00     0.12  -0.04   0.03
    51   6    -0.02   0.00   0.01     0.00   0.00   0.00     0.13   0.00   0.01
    52   6    -0.05   0.01   0.00     0.00   0.00   0.00     0.09   0.01   0.00
    53   6    -0.02  -0.01   0.00     0.00   0.00   0.00     0.01   0.10  -0.04
    54   1    -0.03   0.07  -0.02     0.00   0.00   0.00     0.23  -0.16   0.09
    55   1     0.05  -0.07  -0.07     0.00   0.00   0.00    -0.09   0.18  -0.12
    56   6    -0.06  -0.04   0.11     0.00   0.00   0.00    -0.10   0.09  -0.02
    57   1     0.25  -0.28   0.09     0.00   0.00   0.00     0.08   0.10  -0.07
    58   1    -0.23  -0.14  -0.18     0.00   0.00   0.00    -0.16   0.10  -0.15
    59   6     0.12   0.06  -0.08     0.00   0.00   0.00     0.05  -0.08   0.01
    60   1     0.38   0.12  -0.16     0.00   0.00   0.00     0.24   0.02   0.00
    61   6    -0.05  -0.06   0.05     0.00   0.00   0.00    -0.06   0.01  -0.01
    62   6    -0.02   0.00   0.04     0.00   0.00   0.00     0.01  -0.01   0.05
    63   6     0.07   0.17  -0.17     0.00   0.00   0.00    -0.08  -0.07   0.02
    64   1     0.07   0.17  -0.17     0.00   0.00   0.00    -0.06  -0.20   0.19
    65   6     0.01   0.02  -0.06     0.00   0.00   0.00     0.06   0.05  -0.07
    66   8     0.00   0.00   0.00     0.00   0.00   0.00    -0.02   0.01   0.01
    67   8     0.01   0.05   0.00     0.00   0.00   0.00     0.00   0.02  -0.01
    68   1    -0.01  -0.12   0.02     0.00   0.00   0.00    -0.04  -0.31   0.02
    69   8    -0.03  -0.12   0.09     0.00   0.00   0.00    -0.07   0.03  -0.01
    70   8     0.01   0.00   0.00     0.00   0.00   0.00     0.05   0.04  -0.01
    71   6     0.00  -0.01   0.00     0.00   0.00   0.00    -0.04  -0.08   0.02
    72   1     0.00   0.00   0.00     0.00   0.00   0.00    -0.02  -0.09   0.02
    73   1    -0.01  -0.02   0.00     0.00   0.00   0.00    -0.01  -0.04   0.01
    74   1    -0.01   0.00   0.00     0.00   0.00   0.00    -0.02  -0.08   0.03
    75   6    -0.04   0.03   0.00     0.00   0.00   0.00    -0.05  -0.01   0.01
    76   1    -0.03   0.09   0.04     0.00   0.00   0.00     0.04   0.12   0.11
    77   1    -0.05   0.07   0.00     0.00   0.00   0.00    -0.05  -0.01  -0.15
    78   6     0.03  -0.04  -0.02     0.00   0.00   0.00     0.05   0.00  -0.02
    79   1     0.08  -0.13   0.01     0.00   0.00   0.00     0.02  -0.16   0.01
    80   1     0.02  -0.01   0.03     0.00   0.00   0.00     0.06   0.07   0.12
    81   7     0.01  -0.03   0.02     0.00   0.00   0.00     0.02  -0.04  -0.01
    82   6    -0.03   0.03   0.01     0.00   0.00   0.00    -0.05   0.03  -0.01
    83   1    -0.01   0.00  -0.01     0.00   0.00   0.00    -0.09   0.11   0.04
    84   1    -0.04   0.05   0.01     0.00   0.00   0.00     0.05  -0.03   0.02
    85   1    -0.02   0.01  -0.01     0.00   0.00   0.00    -0.01   0.04   0.04
    86   6    -0.05   0.03  -0.05     0.00   0.00   0.00     0.04   0.06  -0.03
    87   1    -0.17  -0.07  -0.07     0.00   0.00   0.00     0.00  -0.20  -0.23
    88   1     0.16  -0.13  -0.06     0.00   0.00   0.00     0.08   0.03   0.22
    89   6     0.02  -0.02   0.08     0.00   0.00   0.00    -0.05  -0.07   0.03
    90   1    -0.08  -0.08   0.11     0.00   0.00   0.00     0.01   0.11  -0.06
    91   1     0.28  -0.22   0.04     0.00   0.00   0.00    -0.01  -0.08   0.21
                   121                    122                    123
                     A                      A                      A
 Frequencies --  1064.8793              1080.5546              1081.1597
 Red. masses --     3.8597                 3.0345                 3.1372
 Frc consts  --     2.5787                 2.0876                 2.1606
 IR Inten    --     5.1089                37.7152                25.1035
  Atom  AN      X      Y      Z        X      Y      Z        X      Y      Z
     1   6     0.02  -0.06   0.02     0.00   0.00   0.00    -0.03  -0.05   0.00
     2   8    -0.01   0.00  -0.01     0.00   0.00   0.00    -0.01   0.00   0.01
     3   8     0.03   0.02  -0.02     0.00   0.00   0.00     0.06   0.04  -0.02
     4   1    -0.11  -0.05   0.06     0.00   0.00   0.00    -0.12  -0.06   0.09
     5   6    -0.17   0.09  -0.03     0.00   0.00   0.00     0.03  -0.03   0.03
     6   1    -0.17   0.15   0.00     0.00   0.00   0.00     0.08   0.03   0.05
     7   1    -0.13   0.02  -0.02     0.00   0.00   0.00     0.15  -0.29  -0.14
     8   6     0.19  -0.01   0.10     0.00   0.00   0.00     0.01   0.21   0.14
     9   1     0.13  -0.01   0.11     0.00   0.00   0.00    -0.14   0.31   0.20
    10   1     0.21  -0.04   0.09     0.00   0.00   0.00     0.02   0.21   0.20
    11   6    -0.06  -0.08  -0.08     0.00   0.00   0.00    -0.03  -0.20  -0.14
    12   1    -0.03   0.01  -0.05     0.00   0.00   0.00     0.09  -0.25  -0.17
    13   1    -0.07  -0.05  -0.07     0.00   0.00   0.00     0.01  -0.32  -0.28
    14   6     0.06   0.06   0.07     0.00   0.00   0.00     0.01   0.02  -0.02
    15   1    -0.04   0.26   0.17     0.00   0.00   0.00    -0.03   0.10   0.08
    16   1    -0.10   0.23   0.16     0.00   0.00   0.00    -0.11   0.03   0.00
    17   6     0.02  -0.09  -0.04     0.00   0.00   0.00    -0.03   0.02   0.02
    18   8     0.02  -0.07  -0.04     0.00   0.00   0.00     0.02   0.08   0.07
    19   8    -0.05   0.00  -0.04     0.00   0.00   0.00    -0.01   0.00  -0.02
    20   6     0.00   0.09   0.07     0.00   0.00   0.00    -0.03  -0.09  -0.09
    21   1    -0.01   0.08   0.07     0.00   0.00   0.00     0.00  -0.07  -0.08
    22   1     0.00   0.09   0.06     0.00   0.00   0.00    -0.01  -0.09  -0.05
    23   6    -0.02   0.13   0.09     0.00   0.00   0.00     0.03   0.02   0.04
    24   1    -0.04   0.15   0.07     0.00   0.00   0.00     0.01   0.04   0.02
    25   1    -0.06   0.14   0.10     0.00   0.00   0.00     0.01   0.02   0.04
    26   8    -0.01  -0.08  -0.07     0.00   0.00   0.00    -0.02  -0.02  -0.03
    27   6     0.05  -0.10  -0.04     0.00   0.00   0.00     0.00   0.01   0.00
    28   8    -0.02   0.01  -0.01     0.00   0.00   0.00     0.01   0.00   0.00
    29   6     0.05   0.04   0.01     0.00   0.00   0.00     0.01   0.00   0.00
    30   1     0.05   0.15   0.06     0.00   0.00   0.00     0.03   0.01   0.00
    31   6    -0.02  -0.04  -0.07     0.00   0.00   0.00    -0.01   0.05   0.05
    32   1     0.04  -0.10  -0.09     0.00   0.00   0.00    -0.02   0.06   0.07
    33   1    -0.01  -0.08  -0.10     0.00   0.00   0.00    -0.04   0.09   0.08
    34   6    -0.08   0.08   0.08     0.00   0.00   0.00     0.03  -0.05  -0.05
    35   1    -0.11   0.10   0.08     0.00   0.00   0.00     0.05  -0.08  -0.07
    36   1    -0.08   0.11   0.10     0.00   0.00   0.00     0.04  -0.07  -0.07
    37   6     0.08  -0.03  -0.02     0.00   0.00   0.00    -0.03   0.01   0.01
    38   1     0.14  -0.12  -0.09     0.00   0.00   0.00    -0.07   0.06   0.05
    39   1     0.12  -0.06  -0.03     0.00   0.00   0.00    -0.05   0.03   0.02
    40   6    -0.01   0.00  -0.01     0.00   0.00   0.00     0.00   0.00   0.01
    41   8     0.00   0.01   0.00     0.00   0.00   0.00     0.00   0.00   0.00
    42   8     0.01  -0.01   0.02     0.00   0.00   0.00     0.00   0.00  -0.01
    43   1     0.02   0.00   0.01     0.00  -0.01   0.01    -0.01   0.00   0.00
    44   6    -0.05   0.01   0.03     0.00   0.00   0.00     0.00  -0.01  -0.01
    45   1    -0.16  -0.21   0.05     0.00   0.00   0.00     0.03   0.05   0.00
    46   1     0.05  -0.07  -0.03     0.00   0.00   0.00    -0.01   0.02   0.01
    47   1     0.17   0.06  -0.06     0.00   0.00   0.00    -0.06  -0.03   0.03
    48   6     0.00   0.00   0.00     0.00   0.03  -0.01     0.00   0.00   0.00
    49   6     0.00   0.00   0.00     0.01   0.01   0.00     0.00   0.00   0.00
    50   6     0.00   0.00   0.00    -0.03  -0.02  -0.01     0.00   0.00   0.00
    51   6     0.00   0.00   0.00    -0.02   0.02  -0.02     0.00   0.00   0.00
    52   6     0.00   0.00   0.00     0.00  -0.02   0.02     0.00   0.00   0.00
    53   6     0.00   0.00   0.00     0.01  -0.07   0.03     0.00   0.00   0.00
    54   1     0.00   0.00   0.00    -0.14   0.10  -0.05     0.00   0.00   0.00
    55   1     0.00   0.00   0.00     0.02  -0.04   0.00     0.00   0.00   0.00
    56   6     0.00   0.00   0.00    -0.06  -0.08   0.03     0.00   0.00   0.00
    57   1     0.00   0.00   0.00     0.01  -0.15   0.03     0.00   0.00   0.00
    58   1     0.00   0.00   0.00    -0.08  -0.06  -0.02     0.00   0.00   0.00
    59   6     0.00   0.00   0.00     0.14   0.08   0.09     0.00   0.00   0.00
    60   1     0.00   0.00   0.00     0.19   0.14   0.11     0.00   0.00   0.00
    61   6     0.00   0.00   0.00     0.01   0.15   0.02     0.00   0.00   0.00
    62   6     0.00   0.00   0.00    -0.06   0.15   0.10     0.00   0.00   0.00
    63   6     0.00   0.00   0.00     0.02  -0.07   0.02     0.00   0.00   0.00
    64   1     0.00   0.00   0.00     0.18  -0.27  -0.09     0.00   0.00   0.00
    65   6     0.00   0.00   0.00     0.00   0.01  -0.01     0.00   0.00   0.00
    66   8     0.00   0.00   0.00     0.00  -0.01   0.01     0.00   0.00   0.00
    67   8     0.00   0.00   0.00    -0.04  -0.08   0.01     0.00   0.00   0.00
    68   1     0.00   0.00   0.00    -0.05  -0.05   0.01     0.00   0.00   0.00
    69   8     0.00   0.00   0.00     0.03   0.04  -0.02     0.00   0.00   0.00
    70   8     0.00   0.00   0.00    -0.04  -0.06   0.01     0.00   0.00   0.00
    71   6     0.00   0.00   0.00     0.05   0.09  -0.02     0.00   0.00   0.00
    72   1     0.00   0.00   0.00     0.02   0.09  -0.02     0.00   0.00   0.00
    73   1     0.00   0.00   0.00     0.01   0.04  -0.01     0.00   0.00   0.00
    74   1     0.00   0.00   0.00     0.02   0.08  -0.04     0.00   0.00   0.00
    75   6     0.00   0.00   0.00    -0.01  -0.06  -0.05     0.00   0.00   0.00
    76   1     0.00   0.00   0.00     0.03  -0.03  -0.02     0.00   0.00   0.00
    77   1     0.00   0.00   0.00     0.04  -0.19  -0.16     0.00   0.00   0.00
    78   6     0.00   0.00   0.00     0.04   0.03   0.00     0.00   0.00   0.00
    79   1     0.00   0.00   0.00     0.03  -0.05   0.01     0.00   0.00   0.00
    80   1     0.00   0.00   0.00     0.03   0.05   0.03     0.00   0.00   0.00
    81   7     0.00   0.00   0.00    -0.02  -0.05  -0.06     0.00   0.00   0.00
    82   6     0.00   0.00   0.00    -0.07  -0.01  -0.05     0.00   0.00   0.00
    83   1     0.00   0.00   0.00    -0.24   0.33   0.10     0.00   0.00   0.00
    84   1     0.00   0.00   0.00     0.28  -0.17   0.03     0.00   0.00   0.00
    85   1     0.00   0.00   0.00     0.13   0.02   0.11     0.00   0.00   0.00
    86   6     0.00   0.00   0.00     0.03  -0.03  -0.05     0.00   0.00   0.00
    87   1     0.00   0.00   0.00     0.21  -0.13  -0.21     0.00   0.00   0.00
    88   1     0.00   0.00   0.00    -0.04   0.03   0.01     0.00   0.00   0.00
    89   6     0.00   0.00   0.00    -0.02   0.02   0.01     0.00   0.00   0.00
    90   1     0.00   0.00   0.00    -0.02   0.00   0.01     0.00   0.00   0.00
    91   1     0.00   0.00   0.00    -0.16   0.12  -0.10     0.00   0.00   0.00
                   124                    125                    126
                     A                      A                      A
 Frequencies --  1084.5568              1085.3578              1101.7061
 Red. masses --     3.4443                 2.9956                 1.9870
 Frc consts  --     2.3870                 2.0791                 1.4210
 IR Inten    --    18.8459                86.8430                93.1716
  Atom  AN      X      Y      Z        X      Y      Z        X      Y      Z
     1   6     0.01   0.01   0.00     0.00   0.00   0.00    -0.09  -0.05  -0.04
     2   8     0.00   0.00   0.00     0.00   0.00   0.00    -0.01  -0.01   0.01
     3   8    -0.01  -0.01   0.00     0.00   0.00   0.00     0.10   0.05  -0.04
     4   1     0.02   0.01  -0.01     0.00   0.00   0.00    -0.31  -0.14   0.18
     5   6    -0.03   0.02  -0.01     0.00   0.00   0.00    -0.06   0.01   0.08
     6   1    -0.05   0.02  -0.01     0.00   0.00   0.00    -0.05   0.41   0.24
     7   1    -0.06   0.08   0.03     0.00   0.00   0.00     0.01  -0.23  -0.23
     8   6     0.03  -0.07  -0.04     0.00   0.00   0.00     0.05  -0.03  -0.08
     9   1     0.06  -0.12  -0.06     0.00   0.00   0.00    -0.16  -0.08  -0.08
    10   1     0.03  -0.09  -0.06     0.00   0.00   0.00     0.23  -0.28   0.01
    11   6    -0.01   0.07   0.04     0.00   0.00   0.00    -0.09   0.05   0.08
    12   1    -0.04   0.10   0.05     0.00   0.00   0.00     0.08   0.21   0.12
    13   1    -0.03   0.11   0.08     0.00   0.00   0.00    -0.16   0.09  -0.11
    14   6     0.03   0.00   0.02     0.00   0.00   0.00     0.10  -0.01  -0.04
    15   1     0.03   0.00   0.01     0.00   0.00   0.00     0.17  -0.08   0.12
    16   1     0.04   0.01   0.03     0.00   0.00   0.00     0.03  -0.28  -0.14
    17   6     0.01  -0.03  -0.02     0.00   0.00   0.00    -0.04   0.00   0.05
    18   8     0.02  -0.04  -0.01     0.00   0.00   0.00     0.00   0.03   0.02
    19   8    -0.02   0.00  -0.01     0.00   0.00   0.00     0.01   0.00   0.00
    20   6    -0.03   0.04   0.02     0.00   0.00   0.00    -0.02  -0.03  -0.04
    21   1    -0.01   0.03   0.01     0.00   0.00   0.00    -0.01  -0.02  -0.03
    22   1    -0.01   0.03   0.02     0.00   0.00   0.00    -0.02  -0.02  -0.02
    23   6     0.01   0.12   0.11     0.00   0.00   0.00     0.02  -0.02   0.00
    24   1     0.00   0.12   0.07     0.00   0.00   0.00     0.02  -0.02  -0.01
    25   1    -0.02   0.10   0.10     0.00   0.00   0.00     0.03  -0.02   0.00
    26   8     0.00  -0.10  -0.09     0.00   0.00   0.00    -0.01   0.01   0.00
    27   6     0.03  -0.05  -0.03     0.00   0.00   0.00     0.00   0.01   0.00
    28   8     0.00   0.00   0.00     0.00   0.00   0.00     0.00   0.00   0.00
    29   6     0.03   0.02   0.00     0.00   0.00   0.00     0.01   0.00   0.01
    30   1     0.09   0.04  -0.01     0.00   0.00   0.00     0.02   0.02   0.01
    31   6     0.00   0.17   0.18     0.00   0.00   0.00    -0.01  -0.01  -0.01
    32   1    -0.01   0.19   0.23     0.00   0.00   0.00    -0.01  -0.01  -0.01
    33   1    -0.13   0.30   0.30     0.00   0.00   0.00     0.00  -0.01  -0.02
    34   6     0.05  -0.17  -0.19     0.00   0.00   0.00     0.01   0.01   0.01
    35   1     0.12  -0.26  -0.26     0.00   0.00   0.00     0.01   0.01   0.01
    36   1     0.09  -0.22  -0.23     0.00   0.00   0.00     0.01   0.00   0.01
    37   6    -0.06   0.03   0.02     0.00   0.00   0.00    -0.01   0.00   0.00
    38   1    -0.19   0.15   0.14     0.00   0.00   0.00     0.00   0.00  -0.01
    39   1    -0.11   0.07   0.05     0.00   0.00   0.00    -0.01   0.00   0.00
    40   6    -0.01  -0.01   0.02     0.00   0.00   0.00     0.00   0.00   0.00
    41   8     0.00   0.00   0.00     0.00   0.00   0.00     0.00   0.00   0.00
    42   8    -0.01   0.01  -0.03     0.00   0.00   0.00     0.00   0.00   0.00
    43   1    -0.01  -0.02   0.00    -0.01   0.00   0.00     0.00   0.01   0.00
    44   6    -0.01  -0.03   0.01     0.00   0.00   0.00     0.00  -0.01  -0.01
    45   1     0.03   0.05   0.01     0.00   0.00   0.00     0.02   0.02   0.01
    46   1    -0.03  -0.01   0.02     0.00   0.00   0.00     0.01   0.02   0.01
    47   1    -0.04  -0.03   0.02     0.00   0.00   0.00    -0.03  -0.03   0.02
    48   6     0.00   0.00   0.00     0.03   0.00   0.01     0.00   0.00   0.00
    49   6     0.00   0.00   0.00    -0.07  -0.02  -0.01     0.00   0.00   0.00
    50   6     0.00   0.00   0.00     0.03   0.01   0.03     0.00   0.00   0.00
    51   6     0.00   0.00   0.00     0.07   0.01   0.01     0.00   0.00   0.00
    52   6     0.00   0.00   0.00     0.01  -0.02   0.00     0.00   0.00   0.00
    53   6     0.00   0.00   0.00     0.01  -0.01   0.00     0.00   0.00   0.00
    54   1     0.00   0.00   0.00     0.16  -0.07   0.04     0.00   0.00   0.00
    55   1     0.00   0.00   0.00    -0.08  -0.02   0.03     0.00   0.00   0.00
    56   6     0.00   0.00   0.00     0.02   0.07  -0.05     0.00   0.00   0.00
    57   1     0.00   0.01   0.00    -0.07   0.24  -0.07     0.00   0.00   0.00
    58   1     0.00   0.00   0.00     0.07   0.08   0.04     0.00   0.00   0.00
    59   6     0.00   0.00   0.00    -0.12  -0.06   0.02     0.00   0.00   0.00
    60   1    -0.01   0.00   0.00    -0.26  -0.12   0.02     0.00   0.00   0.00
    61   6     0.00   0.00   0.00     0.10   0.04   0.00     0.00   0.00   0.00
    62   6     0.00   0.00   0.00     0.09   0.06   0.08     0.00   0.00   0.00
    63   6     0.00   0.00   0.00    -0.03   0.16  -0.11     0.00   0.00   0.00
    64   1     0.00   0.00   0.00     0.08   0.02  -0.21     0.00   0.00   0.00
    65   6     0.00   0.00   0.00     0.01  -0.02   0.02     0.00   0.00   0.00
    66   8     0.00   0.00   0.00     0.01  -0.03  -0.01     0.00   0.00   0.00
    67   8     0.00   0.00   0.00     0.01  -0.06   0.00     0.00   0.00   0.00
    68   1     0.00   0.01   0.00     0.05   0.36  -0.02     0.00   0.00   0.00
    69   8     0.00   0.00   0.00    -0.07  -0.08   0.05     0.00   0.00   0.00
    70   8     0.00   0.00   0.00    -0.01  -0.02   0.01     0.00   0.00   0.00
    71   6     0.00   0.00   0.00     0.01   0.03  -0.01     0.00   0.00   0.00
    72   1     0.00   0.00   0.00     0.01   0.01   0.00     0.00   0.00   0.00
    73   1     0.00   0.00   0.00     0.01   0.03  -0.01     0.00   0.00   0.00
    74   1     0.00   0.00   0.00     0.01   0.01  -0.01     0.00   0.00   0.00
    75   6     0.00   0.00   0.00    -0.07  -0.13  -0.01     0.00   0.00   0.00
    76   1     0.00   0.00   0.00     0.22   0.02   0.13     0.00   0.00   0.00
    77   1     0.00   0.00   0.00    -0.07  -0.09  -0.34     0.00   0.00   0.00
    78   6     0.00   0.00   0.00     0.04   0.10  -0.02     0.00   0.00   0.00
    79   1     0.00   0.00   0.00    -0.04  -0.14   0.02     0.00   0.00   0.00
    80   1     0.00   0.00   0.00     0.08   0.19   0.20     0.00   0.00   0.00
    81   7     0.00   0.00   0.00    -0.02  -0.01  -0.01     0.00   0.00   0.00
    82   6     0.00   0.00   0.00    -0.01  -0.04   0.00     0.00   0.00   0.00
    83   1     0.00   0.00   0.00    -0.06   0.13  -0.01     0.00   0.00   0.00
    84   1     0.00   0.00   0.00     0.05   0.02  -0.01     0.00   0.00   0.00
    85   1     0.00   0.00   0.00     0.14  -0.08  -0.01     0.00   0.00   0.00
    86   6     0.00   0.00   0.00    -0.04  -0.01  -0.05     0.00   0.00   0.00
    87   1     0.00   0.00   0.00    -0.02   0.00  -0.04     0.00   0.00   0.00
    88   1     0.00   0.00   0.00    -0.04  -0.01  -0.01     0.00   0.00   0.00
    89   6     0.00   0.00   0.00     0.02   0.05   0.05     0.00   0.00   0.00
    90   1     0.00   0.00   0.00    -0.02  -0.15   0.15     0.00   0.00   0.00
    91   1     0.00   0.00   0.00    -0.04   0.07  -0.20     0.00   0.00   0.00
                   127                    128                    129
                     A                      A                      A
 Frequencies --  1110.8383              1111.0184              1118.4530
 Red. masses --     2.7312                 2.8707                 3.2662
 Frc consts  --     1.9857                 2.0877                 2.4073
 IR Inten    --     4.6724                35.7271                 9.8029
  Atom  AN      X      Y      Z        X      Y      Z        X      Y      Z
     1   6     0.02   0.00   0.01     0.02   0.00   0.01    -0.06   0.01  -0.05
     2   8     0.00   0.00   0.00     0.00   0.00   0.00     0.01  -0.01   0.00
     3   8    -0.02  -0.01   0.01    -0.01  -0.01   0.00     0.04   0.01  -0.01
     4   1     0.05   0.02  -0.03     0.04   0.02  -0.02    -0.12  -0.06   0.07
     5   6    -0.01   0.01  -0.03    -0.01   0.01  -0.02     0.06  -0.04   0.09
     6   1    -0.01  -0.08  -0.06    -0.01  -0.07  -0.05     0.06   0.28   0.22
     7   1    -0.02   0.05   0.05    -0.01   0.04   0.04     0.05  -0.12  -0.14
     8   6     0.01  -0.01   0.02     0.01  -0.01   0.02    -0.07   0.03  -0.09
     9   1     0.07  -0.03   0.01     0.05  -0.02   0.01    -0.26   0.13  -0.02
    10   1    -0.01   0.02  -0.02    -0.01   0.01  -0.01    -0.01   0.00   0.08
    11   6    -0.03   0.02  -0.02    -0.02   0.02  -0.02     0.18  -0.10   0.11
    12   1    -0.07   0.01  -0.02    -0.05   0.01  -0.02     0.30  -0.08   0.09
    13   1    -0.02   0.02   0.03    -0.02   0.02   0.02     0.15  -0.11  -0.08
    14   6     0.03  -0.02   0.02     0.02  -0.02   0.02    -0.17   0.13  -0.07
    15   1     0.03  -0.03  -0.03     0.02  -0.03  -0.02    -0.22   0.30   0.16
    16   1     0.05   0.01   0.03     0.04   0.01   0.02    -0.31   0.15  -0.04
    17   6     0.00   0.00  -0.01     0.00   0.00  -0.01     0.01  -0.07   0.01
    18   8     0.00   0.00   0.01     0.00   0.00   0.01     0.00  -0.09  -0.08
    19   8    -0.01   0.00   0.00    -0.01   0.00   0.00     0.00   0.01   0.01
    20   6    -0.04   0.02  -0.02    -0.03   0.01  -0.01     0.04   0.09   0.10
    21   1    -0.07   0.05  -0.01    -0.05   0.04  -0.01     0.01   0.06   0.09
    22   1    -0.06   0.05   0.00    -0.05   0.04   0.00     0.03   0.08   0.06
    23   6     0.04  -0.03   0.01     0.03  -0.02   0.01    -0.04   0.02  -0.01
    24   1     0.05  -0.04   0.00     0.04  -0.03   0.00    -0.05   0.03   0.00
    25   1     0.06  -0.04   0.00     0.04  -0.03   0.00    -0.04   0.03  -0.01
    26   8     0.01   0.00   0.01     0.01   0.00   0.01     0.02  -0.01   0.01
    27   6     0.00   0.03  -0.03     0.00   0.03  -0.02     0.01  -0.02  -0.02
    28   8    -0.03  -0.02  -0.03    -0.03  -0.01  -0.02    -0.03   0.00  -0.02
    29   6     0.12   0.04   0.09     0.10   0.04   0.07     0.06   0.02   0.03
    30   1     0.30   0.32   0.14     0.23   0.25   0.11     0.14   0.14   0.05
    31   6    -0.11  -0.01  -0.06    -0.09  -0.01  -0.04    -0.05   0.01  -0.01
    32   1    -0.08  -0.03  -0.04    -0.06  -0.02  -0.03    -0.03   0.00   0.00
    33   1    -0.05  -0.03  -0.08    -0.04  -0.02  -0.06    -0.04   0.01  -0.01
    34   6     0.11   0.01   0.05     0.09   0.01   0.04     0.04   0.00   0.01
    35   1     0.10   0.00   0.00     0.08   0.00   0.00     0.04  -0.01  -0.02
    36   1     0.17  -0.05   0.00     0.13  -0.04   0.00     0.07  -0.03  -0.02
    37   6    -0.10   0.03  -0.02    -0.08   0.02  -0.01    -0.04   0.01  -0.01
    38   1    -0.04  -0.02  -0.07    -0.04  -0.02  -0.05    -0.02  -0.01  -0.03
    39   1    -0.08   0.02   0.01    -0.06   0.01   0.01    -0.03   0.01   0.01
    40   6     0.02   0.01  -0.03     0.02   0.00  -0.02     0.01   0.00  -0.01
    41   8    -0.01   0.00   0.00     0.00   0.00   0.00     0.00   0.00   0.00
    42   8     0.01  -0.01   0.03     0.00  -0.01   0.02     0.00   0.00   0.01
    43   1    -0.03   0.05  -0.03    -0.02   0.04  -0.02    -0.01   0.02  -0.01
    44   6    -0.03  -0.07  -0.04    -0.03  -0.06  -0.03    -0.02  -0.03   0.00
    45   1     0.08   0.10   0.10     0.07   0.08   0.08     0.01   0.01   0.04
    46   1     0.09   0.17   0.05     0.07   0.13   0.04     0.03   0.04   0.01
    47   1    -0.25  -0.24   0.20    -0.19  -0.19   0.16    -0.05  -0.07   0.06
    48   6     0.00   0.00   0.00     0.00   0.00   0.00     0.00   0.00   0.00
    49   6    -0.01   0.00   0.01     0.01   0.00  -0.01     0.00   0.00   0.00
    50   6    -0.01   0.00  -0.02     0.01   0.00   0.03     0.00   0.00   0.00
    51   6     0.00   0.02  -0.01     0.00  -0.03   0.02     0.00   0.00   0.00
    52   6    -0.01   0.00   0.00     0.02   0.00   0.00     0.00   0.00   0.00
    53   6     0.01  -0.02   0.01    -0.01   0.02  -0.01     0.00   0.00   0.00
    54   1    -0.01   0.01  -0.01     0.02  -0.01   0.01     0.00   0.00   0.00
    55   1     0.00  -0.04  -0.01     0.00   0.06   0.01     0.00   0.00   0.00
    56   6     0.00   0.00   0.02     0.00   0.00  -0.03     0.00   0.00   0.00
    57   1     0.05  -0.12   0.04    -0.06   0.15  -0.06     0.00   0.00   0.00
    58   1    -0.03   0.06  -0.07     0.03  -0.09   0.09     0.00   0.00   0.00
    59   6     0.01  -0.02  -0.07    -0.02   0.03   0.09     0.00   0.00   0.00
    60   1     0.05  -0.06  -0.12    -0.06   0.08   0.17     0.00   0.00   0.00
    61   6    -0.02   0.04   0.07     0.02  -0.05  -0.08     0.00   0.00   0.00
    62   6     0.07   0.01   0.05    -0.10  -0.01  -0.06     0.00   0.00   0.00
    63   6    -0.05  -0.01   0.01     0.07   0.01  -0.02     0.00   0.00   0.00
    64   1    -0.08   0.05   0.01     0.11  -0.06  -0.02     0.00   0.00   0.00
    65   6     0.03   0.00   0.01    -0.04  -0.01  -0.01     0.00   0.00   0.00
    66   8     0.00  -0.01   0.00     0.00   0.01   0.00     0.00   0.00   0.00
    67   8    -0.01   0.00   0.00     0.02   0.00   0.00     0.00   0.00   0.00
    68   1    -0.04  -0.23   0.02     0.05   0.31  -0.03     0.00   0.00   0.00
    69   8     0.02   0.01  -0.01    -0.03  -0.01   0.01     0.00   0.00   0.00
    70   8    -0.01  -0.02   0.00     0.02   0.02  -0.01     0.00   0.00   0.00
    71   6     0.01   0.02  -0.01    -0.02  -0.03   0.01     0.00   0.00   0.00
    72   1     0.01   0.02   0.00    -0.01  -0.03   0.01     0.00   0.00   0.00
    73   1     0.00   0.01   0.00     0.00  -0.01   0.00     0.00   0.00   0.00
    74   1     0.01   0.02  -0.01    -0.01  -0.03   0.01     0.00   0.00   0.00
    75   6     0.03  -0.08  -0.04    -0.04   0.11   0.06     0.00   0.00   0.00
    76   1     0.04  -0.09  -0.04    -0.05   0.11   0.06     0.00   0.00   0.00
    77   1     0.01  -0.04   0.00    -0.02   0.05   0.00     0.00   0.00   0.00
    78   6    -0.08   0.05   0.00     0.10  -0.07   0.01     0.00   0.00   0.00
    79   1     0.01   0.06   0.01    -0.01  -0.08  -0.02     0.00   0.00   0.00
    80   1    -0.10   0.05  -0.04     0.13  -0.07   0.05     0.00   0.00   0.00
    81   7    -0.02   0.05   0.04     0.03  -0.07  -0.06     0.00   0.00   0.00
    82   6     0.06  -0.03   0.03    -0.09   0.03  -0.04     0.00   0.00   0.00
    83   1     0.15  -0.18  -0.05    -0.20   0.24   0.07     0.00   0.00   0.00
    84   1    -0.11   0.08  -0.02     0.15  -0.11   0.02     0.00   0.00   0.00
    85   1    -0.02  -0.05  -0.06     0.03   0.06   0.08     0.00   0.00   0.00
    86   6     0.03   0.01  -0.05    -0.04  -0.01   0.06     0.00   0.00   0.00
    87   1    -0.02  -0.09  -0.11     0.02   0.12   0.15     0.00   0.00   0.00
    88   1     0.08  -0.03   0.03    -0.10   0.03  -0.04     0.00   0.00   0.00
    89   6    -0.04  -0.01   0.00     0.05   0.01   0.00     0.00   0.00   0.00
    90   1     0.03   0.04  -0.02    -0.03  -0.05   0.02     0.00   0.00   0.00
    91   1    -0.06   0.01   0.05     0.08  -0.01  -0.06     0.00   0.00   0.00
                   130                    131                    132
                     A                      A                      A
 Frequencies --  1119.3151              1128.5839              1138.0543
 Red. masses --     2.5946                 3.2832                 2.8301
 Frc consts  --     1.9153                 2.4639                 2.1596
 IR Inten    --    26.5679                 7.8447                 3.4827
  Atom  AN      X      Y      Z        X      Y      Z        X      Y      Z
     1   6     0.00   0.00   0.00     0.00   0.00   0.00     0.00   0.00   0.00
     2   8     0.00   0.00   0.00     0.00   0.00   0.00     0.00   0.00   0.00
     3   8     0.00   0.00   0.00     0.00   0.00   0.00     0.00   0.00   0.00
     4   1     0.00   0.00   0.00     0.00   0.00   0.00     0.00   0.00   0.00
     5   6     0.00   0.00   0.00     0.00   0.00   0.00     0.00   0.00  -0.01
     6   1     0.00   0.00   0.00     0.00   0.00   0.00     0.00  -0.02  -0.02
     7   1     0.00   0.00   0.00     0.00   0.00   0.00     0.00   0.00   0.01
     8   6     0.00   0.00   0.00     0.00   0.00   0.00     0.00   0.00   0.01
     9   1     0.00   0.00   0.00     0.00   0.00   0.00     0.02  -0.01   0.00
    10   1     0.00   0.00   0.00     0.00   0.00   0.00     0.00   0.00  -0.01
    11   6     0.00   0.00   0.00     0.00   0.00   0.00    -0.03   0.01  -0.01
    12   1     0.00   0.00   0.00     0.00   0.00   0.00    -0.04   0.01  -0.01
    13   1     0.00   0.00   0.00     0.00   0.00   0.00    -0.02   0.01   0.00
    14   6     0.00   0.00   0.00     0.00   0.00   0.00     0.02  -0.03  -0.01
    15   1     0.00   0.00   0.00     0.00   0.00   0.00     0.05  -0.11  -0.05
    16   1     0.00   0.00   0.00     0.00   0.00   0.00     0.06  -0.09  -0.04
    17   6     0.00   0.00   0.00     0.00   0.00   0.00    -0.02   0.05   0.03
    18   8     0.00   0.00   0.00     0.00   0.00   0.00    -0.05   0.05   0.01
    19   8     0.00   0.00   0.00     0.00   0.00   0.00     0.04   0.00   0.02
    20   6     0.00   0.00   0.00     0.00   0.00   0.00     0.23  -0.11   0.06
    21   1     0.00   0.00   0.00     0.00   0.00   0.00     0.35  -0.27   0.01
    22   1     0.00   0.00   0.00     0.00   0.00   0.00     0.35  -0.27   0.02
    23   6     0.00   0.00   0.00     0.00   0.00   0.00    -0.22   0.08  -0.09
    24   1     0.00   0.00   0.00     0.00   0.00   0.00    -0.35   0.25  -0.03
    25   1     0.00   0.00   0.00     0.00   0.00   0.00    -0.35   0.25  -0.03
    26   8     0.00   0.00   0.00     0.00   0.00   0.00     0.04  -0.02   0.01
    27   6     0.00   0.00   0.00     0.00   0.00   0.00     0.01  -0.03  -0.02
    28   8     0.00   0.00   0.00     0.00   0.00   0.00    -0.04   0.00  -0.03
    29   6     0.00   0.00   0.00     0.00   0.00   0.00     0.06   0.01   0.01
    30   1     0.00   0.00   0.00     0.00   0.01   0.00     0.15   0.08   0.01
    31   6     0.00   0.00   0.00     0.00   0.00   0.00    -0.04   0.02   0.00
    32   1     0.00   0.00   0.00     0.00   0.00  -0.01    -0.03   0.01   0.01
    33   1     0.00   0.00   0.00     0.00   0.01   0.00    -0.04   0.01  -0.01
    34   6     0.00   0.00   0.00     0.00   0.00   0.00     0.02  -0.01   0.01
    35   1     0.00   0.00   0.00     0.01   0.00   0.00     0.02  -0.01  -0.02
    36   1     0.00   0.00   0.00    -0.01   0.00   0.00     0.06  -0.04  -0.03
    37   6     0.00   0.00   0.00     0.00   0.00   0.00    -0.02   0.01  -0.01
    38   1     0.00   0.00   0.00     0.00   0.01   0.01     0.00  -0.03  -0.04
    39   1     0.00   0.00   0.00     0.00  -0.01  -0.01    -0.02   0.02   0.02
    40   6     0.00   0.00   0.00     0.00   0.00   0.00     0.00   0.00  -0.01
    41   8     0.00   0.00   0.00     0.00   0.00   0.00     0.00   0.00   0.00
    42   8     0.00   0.00   0.00     0.00   0.00   0.00     0.00  -0.01   0.01
    43   1     0.01   0.01  -0.01    -0.01  -0.01   0.01    -0.01   0.02  -0.02
    44   6     0.00   0.00   0.00     0.00   0.00   0.00    -0.02  -0.01   0.01
    45   1     0.00   0.00   0.00     0.00   0.00   0.00    -0.03  -0.04   0.03
    46   1     0.00   0.00   0.00    -0.01   0.00   0.00     0.01  -0.01   0.00
    47   1     0.00   0.00   0.00     0.00   0.00   0.00     0.02  -0.02   0.01
    48   6     0.00  -0.01   0.00     0.00   0.03  -0.01     0.00   0.00   0.00
    49   6     0.02   0.00   0.00     0.09   0.01   0.02     0.00   0.00   0.00
    50   6    -0.02   0.02   0.01    -0.02  -0.04  -0.02     0.00   0.00   0.00
    51   6    -0.02  -0.05  -0.02    -0.01  -0.13   0.05     0.00   0.00   0.00
    52   6     0.00   0.00   0.01     0.04  -0.03   0.02     0.00   0.00   0.00
    53   6    -0.02   0.02  -0.01    -0.07   0.06  -0.03     0.00   0.00   0.00
    54   1     0.00   0.00   0.01    -0.08   0.07  -0.03     0.00   0.00   0.00
    55   1     0.03  -0.03   0.03     0.11  -0.07   0.03     0.00   0.01   0.00
    56   6     0.04   0.01  -0.03    -0.05   0.00   0.02     0.00   0.00   0.00
    57   1    -0.07   0.07  -0.01     0.05  -0.05   0.00     0.00   0.00   0.00
    58   1     0.09  -0.03   0.10    -0.09   0.21  -0.18     0.00   0.00   0.00
    59   6    -0.09   0.01   0.01     0.07  -0.03  -0.03     0.00   0.00   0.00
    60   1    -0.08  -0.06  -0.06    -0.12  -0.05   0.05     0.00   0.00   0.00
    61   6     0.05  -0.04   0.10     0.00   0.13  -0.06     0.00   0.00   0.00
    62   6    -0.02   0.03   0.12    -0.01   0.00   0.06    -0.01   0.00   0.00
    63   6     0.00  -0.02  -0.05     0.03   0.07   0.00     0.00   0.00   0.00
    64   1     0.01  -0.04  -0.05     0.23  -0.19  -0.14     0.01  -0.01   0.00
    65   6     0.05   0.03  -0.02    -0.06  -0.03   0.02     0.00   0.00   0.01
    66   8    -0.01   0.00   0.00     0.02  -0.02  -0.01     0.00   0.00   0.00
    67   8     0.01   0.00  -0.01    -0.02  -0.05   0.01     0.00   0.00   0.00
    68   1     0.04   0.17   0.00    -0.02   0.03  -0.01     0.00   0.00   0.00
    69   8     0.00   0.00   0.01    -0.04   0.00   0.00     0.00   0.00   0.00
    70   8     0.03   0.05  -0.01     0.08   0.16  -0.04     0.00   0.00   0.00
    71   6    -0.03  -0.05   0.01    -0.09  -0.17   0.04     0.00   0.00   0.00
    72   1    -0.01  -0.05   0.01    -0.05  -0.13   0.02     0.00   0.00   0.00
    73   1     0.00  -0.02   0.01    -0.01  -0.08   0.02     0.00   0.00   0.00
    74   1    -0.02  -0.05   0.02    -0.05  -0.12   0.05     0.00   0.00   0.00
    75   6     0.00   0.08  -0.10     0.05  -0.04  -0.05     0.00   0.00   0.00
    76   1    -0.19  -0.06  -0.22    -0.05  -0.04  -0.06     0.00   0.00   0.00
    77   1     0.04  -0.04   0.17     0.07  -0.09   0.07     0.01  -0.01   0.00
    78   6     0.05  -0.05   0.13    -0.07   0.01   0.01     0.00   0.00   0.00
    79   1     0.35   0.23   0.12     0.03   0.10   0.01    -0.01   0.00   0.00
    80   1     0.03  -0.24  -0.24    -0.13  -0.01  -0.10    -0.01   0.00   0.00
    81   7    -0.09   0.04  -0.03     0.00   0.03   0.02     0.00   0.00   0.00
    82   6     0.04  -0.07  -0.08     0.04   0.01   0.00     0.00   0.00   0.00
    83   1    -0.08   0.08   0.11     0.08  -0.13   0.01     0.01  -0.01   0.00
    84   1     0.26  -0.29   0.01    -0.04  -0.03   0.00    -0.01   0.00   0.00
    85   1    -0.04   0.09   0.13    -0.11   0.06   0.01    -0.01   0.00   0.00
    86   6     0.03   0.03  -0.10    -0.04  -0.03   0.04     0.00   0.00   0.00
    87   1    -0.19  -0.10  -0.10     0.29  -0.02  -0.10    -0.01   0.00   0.01
    88   1     0.22  -0.12   0.02    -0.28   0.16   0.07     0.00   0.00   0.00
    89   6    -0.07  -0.02   0.04     0.08   0.04  -0.01     0.00   0.00   0.00
    90   1     0.02  -0.02   0.05     0.02  -0.09   0.05     0.01   0.00   0.00
    91   1     0.05  -0.10   0.12    -0.22   0.25  -0.28    -0.01   0.01   0.00
                   133                    134                    135
                     A                      A                      A
 Frequencies --  1138.7179              1139.7208              1149.0961
 Red. masses --     1.9058                 2.6647                 2.5431
 Frc consts  --     1.4560                 2.0394                 1.9785
 IR Inten    --    18.2967                17.5947                44.3124
  Atom  AN      X      Y      Z        X      Y      Z        X      Y      Z
     1   6     0.00   0.00   0.00     0.00   0.00   0.00     0.00   0.00   0.00
     2   8     0.00   0.00   0.00     0.00   0.00   0.00     0.00   0.00   0.00
     3   8     0.00   0.00   0.00     0.00   0.00   0.00     0.00   0.00   0.00
     4   1     0.00   0.00   0.00     0.00   0.00   0.00     0.00   0.00   0.00
     5   6     0.00   0.00   0.00     0.00   0.00   0.00     0.00   0.00   0.00
     6   1     0.00   0.00   0.00     0.00   0.00   0.00     0.00   0.00   0.00
     7   1     0.00   0.00   0.00     0.00   0.00   0.00     0.00   0.00   0.00
     8   6     0.00   0.00   0.00     0.00   0.00   0.00     0.00   0.00   0.00
     9   1     0.00   0.00   0.00     0.00   0.00   0.00     0.00   0.00   0.00
    10   1     0.00   0.00   0.00     0.00   0.00   0.00     0.00   0.00   0.00
    11   6     0.00   0.00   0.00     0.00   0.00   0.00     0.00   0.00   0.00
    12   1     0.00   0.00   0.00     0.00   0.00   0.00     0.00   0.00   0.00
    13   1     0.00   0.00   0.00     0.00   0.00   0.00     0.00   0.00   0.00
    14   6     0.00   0.00   0.00     0.00   0.00   0.00     0.00   0.00   0.00
    15   1     0.00   0.00   0.00     0.00   0.00   0.00     0.00   0.00   0.00
    16   1     0.00   0.00   0.00     0.00   0.00   0.00     0.00   0.00   0.00
    17   6     0.00   0.00   0.00     0.00   0.00   0.00     0.00   0.00   0.00
    18   8     0.00   0.00   0.00     0.00   0.00   0.00     0.00   0.00   0.00
    19   8     0.00   0.00   0.00     0.00   0.00   0.00     0.00   0.00   0.00
    20   6     0.00   0.00   0.00     0.01   0.00   0.00     0.00   0.00   0.00
    21   1     0.00   0.00   0.00     0.01  -0.01   0.00    -0.01   0.01   0.00
    22   1     0.00   0.00   0.00     0.01  -0.01   0.00    -0.01   0.01   0.00
    23   6     0.00   0.01   0.01    -0.01   0.01   0.00     0.00  -0.01   0.00
    24   1     0.00   0.01   0.01    -0.01   0.01   0.00     0.01  -0.01   0.00
    25   1     0.00   0.00   0.00    -0.01   0.01   0.00     0.01  -0.01   0.00
    26   8     0.00  -0.01   0.00     0.00  -0.01   0.00     0.00   0.01   0.00
    27   6     0.02   0.02  -0.03     0.01   0.01  -0.01    -0.01   0.00   0.01
    28   8     0.00   0.00   0.01     0.00   0.00   0.00     0.00   0.00   0.00
    29   6    -0.09  -0.07   0.08    -0.03  -0.02   0.03     0.02   0.01  -0.02
    30   1    -0.07   0.02   0.10    -0.03   0.02   0.04     0.03  -0.03  -0.04
    31   6     0.07   0.05  -0.03     0.02   0.02  -0.01    -0.01   0.00   0.01
    32   1     0.10   0.07   0.20     0.04   0.02   0.07    -0.03   0.00  -0.02
    33   1    -0.02  -0.18  -0.11    -0.01  -0.07  -0.04     0.01   0.02   0.01
    34   6    -0.03  -0.07   0.03    -0.01  -0.03   0.01     0.00   0.01  -0.01
    35   1    -0.25   0.10  -0.05    -0.09   0.04  -0.02     0.03  -0.01   0.01
    36   1     0.25  -0.02  -0.06     0.09  -0.01  -0.02    -0.03  -0.01  -0.01
    37   6     0.03   0.10  -0.04     0.01   0.04  -0.02     0.00  -0.01   0.01
    38   1     0.03  -0.32  -0.28     0.01  -0.12  -0.10     0.01   0.03   0.03
    39   1    -0.08   0.30   0.43    -0.03   0.11   0.16     0.00  -0.03  -0.05
    40   6    -0.08  -0.03  -0.04    -0.03  -0.01  -0.01     0.01   0.01   0.00
    41   8     0.01  -0.01  -0.01     0.01   0.00   0.00     0.00   0.01   0.00
    42   8     0.03  -0.03   0.06     0.01  -0.01   0.02     0.00   0.00   0.00
    43   1    -0.06   0.15  -0.10    -0.03   0.04  -0.03     0.00   0.02  -0.02
    44   6     0.01   0.04  -0.07     0.00   0.02  -0.03     0.00   0.00   0.02
    45   1     0.01  -0.02   0.09     0.00  -0.01   0.04    -0.02  -0.01  -0.02
    46   1     0.21   0.20  -0.06     0.08   0.08  -0.02    -0.04  -0.05   0.01
    47   1    -0.03  -0.09   0.10    -0.02  -0.04   0.04     0.03   0.03  -0.03
    48   6     0.00   0.00   0.00     0.01   0.02  -0.01     0.02   0.02  -0.01
    49   6     0.00   0.00   0.00     0.02  -0.01   0.01     0.00  -0.01   0.00
    50   6     0.01  -0.01   0.01    -0.05   0.02  -0.03     0.01  -0.01   0.01
    51   6     0.01  -0.01   0.00    -0.03   0.00   0.01     0.01  -0.02   0.02
    52   6     0.01   0.00   0.00    -0.06  -0.01   0.00    -0.02  -0.01   0.00
    53   6     0.01   0.00   0.00    -0.03  -0.01   0.00    -0.02  -0.01   0.00
    54   1     0.02  -0.01   0.01    -0.07   0.07  -0.04     0.01   0.02  -0.01
    55   1    -0.01   0.05  -0.02     0.04  -0.21   0.09     0.01  -0.05   0.03
    56   6    -0.01   0.01  -0.01     0.03  -0.04   0.02     0.00   0.01  -0.01
    57   1     0.00   0.02  -0.01     0.01  -0.07   0.04     0.00   0.03  -0.01
    58   1    -0.01   0.02  -0.01     0.02  -0.06   0.02     0.00  -0.06   0.04
    59   6     0.00  -0.01   0.00    -0.01   0.06  -0.01    -0.01   0.01   0.01
    60   1     0.03   0.00   0.00    -0.10   0.03   0.00     0.14   0.05  -0.03
    61   6     0.01   0.00   0.01    -0.04   0.03  -0.02    -0.02   0.01   0.08
    62   6    -0.06   0.03   0.00     0.24  -0.11  -0.02    -0.01   0.00  -0.07
    63   6     0.03   0.00  -0.03    -0.11   0.02   0.07     0.04   0.03  -0.09
    64   1     0.06  -0.04  -0.03    -0.19   0.20   0.01     0.01   0.16  -0.23
    65   6     0.00  -0.01   0.03     0.00   0.00  -0.03     0.02  -0.05   0.23
    66   8     0.00   0.00   0.00     0.00  -0.01   0.00     0.00  -0.01  -0.03
    67   8     0.00   0.00   0.00    -0.01   0.00   0.00    -0.02   0.01  -0.01
    68   1     0.00   0.03  -0.01    -0.04  -0.22   0.03    -0.05  -0.32   0.01
    69   8    -0.02  -0.01   0.00     0.06   0.02  -0.02    -0.02  -0.03   0.01
    70   8     0.00  -0.01   0.00     0.02   0.05  -0.01     0.01   0.02  -0.01
    71   6     0.00   0.01   0.00    -0.02  -0.04   0.01    -0.01  -0.02   0.01
    72   1     0.00   0.00   0.00    -0.01  -0.02   0.00    -0.01  -0.02   0.00
    73   1     0.00   0.00   0.00     0.00  -0.02   0.01     0.00  -0.01   0.00
    74   1     0.00   0.00   0.00    -0.01  -0.02   0.01    -0.01  -0.01   0.01
    75   6     0.02   0.00   0.00    -0.09   0.01   0.01    -0.03   0.03   0.03
    76   1    -0.02  -0.02  -0.02     0.09   0.11   0.10     0.02   0.03   0.03
    77   1     0.05  -0.07   0.00    -0.19   0.30   0.01    -0.06   0.12   0.00
    78   6    -0.02  -0.01  -0.01     0.08   0.02   0.03     0.04  -0.01  -0.01
    79   1    -0.05   0.01  -0.02     0.18  -0.06   0.07     0.00  -0.06   0.00
    80   1    -0.04   0.00  -0.01     0.16  -0.01   0.07     0.08  -0.01   0.05
    81   7     0.00   0.00   0.00     0.00  -0.02  -0.02     0.01  -0.02  -0.01
    82   6     0.01   0.01   0.01    -0.05  -0.03  -0.04    -0.03   0.00   0.00
    83   1     0.05  -0.07  -0.01    -0.20   0.29   0.06    -0.06   0.09   0.00
    84   1    -0.05   0.02   0.00     0.20  -0.07   0.00     0.03   0.01   0.00
    85   1    -0.04   0.01  -0.02     0.17  -0.04   0.07     0.06  -0.02   0.01
    86   6     0.02   0.00  -0.01    -0.01   0.00   0.02     0.14   0.01  -0.04
    87   1    -0.05   0.03   0.04     0.17  -0.08  -0.13    -0.11   0.03   0.09
    88   1     0.02   0.00   0.01    -0.08   0.05   0.03     0.04   0.09   0.21
    89   6    -0.01   0.00  -0.02     0.03   0.00   0.01    -0.10   0.01  -0.12
    90   1     0.05   0.00  -0.01    -0.07   0.04  -0.02     0.35   0.02  -0.09
    91   1    -0.04   0.02   0.02    -0.04   0.05  -0.07    -0.50   0.34   0.02
                   136                    137                    138
                     A                      A                      A
 Frequencies --  1161.6488              1162.0952              1164.8055
 Red. masses --     1.7380                 1.7192                 1.5056
 Frc consts  --     1.3818                 1.3679                 1.2035
 IR Inten    --    74.1986                35.2378                41.7449
  Atom  AN      X      Y      Z        X      Y      Z        X      Y      Z
     1   6     0.00   0.00   0.00     0.00   0.00   0.00    -0.05  -0.05  -0.01
     2   8     0.00   0.00   0.00     0.00   0.00   0.00    -0.02   0.00   0.02
     3   8     0.00   0.00   0.00     0.00   0.00   0.00     0.06   0.02  -0.03
     4   1    -0.01  -0.01   0.01     0.00   0.00   0.00    -0.25  -0.13   0.14
     5   6     0.00   0.00   0.00     0.00   0.00   0.00     0.03   0.03   0.01
     6   1    -0.01   0.00   0.00     0.00   0.00   0.00    -0.14   0.14   0.07
     7   1     0.01   0.00   0.00     0.00   0.00   0.00     0.12  -0.12   0.02
     8   6     0.00   0.00   0.00     0.00   0.00   0.00    -0.04  -0.03   0.03
     9   1     0.00   0.01   0.00     0.00   0.00   0.00     0.03   0.18   0.10
    10   1     0.00  -0.01  -0.01     0.00   0.00   0.00     0.01  -0.17  -0.18
    11   6     0.00   0.00   0.00     0.00   0.00   0.00     0.04   0.04  -0.03
    12   1    -0.01   0.01   0.00     0.00   0.00   0.00    -0.25   0.16   0.05
    13   1     0.01  -0.01   0.00     0.00   0.00   0.00     0.23  -0.23   0.04
    14   6     0.00   0.00   0.00     0.00   0.00   0.00    -0.06  -0.05   0.07
    15   1     0.00  -0.01  -0.01     0.00   0.00   0.00     0.03  -0.35  -0.34
    16   1     0.00   0.02   0.01     0.00   0.00   0.00     0.01   0.42   0.25
    17   6     0.00   0.00   0.00     0.00   0.00   0.00     0.05   0.05  -0.07
    18   8     0.00   0.00   0.00     0.00   0.00   0.00    -0.01  -0.01   0.01
    19   8     0.00   0.00   0.00     0.00   0.00   0.00    -0.01  -0.01   0.01
    20   6    -0.02   0.00  -0.01     0.00   0.00   0.00     0.00   0.00   0.00
    21   1    -0.03   0.03   0.00     0.00   0.00   0.00     0.01   0.00   0.01
    22   1    -0.04   0.02  -0.02     0.00   0.00   0.00    -0.01   0.00   0.00
    23   6     0.02  -0.04  -0.02     0.00   0.00   0.00     0.00   0.00   0.00
    24   1     0.04  -0.05   0.00     0.00   0.00   0.00     0.00   0.00   0.01
    25   1     0.04  -0.05  -0.02     0.00   0.00   0.00    -0.01  -0.01  -0.01
    26   8    -0.02   0.05   0.02     0.00   0.00   0.00     0.00   0.00   0.00
    27   6    -0.03  -0.02   0.05     0.00   0.00   0.00     0.00   0.00   0.00
    28   8     0.02   0.01   0.01     0.00   0.00   0.00     0.00   0.00   0.00
    29   6     0.13  -0.02  -0.09     0.01   0.00  -0.01     0.00   0.00   0.00
    30   1     0.36  -0.29  -0.30     0.03  -0.02  -0.02    -0.01   0.01   0.01
    31   6    -0.08   0.05   0.01    -0.01   0.00   0.00     0.00   0.00   0.00
    32   1    -0.16   0.15   0.11    -0.01   0.01   0.01     0.01  -0.01   0.00
    33   1    -0.02  -0.03  -0.06     0.00   0.00   0.00     0.00   0.00   0.00
    34   6     0.00  -0.01   0.00     0.00   0.00   0.00     0.00   0.00   0.00
    35   1    -0.07   0.06   0.02    -0.01   0.00   0.00     0.00   0.00   0.00
    36   1     0.17  -0.16  -0.15     0.01  -0.01  -0.01    -0.01   0.01   0.01
    37   6     0.00   0.04  -0.02     0.00   0.00   0.00     0.00   0.00   0.00
    38   1     0.08  -0.19  -0.18     0.01  -0.01  -0.01     0.00   0.01   0.01
    39   1    -0.10   0.16   0.18    -0.01   0.01   0.01     0.00  -0.01  -0.01
    40   6    -0.03  -0.01  -0.04     0.00   0.00   0.00     0.00   0.00   0.00
    41   8     0.00   0.00   0.00     0.00   0.00   0.00     0.00   0.00   0.00
    42   8     0.02  -0.02   0.04     0.00   0.00   0.00     0.00   0.00   0.00
    43   1    -0.05   0.11  -0.07     0.00   0.01  -0.01     0.00   0.00   0.00
    44   6    -0.05   0.02   0.09     0.00   0.00   0.01     0.00   0.00   0.00
    45   1    -0.20  -0.24  -0.03    -0.01  -0.02   0.00     0.01   0.01   0.00
    46   1    -0.08  -0.25  -0.03    -0.01  -0.02   0.00     0.00   0.01   0.00
    47   1     0.26   0.17  -0.16     0.02   0.01  -0.01    -0.01  -0.01   0.01
    48   6     0.00   0.00   0.00     0.00   0.05  -0.02     0.00   0.00   0.00
    49   6     0.00   0.00   0.00     0.05  -0.02   0.01     0.00   0.00   0.00
    50   6     0.00   0.00   0.00    -0.03  -0.01   0.01     0.00   0.00   0.00
    51   6     0.00   0.00   0.00    -0.01  -0.04   0.01     0.00   0.00   0.00
    52   6     0.00   0.00   0.00     0.01  -0.03   0.01     0.00   0.00   0.00
    53   6     0.00   0.00   0.00    -0.05  -0.01   0.00     0.00   0.00   0.00
    54   1     0.01  -0.01   0.00    -0.16   0.13  -0.07     0.00   0.00   0.00
    55   1     0.00   0.02  -0.01     0.07  -0.24   0.11     0.00   0.00   0.00
    56   6     0.00   0.00   0.00     0.01   0.00  -0.01     0.00   0.00   0.00
    57   1     0.00  -0.01   0.00    -0.02   0.07  -0.02     0.00   0.00   0.00
    58   1     0.00   0.01  -0.01     0.04   0.00   0.04     0.00   0.00   0.00
    59   6     0.00   0.00   0.00    -0.02   0.01   0.01     0.00   0.00   0.00
    60   1    -0.01   0.00   0.01     0.02  -0.04  -0.06     0.00   0.00   0.00
    61   6     0.00   0.00  -0.01     0.02  -0.04   0.02     0.00   0.00   0.00
    62   6     0.00  -0.01   0.01    -0.01   0.11  -0.02     0.00   0.00   0.00
    63   6     0.00   0.00   0.00    -0.02  -0.03   0.00     0.00   0.00   0.00
    64   1     0.00   0.00   0.01     0.04  -0.18   0.09     0.00   0.00   0.00
    65   6     0.00   0.00  -0.01     0.04   0.02  -0.01     0.00   0.00   0.00
    66   8     0.00   0.00   0.00    -0.01   0.00   0.00     0.00   0.00   0.00
    67   8     0.00   0.00   0.00     0.01   0.01   0.00     0.00   0.00   0.00
    68   1     0.00   0.01   0.00     0.01   0.05   0.00     0.00   0.00   0.00
    69   8     0.00   0.00   0.00     0.02   0.02  -0.01     0.00   0.00   0.00
    70   8     0.00  -0.01   0.00     0.02   0.07  -0.02     0.00   0.00   0.00
    71   6     0.00   0.00   0.00    -0.02  -0.06   0.02     0.00   0.00   0.00
    72   1     0.00   0.00   0.00    -0.02  -0.02   0.00     0.00   0.00   0.00
    73   1     0.00   0.00   0.00    -0.01  -0.05   0.01     0.00   0.00   0.00
    74   1     0.00   0.00   0.00    -0.02  -0.01   0.01     0.00   0.00   0.00
    75   6     0.00   0.00   0.00     0.00  -0.02   0.00     0.00   0.00   0.00
    76   1    -0.01   0.02   0.01     0.11  -0.19  -0.10     0.00   0.00   0.00
    77   1     0.00  -0.01   0.00    -0.03   0.03  -0.03     0.00   0.00   0.00
    78   6     0.00   0.00   0.00    -0.01   0.02  -0.03     0.00   0.00   0.00
    79   1     0.02   0.00   0.01    -0.19   0.02  -0.07     0.00   0.00   0.00
    80   1    -0.02   0.00  -0.01     0.14   0.00   0.07     0.00   0.00   0.00
    81   7     0.00   0.00   0.00     0.05   0.00  -0.03     0.00   0.00   0.00
    82   6     0.01   0.00  -0.01    -0.06  -0.02   0.08     0.00   0.00   0.00
    83   1     0.00  -0.02   0.01    -0.04   0.20  -0.15     0.00   0.00   0.00
    84   1     0.01  -0.03   0.00    -0.17   0.39  -0.03     0.00   0.00   0.00
    85   1    -0.03   0.03   0.01     0.35  -0.29  -0.17     0.00   0.00   0.00
    86   6    -0.01   0.00   0.01     0.01   0.00  -0.02     0.00   0.00   0.00
    87   1     0.02   0.00  -0.01    -0.16   0.05   0.09     0.00   0.00   0.00
    88   1    -0.02   0.00  -0.01     0.14  -0.10  -0.09     0.00   0.00   0.00
    89   6     0.01   0.00   0.00    -0.03  -0.01   0.01     0.00   0.00   0.00
    90   1    -0.02   0.00   0.00    -0.03   0.03  -0.01     0.00   0.00   0.00
    91   1     0.02  -0.01  -0.01     0.15  -0.15   0.13     0.00   0.00   0.00
                   139                    140                    141
                     A                      A                      A
 Frequencies --  1179.1194              1182.7520              1193.2273
 Red. masses --     1.5945                 1.5896                 2.9074
 Frc consts  --     1.3061                 1.3102                 2.4389
 IR Inten    --     0.1372                15.2213                21.6008
  Atom  AN      X      Y      Z        X      Y      Z        X      Y      Z
     1   6     0.00   0.00   0.00     0.00   0.00   0.00     0.00   0.00   0.00
     2   8     0.00   0.00   0.00     0.00   0.00   0.00     0.00   0.00   0.00
     3   8     0.00   0.00   0.00     0.00   0.00   0.00     0.00   0.00   0.00
     4   1     0.00   0.00   0.00     0.00   0.00   0.00     0.00   0.00   0.00
     5   6     0.00   0.00   0.00     0.00   0.00   0.00     0.00   0.00   0.00
     6   1     0.00   0.00   0.00     0.00   0.00   0.00     0.00   0.00   0.00
     7   1     0.00   0.00   0.00     0.00   0.00   0.00     0.00   0.00   0.00
     8   6     0.00   0.00   0.00     0.00   0.00   0.00     0.00   0.00   0.00
     9   1     0.00   0.00   0.00     0.00   0.00   0.00     0.00   0.00   0.00
    10   1     0.00   0.00   0.00     0.00   0.00   0.00     0.00   0.00   0.00
    11   6     0.00   0.00   0.00     0.00   0.00   0.00     0.00   0.00   0.00
    12   1     0.01   0.00   0.00     0.00   0.00   0.00     0.00   0.00   0.00
    13   1    -0.01   0.00   0.00     0.00   0.00   0.00     0.00   0.00   0.00
    14   6     0.00   0.00   0.00     0.00   0.00   0.00     0.00   0.00   0.00
    15   1     0.00   0.00   0.00     0.00   0.00   0.00     0.00   0.00   0.00
    16   1     0.00   0.00   0.00     0.00   0.00   0.00     0.00   0.00   0.00
    17   6     0.00   0.00   0.00     0.00   0.00   0.00     0.00   0.00   0.00
    18   8     0.02   0.03  -0.03     0.00   0.00   0.00     0.00   0.00   0.00
    19   8     0.00   0.00   0.00     0.00   0.00   0.00     0.00   0.00   0.00
    20   6    -0.07  -0.09   0.10     0.00   0.00   0.00     0.00   0.00   0.00
    21   1     0.27   0.33   0.23     0.00   0.00   0.00     0.00   0.00   0.00
    22   1    -0.13  -0.16  -0.44     0.00   0.00   0.00     0.00   0.00   0.00
    23   6     0.07   0.09  -0.10     0.00   0.00   0.00     0.00   0.00   0.00
    24   1     0.13   0.15   0.44     0.00   0.00   0.00     0.00   0.00   0.00
    25   1    -0.27  -0.33  -0.23     0.00   0.00   0.00     0.00   0.00   0.00
    26   8    -0.02  -0.03   0.03     0.00   0.00   0.00     0.00   0.00   0.00
    27   6     0.00   0.00   0.00     0.00   0.00   0.00     0.00   0.00   0.00
    28   8     0.00   0.00   0.00     0.00   0.00   0.00     0.00   0.00   0.00
    29   6     0.00   0.00   0.00     0.00   0.00   0.00     0.00   0.00   0.00
    30   1     0.00   0.00   0.00     0.00   0.00   0.00     0.00   0.00   0.00
    31   6     0.00   0.00   0.00     0.00   0.00   0.00     0.00   0.00   0.00
    32   1     0.01  -0.01   0.00     0.00   0.00   0.00     0.00   0.00   0.00
    33   1    -0.01   0.00   0.00     0.00   0.00   0.00     0.00   0.00   0.00
[truncated: 846,944 more chars]
